# Supplementary material for: Probing functional polymorphisms in the dengue vector, Aedes aegypti
Source: BMC Genomics. 2013 Oct 29;14:739. doi: 10.1186/1471-2164-14-739 (PMC4007706; doi:10.1186/1471-2164-14-739)
Supplement: Additional file 2: Table S1 — SNP-genes. [file 1471-2164-14-739-S2.xlsx]

## Sheet: 4492 SNP genes
Supplementary Table S1. SNP-genes. List of the 4492 genes considered for an in-depth SNPs analyses. These genes have RNA-seq read coverage over >90% of their length and FPKM>15 in all three strains. They are referred as "SNP-genes".
Gene ID	supercontig	Gene Length	LVP Covered Length	LVP polymorphic sites	FPKM-LVP	CTM Covered Length	CTM polymorphic sites	FPKM-CTM	RexD Covered Length	RexD polymorphic sites	FPKM-RexD
AAEL000001	supercont1.1	1590	1590	19	35.3479	1590	34	32.0565	1590	30	27.0764
AAEL000004	supercont1.1	2034	2034	6	26.4283	2033	26	33.9738	2034	23	27.1929
AAEL000005	supercont1.1	2056	2056	13	31.0587	2054	15	23.4053	2052	21	35.2697
AAEL000006	supercont1.1	2087	2087	27	70.278	2087	43	84.5946	2071	49	53.8603
AAEL000010	supercont1.1	1259	1259	6	2426.24	1259	7	1746.8	1259	11	1861.83
AAEL000016	supercont1.1	981	981	0	39.865	973	10	30.5934	974	12	28.8913
AAEL000022	supercont1.1	871	871	20	18.526	871	20	16.4705	871	21	16.6985
AAEL000028	supercont1.1	1089	1089	10	147.785	1089	11	125.776	1089	18	79.4742
AAEL000038	supercont1.1	1176	1176	9	29.6839	1176	13	22.876	1176	15	30.0519
AAEL000055	supercont1.1	1578	1578	17	22.1402	1578	15	20.9079	1570	26	20.0701
AAEL000064	supercont1.1	1647	1647	6	42.6512	1647	25	29.4019	1647	27	26.8794
AAEL000074	supercont1.1	1119	1119	12	56.6863	1119	18	45.6145	1119	16	33.2786
AAEL000077	supercont1.1	1821	1821	2	36.2656	1821	14	54.4555	1821	17	39.2164
AAEL000079	supercont1.1	8247	8247	33	20.4329	8247	53	18.5254	8247	104	22.0417
AAEL000080	supercont1.1	2354	2354	26	63.7123	2303	24	81.7592	2312	49	54.0485
AAEL000081	supercont1.1	3365	3344	36	61.9297	3340	9	62.9694	3346	23	68.7865
AAEL000084	supercont1.1	1406	1406	0	74.9968	1406	7	69.5686	1406	9	72.6916
AAEL000090	supercont1.1	2871	2871	40	41.8548	2871	41	48.2452	2871	49	43.775
AAEL000091	supercont1.1	1222	1222	5	23.4449	1222	12	32.1337	1222	11	26.2529
AAEL000099	supercont1.1	1083	1083	17	26.189	1083	15	19.5153	1083	18	21.7259
AAEL000102	supercont1.2	2423	2423	15	36.1871	2418	33	16.2964	2423	30	27.7553
AAEL000105	supercont1.2	956	953	13	47.1142	913	17	212.903	877	17	63.3361
AAEL000109	supercont1.2	5002	4993	4	138.521	4996	18	155.044	5002	6	139.448
AAEL000111	supercont1.2	1355	1270	9	59.6196	1274	19	88.43	1321	18	44.2501
AAEL000115	supercont1.2	1724	1718	0	35.3303	1716	6	31.0784	1716	6	35.1957
AAEL000124	supercont1.2	638	628	4	54.0273	616	10	31.0581	599	16	51.2142
AAEL000128	supercont1.2	2318	2318	33	21.6539	2318	32	27.43	2318	37	21.4893
AAEL000138	supercont1.2	576	576	1	161.99	576	3	173.133	576	2	170.16
AAEL000147	supercont1.2	749	749	1	26.5434	739	3	28.7045	749	1	26.9756
AAEL000149	supercont1.2	997	997	0	41.1202	997	4	31.214	997	6	43.6686
AAEL000152	supercont1.2	627	627	6	32.3996	627	11	26.4201	627	13	36.7471
AAEL000154	supercont1.2	2983	2983	1	15.5517	2963	14	17.002	2983	1	17.458
AAEL000159	supercont1.3	1351	1351	12	46.4097	1351	16	44.043	1351	18	45.4889
AAEL000167	supercont1.3	732	732	2	19.6587	732	3	19.3773	732	6	32.7874
AAEL000173	supercont1.3	958	958	14	39.8108	958	13	36.4252	958	14	31.0192
AAEL000175	supercont1.3	3086	3086	24	150.105	3086	30	187.911	3086	39	128.513
AAEL000177	supercont1.3	1580	1579	0	49.6263	1509	16	43.5378	1516	19	51.0853
AAEL000178	supercont1.3	956	956	0	20.7796	956	5	25.6961	956	7	22.1416
AAEL000179	supercont1.3	1109	1109	1	78.7825	1109	4	86.0559	1109	2	86.7303
AAEL000180	supercont1.3	687	687	3	27.5164	687	4	31.2541	687	4	28.3219
AAEL000181	supercont1.3	5459	5449	60	17.1505	5455	67	17.6	5459	90	18.0809
AAEL000182	supercont1.3	503	503	3	411.634	503	5	408.698	503	3	317.517
AAEL000185	supercont1.3	3206	3206	5	216.28	3206	12	254.843	3206	18	218.701
AAEL000191	supercont1.3	3106	3097	1	28.4388	3088	28	23.9193	3074	13	25.3517
AAEL000193	supercont1.3	2154	2154	4	50.2067	2154	8	41.5319	2154	7	54.2075
AAEL000198	supercont1.3	1656	1655	1	49.201	1606	9	52.1099	1606	11	49.2771
AAEL000199	supercont1.3	2079	2079	11	29.6789	2079	16	45.969	2078	23	28.5475
AAEL000200	supercont1.3	430	430	5	281.332	430	6	308.264	430	8	140.899
AAEL000206	supercont1.3	567	545	5	27.88	545	6	24.692	545	7	35.3554
AAEL000208	supercont1.3	848	848	5	77.0639	848	7	127.467	848	7	81.0289
AAEL000210	supercont1.3	1009	1009	5	42.6439	989	6	40.6794	989	6	36.2267
AAEL000211	supercont1.3	450	450	0	151.296	450	3	136.633	450	2	98.923
AAEL000212	supercont1.3	4357	4287	3	19.2972	4287	22	21.1439	4287	25	21.7115
AAEL000213	supercont1.3	1315	1315	13	49.0823	1315	25	111.536	1308	26	28.7445
AAEL000217	supercont1.3	3262	3262	14	28.6711	3262	15	25.7915	3262	20	36.5238
AAEL000219	supercont1.4	1334	1334	5	30.9387	1327	9	19.7947	1239	17	20.9169
AAEL000221	supercont1.4	767	767	1	55.13	767	1	55.4815	767	2	49.1423
AAEL000222	supercont1.4	678	640	2	27.9312	640	3	23.6144	640	3	24.6544
AAEL000223	supercont1.4	1993	1993	32	34.6766	1909	55	47.7181	1857	59	74.2417
AAEL000226	supercont1.4	1039	1039	7	34.9639	1039	6	38.4405	1039	7	30.2694
AAEL000231	supercont1.4	2495	2495	2	42.4363	2492	34	38.5104	2422	7	37.4147
AAEL000235	supercont1.4	1802	1802	10	35.6972	1780	7	34.7004	1802	10	38.2062
AAEL000240	supercont1.4	1081	1079	1	18.7276	1068	2	26.033	1033	1	26.8241
AAEL000241	supercont1.4	1411	1411	1	17.111	1411	20	16.4635	1411	10	18.7815
AAEL000245	supercont1.4	520	520	3	59.4344	520	5	76.8751	520	4	52.4509
AAEL000248	supercont1.4	2379	2379	20	23.956	2377	17	31.5126	2377	19	28.5235
AAEL000257	supercont1.5	3220	3220	10	29.5839	3220	26	26.3922	3168	32	26.6135
AAEL000258	supercont1.5	2727	2727	0	43.0576	2727	21	48.8065	2727	24	44.4625
AAEL000262	supercont1.5	3241	3241	38	42.7593	3236	26	42.1695	3241	35	50.8042
AAEL000264	supercont1.5	3648	3648	50	15.0811	3648	69	16.4608	3648	88	19.5569
AAEL000269	supercont1.5	841	841	14	483.855	833	13	457.815	829	7	374.014
AAEL000270	supercont1.5	1253	1253	7	39.3901	1253	13	52.7866	1250	24	31.5393
AAEL000271	supercont1.5	4362	4362	25	26.2534	4356	34	28.2336	4320	40	20.4528
AAEL000273	supercont1.5	2898	2898	16	21.4689	2898	35	25.1917	2898	35	23.6982
AAEL000274	supercont1.5	462	462	0	119.996	462	6	65.8953	462	4	70.821
AAEL000276	supercont1.5	4883	4883	0	27.9049	4883	49	28.2808	4883	82	30.9655
AAEL000278	supercont1.5	2190	2185	4	42.6012	2187	4	33.2038	2183	27	34.3471
AAEL000284	supercont1.5	690	687	10	19.4226	674	15	24.7808	686	4	19.0616
AAEL000288	supercont1.5	1069	1069	10	23.5337	1069	11	15.4406	1069	9	17.9665
AAEL000291	supercont1.5	474	474	1	409.82	474	0	417.643	474	0	416.532
AAEL000293	supercont1.5	3896	3896	35	168.412	3896	49	210.332	3896	29	172.946
AAEL000294	supercont1.5	1438	1438	6	103.117	1438	19	83.0433	1438	29	94.2746
AAEL000297	supercont1.5	1300	1300	0	21.8451	1300	12	20.0483	1300	16	17.0769
AAEL000300	supercont1.5	997	994	2	26.8308	991	13	25.2819	992	15	24.6398
AAEL000301	supercont1.5	2321	2309	4	48.6729	2300	28	45.3201	2301	29	34.3125
AAEL000304	supercont1.6	4875	4736	4	54.0034	4740	11	42.0194	4736	16	16.807
AAEL000328	supercont1.6	1337	1337	0	73.6606	1337	7	76.7273	1337	17	70.0026
AAEL000330	supercont1.6	631	631	8	29.02	631	17	30.9362	631	16	27.5374
AAEL000331	supercont1.6	924	924	5	51.3691	924	13	64.2694	924	17	36.4804
AAEL000335	supercont1.6	2056	2054	17	85.2548	2047	40	67.3171	2012	44	53.4322
AAEL000339	supercont1.6	2656	2655	6	36.8294	2655	44	29.0155	2654	42	32.5045
AAEL000343	supercont1.6	10192	10191	52	28.1075	10185	74	25.9259	10186	107	28.8466
AAEL000364	supercont1.6	625	625	0	76.6676	600	7	52.1703	576	2	17.3348
AAEL000365	supercont1.6	2610	2520	2	27.4051	2520	30	26.9663	2517	40	35.3083
AAEL000367	supercont1.6	567	567	0	24.4702	567	0	24.4634	567	0	25.8874
AAEL000368	supercont1.6	879	879	2	34.0788	879	14	37.7756	876	11	45.0453
AAEL000370	supercont1.6	2085	2085	1	42.2171	2085	36	41.6669	2074	28	52.047
AAEL000378	supercont1.6	2039	2039	8	28.4001	2039	43	23.0584	2039	52	26.1252
AAEL000386	supercont1.7	6520	6520	67	18.4571	6518	74	19.7025	6460	93	22.0491
AAEL000388	supercont1.7	3868	3868	56	75.8324	3868	103	76.0074	3868	83	59.2436
AAEL000392	supercont1.7	3985	3817	4	138.883	3814	22	149.344	3812	13	125.823
AAEL000394	supercont1.7	930	916	9	30.0859	917	14	30.6044	915	10	27.9941
AAEL000395	supercont1.7	4003	4002	28	36.8026	3990	28	29.4857	4002	31	41.5387
AAEL000400	supercont1.7	267	267	0	25.296	267	0	22.993	267	0	30.5289
AAEL000407	supercont1.8	341	341	1	36.3241	341	2	48.9281	341	1	36.6831
AAEL000408	supercont1.8	1549	1549	6	20.178	1536	11	16.5207	1549	8	15.9582
AAEL000410	supercont1.8	946	946	2	106.77	946	4	134.654	945	7	105.595
AAEL000412	supercont1.8	1141	1141	0	20.2407	1134	3	29.9203	1141	0	18.8754
AAEL000415	supercont1.8	2180	2171	5	25.7886	2172	15	23.4741	2166	15	23.6788
AAEL000417	supercont1.8	2259	2259	10	91.2393	2259	21	99.8655	2259	22	112.417
AAEL000418	supercont1.8	841	841	1	49.6047	838	3	54.7769	841	4	42.4095
AAEL000421	supercont1.8	1649	1649	2	18.0214	1626	8	19.2895	1649	14	22.1214
AAEL000422	supercont1.8	1626	1626	6	45.2282	1626	8	40.6759	1626	8	32.9688
AAEL000423	supercont1.8	3282	3130	23	15.2428	3130	18	17.9003	3129	28	17.6668
AAEL000424	supercont1.8	1784	1784	7	86.4266	1784	7	86.7475	1784	9	82.9868
AAEL000427	supercont1.8	2035	2035	2	77.7778	2035	10	82.3495	2035	17	67.9456
AAEL000428	supercont1.8	1423	1423	1	82.3029	1423	2	102.952	1423	5	61.3484
AAEL000430	supercont1.8	4863	4796	28	18.7652	4796	39	18.0664	4797	32	22.7375
AAEL000431	supercont1.8	1298	1239	3	113.453	1259	7	105.022	1281	6	109.673
AAEL000434	supercont1.8	2082	2082	11	15.3634	2082	16	17.0458	2082	16	15.5921
AAEL000435	supercont1.8	992	992	0	26.6053	992	3	24.5492	992	2	28.995
AAEL000436	supercont1.8	1313	1313	2	68.1553	1313	7	60.2946	1313	9	52.7593
AAEL000442	supercont1.8	1431	1431	0	577.255	1431	13	500.427	1431	9	644.632
AAEL000444	supercont1.8	4930	4930	13	50.5522	4930	37	80.4714	4929	39	49.5018
AAEL000445	supercont1.8	2321	2321	8	76.9068	2321	15	80.9739	2321	15	42.8634
AAEL000448	supercont1.8	5043	5043	11	31.5262	5043	20	31.289	5039	20	29.6749
AAEL000451	supercont1.8	1573	1573	0	32.3167	1573	5	49.1103	1573	9	31.1636
AAEL000452	supercont1.8	2740	2740	6	18.6171	2740	19	15.7099	2740	11	20.0743
AAEL000454	supercont1.8	3399	3399	13	166.928	3399	16	235.869	3399	20	211.933
AAEL000457	supercont1.8	938	938	0	21.0459	938	10	16.8426	937	16	18.3181
AAEL000458	supercont1.8	685	685	3	320.077	685	3	305.185	685	3	294.161
AAEL000459	supercont1.8	1439	1438	3	88.0306	1439	8	88.4194	1439	11	92.0058
AAEL000460	supercont1.8	1631	1631	10	29.2362	1629	13	31.2622	1631	12	29.2287
AAEL000461	supercont1.8	7017	7008	21	31.2887	7010	27	29.114	7012	36	38.6036
AAEL000468	supercont1.8	1184	1152	5	33.4077	1142	3	33.3352	1145	4	35.6699
AAEL000469	supercont1.8	2016	2005	5	56.5631	2002	15	49.2316	2005	8	60.3995
AAEL000471	supercont1.8	3716	3716	22	23.2157	3716	25	39.9261	3716	36	23.3848
AAEL000472	supercont1.8	670	670	1	29.832	670	4	28.4534	670	5	26.9556
AAEL000478	supercont1.9	610	604	2	27.6531	610	7	27.0386	610	3	27.2505
AAEL000485	supercont1.9	6830	6824	12	48.3067	6816	18	56.3687	6816	17	48.9131
AAEL000486	supercont1.9	4236	4217	2	158.61	4198	7	187.355	4230	8	134.584
AAEL000493	supercont1.9	537	537	1	19.2802	537	2	19.4191	537	4	21.742
AAEL000499	supercont1.9	747	747	13	37.3559	747	16	31.2024	747	17	39.6075
AAEL000500	supercont1.9	969	969	2	465.68	967	6	385.125	969	6	644.563
AAEL000503	supercont1.9	330	330	0	18.0801	330	1	16.2573	330	1	21.0861
AAEL000509	supercont1.9	2843	2843	12	15.5081	2843	15	18.195	2843	14	23.3908
AAEL000510	supercont1.9	2155	2155	9	30.6551	2155	17	30.7517	2155	14	29.066
AAEL000516	supercont1.9	1544	1544	2	32.4933	1544	9	43.9838	1544	16	35.4829
AAEL000531	supercont1.10	1572	1572	9	30.8863	1572	24	28.5164	1572	19	31.253
AAEL000533	supercont1.10	465	465	1	157.097	465	10	85.8031	465	7	128.198
AAEL000539	supercont1.10	243	243	1	34.4038	243	1	32.2512	243	0	30.4731
AAEL000540	supercont1.10	4515	4440	6	23.1247	4426	60	19.2093	4441	40	21.3991
AAEL000541	supercont1.10	3549	3549	11	39.034	3549	24	39.6683	3549	23	36.116
AAEL000544	supercont1.10	847	847	5	17.8027	847	16	17.814	847	11	20.5916
AAEL000551	supercont1.10	1596	1596	7	187.868	1596	22	179.65	1596	15	95.3093
AAEL000553	supercont1.10	1347	1347	9	23.2221	1300	13	22.9477	1304	13	24.2592
AAEL000556	supercont1.10	456	456	2	72.2477	456	5	79.7899	456	4	81.776
AAEL000559	supercont1.10	1845	1845	0	23.597	1845	21	30.4908	1837	17	19.9915
AAEL000562	supercont1.10	1215	1215	0	29.6506	1215	10	25.104	1213	1	31.9039
AAEL000564	supercont1.11	9800	9800	2	25.389	9800	55	28.4665	9800	56	33.3592
AAEL000565	supercont1.11	2569	2510	1	23.0281	2505	48	22.5142	2553	37	29.2985
AAEL000567	supercont1.11	3311	3296	20	109.097	3294	31	88.9533	3294	30	39.943
AAEL000570	supercont1.11	156	152	2	84.162	148	1	95.6474	148	2	154.392
AAEL000572	supercont1.11	2737	2723	1	28.6914	2701	5	28.3179	2737	10	32.5053
AAEL000574	supercont1.11	3832	3832	1	60.7104	3830	16	76.272	3830	22	58.1237
AAEL000575	supercont1.11	1768	1768	1	35.2748	1768	43	36.6673	1768	29	19.5592
AAEL000584	supercont1.11	1395	1395	5	19.2974	1395	11	18.4303	1395	11	20.3924
AAEL000589	supercont1.11	2140	2129	6	34.8833	2125	30	28.7536	2124	12	37.4227
AAEL000590	supercont1.11	1572	1572	0	25.4856	1572	30	31.2611	1572	25	27.9331
AAEL000604	supercont1.12	2630	2630	0	44.6326	2630	18	49.5949	2625	6	54.4137
AAEL000608	supercont1.12	4481	4481	23	20.8373	4468	27	23.3921	4481	27	20.6647
AAEL000620	supercont1.12	2323	2315	27	22.9931	2314	43	24.9474	2304	42	30.0995
AAEL000622	supercont1.12	3219	3219	1	34.9516	3219	16	35.3564	3219	11	38.1853
AAEL000624	supercont1.12	2259	2128	16	26.428	2119	39	28.4949	2082	40	32.8313
AAEL000634	supercont1.13	1203	1203	0	20.0954	1203	7	19.0854	1203	1	24.0711
AAEL000638	supercont1.13	201	201	2	79.4526	201	4	109.072	201	4	79.1255
AAEL000641	supercont1.13	6077	6053	15	552.207	6021	17	947.423	6063	17	557.876
AAEL000647	supercont1.13	2118	2114	0	113.589	2114	18	58.1611	2078	15	65.575
AAEL000649	supercont1.13	1284	1284	9	15.3367	1284	12	16.2194	1284	9	16.5853
AAEL000654	supercont1.13	1824	1824	0	29.0359	1824	20	31.6943	1824	14	33.0788
AAEL000655	supercont1.13	871	865	13	37.5931	868	13	25.0664	865	8	35.7869
AAEL000657	supercont1.13	1645	1645	5	63.615	1645	2	54.3554	1645	6	44.4306
AAEL000659	supercont1.13	938	935	1	23.4689	935	10	20.4236	935	8	24.1092
AAEL000663	supercont1.13	516	516	7	45.557	516	8	64.7108	516	9	41.4146
AAEL000667	supercont1.13	3716	3716	3	159.961	3716	29	75.8567	3710	21	89.3546
AAEL000669	supercont1.13	2175	2158	25	24.1203	2162	10	19.672	2158	20	17.6162
AAEL000670	supercont1.13	1042	1042	13	41.4963	1042	19	58.2171	1042	15	61.9262
AAEL000672	supercont1.13	2824	2823	2	80.9545	2804	37	69.2951	2814	22	78.5205
AAEL000674	supercont1.13	2018	2018	27	25.8672	2018	23	23.83	2018	22	23.7615
AAEL000676	supercont1.13	246	246	0	18.0655	246	2	24.4545	246	0	22.3633
AAEL000677	supercont1.13	725	725	3	37.596	722	6	44.6471	725	6	38.6077
AAEL000679	supercont1.14	546	546	0	110.865	546	9	103.446	546	9	87.1675
AAEL000682	supercont1.14	5833	5830	38	28.3336	5828	76	25.7245	5830	70	33.8431
AAEL000692	supercont1.14	797	790	3	16.588	791	7	16.9567	794	9	15.7391
AAEL000695	supercont1.14	1107	1106	10	133.821	1106	18	112.286	1106	9	133.184
AAEL000701	supercont1.14	840	840	6	35.0979	840	10	36.7756	840	8	29.1527
AAEL000703	supercont1.14	3443	3443	18	104.479	3443	47	128.384	3443	39	116.653
AAEL000706	supercont1.14	2006	2006	6	46.8007	2006	20	38.6516	2004	8	49.0919
AAEL000708	supercont1.14	1170	1170	6	24.463	1170	19	29.6719	1150	22	29.0529
AAEL000709	supercont1.14	1149	1149	5	104.877	1149	14	84.6774	1149	10	103.224
AAEL000711	supercont1.14	3188	3188	0	20.7325	3179	19	27.8415	3182	5	28.8011
AAEL000713	supercont1.14	2938	2938	3	149.239	2937	22	200.865	2938	17	164.314
AAEL000716	supercont1.14	1763	1763	6	20.8285	1763	26	24.1421	1763	24	21.103
AAEL000718	supercont1.14	807	807	3	156.224	807	8	124.488	807	7	97.655
AAEL000719	supercont1.14	2105	2105	9	26.6345	2085	42	22.4771	2097	29	26.6963
AAEL000728	supercont1.15	2180	2180	7	27.5551	2180	22	26.5406	2180	18	28.1159
AAEL000730	supercont1.15	3653	3653	34	33.604	3652	44	29.58	3651	46	36.5756
AAEL000731	supercont1.15	189	189	0	28.7463	189	3	27.8759	189	1	33.9697
AAEL000732	supercont1.15	2205	2181	1	51.8006	2184	17	35.7524	2177	1	31.3286
AAEL000737	supercont1.15	7369	7369	49	23.1507	7360	71	22.9265	7043	69	28.4889
AAEL000738	supercont1.15	1314	1314	0	26.0351	1240	18	26.3338	1243	7	22.2404
AAEL000739	supercont1.15	3692	3665	14	71.0696	3585	19	66.5094	3620	2	85.1912
AAEL000744	supercont1.15	1471	1471	17	52.2674	1471	33	27.755	1471	20	43.3364
AAEL000746	supercont1.15	1629	1629	11	99.0556	1626	22	159.864	1627	25	135.075
AAEL000748	supercont1.15	1941	1941	1	26.1906	1913	5	16.0788	1907	2	19.3318
AAEL000750	supercont1.15	2452	2449	17	27.1892	2445	21	30.7054	2443	42	29.7985
AAEL000752	supercont1.16	3501	3501	19	26.3476	3501	21	26.7002	3501	24	25.6291
AAEL000757	supercont1.16	2391	2205	13	30.8924	2378	17	32.9616	2159	16	23.6588
AAEL000758	supercont1.16	8180	8180	28	131.449	8174	72	142.592	8174	62	126.112
AAEL000759	supercont1.16	2284	2284	20	36.1238	2284	35	37.4757	2284	33	38.6611
AAEL000766	supercont1.16	165	165	0	1013.59	165	0	1226.04	165	0	1422.82
AAEL000767	supercont1.16	8726	8487	51	20.9013	8478	77	17.6255	8469	68	22.5173
AAEL000770	supercont1.16	1613	1580	10	53.1554	1580	16	53.7165	1580	21	52.8469
AAEL000774	supercont1.16	1224	1224	19	16.3969	1212	22	23.248	1223	22	17.8616
AAEL000776	supercont1.16	1644	1644	18	120.422	1644	31	119.997	1644	32	189.92
AAEL000782	supercont1.16	1145	1141	16	30.1687	1133	19	29.7252	1140	14	31.3993
AAEL000785	supercont1.16	827	796	4	20.1939	797	7	20.0468	784	14	20.9774
AAEL000786	supercont1.16	1252	1252	15	79.4766	1252	23	151.471	1252	24	36.6002
AAEL000791	supercont1.16	859	859	11	78.4669	859	16	77.7663	859	21	73.8907
AAEL000793	supercont1.16	891	891	3	409.906	891	8	245.415	891	11	249.431
AAEL000794	supercont1.16	5516	5399	83	54.6635	5389	97	54.9081	5399	107	45.9072
AAEL000795	supercont1.17	918	918	15	389.717	918	16	353.039	918	11	344.412
AAEL000797	supercont1.17	1472	1472	20	22.7643	1472	29	41.1936	1472	33	16.2895
AAEL000800	supercont1.17	2307	2307	7	49.4881	2307	32	40.8464	2307	44	54.3878
AAEL000802	supercont1.17	2612	2612	27	15.655	2612	39	25.0852	2612	33	17.2132
AAEL000804	supercont1.17	7664	7664	41	117.025	7664	49	96.597	7664	34	130.134
AAEL000805	supercont1.17	867	867	5	23.0374	867	5	19.7413	867	14	25.898
AAEL000807	supercont1.17	2103	2103	31	39.3098	2103	33	91.6364	2101	41	51.9609
AAEL000816	supercont1.17	948	948	5	29.4534	945	5	17.0161	946	5	20.8879
AAEL000823	supercont1.17	1282	1282	4	2781.11	1282	7	2197.44	1282	8	2078.62
AAEL000824	supercont1.17	7828	7718	31	19.4049	7718	63	23.5719	7718	48	24.3493
AAEL000825	supercont1.17	2209	2177	5	17.655	2175	14	22.7232	2176	17	18.5666
AAEL000834	supercont1.17	3274	3274	12	35.6619	3274	17	73.0703	3274	25	28.3605
AAEL000840	supercont1.17	2302	2245	27	22.1359	2160	42	18.4824	2216	49	23.7533
AAEL000844	supercont1.17	780	780	6	22.1004	780	9	21.1714	780	8	20.6965
AAEL000847	supercont1.17	703	703	1	40.1019	703	9	44.0566	694	8	35.2323
AAEL000848	supercont1.17	1177	1177	6	20.8407	1177	7	23.9487	1177	7	22.324
AAEL000852	supercont1.17	527	527	3	27.5898	527	5	31.6473	527	6	20.8697
AAEL000854	supercont1.17	1179	1179	3	29.6018	1170	8	22.8482	1170	10	21.2423
AAEL000856	supercont1.18	2900	2900	20	24.3633	2892	35	22.7677	2891	42	25.3153
AAEL000857	supercont1.18	3726	3725	38	29.584	3726	36	31.9976	3726	47	37.874
AAEL000859	supercont1.18	1812	1812	19	379.345	1812	42	336.664	1812	39	397.279
AAEL000875	supercont1.18	1402	1331	15	15.274	1359	15	16.7479	1400	17	16.2454
AAEL000883	supercont1.18	5151	5151	19	22.5831	5149	30	32.8121	5151	36	35.3752
AAEL000886	supercont1.18	436	433	6	118.227	428	12	59.3085	426	0	60.8755
AAEL000888	supercont1.18	2950	2950	5	32.5642	2950	8	27.7227	2950	12	38.3402
AAEL000898	supercont1.18	1560	1542	20	23.8925	1539	31	31.9968	1539	26	36.2384
AAEL000902	supercont1.18	1659	1659	26	100.844	1659	27	102.133	1659	34	70.2464
AAEL000903	supercont1.18	445	445	4	39.5533	445	5	34.5632	445	5	35.7436
AAEL000923	supercont1.18	1236	1236	10	370.019	1236	8	298.687	1236	17	377.169
AAEL000927	supercont1.18	189	189	1	54.6743	189	2	62.7974	189	1	81.1026
AAEL000930	supercont1.19	4857	4857	14	56.0102	4857	9	53.4232	4857	16	52.0574
AAEL000931	supercont1.19	2051	2051	5	110.292	2051	21	73.7973	2050	15	57.726
AAEL000934	supercont1.19	6978	6978	14	88.4838	6978	14	67.0481	6978	16	66.3648
AAEL000940	supercont1.19	853	853	10	33.363	853	1	26.1836	853	2	38.5899
AAEL000941	supercont1.19	518	518	3	122.275	518	3	135.082	518	5	106.061
AAEL000944	supercont1.19	1965	1965	0	44.7376	1965	15	61.5716	1965	18	47.5676
AAEL000947	supercont1.19	954	954	10	98.7238	954	0	155.769	954	1	111.787
AAEL000948	supercont1.19	438	438	4	25.0767	438	7	17.9281	438	6	30.8018
AAEL000950	supercont1.19	1715	1715	18	88.7171	1715	8	77.2035	1715	10	78.4382
AAEL000951	supercont1.19	1868	1868	11	750.04	1868	10	978.732	1868	13	706.017
AAEL000955	supercont1.19	1739	1739	13	30.4194	1738	12	29.1587	1739	14	31.5306
AAEL000958	supercont1.19	975	941	9	56.3417	942	6	70.7219	899	14	54.4497
AAEL000963	supercont1.19	376	376	1	83.9711	376	0	77.5494	376	1	66.2828
AAEL000965	supercont1.19	2941	2941	39	17.2327	2941	36	19.0407	2941	39	16.4314
AAEL000970	supercont1.19	1857	1857	7	23.1863	1857	12	21.0334	1857	8	23.7042
AAEL000977	supercont1.20	546	546	4	45.6304	546	7	47.9157	546	5	51.3221
AAEL000978	supercont1.20	2208	2208	14	23.4844	2208	19	25.7918	2205	49	18.194
AAEL000983	supercont1.20	4217	4217	19	28.5906	4217	25	28.1954	4166	37	29.9452
AAEL000984	supercont1.20	4945	4875	3	20.5155	4870	58	18.0239	4876	35	24.0868
AAEL000985	supercont1.20	1844	1844	16	20.8628	1844	3	28.7844	1843	13	26.0506
AAEL000987	supercont1.20	1087	1087	7	3009.09	1087	6	3074.13	1087	6	2586.69
AAEL000994	supercont1.20	3591	3591	36	21.5505	3591	46	22.9779	3591	38	22.2754
AAEL000996	supercont1.20	1814	1814	19	30.0858	1814	19	25.7786	1814	22	26.5117
AAEL000999	supercont1.20	2326	2326	3	59.014	2326	10	58.938	2326	3	61.7451
AAEL001004	supercont1.20	1803	1800	1	54.5838	1790	20	51.2341	1789	22	65.9887
AAEL001005	supercont1.20	2149	2149	5	386.011	2149	23	362.418	2149	9	415.022
AAEL001007	supercont1.20	2734	2717	22	39.2198	2722	42	31.6394	2717	58	33.0808
AAEL001009	supercont1.20	2496	2311	23	29.5314	2366	42	22.9976	2299	35	26.2978
AAEL001013	supercont1.20	1251	1251	1	20.8714	1251	7	16.5356	1251	4	20.2698
AAEL001017	supercont1.21	3214	3200	39	15.5514	3191	53	15.0634	3192	64	18.3967
AAEL001020	supercont1.21	1361	1350	18	53.6671	1361	17	56.0247	1343	27	33.9226
AAEL001022	supercont1.21	2347	2347	16	83.5074	2346	16	62.3107	2347	27	54.7844
AAEL001024	supercont1.21	1639	1639	16	18.62	1639	13	18.0694	1639	22	21.9762
AAEL001029	supercont1.21	1614	1614	19	23.9061	1609	36	20.2402	1614	35	26.1382
AAEL001030	supercont1.21	1266	1266	9	23.6269	1261	11	25.0096	1266	11	24.2776
AAEL001032	supercont1.21	4066	4066	29	28.3461	4066	56	26.0403	4066	84	27.2492
AAEL001037	supercont1.21	2684	2684	25	51.9264	2684	35	40.3382	2684	53	42.8
AAEL001041	supercont1.21	1557	1557	16	41.2165	1557	25	43.9227	1557	24	37.8119
AAEL001044	supercont1.21	1907	1907	15	81.3301	1907	21	132.125	1907	42	91.4515
AAEL001047	supercont1.21	2072	2069	2	89.8555	2072	37	77.3831	2064	22	37.0312
AAEL001048	supercont1.21	1228	1228	8	22.9932	1228	12	22.2133	1228	15	25.6176
AAEL001052	supercont1.21	1259	1196	7	196.144	1172	15	217.291	1189	23	254.223
AAEL001061	supercont1.22	1926	1926	17	409.083	1924	11	338.042	1753	34	409.724
AAEL001069	supercont1.22	4199	4199	54	16.2871	4177	55	17.1825	4187	55	16.692
AAEL001082	supercont1.22	1342	1342	10	392.442	1342	8	641.679	1342	12	489.938
AAEL001085	supercont1.22	477	477	2	41.1645	477	3	46.3047	477	4	45.1595
AAEL001089	supercont1.22	333	333	1	30.6512	333	1	42.7611	333	2	35.7704
AAEL001091	supercont1.22	2710	2703	44	58.123	2626	70	96.2054	2705	62	68.1611
AAEL001094	supercont1.22	4684	4594	2	38.4527	4240	26	33.2259	4420	29	32.2361
AAEL001099	supercont1.22	3378	3378	4	25.5419	3378	59	20.8753	3378	30	30.5046
AAEL001100	supercont1.23	3648	3648	13	224.834	3648	22	311.85	3648	16	240.152
AAEL001101	supercont1.23	2890	2890	31	44.8139	2890	47	60.2041	2890	38	39.1355
AAEL001102	supercont1.23	1434	1434	11	118.44	1434	14	126.921	1434	14	92.1517
AAEL001103	supercont1.23	706	706	10	80.4074	706	12	82.0444	706	11	63.2066
AAEL001105	supercont1.23	2440	2427	1	17.6473	2440	8	18.7938	2440	7	22.8123
AAEL001107	supercont1.23	150	150	0	311.56	150	1	467.422	150	1	457.391
AAEL001108	supercont1.23	2448	2429	25	16.3946	2429	33	17.1967	2431	29	18.1701
AAEL001109	supercont1.23	616	616	6	59.9975	616	12	56.2949	616	7	47.8968
AAEL001112	supercont1.23	2670	2670	41	26.7213	2663	52	29.6233	2663	31	28.766
AAEL001113	supercont1.23	2486	2486	24	255.857	2486	31	237.849	2486	17	213.342
AAEL001114	supercont1.23	2593	2593	1	21.3473	2593	21	20.9541	2576	4	15.1054
AAEL001121	supercont1.23	1944	1944	24	23.512	1823	27	21.6535	1799	28	20.5519
AAEL001126	supercont1.23	3601	3585	16	64.9465	3565	23	58.7391	3563	22	67.9629
AAEL001129	supercont1.23	2139	2139	1	58.2674	2139	31	53.2811	2139	17	63.4678
AAEL001132	supercont1.23	1205	1205	6	33.814	1205	20	26.4608	1178	11	29.5904
AAEL001134	supercont1.23	1809	1809	8	220.145	1809	22	468.611	1809	13	185.805
AAEL001136	supercont1.23	210	210	2	42.1837	210	1	64.7921	210	1	88.5537
AAEL001141	supercont1.23	4777	4777	35	31.0863	4777	67	33.8208	4753	67	33.2207
AAEL001147	supercont1.23	7161	6641	101	21.3152	6716	125	23.6431	6556	115	30.2207
AAEL001154	supercont1.24	2344	2344	13	37.6735	2344	20	36.2821	2344	33	30.4591
AAEL001158	supercont1.24	2600	2600	4	115.491	2600	12	180.511	2600	10	106.913
AAEL001164	supercont1.24	596	596	0	233.572	596	9	238.016	596	3	199.104
AAEL001166	supercont1.24	1296	1296	3	29.5121	1293	20	21.6566	1287	16	24.3261
AAEL001169	supercont1.24	2681	2681	28	39.8188	2681	29	45.5199	2681	40	32.3644
AAEL001171	supercont1.24	1854	1854	23	36.945	1854	33	44.3793	1854	35	34.4415
AAEL001176	supercont1.24	1717	1717	5	117.073	1717	17	131.627	1717	17	107.328
AAEL001177	supercont1.24	732	732	5	21.745	732	7	29.8654	732	10	17.3696
AAEL001182	supercont1.24	1240	1240	1	24.1606	1240	9	25.7673	1240	10	21.839
AAEL001187	supercont1.24	1993	1993	8	39.7277	1968	22	36.1206	1993	9	40.8662
AAEL001188	supercont1.24	1945	1945	18	27.9526	1945	31	31.6173	1945	24	32.2967
AAEL001190	supercont1.24	1616	1616	5	23.9064	1616	14	18.6435	1616	23	21.0196
AAEL001194	supercont1.24	8455	8455	52	345.47	8455	83	190.849	8455	80	126.237
AAEL001204	supercont1.25	1698	1697	2	68.021	1685	31	55.2665	1685	21	55.4786
AAEL001205	supercont1.25	3782	3782	21	16.0703	3757	33	19.4399	3756	52	20.909
AAEL001206	supercont1.25	2358	2347	6	144.913	2347	8	177.764	2347	25	111.96
AAEL001209	supercont1.25	1892	1892	10	75.6542	1892	13	58.0428	1892	22	50.1584
AAEL001210	supercont1.25	568	568	3	160.566	568	6	167.446	568	6	156.202
AAEL001211	supercont1.25	1234	1234	0	23.7643	1234	30	25.2655	1234	17	26.4925
AAEL001212	supercont1.25	2609	2609	9	33.2453	2596	19	33.8079	2609	30	35.1317
AAEL001215	supercont1.25	2120	2120	10	37.5633	2120	19	36.9713	2119	32	39.6886
AAEL001216	supercont1.25	1785	1785	10	316.615	1785	20	293.428	1785	24	311.049
AAEL001218	supercont1.25	3288	3288	1	102.574	3288	75	107.628	3288	71	61.0407
AAEL001232	supercont1.27	2097	2097	27	21.7377	2097	33	24.6365	2089	41	24.1633
AAEL001239	supercont1.27	1485	1361	1	22.0812	1361	5	23.0693	1361	11	22.0382
AAEL001247	supercont1.28	813	813	2	111.147	813	8	103.917	813	8	81.4978
AAEL001250	supercont1.28	2085	2084	16	22.3777	2085	20	27.5046	2085	32	22.6574
AAEL001252	supercont1.28	3248	3245	24	15.8756	3248	51	18.549	3239	50	18.6025
AAEL001254	supercont1.28	9908	9908	20	35.2061	9908	32	38.2295	9908	37	32.4935
AAEL001261	supercont1.28	911	911	0	77.8415	911	7	73.2265	911	7	18.9295
AAEL001264	supercont1.28	1491	1491	2	77.2374	1491	8	81.0389	1491	9	82.6585
AAEL001271	supercont1.28	567	567	0	38.1269	567	8	36.8348	567	4	24.0838
AAEL001273	supercont1.28	3858	3858	29	34.0698	3858	56	42.1499	3858	54	38.8838
AAEL001275	supercont1.28	2235	2134	7	45.3944	2134	17	55.3355	2134	29	45.2574
AAEL001277	supercont1.28	666	634	2	40.4997	666	6	62.1676	666	7	47.5388
AAEL001281	supercont1.28	345	345	3	177.618	345	4	147.62	345	3	191.417
AAEL001287	supercont1.29	1549	1549	0	81.0757	1549	6	67.8366	1541	4	33.3838
AAEL001293	supercont1.29	4152	4150	10	20.3509	3934	35	29.4712	3948	32	15.9582
AAEL001296	supercont1.29	4861	4456	35	22.708	4450	91	20.0862	4453	101	24.1035
AAEL001306	supercont1.29	1266	1266	11	176.748	1260	21	140.462	1266	16	93.3166
AAEL001308	supercont1.29	1565	1561	5	60.1937	1561	21	42.5315	1565	30	31.8073
AAEL001314	supercont1.29	492	492	3	48.9329	483	4	38.2211	472	9	38.672
AAEL001315	supercont1.29	1956	1956	0	20.5721	1948	23	16.9025	1849	48	23.9425
AAEL001317	supercont1.29	2621	2617	2	17.3227	2616	33	17.1045	2616	34	19.3857
AAEL001321	supercont1.29	1380	1380	8	38.7986	1380	11	33.6017	1380	17	37.6245
AAEL001322	supercont1.29	5195	5018	30	15.9348	5004	60	16.7059	5026	74	18.8797
AAEL001323	supercont1.29	1141	1141	9	51.6131	1141	19	61.8936	1138	19	44.0784
AAEL001329	supercont1.30	1210	1210	10	22.9096	1210	13	27.453	1210	9	30.9539
AAEL001331	supercont1.30	3399	3399	7	42.0239	3399	16	95.9668	3399	15	51.8181
AAEL001336	supercont1.30	1201	1201	6	37.0776	1201	16	37.9895	1199	17	35.5288
AAEL001339	supercont1.30	1738	1738	10	37.0449	1738	3	39.48	1738	23	35.8422
AAEL001341	supercont1.30	2402	2402	27	18.0311	2393	37	16.8344	2402	36	18.3928
AAEL001350	supercont1.30	1813	1813	16	19.7183	1812	10	21.4479	1806	28	20.1886
AAEL001352	supercont1.30	2924	2924	21	117.01	2924	24	112.836	2924	28	103.283
AAEL001354	supercont1.30	800	800	6	21.6874	800	10	23.6876	800	7	19.7202
AAEL001356	supercont1.30	1216	1213	15	111.123	1216	18	109.53	1216	18	111.273
AAEL001357	supercont1.30	3362	3362	25	20.0358	3362	66	18.5348	3362	55	25.9753
AAEL001360	supercont1.31	4527	4527	7	59.3645	4527	6	56.0306	4527	7	66.5423
AAEL001361	supercont1.31	5128	5127	29	17.815	5122	21	16.8784	5124	43	19.7896
AAEL001362	supercont1.31	234	234	1	56.5362	234	1	53.2047	234	2	69.5772
AAEL001363	supercont1.31	443	443	1	27.6567	443	3	25.4098	438	3	29.0815
AAEL001372	supercont1.31	6208	6039	7	41.1828	6087	3	41.0137	6092	20	49.9199
AAEL001375	supercont1.31	915	915	0	229.72	915	1	270.788	915	2	197.422
AAEL001376	supercont1.31	204	204	1	27.1297	204	2	33.9388	204	3	41.5873
AAEL001377	supercont1.31	159	159	2	53.2615	159	1	38.4134	159	2	49.119
AAEL001378	supercont1.31	2066	2061	10	33.0851	2061	9	41.1329	2066	14	37.9597
AAEL001379	supercont1.31	3969	3969	2	27.6844	3969	1	28.3083	3969	4	31.5864
AAEL001382	supercont1.31	723	723	0	50.6677	723	8	40.4787	717	7	28.1481
AAEL001385	supercont1.31	1475	1470	7	29.6361	1470	2	27.4822	1470	11	27.2005
AAEL001388	supercont1.31	1337	1337	6	37.1273	1337	9	32.1743	1337	8	30.8559
AAEL001389	supercont1.31	2851	2851	8	32.1387	2851	14	30.5736	2851	12	37.1476
AAEL001390	supercont1.31	530	530	5	426.615	530	4	329.223	530	8	115.144
AAEL001393	supercont1.31	2150	2150	13	61.3979	2074	8	55.6513	2095	14	77.153
AAEL001398	supercont1.32	2604	2604	22	38.1955	2604	33	32.4118	2604	27	51.1336
AAEL001400	supercont1.32	327	327	2	30.8845	327	3	29.945	327	0	26.3743
AAEL001401	supercont1.32	1457	1457	12	103.873	1457	16	177.721	1457	13	64.0563
AAEL001402	supercont1.32	1388	1382	18	136.901	1378	19	220.728	1382	14	89.3501
AAEL001405	supercont1.32	1157	1154	0	23.7407	1157	13	27.15	1157	3	23.3034
AAEL001406	supercont1.32	3100	3000	22	18.5669	2999	41	18.5173	3000	28	21.3168
AAEL001409	supercont1.32	1700	1700	25	27.2533	1700	43	33.8991	1700	29	32.4042
AAEL001411	supercont1.32	15019	14420	29	51.773	14335	126	46.3186	14421	42	47.3703
AAEL001412	supercont1.32	756	756	7	39.5155	756	12	29.794	756	5	35.2065
AAEL001414	supercont1.32	3100	3100	17	194.239	3100	25	349.056	3100	24	140.616
AAEL001416	supercont1.32	2571	2571	18	23.2049	2571	18	22.0396	2571	25	21.812
AAEL001420	supercont1.32	2589	2589	27	234.73	2589	31	449.555	2589	24	128.161
AAEL001421	supercont1.32	4650	4650	18	175.759	4650	43	316.006	4650	27	170.398
AAEL001422	supercont1.32	1040	1040	13	27.7438	1040	9	24.524	1040	13	21.8196
AAEL001423	supercont1.32	2001	2001	10	35.5528	2001	18	43.0394	2001	6	30.3813
AAEL001424	supercont1.32	2036	2036	7	16.0686	2036	15	15.0491	2036	5	18.3487
AAEL001429	supercont1.32	2137	2137	7	59.9392	2137	17	100.845	2137	12	203.81
AAEL001432	supercont1.32	2240	2240	10	276.729	2240	32	359.435	2240	9	294.647
AAEL001434	supercont1.32	1501	1501	6	19.2065	1501	12	24.0312	1501	14	16.5731
AAEL001440	supercont1.33	9858	9788	11	41.096	9790	20	51.2334	9790	31	50.5882
AAEL001441	supercont1.33	1441	1441	1	64.2558	1441	3	68.9388	1441	1	77.0127
AAEL001446	supercont1.33	1290	1290	9	18.4765	1290	11	20.2451	1290	10	22.2703
AAEL001447	supercont1.33	2718	2718	13	32.1295	2718	11	29.5789	2718	17	32.3427
AAEL001448	supercont1.33	2277	2277	14	36.5128	2276	22	37.1336	2277	28	40.292
AAEL001454	supercont1.33	2355	2307	7	26.8937	2299	10	24.9163	2301	12	29.7882
AAEL001455	supercont1.33	1958	1953	7	17.2575	1951	5	17.048	1942	7	17.8451
AAEL001460	supercont1.33	501	501	0	22.1636	501	2	25.0465	501	1	24.9467
AAEL001462	supercont1.33	1768	1768	2	74.1417	1764	4	68.7265	1763	6	87.3334
AAEL001471	supercont1.34	2674	2667	6	42.2595	2646	28	38.8398	2674	37	34.2469
AAEL001479	supercont1.34	1667	1667	1	89.7299	1667	17	89.769	1667	19	92.5118
AAEL001480	supercont1.34	2585	2585	5	17.5782	2585	37	19.3188	2585	41	21.7404
AAEL001484	supercont1.34	7461	7461	0	135.628	7461	9	131.876	7461	19	112.345
AAEL001488	supercont1.34	588	539	14	262.181	560	13	256.931	538	15	255.823
AAEL001490	supercont1.34	1082	1082	1	82.8674	1082	7	180.068	1081	8	122.55
AAEL001495	supercont1.34	5090	5070	1	100.739	5062	31	83.3007	5070	53	89.4376
AAEL001496	supercont1.34	1603	1603	7	56.5844	1504	20	61.5605	1516	19	65.7367
AAEL001501	supercont1.34	935	935	1	44.5472	935	9	42.4479	935	20	37.6764
AAEL001503	supercont1.34	4736	4736	25	19.0081	4736	44	24.0041	4736	57	18.7009
AAEL001504	supercont1.34	1719	1645	1	21.6141	1644	14	24.7288	1646	22	20.6814
AAEL001506	supercont1.34	1980	1980	0	24.0976	1980	31	21.8558	1980	30	21.6714
AAEL001507	supercont1.35	2981	2979	21	16.0198	2981	30	18.2507	2980	38	17.29
AAEL001509	supercont1.35	7357	7357	3	21.3	7346	22	16.812	7352	27	21.1549
AAEL001511	supercont1.35	327	327	0	140.704	327	0	144.459	327	0	165.999
AAEL001515	supercont1.35	1322	1322	2	26.498	1322	8	27.3463	1322	7	23.4611
AAEL001516	supercont1.35	8310	8310	2	23.8134	8310	48	37.555	8310	51	27.3962
AAEL001520	supercont1.35	2118	2118	16	37.2613	2117	22	28.9271	2118	25	37.8223
AAEL001532	supercont1.35	1067	1067	1	24.2845	1067	7	19.4565	1067	12	18.2059
AAEL001540	supercont1.36	3767	3767	43	25.4949	3750	64	21.3809	3767	38	28.6824
AAEL001549	supercont1.36	4180	4106	26	24.6382	4114	31	22.5196	4110	27	27.8759
AAEL001557	supercont1.36	2572	2568	39	29.2571	2541	43	32.3327	2545	32	33.9035
AAEL001559	supercont1.36	1622	1622	16	21.2044	1622	28	15.686	1621	21	26.2507
AAEL001561	supercont1.36	6600	6599	33	29.7286	6600	42	22.0755	6587	33	26.8938
AAEL001564	supercont1.36	1474	1474	15	23.3674	1474	24	15.1803	1474	16	17.1354
AAEL001569	supercont1.36	1281	1281	10	42.5703	1281	22	40.8902	1281	16	35.3486
AAEL001573	supercont1.36	977	977	12	19.9192	977	21	18.161	977	21	17.0112
AAEL001574	supercont1.36	1380	1380	15	37.2096	1380	21	42.1862	1380	20	47.3238
AAEL001576	supercont1.36	1236	1236	14	27.4667	1236	22	27.1836	1236	18	23.2262
AAEL001577	supercont1.36	1039	1039	19	58.4488	1039	24	27.4974	1039	14	49.9904
AAEL001581	supercont1.36	2739	2739	24	19.7021	2739	47	17.2071	2739	26	19.8765
AAEL001583	supercont1.36	8123	8123	162	15.0041	8115	211	15.7822	8113	193	16.3846
AAEL001588	supercont1.36	1634	1634	29	130.493	1634	43	155.044	1634	37	192.639
AAEL001593	supercont1.36	6646	6625	26	130.284	6646	21	195.317	6619	21	166.147
AAEL001596	supercont1.36	1085	1085	15	25.6973	1085	11	21.2531	1085	14	21.0592
AAEL001598	supercont1.37	3046	3021	32	17.2194	3023	27	19.1025	3018	32	21.0732
AAEL001601	supercont1.37	621	621	2	25.6216	621	9	23.0036	621	3	23.8623
AAEL001605	supercont1.37	1721	1721	16	69.1282	1721	16	73.1047	1721	15	67.9854
AAEL001606	supercont1.37	723	722	2	24.4471	717	6	28.0027	723	4	36.2205
AAEL001607	supercont1.37	1552	1552	12	60.252	1552	11	96.5579	1552	13	47.8141
AAEL001615	supercont1.37	1356	1338	15	31.3241	1344	18	31.8556	1349	19	28.8142
AAEL001616	supercont1.37	4400	4400	20	19.904	4400	60	23.9158	4400	31	22.9912
AAEL001619	supercont1.37	805	805	3	26.8348	803	4	26.0071	788	4	24.5176
AAEL001621	supercont1.37	846	846	7	126.566	846	7	129.278	846	9	130.039
AAEL001622	supercont1.37	1909	1909	9	34.1341	1909	24	38.6611	1909	15	40.6902
AAEL001623	supercont1.37	1409	1409	10	162.377	1409	10	160.267	1409	14	119.91
AAEL001626	supercont1.37	1710	1710	8	27.6324	1710	14	20.6969	1709	17	34.13
AAEL001636	supercont1.38	3407	3407	1	89.7516	3407	34	88.2773	3407	25	89.5202
AAEL001638	supercont1.38	1741	1741	5	18.157	1741	24	15.8792	1741	14	19.3693
AAEL001641	supercont1.38	1617	1617	14	77.8318	1616	28	91.9212	1603	27	33.392
AAEL001642	supercont1.38	1673	1673	3	44.9722	1673	5	42.6441	1673	4	45.964
AAEL001649	supercont1.38	1739	1739	9	30.0428	1739	19	33.6257	1739	17	24.9686
AAEL001655	supercont1.38	4197	4197	34	19.557	4197	66	16.8889	4197	57	19.4333
AAEL001656	supercont1.38	2857	2857	4	60.5016	2857	21	55.7531	2857	22	61.5501
AAEL001666	supercont1.38	4795	4795	28	66.2098	4795	70	73.5951	4795	52	98.7124
AAEL001667	supercont1.38	2312	2312	0	25.3889	2312	14	62.8753	2312	21	49.9606
AAEL001668	supercont1.38	1774	1774	6	441.827	1774	15	418.239	1774	15	357.004
AAEL001670	supercont1.38	1459	1459	9	20.3421	1446	17	24.9949	1447	24	20.7821
AAEL001673	supercont1.39	1817	1817	6	345.718	1817	10	259.051	1817	13	371.094
AAEL001674	supercont1.39	911	837	12	118.822	886	7	133.926	848	7	193.158
AAEL001679	supercont1.39	522	522	8	1742.56	522	5	1825.29	522	1	1973.41
AAEL001682	supercont1.39	1262	1262	10	25.3854	1233	16	25.7313	1216	18	17.5751
AAEL001684	supercont1.39	546	546	2	33.4719	546	4	30.1652	546	2	40.4512
AAEL001690	supercont1.39	1117	1117	13	507.075	1117	7	498.402	1117	2	509.865
AAEL001691	supercont1.39	1556	1555	21	18.9072	1554	32	18.799	1556	26	21.8276
AAEL001693	supercont1.39	931	931	5	147.613	931	5	341.124	931	6	369.377
AAEL001698	supercont1.39	1482	1477	24	45.1132	1481	30	46.707	1481	32	41.7876
AAEL001699	supercont1.39	1564	1564	13	21.7785	1557	17	21.1466	1558	22	24.9653
AAEL001700	supercont1.39	363	363	2	21.6666	363	8	28.8387	363	9	29.6535
AAEL001701	supercont1.39	738	738	11	47.0217	733	17	102.017	738	18	111.201
AAEL001703	supercont1.39	957	957	7	3374.52	957	7	3688.95	957	9	4103.8
AAEL001706	supercont1.40	621	621	7	57.9086	621	16	54.488	621	7	61.2656
AAEL001709	supercont1.40	3163	3163	22	21.8972	3163	61	23.0713	3163	72	24.721
AAEL001715	supercont1.40	2120	2120	22	154.5	2119	32	170.408	2116	35	122.366
AAEL001720	supercont1.40	231	231	2	21.3163	231	5	25.1984	231	2	24.6818
AAEL001722	supercont1.40	4216	4156	7	43.3564	4161	59	62.7161	4160	74	49.7498
AAEL001731	supercont1.40	3551	3551	24	29.182	3551	59	22.3772	3551	37	32.9768
AAEL001742	supercont1.41	4896	4881	32	30.0702	4881	45	29.2477	4881	56	33.9766
AAEL001746	supercont1.41	3783	3715	35	28.9138	3715	22	20.5119	3715	4	23.4328
AAEL001748	supercont1.41	673	673	6	26.3305	673	6	25.2533	673	1	34.2533
AAEL001751	supercont1.42	1540	1538	8	29.2043	1533	5	26.0548	1540	15	23.0435
AAEL001752	supercont1.42	5666	5548	25	19.6989	5487	9	25.0527	5560	28	19.4271
AAEL001758	supercont1.42	710	710	4	33.0552	710	11	24.1849	710	10	20.3381
AAEL001759	supercont1.42	588	588	2	2692.57	588	4	2603.24	588	3	2423.61
AAEL001761	supercont1.42	1017	1017	5	16.8684	1009	7	15.3589	1017	10	19.438
AAEL001763	supercont1.42	249	249	1	33.696	249	1	32.4117	249	4	17.817
AAEL001764	supercont1.42	587	561	3	30.1807	560	4	30.5056	559	5	33.0261
AAEL001767	supercont1.42	2652	2652	11	114.886	2652	9	173.779	2652	14	123.264
AAEL001769	supercont1.42	2518	2518	12	49.5014	2517	25	49.855	2518	24	43.8607
AAEL001770	supercont1.42	1803	1803	6	20.7362	1803	3	28.6626	1803	11	17.869
AAEL001779	supercont1.42	1415	1415	5	111.187	1415	15	140.199	1415	19	108.36
AAEL001791	supercont1.43	2773	2773	13	21.4123	2772	41	20.5371	2772	36	22.9734
AAEL001795	supercont1.43	853	853	0	33.2279	845	8	60.5136	853	7	44.3109
AAEL001798	supercont1.43	6752	6752	8	85.6043	6752	26	94.2129	6752	33	94.5313
AAEL001800	supercont1.43	2276	2274	10	24.5111	2268	10	23.3852	2212	14	15.8789
AAEL001810	supercont1.43	1942	1942	2	53.9647	1942	6	56.0813	1942	26	42.1354
AAEL001824	supercont1.43	3359	3311	30	17.147	3308	19	29.5653	3315	50	23.4144
AAEL001830	supercont1.43	1362	1362	1	34.2666	1362	9	33.5816	1361	16	31.1014
AAEL001831	supercont1.43	618	618	5	57.0737	618	4	45.0747	618	9	49.3197
AAEL001834	supercont1.43	1213	1213	0	40.3666	1213	5	44.3557	1213	15	36.3264
AAEL001837	supercont1.44	1121	1121	26	47.1151	1116	42	30.7395	1108	34	41.6193
AAEL001838	supercont1.44	665	665	3	91.5134	665	9	93.3166	665	9	80.4
AAEL001840	supercont1.44	1506	1506	14	16.8841	1506	12	15.0902	1482	17	15.5345
AAEL001845	supercont1.44	804	804	4	63.2574	804	10	61.1345	804	7	52.8632
AAEL001847	supercont1.44	4051	4051	19	39.2384	4051	49	30.8973	4051	40	45.2002
AAEL001848	supercont1.44	1329	1325	1	38.0696	1317	2	34.5097	1317	1	39.2136
AAEL001851	supercont1.44	2050	2050	10	52.0769	2016	32	47.9759	2050	24	40.2625
AAEL001852	supercont1.44	1031	1027	2	32.1469	1031	7	37.5866	1031	0	26.5964
AAEL001856	supercont1.44	3177	3101	13	28.5344	3038	26	26.7874	3040	15	29.4294
AAEL001859	supercont1.44	2052	2050	14	20.9817	2052	25	35.1726	2049	22	21.7839
AAEL001860	supercont1.44	492	492	3	52.9221	492	5	60.6783	492	7	48.6008
AAEL001861	supercont1.44	4750	4750	36	29.5028	4687	64	26.9124	4750	62	30.0368
AAEL001863	supercont1.44	1348	1348	20	1887.44	1348	11	1880.44	1348	18	2374.68
AAEL001864	supercont1.44	1740	1740	0	135.671	1740	12	78.4209	1740	16	61.113
AAEL001865	supercont1.44	690	690	2	248.827	690	6	297.661	690	7	240.671
AAEL001866	supercont1.44	495	495	1	171.605	495	6	147.455	495	1	141.387
AAEL001869	supercont1.44	2055	2055	1	111.07	2055	25	154.156	2055	3	88.4992
AAEL001872	supercont1.44	1293	1293	8	465.032	1293	10	562.653	1293	9	483.34
AAEL001874	supercont1.44	1427	1426	11	22.667	1423	24	24.003	1426	15	27.614
AAEL001875	supercont1.44	2322	2313	13	20.9466	2322	15	18.2072	2312	14	20.7504
AAEL001879	supercont1.45	1543	1543	18	19.367	1543	23	20.1346	1535	24	23.6828
AAEL001887	supercont1.45	5782	5658	3	342.527	5618	55	475.952	5778	45	488.979
AAEL001888	supercont1.45	6996	6996	5	35.2123	6996	15	49.8847	6996	21	44.4902
AAEL001896	supercont1.45	4432	4232	11	113.333	4230	19	102.278	4230	17	91.6886
AAEL001898	supercont1.45	4239	4239	5	61.012	4238	16	63.4879	4235	32	69.2479
AAEL001904	supercont1.45	1505	1505	8	54.3748	1505	16	51.3193	1505	7	56.4256
AAEL001906	supercont1.45	3982	3953	28	21.1944	3952	49	22.8563	3953	44	28.9314
AAEL001910	supercont1.45	3935	3935	35	20.8484	3935	42	19.7651	3935	34	22.9109
AAEL001913	supercont1.45	2222	2222	17	159.206	2222	29	150.319	2222	26	160.29
AAEL001916	supercont1.46	3547	3531	15	171.329	3547	23	183.388	3547	17	148.682
AAEL001919	supercont1.46	5089	5075	28	22.6415	5081	29	28.2366	5075	42	26.4745
AAEL001922	supercont1.46	1276	1265	14	15.8071	1196	23	17.1236	1246	21	16.6976
AAEL001928	supercont1.46	1690	1690	16	125.564	1690	26	138.433	1690	29	113.936
AAEL001930	supercont1.46	2119	2119	9	64.624	2119	5	90.0666	2119	12	69.562
AAEL001939	supercont1.46	5388	5388	15	33.3105	5388	28	35.4524	5388	45	41.4671
AAEL001940	supercont1.46	2213	2213	19	21.4669	2213	20	26.7751	2213	25	24.5476
AAEL001945	supercont1.46	871	871	7	18.964	871	8	27.8066	866	12	22.1395
AAEL001946	supercont1.46	2583	2583	21	99.2625	2583	31	89.0265	2583	26	92.2216
AAEL001952	supercont1.46	2456	2456	2	106.385	2456	9	127.354	2456	8	112.797
AAEL001953	supercont1.46	3430	3430	40	18.3911	3430	49	29.152	3397	58	25.215
AAEL001955	supercont1.46	688	688	3	28.2415	688	6	28.9117	688	8	22.8503
AAEL001959	supercont1.47	1823	1821	1	45.352	1818	7	46.5279	1818	1	48.3051
AAEL001963	supercont1.47	378	378	3	80.299	378	3	66.503	378	7	60.0839
AAEL001964	supercont1.47	726	726	3	508.724	726	13	202.142	726	8	213.255
AAEL001965	supercont1.47	1532	1532	16	111.478	1532	16	102.042	1532	40	33.6503
AAEL001968	supercont1.47	4283	4269	17	51.8586	4267	30	76.836	4283	18	50.968
AAEL001969	supercont1.47	897	894	2	181.077	894	12	100.919	889	16	94.8899
AAEL001974	supercont1.47	390	388	5	53.5844	390	3	52.76	390	7	54.3614
AAEL001979	supercont1.47	3718	3588	10	53.2775	3588	16	50.4172	3586	10	53.5946
AAEL001992	supercont1.47	270	270	0	35.9583	270	4	24.8899	270	5	31.454
AAEL001997	supercont1.47	917	917	7	39.2981	892	9	117.055	917	11	31.0695
AAEL001998	supercont1.47	2249	2249	1	143.436	2249	11	114.459	2249	16	114.214
AAEL002002	supercont1.47	638	638	5	38.2881	638	5	46.7812	638	5	46.5667
AAEL002006	supercont1.47	2255	2255	9	16.508	2255	16	17.1637	2255	13	18.2782
AAEL002012	supercont1.47	1776	1753	2	29.5955	1750	24	25.1263	1751	23	28.0194
AAEL002014	supercont1.47	1493	1493	12	36.1545	1493	23	31.3719	1426	24	40.8294
AAEL002016	supercont1.47	2225	2225	19	22.3424	2225	21	22.8078	2225	23	22.9643
AAEL002020	supercont1.47	905	905	1	25.8635	905	7	20.8425	905	1	24.1422
AAEL002023	supercont1.47	1545	1545	18	196.011	1543	22	205.538	1545	34	122.247
AAEL002025	supercont1.47	670	670	0	23.228	670	3	31.7248	670	0	31.7
AAEL002031	supercont1.47	1560	1560	1	19.3517	1560	30	38.1747	1560	18	22.236
AAEL002036	supercont1.47	2947	2947	25	76.8063	2946	32	72.7173	2947	32	80.4651
AAEL002037	supercont1.47	8655	8655	51	21.1868	8655	107	19.6044	8655	104	22.8987
AAEL002047	supercont1.48	611	611	2	2429.66	611	2	1945.87	611	2	1790.08
AAEL002048	supercont1.48	2309	2309	22	35.2029	2306	55	44.9488	2309	49	32.7755
AAEL002055	supercont1.48	1134	1134	1	60.0933	1134	4	39.112	1134	3	51.6146
AAEL002056	supercont1.48	1355	1355	7	20.2784	1355	16	16.5481	1355	26	20.2097
AAEL002061	supercont1.48	4294	4294	1	31.2449	4294	39	49.3872	4294	20	38.2419
AAEL002065	supercont1.48	1275	1273	6	17.332	1273	6	19.4292	1253	6	16.3254
AAEL002068	supercont1.48	1844	1844	1	61.4861	1844	17	54.8762	1844	13	52.3557
AAEL002069	supercont1.48	1200	1200	4	18.3345	1200	8	21.4008	1200	19	17.9596
AAEL002074	supercont1.48	582	537	11	71.5934	529	9	58.4177	529	9	60.7494
AAEL002076	supercont1.48	298	298	0	44.3696	298	1	30.1835	298	1	34.7196
AAEL002077	supercont1.48	1693	1693	17	59.3924	1693	22	62.6097	1693	26	48.9755
AAEL002080	supercont1.48	2113	2113	20	19.6035	2113	31	17.5093	2113	15	15.7045
AAEL002081	supercont1.48	2821	2821	15	184.126	2821	18	143.549	2821	20	168.574
AAEL002082	supercont1.48	1864	1864	17	26.1233	1864	32	21.5506	1864	17	25.8321
AAEL002083	supercont1.48	3094	3094	24	306.021	3094	25	302.736	3094	34	315.542
AAEL002084	supercont1.48	810	810	6	22.7133	809	17	17.0241	810	13	31.9771
AAEL002086	supercont1.48	639	639	1	42.989	639	6	76.9854	639	0	49.6236
AAEL002090	supercont1.49	1518	1518	1	40.4565	1518	1	42.3011	1518	2	47.4469
AAEL002091	supercont1.49	2930	2930	3	23.0299	2930	10	26.5523	2930	7	26.9366
AAEL002101	supercont1.49	2809	2809	2	25.0451	2809	10	27.0851	2809	11	34.144
AAEL002102	supercont1.49	1839	1826	11	23.0315	1813	15	33.7804	1813	17	25.7807
AAEL002103	supercont1.49	821	821	3	67.1951	820	4	57.6339	820	8	59.295
AAEL002107	supercont1.49	1673	1673	11	44.9107	1660	26	51.9392	1673	29	50.2435
AAEL002108	supercont1.49	830	830	8	34.7778	791	12	40.0344	791	10	33.2219
AAEL002115	supercont1.49	1845	1800	3	21.9015	1796	14	22.3692	1795	9	22.976
AAEL002118	supercont1.49	1749	1749	2	91.941	1749	7	93.1769	1749	5	89.1855
AAEL002119	supercont1.49	1907	1904	18	20.2492	1886	30	20.7262	1902	30	19.9291
AAEL002121	supercont1.49	599	599	0	110.312	599	2	102.423	599	1	92.8319
AAEL002123	supercont1.49	2480	2419	12	20.9616	2363	16	22.5517	2363	11	24.9657
AAEL002124	supercont1.49	1482	1482	9	33.8567	1482	18	30.1064	1482	16	16.0447
AAEL002125	supercont1.49	1230	1230	0	71.1489	1230	0	63.4881	1230	0	80.5719
AAEL002130	supercont1.49	2105	2105	2	39.4375	2105	7	45.7081	2105	11	27.5009
AAEL002135	supercont1.50	1858	1851	8	21.1415	1825	23	18.9236	1835	16	18.8189
AAEL002137	supercont1.50	6818	6818	14	30.5319	6818	19	28.9681	6527	32	36.6425
AAEL002142	supercont1.50	864	864	1	25.3055	864	11	20.6568	864	4	29.4597
AAEL002144	supercont1.50	4296	4296	23	83.3922	4296	38	75.0609	4296	45	65.9309
AAEL002145	supercont1.50	2484	2484	26	31.0752	2483	40	25.5124	2480	42	37.2445
AAEL002152	supercont1.50	3767	3767	45	18.5693	3755	53	16.3788	3749	40	20.3873
AAEL002155	supercont1.50	3214	3214	5	44.0751	3214	13	41.1507	3214	11	43.9501
AAEL002158	supercont1.50	2032	2030	7	251.894	2032	11	201.003	2030	12	190.392
AAEL002160	supercont1.50	1603	1603	5	188.323	1603	15	199.275	1603	18	143.881
AAEL002161	supercont1.50	463	463	4	33.4137	463	9	34.1413	463	10	41.2686
AAEL002162	supercont1.50	1308	1298	12	45.5285	1291	14	40.3489	1291	23	52.7376
AAEL002163	supercont1.50	2041	2041	12	38.5999	2041	25	32.5527	2041	22	40.2859
AAEL002166	supercont1.50	2981	2923	5	18.0564	2920	32	16.7725	2921	37	17.7798
AAEL002168	supercont1.50	1557	1557	18	43.3636	1557	22	45.288	1557	27	54.2325
AAEL002169	supercont1.50	1671	1671	17	31.3701	1671	25	34.2021	1671	32	34.8532
AAEL002170	supercont1.50	669	669	5	30.5665	669	6	34.9851	669	8	25.6683
AAEL002174	supercont1.50	1560	1560	3	83.0187	1560	11	140.562	1560	9	77.2566
AAEL002175	supercont1.50	2694	2694	30	43.5977	2694	40	57.7564	2694	35	43.3147
AAEL002178	supercont1.50	1275	1275	4	67.1329	1275	8	66.7516	1275	17	44.0039
AAEL002179	supercont1.51	1027	1026	6	19.4131	1026	17	16.1953	1026	15	18.7906
AAEL002182	supercont1.51	1936	1936	14	25.0557	1936	22	20.3032	1936	29	21.5494
AAEL002183	supercont1.51	699	699	5	102.221	677	18	120.24	668	16	88.8783
AAEL002184	supercont1.51	1416	1415	8	40.0689	1413	13	47.7139	1413	11	41.2936
AAEL002185	supercont1.51	754	754	5	183.208	735	13	233.387	730	10	97.8341
AAEL002190	supercont1.51	2353	2353	31	34.3843	2345	65	31.7382	2353	58	27.4198
AAEL002194	supercont1.51	2848	2848	10	51.6262	2652	24	65.0806	2605	19	15.207
AAEL002198	supercont1.51	685	685	3	20.5332	685	5	38.6679	679	5	19.521
AAEL002205	supercont1.51	234	223	3	88.0028	223	1	93.9327	223	3	99.5517
AAEL002207	supercont1.51	1151	1151	9	31.4033	1151	18	27.9449	1148	12	23.1283
AAEL002216	supercont1.51	2879	2879	12	33.1637	2820	22	28.7625	2879	22	29.0895
AAEL002221	supercont1.51	871	861	0	26.4706	835	1	28.6576	859	1	27.7908
AAEL002225	supercont1.51	850	850	8	19.5013	844	17	15.0473	846	17	19.7761
AAEL002226	supercont1.51	1680	1680	3	73.0991	1680	7	68.8423	1680	5	76.962
AAEL002228	supercont1.51	7053	7051	32	37.9282	7053	99	35.2395	7053	36	16.7914
AAEL002232	supercont1.51	1052	1052	2	21.889	1040	0	22.5183	1050	2	21.4126
AAEL002235	supercont1.51	4086	4086	14	23.8566	4086	42	24.3003	4086	22	31.2451
AAEL002240	supercont1.51	2067	2067	17	18.8863	2067	36	22.4355	2067	26	19.558
AAEL002249	supercont1.52	1786	1786	21	15.2715	1786	24	16.3778	1782	18	18.3162
AAEL002259	supercont1.52	258	258	3	44.946	258	3	46.4974	258	2	74.6415
AAEL002261	supercont1.52	1790	1790	20	78.4844	1790	23	76.104	1790	14	80.4495
AAEL002263	supercont1.52	1299	1299	1	145.858	1299	11	104.886	1297	11	98.2667
AAEL002267	supercont1.52	1244	1244	13	23.88	1223	19	22.2129	1235	9	32.4304
AAEL002269	supercont1.52	1301	1298	7	202.39	1298	11	497.73	1298	13	168.753
AAEL002271	supercont1.52	2548	2548	28	33.8996	2548	43	32.0536	2548	34	33.7033
AAEL002272	supercont1.52	2271	2271	18	31.0624	2271	14	30.6134	2269	12	35.8068
AAEL002277	supercont1.52	1927	1886	24	24.4909	1904	36	22.8198	1908	28	27.4632
AAEL002280	supercont1.53	2802	2776	5	42.2386	2775	32	42.6397	2777	11	59.9208
AAEL002281	supercont1.53	2010	2010	18	23.9575	2010	17	15.6583	2010	18	22.4605
AAEL002283	supercont1.53	430	430	5	42.1398	420	5	47.0922	430	6	17.6388
AAEL002287	supercont1.53	1674	1663	13	23.3223	1674	20	19.4474	1644	14	20.795
AAEL002293	supercont1.53	460	460	4	38.8661	460	3	42.1948	460	3	34.0901
AAEL002294	supercont1.53	2138	2138	22	19.6948	2127	25	30.5125	2129	23	25.2535
AAEL002295	supercont1.53	2017	2017	19	42.8002	2016	33	27.6768	2017	28	31.4594
AAEL002296	supercont1.53	1778	1778	20	80.3256	1778	14	83.0834	1778	16	61.8977
AAEL002299	supercont1.53	1450	1450	1	30.3836	1450	26	18.5178	1434	14	26.5495
AAEL002301	supercont1.53	1265	1262	18	40.6982	1259	20	32.0022	1250	27	15.1506
AAEL002304	supercont1.53	1652	1652	1	20.6699	1621	37	16.1685	1652	23	17.3716
AAEL002308	supercont1.53	1068	1068	9	22.9628	1068	15	18.0603	1068	14	18.267
AAEL002309	supercont1.53	663	663	9	88.8345	663	4	63.8344	663	4	47.8595
AAEL002322	supercont1.54	2181	2181	2	21.4363	2177	34	22.5102	2181	33	18.4919
AAEL002323	supercont1.54	918	918	7	19.5625	918	0	19.0348	918	0	22.996
AAEL002325	supercont1.54	1394	1391	2	22.8193	1389	16	17.0392	1376	21	21.2359
AAEL002334	supercont1.54	1933	1908	4	222.706	1929	9	290.685	1926	13	200.408
AAEL002337	supercont1.54	1112	1112	1	99.5774	1112	5	109.683	1112	5	87.5723
AAEL002344	supercont1.54	609	609	1	34.8092	609	3	42.3542	609	3	39.7552
AAEL002345	supercont1.54	3681	3681	4	28.8048	3681	38	32.1101	3624	42	24.9943
AAEL002346	supercont1.54	12629	12552	7	37.6191	12544	50	33.0489	12552	47	39.2345
AAEL002349	supercont1.54	2307	2302	1	27.6327	2302	25	38.0922	2302	21	29.1133
AAEL002350	supercont1.54	811	806	1	33.8901	802	4	42.9829	805	6	34.4629
AAEL002351	supercont1.54	1920	1920	1	15.654	1920	4	18.6333	1920	9	19.4413
AAEL002362	supercont1.54	1078	1078	3	17.2236	1078	9	15.3437	1078	12	16.054
AAEL002363	supercont1.54	1154	1154	9	25.4417	1154	9	25.5974	1154	11	31.5433
AAEL002369	supercont1.55	4183	4183	10	17.6887	4183	56	17.8673	4183	36	19.8026
AAEL002370	supercont1.55	5450	5442	0	24.6763	5442	24	25.1629	5450	4	26.7557
AAEL002371	supercont1.55	1609	1609	1	27.7041	1559	1	21.0806	1607	3	26.1631
AAEL002372	supercont1.55	2613	2613	2	3376.87	2613	5	2782.18	2613	10	2638.4
AAEL002374	supercont1.55	1851	1851	0	18.3117	1843	39	17.4808	1851	31	16.8716
AAEL002375	supercont1.55	1079	1079	1	39.6714	1078	22	25.0438	1079	8	23.1951
AAEL002381	supercont1.55	984	984	9	204.689	984	6	192.056	984	7	308.507
AAEL002384	supercont1.55	1813	1797	2	18.7935	1797	18	16.1769	1807	16	18.9549
AAEL002386	supercont1.55	2131	2131	3	28.7173	2131	11	27.9916	2131	19	28.9749
AAEL002387	supercont1.55	1699	1686	3	21.0882	1683	21	33.5105	1679	4	22.6081
AAEL002399	supercont1.55	1762	1760	1	128.045	1758	27	107.203	1756	25	91.4281
AAEL002401	supercont1.55	844	844	2	83.9689	844	9	75.2017	836	2	62.0097
AAEL002404	supercont1.55	2436	2436	5	84.6718	2436	10	17.9584	2436	8	29.928
AAEL002406	supercont1.55	1150	1150	2	27.3898	1150	9	30.6375	1150	6	40.0786
AAEL002407	supercont1.56	6690	6690	1	61.1939	6679	8	81.5311	6669	5	68.7408
AAEL002411	supercont1.56	2803	2803	2	181.264	2803	11	174.482	2803	11	162.259
AAEL002416	supercont1.56	2919	2919	2	50.4643	2919	7	68.6124	2919	2	48.7191
AAEL002417	supercont1.56	4575	4575	1	443.245	4575	4	467.803	4575	4	447.945
AAEL002418	supercont1.56	524	524	1	34.6253	524	0	34.8176	524	1	29.1906
AAEL002422	supercont1.56	4005	3983	7	126.419	3984	32	128.301	3984	18	116.465
AAEL002426	supercont1.56	2659	2659	1	18.5294	2659	10	27.3886	2659	9	21.9639
AAEL002428	supercont1.56	1803	1803	0	38.0606	1803	7	34.8218	1803	2	27.2014
AAEL002430	supercont1.56	1394	1343	2	20.2832	1394	7	25.0459	1394	12	24.9343
AAEL002435	supercont1.57	10875	10875	35	72.5924	10869	30	68.4913	10873	30	80.3073
AAEL002436	supercont1.57	4932	4932	10	78.1775	4932	14	81.1055	4932	8	95.2352
AAEL002455	supercont1.57	6719	6719	14	29.6487	6719	53	29.5069	6719	64	33.5353
AAEL002457	supercont1.57	3057	3057	7	95.8722	3055	20	70.3292	3051	12	62.2145
AAEL002459	supercont1.57	723	719	4	21.4878	714	3	17.682	714	5	17.9281
AAEL002464	supercont1.58	567	567	6	150.464	567	9	145.434	567	12	134.313
AAEL002467	supercont1.58	1735	1735	3	568.641	1735	5	441.175	1728	5	405.295
AAEL002468	supercont1.58	2112	2096	15	26.5851	2093	35	26.2097	2095	22	25.215
AAEL002469	supercont1.58	6710	6710	24	22.8089	6710	46	22.4194	6710	48	25.9849
AAEL002470	supercont1.58	249	249	1	28.2123	249	0	32.4117	249	1	28.9526
AAEL002471	supercont1.58	1179	1161	15	29.6854	1164	16	24.6837	1166	15	27.8565
AAEL002473	supercont1.58	1922	1922	8	101.369	1922	12	101.674	1922	12	93.6699
AAEL002475	supercont1.58	3842	3829	35	36.9966	3821	54	32.884	3825	41	37.1283
AAEL002483	supercont1.58	1885	1885	28	27.0625	1885	32	41.0029	1885	29	35.4549
AAEL002486	supercont1.58	633	633	14	25.2424	633	10	27.568	633	8	22.8708
AAEL002487	supercont1.58	1675	1675	14	28.7109	1675	15	36.0966	1675	10	33.8539
AAEL002489	supercont1.58	543	543	2	23.4488	543	5	26.217	519	11	16.2703
AAEL002495	supercont1.58	1114	1114	6	1388.01	1114	9	1078.09	1112	12	690.735
AAEL002498	supercont1.59	4326	4326	23	18.6598	4326	65	16.6187	4326	53	16.4136
AAEL002501	supercont1.59	1594	1594	15	107.956	1594	28	109.184	1594	35	107.939
AAEL002503	supercont1.59	751	746	2	22.0298	720	4	19.6156	729	5	16.4743
AAEL002504	supercont1.59	1666	1666	1	573.99	1666	4	516.576	1666	3	523.048
AAEL002508	supercont1.59	1601	1558	1	64.3013	1550	15	54.6828	1549	10	46.275
AAEL002510	supercont1.59	3621	3621	2	262.84	3621	13	674.915	3621	11	223.953
AAEL002523	supercont1.59	507	507	1	57.1002	507	1	57.5481	507	2	47.8378
AAEL002525	supercont1.59	2510	2501	3	22.1855	2498	39	18.8331	2501	25	17.9023
AAEL002526	supercont1.59	458	458	5	183.903	458	11	173.679	458	11	169.09
AAEL002527	supercont1.59	2094	2094	1	161.397	2094	17	139.25	2094	14	183.959
AAEL002529	supercont1.59	1084	1084	1	27.8148	1083	19	20.0697	1084	5	24.9231
AAEL002532	supercont1.59	5478	5478	3	27.171	5478	30	25.3011	5478	35	31.0722
AAEL002534	supercont1.59	959	959	2	4010.54	959	5	3492.92	959	4	3948.96
AAEL002539	supercont1.60	2121	2121	22	29.9883	2121	43	27.8956	2121	41	32.791
AAEL002540	supercont1.60	459	459	0	26.5048	459	2	21.5528	459	2	27.5002
AAEL002542	supercont1.60	1179	1179	5	178.292	1173	17	168.142	1147	22	126.541
AAEL002548	supercont1.60	2907	2907	30	27.1419	2907	45	25.9717	2907	38	25.9198
AAEL002550	supercont1.60	10668	10668	16	35.4884	10668	28	38.5606	10668	24	42.4767
AAEL002551	supercont1.60	3953	3953	19	116.224	3953	44	111.92	3953	20	121.488
AAEL002554	supercont1.60	4449	4449	11	60.8992	4449	36	72.7606	4449	28	75.3299
AAEL002557	supercont1.60	3563	3563	36	53.0172	3547	69	48.6292	3547	66	60.5409
AAEL002560	supercont1.60	5215	5193	25	26.9401	5195	33	32.1391	5170	28	28.923
AAEL002562	supercont1.60	537	537	3	29.1986	537	8	30.6531	537	4	29.6349
AAEL002565	supercont1.60	21640	21640	213	29.567	21640	422	35.6729	21640	325	37.1977
AAEL002569	supercont1.60	2445	2441	3	24.5129	2444	32	21.8204	2437	29	30.8568
AAEL002572	supercont1.60	1398	1398	10	617.714	1398	16	603.583	1398	13	620.162
AAEL002578	supercont1.61	939	939	4	63.8155	939	9	54.2215	939	12	70.1534
AAEL002586	supercont1.61	1483	1483	1	26.6277	1473	9	28.4949	1481	14	36.8346
AAEL002587	supercont1.61	633	633	5	184.279	633	6	129.557	633	7	84.0624
AAEL002593	supercont1.61	2702	2702	0	50.8084	2702	22	49.3175	2702	27	36.4247
AAEL002594	supercont1.61	3286	3286	17	25.5386	3286	43	19.9852	3282	48	26.3764
AAEL002595	supercont1.61	1441	1441	2	119.325	1434	31	119.388	1436	27	81.2862
AAEL002597	supercont1.61	3004	3000	3	61.6834	3004	13	56.8292	3000	13	53.6813
AAEL002600	supercont1.61	2805	2717	6	50.5737	2720	27	45.7296	2728	24	20.6765
AAEL002606	supercont1.61	875	875	2	57.0568	850	8	81.8726	808	8	35.6089
AAEL002610	supercont1.61	1407	1407	4	114.799	1404	18	68.5139	1398	10	32.7371
AAEL002620	supercont1.61	555	553	4	16.3911	555	10	15.0571	555	9	24.883
AAEL002629	supercont1.61	1522	1522	5	65.5611	1522	22	52.7048	1522	21	41.1372
AAEL002636	supercont1.62	1324	1324	3	18.0909	1323	11	17.6409	1322	13	18.2275
AAEL002639	supercont1.62	490	490	7	504.205	490	4	602.742	490	9	517.934
AAEL002644	supercont1.62	1179	1179	25	17.0731	1167	34	24.6536	1179	41	17.9248
AAEL002645	supercont1.62	3333	3333	12	18.4856	3328	25	23.9536	3323	28	21.809
AAEL002646	supercont1.62	2010	2010	6	39.538	2010	7	42.3887	2010	9	39.7348
AAEL002651	supercont1.62	3577	3462	13	16.4027	3556	21	18.2857	3572	25	18.0001
AAEL002652	supercont1.62	2644	2644	16	220.731	2644	20	199.784	2644	23	222.78
AAEL002675	supercont1.63	1296	1296	0	43.2064	1296	1	79.2498	1286	6	47.3254
AAEL002683	supercont1.64	4147	4147	35	33.4642	4147	61	57.9767	4147	57	21.3104
AAEL002687	supercont1.64	2778	2778	27	29.865	2778	57	29.4628	2778	40	23.3959
AAEL002688	supercont1.64	2469	2469	27	24.4532	2460	49	24.2854	2469	32	18.4242
AAEL002691	supercont1.64	8147	8147	34	37.5039	8147	80	42.4959	8095	82	33.5533
AAEL002694	supercont1.64	1993	1993	0	20.0623	1993	34	20.9388	1993	32	18.8837
AAEL002698	supercont1.65	3902	3902	32	31.5602	3902	50	31.3669	3902	50	33.6094
AAEL002700	supercont1.65	3482	3482	16	51.0481	3482	30	44.7202	3482	26	45.7935
AAEL002701	supercont1.65	1059	1059	0	63.5536	1059	24	84.2488	964	23	49.9297
AAEL002703	supercont1.65	1754	1728	3	46.8836	1684	12	49.341	1678	12	29.9574
AAEL002704	supercont1.65	1254	1254	17	65.4099	1254	24	80.2741	1254	19	68.7161
AAEL002705	supercont1.65	3864	3844	35	40.4284	3847	53	35.5147	3847	56	39.1898
AAEL002706	supercont1.65	555	552	8	25.0153	552	15	27.6309	554	16	30.3098
AAEL002708	supercont1.65	884	884	17	30.1304	884	24	28.6756	876	20	33.8221
AAEL002709	supercont1.65	4355	4355	43	54.9387	4355	72	61.6492	4355	58	59.3589
AAEL002714	supercont1.65	3711	3711	27	17.9835	3711	39	17.2183	3711	42	16.0914
AAEL002720	supercont1.65	1164	1164	12	63.6657	1164	22	87.7701	1164	22	35.5364
AAEL002722	supercont1.65	474	474	4	58.648	474	8	44.1881	474	5	40.0511
AAEL002723	supercont1.65	2093	2093	10	35.3368	2093	24	38.7806	2093	34	51.0459
AAEL002728	supercont1.65	1890	1890	18	27.6033	1890	32	28.6906	1887	32	24.6646
AAEL002729	supercont1.65	1425	1417	12	26.7086	1419	18	27.2117	1419	17	30.6164
AAEL002733	supercont1.66	189	189	0	37.201	189	1	26.6506	189	0	45.4344
AAEL002737	supercont1.66	991	977	3	439.181	991	4	400.092	991	4	216.736
AAEL002748	supercont1.66	2124	2115	26	29.4868	2117	27	47.7477	2115	25	37.4609
AAEL002758	supercont1.67	469	469	5	38.1052	469	9	33.6302	469	13	32.5338
AAEL002759	supercont1.67	8731	8731	11	266.524	8731	21	283.986	8731	26	276.843
AAEL002761	supercont1.67	13273	13273	40	297.413	13225	51	305.847	13226	61	330.452
AAEL002764	supercont1.67	4952	4952	31	132.678	4952	44	169.607	4952	44	154.367
AAEL002771	supercont1.67	4126	4105	35	29.3699	4102	66	24.495	4097	68	28.2684
AAEL002774	supercont1.68	7259	7091	58	20.6918	7022	86	16.7219	6814	106	18.3172
AAEL002776	supercont1.68	2251	2251	21	121.47	2251	34	133.43	2251	28	139.216
AAEL002778	supercont1.68	471	471	9	21.7916	468	20	17.4117	471	17	17.8741
AAEL002781	supercont1.68	3004	3004	5	30.3617	2947	14	37.6542	2941	29	23.8668
AAEL002784	supercont1.68	1502	1502	23	34.7022	1502	34	39.7885	1497	40	35.0589
AAEL002788	supercont1.68	3738	3738	19	15.3028	3738	34	16.3811	3738	59	17.117
AAEL002789	supercont1.68	1102	1102	7	62.6568	1102	9	56.7257	1102	15	46.821
AAEL002798	supercont1.68	2392	2356	45	25.4772	2341	41	20.7123	2342	50	22.2942
AAEL002804	supercont1.68	3260	3260	37	75.7664	3245	61	100.09	3245	82	68.2734
AAEL002805	supercont1.68	1190	1190	12	22.9976	1190	6	30.2324	1190	17	22.7321
AAEL002808	supercont1.68	1343	1343	15	28.5831	1343	1	38.8021	1333	22	21.4871
AAEL002811	supercont1.68	589	589	4	83.2121	589	10	43.7474	589	9	39.3528
AAEL002813	supercont1.68	491	491	6	637.762	491	6	541.111	491	4	473.352
AAEL002815	supercont1.68	1563	1563	6	80.0185	1563	17	310.949	1563	25	84.2424
AAEL002818	supercont1.68	1485	1484	1	55.8974	1485	11	58.143	1485	15	58.5941
AAEL002825	supercont1.69	600	600	4	206.425	594	8	213.166	600	9	195.388
AAEL002827	supercont1.69	2023	1995	9	593.356	1991	12	746.174	2023	17	744.798
AAEL002828	supercont1.69	2789	2702	0	17.4731	2778	18	17.7025	2771	22	20.68
AAEL002829	supercont1.69	22029	22029	85	20.8243	22029	115	25.2877	22029	119	22.0569
AAEL002832	supercont1.69	902	894	3	2505.06	843	5	2245.68	821	8	1980.6
AAEL002833	supercont1.69	1561	1561	9	501.46	1561	12	272.913	1561	22	161.146
AAEL002834	supercont1.69	4897	4897	15	131.915	4897	16	126.242	4897	26	111.059
AAEL002836	supercont1.69	1820	1820	3	15.5528	1799	10	18.6928	1757	15	18.8548
AAEL002837	supercont1.69	1722	1722	11	15.3878	1722	24	15.2902	1722	19	18.0676
AAEL002840	supercont1.69	1946	1888	1	19.5775	1880	16	17.8189	1931	6	22.558
AAEL002841	supercont1.69	939	939	6	94.5133	939	11	107.102	939	13	65.1082
AAEL002843	supercont1.69	1955	1955	5	40.5388	1955	8	39.1019	1946	16	36.065
AAEL002844	supercont1.69	1085	1075	8	19.7783	1074	13	19.1853	1055	14	17.3604
AAEL002848	supercont1.69	2246	2246	7	21.922	2246	16	22.021	2246	18	23.4547
AAEL002851	supercont1.69	2376	2376	12	624.613	2376	16	611.95	2376	12	643.157
AAEL002856	supercont1.70	1460	1444	3	31.8212	1445	10	30.2814	1449	14	34.3888
AAEL002860	supercont1.70	1596	1595	3	97.6162	1596	24	92.9815	1592	25	93.0096
AAEL002861	supercont1.70	3454	3444	1	93.4408	3412	29	122.367	3408	18	88.4346
AAEL002862	supercont1.70	2063	1957	11	69.0147	1957	20	67.8712	1956	34	64.6341
AAEL002865	supercont1.70	3004	3004	2	87.074	3004	20	97.6948	3004	8	70.9185
AAEL002866	supercont1.70	2178	2178	16	44.2431	2178	23	43.463	2178	23	43.9999
AAEL002867	supercont1.70	1729	1729	1	66.7048	1728	29	84.8789	1729	12	59.6074
AAEL002870	supercont1.70	4736	4736	10	42.1928	4719	38	49.5177	4721	46	36.6874
AAEL002879	supercont1.70	2841	2841	0	58.2169	2841	15	68.2587	2841	13	42.8818
AAEL002881	supercont1.70	593	592	0	1516.32	592	7	1316.27	593	6	1260.44
AAEL002885	supercont1.71	3433	3431	41	18.2504	3405	59	15.4634	3422	30	16.8705
AAEL002886	supercont1.71	4174	4174	5	147.333	4174	44	212.375	4026	34	176.98
AAEL002887	supercont1.71	2604	2604	0	38.6787	2604	25	37.1247	2604	26	33.293
AAEL002889	supercont1.71	716	716	7	127.213	716	13	417.54	716	6	155.753
AAEL002890	supercont1.71	1455	1455	0	26.6113	1455	11	25.1434	1455	15	29.2922
AAEL002891	supercont1.71	1170	1170	11	49.6428	1170	7	66.2704	1170	16	53.5763
AAEL002892	supercont1.71	2998	2998	0	16.9475	2998	25	17.772	2998	29	16.0654
AAEL002900	supercont1.71	1214	1203	14	37.8115	1186	15	38.3318	1186	18	28.9908
AAEL002903	supercont1.71	3341	3341	0	23.0602	3341	31	20.6201	3341	35	22.5921
AAEL002905	supercont1.71	765	765	0	18.1551	764	7	16.3877	765	5	15.8624
AAEL002906	supercont1.71	3213	3213	5	39.933	3210	38	44.3725	3213	33	36.9212
AAEL002908	supercont1.71	601	599	0	41.2126	601	4	44.2447	601	1	34.3929
AAEL002912	supercont1.71	1211	1211	14	27.7962	1211	11	29.7794	1211	13	22.8488
AAEL002913	supercont1.71	2292	2292	15	42.3116	2292	17	42.1762	2292	22	34.8388
AAEL002920	supercont1.71	653	653	3	17.0825	653	8	195.826	653	8	87.296
AAEL002924	supercont1.72	3775	3714	5	56.7069	3713	7	56.1415	3711	6	54.9957
AAEL002933	supercont1.72	781	781	1	52.2649	781	5	47.7482	781	2	43.4518
AAEL002936	supercont1.72	861	861	2	71.5142	861	3	67.0958	861	5	59.3187
AAEL002938	supercont1.72	4687	4687	2	35.0427	4687	11	38.6068	4687	12	33.944
AAEL002948	supercont1.72	752	752	0	17.6184	706	6	18.6793	714	4	18.046
AAEL002950	supercont1.73	3404	3404	1	28.8613	3404	3	27.8644	3402	26	29.7218
AAEL002956	supercont1.73	3086	3085	13	77.2043	3086	12	132.171	3086	17	107.217
AAEL002958	supercont1.73	1948	1948	4	24.3553	1822	22	34.1796	1829	24	22.7839
AAEL002963	supercont1.73	5576	5576	32	97.8362	5576	28	109.881	5576	32	101.083
AAEL002964	supercont1.73	1316	1312	2	17.1284	1316	3	18.7443	1316	16	15.3959
AAEL002968	supercont1.73	2326	2326	6	46.8034	2326	26	43.2883	2326	32	63.0678
AAEL002971	supercont1.73	2361	2346	21	41.5666	2270	37	52.6098	2345	44	56.7855
AAEL002978	supercont1.73	2079	2079	8	110.689	2079	12	136.06	2079	14	136.734
AAEL002983	supercont1.74	2154	2054	1	34.9353	2054	8	27.5551	2057	17	33.3749
AAEL002986	supercont1.74	5500	5381	3	33.6682	5407	9	32.4727	5344	64	29.3224
AAEL002988	supercont1.74	783	783	1	37.2499	783	19	31.9815	783	19	35.0968
AAEL002993	supercont1.74	676	676	3	81.3657	676	0	146.614	676	9	37.616
AAEL003001	supercont1.74	1553	1553	0	19.252	1520	25	15.9314	1487	25	16.7374
AAEL003004	supercont1.74	1543	1543	8	18.6689	1543	0	40.3208	1543	19	15.0047
AAEL003005	supercont1.74	1143	1143	0	35.4568	1143	17	27.0197	1143	23	32.2179
AAEL003008	supercont1.74	3204	3125	7	20.0068	3204	6	27.2262	3125	36	28.239
AAEL003009	supercont1.74	1925	1894	1	34.6169	1888	15	30.6958	1890	23	33.8046
AAEL003011	supercont1.74	436	436	1	158.973	436	1	152.108	436	4	151.736
AAEL003013	supercont1.74	3502	3502	1	27.7568	3502	8	26.8554	3502	37	29.4538
AAEL003015	supercont1.74	1855	1855	7	32.4428	1855	10	20.1987	1855	11	25.0956
AAEL003018	supercont1.74	1935	1927	15	16.3683	1924	37	19.3073	1929	16	17.3383
AAEL003019	supercont1.75	2100	2100	10	18.9879	2100	11	18.1416	2100	11	19.2897
AAEL003022	supercont1.75	3953	3822	12	18.0848	3740	2	19.2418	3721	13	17.1011
AAEL003032	supercont1.75	3317	3317	12	25.3466	3317	17	24.7903	3317	13	30.6124
AAEL003035	supercont1.75	1377	1376	0	59.458	1376	7	52.6041	1376	7	58.6807
AAEL003037	supercont1.75	937	937	5	34.3893	937	10	21.3204	937	11	17.4651
AAEL003039	supercont1.75	1712	1712	8	192.308	1712	10	202.543	1712	8	151.1
AAEL003046	supercont1.75	3639	3639	9	180.317	3639	11	195.76	3637	11	130.54
AAEL003053	supercont1.76	4960	4924	5	158.781	4954	9	111.294	4888	8	86.1361
AAEL003055	supercont1.76	1381	1381	3	36.9649	1381	4	42.0846	1377	4	37.2743
AAEL003056	supercont1.76	1569	1455	9	15.7025	1455	11	24.2633	1455	14	36.0695
AAEL003057	supercont1.76	1852	1789	5	19.835	1765	5	21.3119	1801	6	16.358
AAEL003060	supercont1.76	940	940	2	5297.77	940	5	3647.35	940	3	12289.6
AAEL003064	supercont1.76	1944	1944	3	37.8429	1944	12	46.9959	1944	12	40.1611
AAEL003065	supercont1.76	1958	1945	10	19.4328	1933	5	19.4105	1941	15	25.118
AAEL003066	supercont1.76	2884	2869	13	128.938	2884	14	140.749	2884	20	165.603
AAEL003067	supercont1.76	2540	2538	2	58.7565	2538	4	52.1911	2538	8	22.5532
AAEL003071	supercont1.76	2408	2406	10	105.897	2406	16	104.112	2406	16	86.5565
AAEL003076	supercont1.76	1735	1735	3	38.6299	1729	5	38.6107	1730	5	19.5972
AAEL003078	supercont1.76	7508	7508	11	32.4749	7508	20	37.7409	7508	31	31.6364
AAEL003083	supercont1.76	2686	2686	20	17.5012	2686	20	18.0767	2686	21	20.5327
AAEL003084	supercont1.76	1399	1399	4	17.4152	1399	7	33.2974	1399	2	20.4016
AAEL003086	supercont1.76	898	898	2	43.3401	898	1	76.8217	898	1	40.2712
AAEL003088	supercont1.76	1509	1504	10	17.0759	1503	11	20.1988	1509	12	24.7662
AAEL003103	supercont1.77	444	444	0	273.062	444	0	320.673	444	0	252.85
AAEL003104	supercont1.77	4405	4405	51	28.2465	4405	57	28.2011	4405	41	31.1635
AAEL003105	supercont1.77	5525	5525	39	22.219	5525	72	20.5673	5513	56	24.2075
AAEL003106	supercont1.77	3070	3070	42	49.5247	3070	52	50.5709	3070	49	45.3475
AAEL003108	supercont1.77	3743	3743	35	24.1159	3743	59	21.9698	3713	47	26.8822
AAEL003109	supercont1.77	2757	2757	2	63.4052	2757	31	73.9557	2757	30	58.7757
AAEL003116	supercont1.78	2683	2683	30	536.687	2683	38	465.652	2683	41	512.89
AAEL003118	supercont1.78	1468	1458	6	121.179	1462	8	133.622	1441	11	54.9473
AAEL003119	supercont1.78	1470	1470	4	19.7112	1470	14	16.2317	1470	11	17.8141
AAEL003122	supercont1.78	1376	1376	12	83.4216	1376	9	66.0072	1376	8	58.7892
AAEL003123	supercont1.78	1321	1320	24	51.2054	1279	28	81.9375	1306	22	57.3896
AAEL003125	supercont1.78	1529	1529	13	84.9232	1529	11	187.747	1523	10	79.6611
AAEL003126	supercont1.79	4401	4399	2	23.1422	4399	26	27.3101	4393	78	31.154
AAEL003130	supercont1.79	3880	3880	10	79.1168	3880	21	79.3531	3880	22	58.5296
AAEL003135	supercont1.79	2563	2563	28	18.6522	2563	16	23.6335	2563	45	17.4598
AAEL003137	supercont1.79	2257	2250	1	24.2686	2247	5	23.0993	2248	36	19.846
AAEL003142	supercont1.79	834	834	5	39.3104	825	9	46.7055	834	13	35.5589
AAEL003143	supercont1.79	3335	3333	27	24.0931	3328	44	22.8048	3335	49	24.835
AAEL003146	supercont1.79	1419	1416	1	18.8933	1409	11	18.6118	1416	15	25.1633
AAEL003151	supercont1.80	1174	1174	4	20.7769	1165	6	20.2705	1159	15	18.3906
AAEL003161	supercont1.80	2313	2313	3	95.6038	2313	18	95.9806	2313	29	93.6943
AAEL003162	supercont1.80	3344	3344	10	18.7542	3342	18	18.758	3342	38	25.4812
AAEL003165	supercont1.80	717	717	6	32.8756	717	6	27.0713	694	7	18.5768
AAEL003174	supercont1.80	1568	1568	10	23.3409	1567	13	23.2868	1568	16	23.5709
AAEL003179	supercont1.80	2225	2225	14	177.445	2225	18	170.733	2225	21	177.021
AAEL003180	supercont1.81	920	920	0	61.6385	920	7	65.5954	915	0	60.1456
AAEL003182	supercont1.81	1257	1257	8	81.8115	1257	14	59.4555	1257	15	59.8824
AAEL003185	supercont1.81	585	585	1	33.5116	585	1	33.8117	585	1	27.9781
AAEL003188	supercont1.81	1800	1781	2	19.5906	1800	13	22.8305	1781	19	25.5682
AAEL003192	supercont1.81	1875	1875	0	15.1472	1847	20	17.2945	1866	9	19.484
AAEL003193	supercont1.81	2653	2653	13	127.311	2647	18	136.837	2637	20	107.173
AAEL003202	supercont1.81	1231	1231	1	24.0812	1231	11	22.6466	1229	3	24.1747
AAEL003203	supercont1.81	6512	6512	6	568.178	6512	32	509.486	6512	15	299.739
AAEL003206	supercont1.81	916	916	1	67.9818	916	8	65.5665	916	4	55.7788
AAEL003210	supercont1.82	5331	5331	2	109.807	5331	7	102.722	5271	8	85.0618
AAEL003220	supercont1.82	4869	4857	6	18.9249	4836	9	18.7618	4842	38	20.2556
AAEL003223	supercont1.82	198	198	1	20.1112	198	1	19.2627	198	0	30.3107
AAEL003224	supercont1.82	405	405	2	38.2935	405	3	29.0812	405	7	33.8826
AAEL003230	supercont1.82	1266	1252	10	17.2267	1228	17	18.3416	1232	15	15.4988
AAEL003234	supercont1.82	522	522	7	1096.53	522	10	1115.38	521	8	920.595
AAEL003235	supercont1.82	1919	1919	8	139.539	1919	25	94.2592	1907	21	30.1028
AAEL003243	supercont1.82	1422	1422	11	50.8346	1422	17	36.6817	1422	20	43.6749
AAEL003248	supercont1.82	1161	1161	12	21.4684	1158	14	21.5365	1161	18	23.1655
AAEL003258	supercont1.82	1248	1176	6	16.7536	1196	13	20.2622	1182	9	17.8262
AAEL003264	supercont1.82	683	683	7	18.9216	683	10	18.2476	683	8	16.3882
AAEL003275	supercont1.82	5703	5682	33	41.4962	5537	37	32.6744	5635	52	42.3885
AAEL003281	supercont1.82	662	662	14	21.6241	659	17	21.9163	652	18	16.7655
AAEL003283	supercont1.82	1431	1431	3	19.9614	1431	15	20.2576	1431	21	20.8445
AAEL003285	supercont1.83	2272	2272	31	125.169	2272	38	230.099	2272	37	141.599
AAEL003286	supercont1.83	1172	1172	11	109.756	1172	12	52.5294	1172	12	199.064
AAEL003287	supercont1.83	6096	6096	2	42.0587	6096	24	43.5325	6096	29	39.7048
AAEL003288	supercont1.83	1604	1587	13	22.7231	1583	24	17.7187	1586	18	24.3408
AAEL003293	supercont1.83	2082	2082	25	34.3824	2082	46	40.0631	2082	35	26.4284
AAEL003298	supercont1.83	1695	1695	12	78.7659	1695	19	78.7458	1695	18	100.911
AAEL003302	supercont1.83	285	285	1	21.0647	285	3	28.0999	285	4	28.187
AAEL003306	supercont1.83	1012	1012	2	22.6912	1012	8	22.5741	1012	9	24.9275
AAEL003309	supercont1.83	1827	1827	19	16.91	1827	29	18.7301	1827	25	25.9128
AAEL003310	supercont1.83	597	597	7	19.6512	597	14	18.0282	597	9	21.2225
AAEL003313	supercont1.83	1841	1841	22	67.074	1840	27	78.7975	1841	25	106.817
AAEL003317	supercont1.83	1114	1106	11	56.2392	1114	10	19.0582	1105	11	104.079
AAEL003318	supercont1.83	2426	2426	23	198.31	2425	39	194.999	2385	39	245.139
AAEL003325	supercont1.84	3499	3499	2	45.183	3499	6	45.0297	3499	3	48.5656
AAEL003326	supercont1.84	3230	3230	35	30.5973	3216	51	31.3813	3224	45	37.4356
AAEL003344	supercont1.84	927	927	7	21.9158	909	16	16.7252	877	15	16.0058
AAEL003345	supercont1.84	2208	2208	0	225.156	2208	2	285.375	2208	8	68.9887
AAEL003347	supercont1.84	5559	5559	8	29.2592	5559	31	28.9787	5555	28	17.2285
AAEL003349	supercont1.84	2773	2773	27	76.7948	2773	58	60.6458	2773	11	94.5035
AAEL003352	supercont1.84	686	686	0	417.892	683	9	380.1	686	9	333.211
AAEL003355	supercont1.84	1905	1905	6	23.7445	1905	21	23.2256	1905	17	32.5453
AAEL003359	supercont1.85	2934	2934	31	20.6286	2934	21	17.6222	2934	35	19.1215
AAEL003364	supercont1.85	3013	2953	20	17.274	2975	26	16.0206	2971	18	22.6431
AAEL003365	supercont1.85	2581	2581	13	21.7458	2581	24	26.4498	2581	18	17.7843
AAEL003366	supercont1.85	1616	1616	18	17.9944	1616	7	26.5295	1608	15	21.0555
AAEL003368	supercont1.85	1937	1937	21	19.9092	1937	21	21.9628	1937	25	21.3101
AAEL003370	supercont1.85	1527	1469	2	20.2619	1465	1	19.4324	1463	3	21.1838
AAEL003371	supercont1.85	1708	1694	12	54.1645	1691	12	48.1908	1692	14	66.5642
AAEL003373	supercont1.85	3351	3329	28	24.7799	3327	10	24.1368	3329	33	24.8948
AAEL003376	supercont1.85	576	576	11	36.1751	576	4	19.8497	576	11	24.5306
AAEL003377	supercont1.85	2143	2075	17	29.2886	2076	21	42.5026	2076	19	27.5454
AAEL003382	supercont1.85	4180	4180	11	28.8421	4180	13	34.0238	4180	15	36.2039
AAEL003385	supercont1.85	1279	1279	7	61.9978	1279	10	62.2124	1279	21	54.9377
AAEL003388	supercont1.85	3568	3558	23	29.6947	3536	36	20.3711	3568	38	32.6163
AAEL003393	supercont1.85	1695	1695	16	528.427	1695	18	566.94	1695	17	442.201
AAEL003396	supercont1.85	624	624	3	2836.83	624	7	2090.14	624	7	2140.77
AAEL003397	supercont1.85	758	758	6	32.3812	757	12	21.8402	757	4	32.2572
AAEL003404	supercont1.86	4875	4875	12	180.338	4875	36	145.814	4875	31	237.337
AAEL003405	supercont1.86	2129	2129	1	84.6849	2129	11	41.6027	2129	9	25.851
AAEL003407	supercont1.86	429	425	4	17.2398	425	5	16.3395	425	4	14.9994
AAEL003409	supercont1.86	972	972	11	30.5715	972	11	32.6509	972	12	25.332
AAEL003413	supercont1.86	2550	2550	30	45.2959	2550	52	50.4499	2550	33	15.1654
AAEL003415	supercont1.86	3236	3236	40	56.0002	3236	50	59.1771	3227	47	60.9374
AAEL003416	supercont1.86	2230	2230	3	25.1398	2230	18	25.8511	2230	3	27.2138
AAEL003417	supercont1.86	551	551	4	86.3948	551	7	68.8321	551	6	62.1871
AAEL003418	supercont1.86	828	819	0	89.3717	828	6	111.219	806	5	85.5267
AAEL003423	supercont1.86	1182	1182	5	170.884	1182	4	178.194	1182	5	177.122
AAEL003427	supercont1.86	673	673	4	3414.91	673	4	2372.5	673	5	2458.82
AAEL003428	supercont1.86	1378	1378	0	26.9429	1378	18	22.1923	1378	15	21.2619
AAEL003430	supercont1.86	1348	1347	1	36.5202	1339	24	33.8252	1339	15	34.506
AAEL003431	supercont1.86	1057	1057	1	87.5684	1057	17	63.9874	1057	15	60.233
AAEL003433	supercont1.86	3992	3988	1	23.3727	3968	49	24.8441	3992	5	23.6901
AAEL003443	supercont1.86	1280	1280	6	86.4604	1280	25	109.421	1280	16	84.3497
AAEL003452	supercont1.87	1769	1769	11	37.888	1720	15	39.4795	1721	13	40.0098
AAEL003453	supercont1.87	2773	2723	20	38.1483	2722	32	36.9668	2723	23	38.7372
AAEL003454	supercont1.87	1784	1781	18	29.576	1774	14	29.238	1781	19	25.6246
AAEL003455	supercont1.87	903	861	8	17.2838	861	10	16.6642	861	12	15.8094
AAEL003457	supercont1.87	852	852	15	41.7184	849	19	56.7424	845	18	17.5152
AAEL003459	supercont1.87	411	390	1	35.0184	393	3	25.2143	396	4	29.4161
AAEL003461	supercont1.87	2184	2184	33	24.0425	2184	25	26.6823	2184	33	23.0956
AAEL003466	supercont1.87	5578	5574	44	41.2676	5574	44	45.4683	5576	57	41.9312
AAEL003467	supercont1.87	1246	1246	23	116.905	1246	16	73.6265	1128	24	39.0799
AAEL003469	supercont1.87	2152	2152	4	98.824	2152	10	100.138	2152	12	82.4857
AAEL003477	supercont1.87	868	868	8	27.5933	868	21	27.216	868	12	30.0266
AAEL003489	supercont1.87	2949	2949	22	27.075	2947	54	27.217	2949	30	30.3388
AAEL003491	supercont1.88	1759	1759	11	78.1514	1623	34	47.3841	1634	29	54.3221
AAEL003492	supercont1.88	758	758	6	179.478	758	5	189.998	757	8	175.975
AAEL003493	supercont1.88	1299	1299	5	26.2683	1299	7	29.292	1299	8	27.3035
AAEL003494	supercont1.88	1439	1439	0	59.246	1439	2	56.9357	1439	4	71.2615
AAEL003497	supercont1.88	2263	2249	11	79.6888	2249	15	90.0462	2251	18	95.6775
AAEL003502	supercont1.88	396	393	1	19.8909	396	2	24.4236	396	5	22.0978
AAEL003503	supercont1.88	2356	2356	4	101.585	2356	35	103.583	2356	35	90.8271
AAEL003505	supercont1.88	2505	2500	17	17.5342	2500	24	16.9769	2505	37	15.0114
AAEL003508	supercont1.89	3194	3194	14	142.122	3194	16	121.803	3194	30	159.139
AAEL003509	supercont1.89	1474	1474	9	27.0562	1474	14	30.2054	1474	19	29.5154
AAEL003510	supercont1.89	1126	1126	11	16.7322	1126	14	17.8458	1126	16	21.586
AAEL003512	supercont1.89	2430	2430	12	88.7688	2420	20	78.642	2424	21	81.2034
AAEL003514	supercont1.89	2330	2330	15	97.4459	2330	17	105.691	2330	27	73.7475
AAEL003518	supercont1.89	2442	2442	3	28.2512	2439	4	35.7106	2411	33	18.7659
AAEL003521	supercont1.89	324	324	0	32.32	324	1	36.8447	324	2	32.4752
AAEL003524	supercont1.89	1788	1788	6	40.0378	1744	10	66.044	1746	15	48.1719
AAEL003528	supercont1.89	1962	1962	11	24.1308	1962	19	23.3809	1947	25	22.5054
AAEL003530	supercont1.89	617	617	5	2709.19	617	5	2035.36	617	5	2177.16
AAEL003534	supercont1.89	174	171	2	94.7983	171	3	76.2841	171	2	117.067
AAEL003536	supercont1.89	2439	2439	16	15.2129	2439	17	21.3287	2436	22	19.7001
AAEL003537	supercont1.89	1330	1330	8	18.8028	1330	13	16.9913	1330	14	18.4469
AAEL003539	supercont1.89	2360	2360	15	29.2173	2360	18	30.6614	2360	18	34.3076
AAEL003540	supercont1.89	3003	3003	18	30.1727	3003	18	30.9022	3003	29	33.5792
AAEL003541	supercont1.89	1200	1200	1	23.7459	1200	4	24.27	1200	9	24.5586
AAEL003542	supercont1.89	1998	1971	8	21.4227	1976	13	22.5276	1971	18	25.1599
AAEL003544	supercont1.89	1894	1894	4	20.1114	1883	7	20.4181	1888	8	22.7928
AAEL003546	supercont1.89	2167	2167	2	17.8689	2161	10	16.3769	2162	13	18.5498
AAEL003548	supercont1.89	2547	2547	0	33.1171	2481	3	32.7065	2529	17	33.007
AAEL003550	supercont1.89	795	795	0	124.007	795	2	92.7507	795	3	92.6144
AAEL003551	supercont1.90	414	394	5	33.5361	394	1	24.3316	394	7	31.1527
AAEL003552	supercont1.90	563	563	1	99.6084	563	1	87.6045	563	1	86.4585
AAEL003554	supercont1.90	2366	2365	4	20.6069	2357	12	20.5005	2352	13	22.0266
AAEL003555	supercont1.90	3565	3560	6	29.6552	3565	16	26.3275	3564	17	28.2832
AAEL003559	supercont1.90	1776	1743	2	29.0636	1776	2	26.3677	1746	6	31.2524
AAEL003562	supercont1.91	3046	3046	1	15.3266	3046	13	17.0104	3046	23	16.2312
AAEL003573	supercont1.91	3534	3534	4	35.8968	3534	9	40.5872	3534	15	42.4011
AAEL003581	supercont1.92	4109	4109	23	127.667	4109	33	299.125	4109	36	99.9836
AAEL003588	supercont1.92	1881	1881	6	47.5766	1881	26	52.7083	1881	36	49.3665
AAEL003590	supercont1.92	706	706	6	172.903	704	13	128.852	701	16	152.333
AAEL003593	supercont1.92	760	760	8	104.526	760	18	76.5679	760	22	45.7597
AAEL003594	supercont1.92	1915	1915	12	16.9013	1915	12	24.6252	1914	31	16.0862
AAEL003596	supercont1.92	1182	1182	23	69.5551	1182	34	31.3509	1182	26	35.5349
AAEL003600	supercont1.92	1110	1110	12	221.791	1110	15	125.427	1110	15	132.773
AAEL003605	supercont1.92	4110	4110	8	34.031	4110	13	31.0704	4110	48	30.427
AAEL003606	supercont1.92	1581	1581	9	272.027	1579	48	551.846	1579	45	143.989
AAEL003611	supercont1.93	1222	1222	0	42.8171	1222	18	38.6086	1222	16	17.906
AAEL003623	supercont1.93	8647	8647	12	32.5217	8647	14	27.9725	8647	15	32.6817
AAEL003624	supercont1.93	2781	2693	26	29.2456	2684	30	26.2303	2683	37	34.1634
AAEL003625	supercont1.93	1221	1221	9	99.5161	1221	19	98.8906	1221	22	52.4571
AAEL003630	supercont1.93	825	825	2	19.1066	825	3	22.6386	825	2	29.3894
AAEL003634	supercont1.93	1621	1517	10	59.1781	1485	20	65.223	1490	15	61.1603
AAEL003645	supercont1.93	1729	1729	6	50.6861	1729	25	34.9585	1729	14	56.165
AAEL003646	supercont1.94	3066	3057	21	55.0423	3056	46	58.991	3065	43	55.9215
AAEL003654	supercont1.94	1439	1439	2	27.5876	1438	12	28.7232	1438	19	26.1583
AAEL003658	supercont1.94	6201	6199	55	34.94	6168	70	41.6348	6156	107	32.5134
AAEL003659	supercont1.94	411	411	6	37.9014	411	6	25.6728	411	6	28.3181
AAEL003661	supercont1.94	1052	1052	10	128.18	1052	12	127.483	1036	18	100.911
AAEL003664	supercont1.94	2753	2753	1	138.262	2744	6	162.825	2626	12	120.267
AAEL003666	supercont1.94	1936	1936	3	26.671	1936	15	54.0861	1936	13	72.0016
AAEL003670	supercont1.94	2600	2600	2	53.576	2600	34	54.4463	2600	41	52.7064
AAEL003671	supercont1.94	6282	6282	48	60.7683	6221	112	61.3819	6227	118	69.2837
AAEL003675	supercont1.94	2368	2368	0	539.227	2368	4	553.549	2368	8	503.546
AAEL003676	supercont1.94	3344	3344	4	91.458	3344	10	96.8749	3344	17	82.1282
AAEL003678	supercont1.94	2124	2078	3	38.0266	2121	13	39.7682	2102	24	40.2387
AAEL003680	supercont1.94	1191	1191	0	16.4184	1191	11	16.6626	1191	9	15.1704
AAEL003686	supercont1.94	1497	1497	15	59.7848	1497	17	37.8644	1497	30	35.6378
AAEL003693	supercont1.94	552	552	4	25.3723	552	7	25.0652	552	8	30.0237
AAEL003695	supercont1.94	502	502	0	22.3142	502	2	27.4596	502	3	26.7581
AAEL003697	supercont1.94	1023	1023	11	34.9617	1023	19	32.4591	1015	22	20.5409
AAEL003704	supercont1.94	1298	1298	1	26.5747	1293	9	26.3025	1298	11	27.4299
AAEL003709	supercont1.95	1091	1091	5	26.289	1091	8	24.3448	1069	12	32.7614
AAEL003716	supercont1.95	1277	1277	2	136.221	1277	1	162.821	1277	6	95.3153
AAEL003720	supercont1.95	3038	3038	15	97.8991	3016	27	64.4078	3038	22	73.3861
AAEL003723	supercont1.95	447	447	3	26.3026	447	2	30.031	447	3	37.2457
AAEL003730	supercont1.95	688	685	3	24.8275	688	6	34.6043	685	4	22.7682
AAEL003731	supercont1.95	2937	2937	11	15.8842	2937	11	18.4455	2937	11	17.3084
AAEL003733	supercont1.95	5659	5642	17	17.0475	5642	15	21.4655	5642	26	21.1437
AAEL003734	supercont1.95	3030	3030	6	283.55	2957	40	116.893	2957	26	141.568
AAEL003743	supercont1.96	3201	3201	18	63.1549	3201	23	67.3905	3201	37	56.7835
AAEL003746	supercont1.96	2407	2392	29	90.3521	2372	31	93.6909	2368	45	69.2069
AAEL003749	supercont1.96	821	801	4	28.2854	811	5	24.2367	808	9	27.5316
AAEL003750	supercont1.96	2578	2578	10	704.744	2578	12	751.816	2578	17	527.689
AAEL003752	supercont1.96	507	507	4	42.9662	507	7	43.2692	507	12	33.5853
AAEL003754	supercont1.96	7356	7356	34	16.6982	7356	41	16.143	7356	64	15.6557
AAEL003764	supercont1.96	665	654	14	52.2089	650	14	113.918	629	16	104.799
AAEL003768	supercont1.96	5804	5804	68	29.8117	5804	59	31.9089	5804	105	33.6166
AAEL003769	supercont1.96	3437	3437	18	38.8505	3327	30	38.2914	3437	48	33.1587
AAEL003770	supercont1.96	1638	1638	11	19.7498	1638	17	21.4551	1638	34	19.5171
AAEL003771	supercont1.96	1808	1808	16	25.0998	1808	16	23.1186	1808	38	26.1062
AAEL003774	supercont1.97	820	820	16	36.8116	808	22	35.6099	820	13	26.6331
AAEL003779	supercont1.97	3204	3204	8	16.8016	3204	14	16.8101	3204	8	21.4146
AAEL003780	supercont1.97	5682	5625	20	18.1171	5537	35	21.639	5562	36	23.6189
AAEL003785	supercont1.97	3222	3222	17	42.3178	3222	26	46.8454	3222	18	38.1509
AAEL003789	supercont1.97	4541	4482	42	28.6048	4471	55	26.2874	4482	54	34.0781
AAEL003791	supercont1.97	1814	1814	23	21.0157	1812	41	23.4065	1814	25	20.9856
AAEL003799	supercont1.97	3568	3568	22	23.3439	3568	22	16.3947	3568	18	17.6944
AAEL003800	supercont1.97	2947	2936	18	32.8683	2937	30	30.4007	2940	22	31.8334
AAEL003801	supercont1.97	1531	1531	20	73.9247	1519	25	52.2452	1529	27	42.8748
AAEL003812	supercont1.97	2337	2320	32	22.3659	2317	40	15.4114	2317	48	22.0939
AAEL003816	supercont1.98	841	841	5	84.3444	841	6	45.3292	841	8	75.6309
AAEL003819	supercont1.98	3360	3311	24	20.037	3313	34	16.1825	3300	45	16.9505
AAEL003829	supercont1.98	3462	3462	20	70.1944	3462	23	76.0608	3462	35	68.4305
AAEL003835	supercont1.98	5425	5425	6	1103.08	5425	14	1200.4	5377	13	864.993
AAEL003837	supercont1.98	15357	15357	126	19.4716	15357	118	26.6763	15322	232	24.4191
AAEL003839	supercont1.98	2923	2918	14	15.8904	2916	23	16.0175	2917	33	15.9754
AAEL003844	supercont1.98	1188	1188	6	36.8932	1188	8	65.6038	1188	16	46.7878
AAEL003847	supercont1.98	261	261	1	43.202	261	1	35.4827	261	2	53.5922
AAEL003849	supercont1.98	321	321	2	235.807	321	2	293.239	321	5	198.637
AAEL003855	supercont1.98	3783	3783	33	14.9988	3783	47	15.2598	3783	63	16.6911
AAEL003857	supercont1.98	297	297	6	23.1196	297	4	17.1101	297	10	21.1884
AAEL003858	supercont1.98	1775	1775	23	48.3935	1775	15	52.8082	1775	42	34.107
AAEL003864	supercont1.98	1041	1041	3	41.3616	1041	15	33.9827	1041	22	22.2331
AAEL003871	supercont1.99	1004	1004	12	57.6754	1004	16	47.266	1004	14	47.8257
AAEL003872	supercont1.99	1410	1410	7	1412.94	1410	8	1654.6	1410	12	1244.07
AAEL003873	supercont1.99	5586	5586	42	121.946	5577	33	201.409	5586	49	160.536
AAEL003876	supercont1.99	1434	1398	16	28.6742	1360	22	23.3574	1360	28	26.6673
AAEL003877	supercont1.99	4194	4194	40	91.314	4194	52	68.2867	4194	56	81.2901
AAEL003881	supercont1.99	478	478	8	36.7064	478	8	45.1749	478	5	19.9983
AAEL003882	supercont1.99	8098	8098	62	65.7108	8098	94	62.417	8098	126	69.7197
AAEL003895	supercont1.99	591	588	13	23.899	587	8	34.7702	560	13	24.8935
AAEL003896	supercont1.99	3366	3366	38	24.3315	3366	33	20.6777	3366	38	25.7063
AAEL003899	supercont1.99	2157	2155	32	26.2962	2155	28	22.3535	2157	28	29.8199
AAEL003901	supercont1.99	3369	3369	12	15.0774	3369	13	16.0958	3369	14	16.6924
AAEL003903	supercont1.100	1796	1795	14	42.3218	1796	19	46.203	1795	28	48.0348
AAEL003908	supercont1.100	2915	2914	30	17.3167	2914	47	21.857	2907	40	18.4248
AAEL003911	supercont1.100	3243	3243	30	23.2847	3243	59	23.6288	3243	73	22.0606
AAEL003912	supercont1.100	1357	1357	7	23.3472	1353	9	23.6273	1355	9	21.4254
AAEL003916	supercont1.100	1651	1651	11	31.8217	1651	23	27.6541	1651	21	28.3097
AAEL003921	supercont1.100	567	567	4	49.4333	567	10	44.6336	567	10	44.5727
AAEL003924	supercont1.101	3447	3447	2	94.4685	3443	14	88.9706	3447	18	98.7302
AAEL003938	supercont1.101	1445	1445	1	24.4701	1445	25	17.8676	1445	16	21.3812
AAEL003939	supercont1.101	3880	3878	3	16.6703	3878	84	15.1072	3880	48	17.0166
AAEL003942	supercont1.101	512	512	0	3162.2	512	3	2821.75	512	3	2447.35
AAEL003944	supercont1.101	792	788	1	51.2949	788	10	49.1653	788	7	42.221
AAEL003945	supercont1.101	1985	1985	0	21.3169	1985	39	20.7854	1985	18	17.6173
AAEL003946	supercont1.101	336	336	0	49.0223	336	8	50.0025	336	5	43.9218
AAEL003949	supercont1.102	2268	2124	1	31.4518	2090	22	30.7827	2102	23	31.1369
AAEL003950	supercont1.102	2314	2314	0	43.4644	2314	25	31.2099	2314	34	43.9011
AAEL003953	supercont1.102	3702	3702	25	26.1836	3702	45	24.0902	3702	43	27.5737
AAEL003955	supercont1.102	6766	6750	5	37.1061	6749	71	38.3941	6748	60	42.5433
AAEL003957	supercont1.102	4302	4287	0	306.939	4287	11	279.146	4287	15	285.607
AAEL003959	supercont1.102	1719	1719	9	21.0653	1719	27	17.1964	1719	18	19.5131
AAEL003968	supercont1.102	3611	3611	6	34.2752	3611	45	31.8733	3611	66	29.478
AAEL003970	supercont1.102	1305	1305	1	118.456	1305	15	82.1754	1305	15	89.4988
AAEL003972	supercont1.102	2205	2205	1	24.4822	2205	30	22.2052	2205	35	25.4249
AAEL003973	supercont1.102	4432	4432	3	32.227	4380	27	29.2158	4432	28	30.3047
AAEL003975	supercont1.102	1920	1920	0	19.5304	1920	20	22.309	1920	24	17.2034
AAEL003976	supercont1.102	3012	3012	5	45.8354	3012	35	50.0794	3012	32	51.4867
AAEL003986	supercont1.104	4764	4764	8	128.698	4764	14	145.692	4764	11	130.962
AAEL003990	supercont1.104	6607	6605	7	34.7784	6604	23	37.1434	6546	19	32.7563
AAEL003991	supercont1.104	5239	5239	5	15.1323	5239	12	16.8116	5239	17	16.3722
AAEL003992	supercont1.104	2888	2888	11	15.7766	2887	22	18.7256	2888	14	20.9251
AAEL003993	supercont1.104	1147	1147	5	182.486	1147	9	306.495	1147	10	169.171
AAEL003994	supercont1.104	1484	1457	8	16.7214	1463	11	20.5978	1456	11	18.1691
AAEL004010	supercont1.105	7960	7960	7	101.748	7960	8	102.247	7960	8	89.0677
AAEL004017	supercont1.105	3599	3599	20	77.9479	3599	28	77.9103	3599	27	76.9293
AAEL004023	supercont1.105	1575	1575	11	15.9916	1575	11	24.4337	1575	9	20.232
AAEL004026	supercont1.105	945	945	3	27.0494	945	7	24.2981	945	4	30.6283
AAEL004027	supercont1.105	1686	1686	24	51.4937	1686	33	69.7461	1686	18	45.7111
AAEL004034	supercont1.105	714	714	0	27.2833	714	4	34.3128	714	4	26.2294
AAEL004035	supercont1.105	3532	3531	5	28.9323	3526	8	34.2166	3527	9	34.0747
AAEL004039	supercont1.105	4377	4377	19	15.7604	4377	27	15.7016	4377	28	20.1531
AAEL004040	supercont1.105	2453	2453	9	54.249	2452	18	52.8531	2453	8	57.2141
AAEL004042	supercont1.106	4017	4017	8	64.5923	3765	6	79.4962	4017	14	72.9498
AAEL004048	supercont1.106	2264	2264	18	25.452	2264	29	29.2834	2264	27	22.7265
AAEL004052	supercont1.106	1511	1508	13	30.0373	1507	10	27.176	1508	20	25.7621
AAEL004053	supercont1.106	1270	1270	15	38.2947	1270	19	30.1271	1268	26	42.488
AAEL004054	supercont1.106	1701	1701	6	354.703	1701	7	331.579	1701	7	193.712
AAEL004055	supercont1.106	1892	1892	11	16.9622	1892	11	17.7064	1892	22	18.427
AAEL004056	supercont1.106	824	799	4	30.5476	794	4	31.1901	794	4	30.1888
AAEL004059	supercont1.106	3005	3005	20	110.05	2962	25	169.7	3005	22	110.414
AAEL004060	supercont1.106	760	760	4	656.429	760	5	742.303	760	5	691.113
AAEL004063	supercont1.106	1390	1390	0	29.44	1374	0	30.1983	1368	2	21.9477
AAEL004065	supercont1.106	867	867	4	48.4847	866	4	68.9424	864	3	55.4244
AAEL004067	supercont1.106	749	749	1	48.6905	744	1	45.5607	749	3	50.8239
AAEL004068	supercont1.106	2999	2999	22	30.5331	2999	31	33.3568	2998	36	38.4862
AAEL004069	supercont1.106	526	526	1	64.4098	526	1	51.3262	525	0	47.8296
AAEL004071	supercont1.106	683	683	3	203.175	683	2	167.043	683	4	155.636
AAEL004076	supercont1.106	1314	1314	11	25.0973	1314	16	37.9875	1309	18	27.132
AAEL004081	supercont1.106	861	807	4	53.2523	798	21	55.6839	783	21	46.9333
AAEL004083	supercont1.107	2269	2269	31	22.9873	2269	35	20.3671	2269	23	25.3913
AAEL004087	supercont1.107	825	813	12	21.248	806	15	31.4193	809	12	21.7359
AAEL004088	supercont1.107	6648	6638	17	141.085	6638	26	138.605	6633	4	119.468
AAEL004099	supercont1.107	2877	2741	28	33.8335	2738	20	23.399	2737	15	27.8305
AAEL004102	supercont1.107	1293	1281	18	42.2932	1269	26	49.0714	1261	23	38.1643
AAEL004107	supercont1.107	709	709	12	22.0329	709	9	19.5823	709	8	23.5271
AAEL004108	supercont1.107	1125	1107	1	19.1092	1107	14	22.2299	1107	0	22.4203
AAEL004110	supercont1.107	2632	2632	29	16.748	2632	46	17.1845	2632	31	18.2507
AAEL004112	supercont1.107	579	579	2	569.818	579	3	531.789	579	2	586.427
AAEL004113	supercont1.107	933	916	10	23.1724	919	16	23.5127	916	13	23.4988
AAEL004117	supercont1.107	3643	3643	51	30.4713	3643	53	32.2686	3627	39	35.6333
AAEL004119	supercont1.107	2081	2034	28	28.2593	2032	37	25.6271	2032	29	35.8178
AAEL004120	supercont1.107	907	888	1	69.0061	906	1	89.9909	903	1	32.443
AAEL004121	supercont1.108	6627	6607	28	31.3931	6609	17	28.2983	6627	26	33.5504
AAEL004125	supercont1.108	1887	1885	4	29.4612	1885	6	30.855	1885	12	39.97
AAEL004129	supercont1.108	4891	4763	21	33.0135	4781	16	31.0276	4763	27	33.0871
AAEL004131	supercont1.108	1425	1425	4	22.2756	1425	15	20.5156	1425	10	27.3512
AAEL004132	supercont1.108	3841	3841	7	30.9368	3818	6	26.6215	3811	9	26.4263
AAEL004137	supercont1.108	1707	1701	2	16.7028	1702	12	18.9976	1700	14	15.5184
AAEL004141	supercont1.108	1476	1476	8	56.5267	1476	15	59.6206	1476	10	59.418
AAEL004142	supercont1.108	2784	2784	18	23.9161	2784	36	22.2652	2784	22	25.2057
AAEL004147	supercont1.108	837	837	5	17.7078	837	6	15.14	837	8	18.8995
AAEL004148	supercont1.108	1708	1708	4	122.171	1708	6	136.216	1708	11	109.159
AAEL004149	supercont1.109	6753	6753	67	811.615	6753	70	898.992	6753	68	803.69
AAEL004151	supercont1.109	2482	2482	7	3336.47	2482	1	2997.54	2482	6	2674.57
AAEL004152	supercont1.109	1258	1254	16	53.5937	1253	22	51.0188	1255	19	51.2799
AAEL004161	supercont1.109	577	577	4	31.672	575	11	33.06	577	8	23.8626
AAEL004167	supercont1.109	2417	2417	23	32.3044	2414	34	25.0863	2345	43	22.741
AAEL004169	supercont1.109	1030	1030	5	33.55	1030	8	43.3	1030	4	28.2625
AAEL004172	supercont1.109	2339	2339	28	37.0438	2339	51	35.8023	2339	43	54.416
AAEL004175	supercont1.109	631	631	4	3211.16	631	7	2773.92	631	4	2550.98
AAEL004176	supercont1.109	5125	5125	17	67.328	5125	30	63.6533	5125	31	64.4099
AAEL004178	supercont1.109	3722	3722	13	361.664	3722	28	443.743	3722	12	261.447
AAEL004183	supercont1.109	1607	1607	15	32.434	1607	11	35.3847	1607	16	29.679
AAEL004188	supercont1.109	1694	1694	10	41.6855	1694	8	51.2379	1694	27	32.8949
AAEL004195	supercont1.109	2612	2612	20	75.3456	2612	32	85.248	2612	16	62.5564
AAEL004197	supercont1.109	201	201	1	342.302	201	0	450.879	201	0	373.02
AAEL004209	supercont1.110	1233	1220	11	33.2536	1217	18	19.462	1217	16	24.8955
AAEL004220	supercont1.110	597	597	2	31.9825	597	10	47.2324	597	6	41.1421
AAEL004221	supercont1.110	2909	2909	29	54.5372	2894	46	57.0488	2902	37	65.6023
AAEL004223	supercont1.110	180	180	2	1985.7	180	4	1073.39	180	3	1497.19
AAEL004227	supercont1.111	4108	4108	27	41.1788	4102	50	40.3534	4094	52	45.0602
AAEL004228	supercont1.111	2652	2652	20	42.8258	2652	26	51.8163	2652	27	38.9393
AAEL004229	supercont1.111	684	684	0	74.0419	684	5	61.4344	684	12	53.3254
AAEL004230	supercont1.111	3766	3766	9	32.8149	3766	27	23.6465	3628	25	16.9345
AAEL004234	supercont1.111	1173	1173	0	153.032	1173	9	130.643	1173	6	130.753
AAEL004235	supercont1.111	3174	3174	13	50.713	3174	35	48.4199	3174	31	57.8857
AAEL004242	supercont1.111	1623	1623	8	36.9858	1621	25	28.3534	1619	18	21.9415
AAEL004247	supercont1.112	1820	1820	20	23.4133	1820	40	24.1196	1818	45	25.0852
AAEL004249	supercont1.112	2813	2813	6	166.956	2813	18	219.37	2813	24	251.001
AAEL004272	supercont1.113	945	852	5	15.3702	882	9	19.6916	945	5	19.0308
AAEL004274	supercont1.113	2889	2852	10	27.266	2815	63	19.684	2815	39	19.6112
AAEL004278	supercont1.113	1837	1837	13	153.792	1833	32	72.515	1819	23	37.5894
AAEL004282	supercont1.113	1202	1202	2	15.4613	1202	21	17.1817	1202	19	19.5859
AAEL004284	supercont1.113	798	798	1	158.773	798	4	123.32	798	0	137.954
AAEL004286	supercont1.113	3075	3073	12	25.7768	3035	48	29.6205	3063	30	34.3348
AAEL004287	supercont1.113	1991	1989	2	24.0549	1974	24	27.8489	1989	24	23.7463
AAEL004288	supercont1.113	1127	1119	2	46.2663	1114	17	48.7445	1127	3	44.4062
AAEL004290	supercont1.113	2709	2709	16	39.9692	2709	39	31.3999	2709	35	46.7411
AAEL004294	supercont1.113	2737	2737	4	94.0754	2737	40	85.0524	2737	43	75.7919
AAEL004297	supercont1.113	4480	4480	8	157.508	4480	58	110.137	4480	17	106.925
AAEL004300	supercont1.113	1929	1929	3	25.5978	1926	23	28.8926	1912	15	28.4356
AAEL004301	supercont1.113	806	806	0	41.2255	806	9	40.1731	806	8	40.8355
AAEL004304	supercont1.113	207	207	0	16.6892	207	5	24.0229	207	5	28.883
AAEL004305	supercont1.114	2675	2675	0	26.1936	2653	32	22.6384	2647	34	29.0514
AAEL004306	supercont1.114	1193	1193	12	33.7505	1177	23	36.2578	1163	25	32.0081
AAEL004307	supercont1.114	4771	4753	1	81.6938	4740	21	62.7352	4751	19	59.7869
AAEL004308	supercont1.114	1893	1860	0	69.3446	1811	7	68.0524	1853	17	53.0799
AAEL004311	supercont1.114	1466	1461	12	20.0975	1452	20	22.5241	1455	21	19.1324
AAEL004313	supercont1.114	636	636	0	83.8971	636	14	337.51	636	13	112.266
AAEL004317	supercont1.114	1875	1875	1	49.6712	1872	35	72.8556	1875	29	62.8766
AAEL004318	supercont1.114	3027	3027	0	18.2441	2961	8	22.5927	3027	12	22.8034
AAEL004320	supercont1.114	5266	5266	46	20.5487	5266	115	25.0361	5266	106	22.5404
AAEL004321	supercont1.114	213	213	0	48.6874	213	3	56.2352	213	2	65.8932
AAEL004325	supercont1.114	1250	1250	3	2949.46	1250	8	2379.32	1250	10	2150.23
AAEL004335	supercont1.115	984	984	7	130.535	984	14	59.682	980	12	54.9205
AAEL004338	supercont1.115	2020	2020	25	98.1711	2020	23	107.16	2020	24	82.5047
AAEL004342	supercont1.115	503	503	9	68.7258	503	17	104.822	497	12	52.4701
AAEL004345	supercont1.115	2482	2482	27	25.6236	2482	51	41.8999	2482	35	27.7055
AAEL004347	supercont1.115	1739	1739	13	97.9446	1739	25	114.24	1739	16	97.7337
AAEL004350	supercont1.116	534	529	6	34.4544	503	5	41.0393	503	7	28.026
AAEL004351	supercont1.116	7782	7782	20	33.0175	7782	18	29.8601	7782	17	35.7787
AAEL004354	supercont1.116	372	372	4	43.2348	372	8	37.8928	372	12	45.7542
AAEL004355	supercont1.116	1280	1237	14	21.668	1237	13	16.7702	1237	20	19.5066
AAEL004356	supercont1.116	2138	2138	15	24.2822	2091	12	19.6295	2104	9	26.3346
AAEL004358	supercont1.116	3987	3987	52	35.1572	3987	66	35.7759	3987	47	36.5838
AAEL004368	supercont1.116	3577	3577	53	19.4751	3577	42	23.2597	3577	55	22.3553
AAEL004369	supercont1.116	2320	2320	26	81.637	2317	25	59.4982	2320	29	53.2703
AAEL004370	supercont1.116	1981	1891	42	17.9675	1894	27	18.577	1878	37	20.0938
AAEL004371	supercont1.116	1200	1200	18	20.3528	1200	9	19.6224	1200	13	25.9495
AAEL004375	supercont1.116	7512	7459	71	18.9435	7444	96	19.5673	7459	117	23.517
AAEL004378	supercont1.116	1440	1440	15	208.909	1440	31	239.116	1440	20	211.365
AAEL004379	supercont1.116	2266	2266	15	34.3851	2266	21	36.0617	2266	28	34.5518
AAEL004381	supercont1.116	3822	3740	30	38.0962	3781	28	34.1798	3743	29	40.1294
AAEL004386	supercont1.117	2373	2373	30	237.844	2373	51	184.108	2373	63	206.858
AAEL004388	supercont1.117	2163	2163	12	94.9252	2163	21	106.119	2163	35	114.185
AAEL004390	supercont1.117	2367	2367	22	319.996	2367	31	367.711	2367	41	490.276
AAEL004396	supercont1.117	1740	1740	17	17.6194	1740	25	15.7539	1740	28	20.3555
AAEL004401	supercont1.117	2235	2176	22	143.204	2163	36	130.248	2126	51	153.988
AAEL004404	supercont1.118	327	327	6	113.685	327	6	73.1496	327	9	105.787
AAEL004406	supercont1.118	2013	2013	3	22.8007	2013	11	24.749	2013	7	26.5146
AAEL004408	supercont1.118	186	186	4	22.387	186	5	36.1057	186	5	45.3463
AAEL004412	supercont1.118	3915	3915	33	33.8923	3915	46	32.6632	3915	56	36.3542
AAEL004413	supercont1.118	552	552	1	25.0628	552	5	23.2276	552	10	25.2683
AAEL004414	supercont1.118	447	447	1	15.7599	447	1	15.1789	447	9	17.7548
AAEL004415	supercont1.118	2502	2502	14	16.6733	2502	21	16.4295	2502	27	14.9953
AAEL004417	supercont1.119	1392	1392	0	19.2115	1392	2	21.1929	1392	0	20.6651
AAEL004419	supercont1.119	2590	2590	6	95.0525	2590	6	92.5798	2590	4	80.1785
AAEL004422	supercont1.119	1456	1456	0	17.938	1449	7	15.9672	1448	7	20.5475
AAEL004423	supercont1.119	1787	1787	1	667.948	1787	5	761.179	1787	5	608.664
AAEL004425	supercont1.119	953	946	3	23.643	943	4	38.4008	953	3	23.1946
AAEL004427	supercont1.119	822	821	2	84.1816	822	3	85.9777	822	7	76.1189
AAEL004430	supercont1.119	735	735	1	38.1467	735	1	45.1653	735	7	38.9169
AAEL004431	supercont1.119	4034	3962	15	18.625	3963	20	20.7518	3963	28	26.5316
AAEL004433	supercont1.119	591	591	4	55.2789	591	4	53.2936	591	1	44.7524
AAEL004434	supercont1.119	2346	2346	3	238.168	2346	12	324.249	2346	5	208.348
AAEL004435	supercont1.119	1652	1633	4	50.489	1633	11	48.7789	1635	9	38.3805
AAEL004436	supercont1.119	1131	1131	2	67.1268	1131	5	67.7589	1130	6	64.9274
AAEL004438	supercont1.119	1003	1003	3	107.123	1003	4	109.946	1003	4	88.5102
AAEL004439	supercont1.119	994	994	2	23.2893	994	4	20.8702	994	3	27.1396
AAEL004440	supercont1.119	2777	2777	9	29.221	2777	24	24.6223	2777	16	19.4897
AAEL004441	supercont1.119	3180	3180	12	29.9107	3179	23	37.3867	3180	18	29.8852
AAEL004444	supercont1.119	1704	1704	0	21.558	1704	4	22.4679	1704	2	24.3103
AAEL004445	supercont1.119	2608	2608	2	46.0524	2608	12	47.4635	2590	21	39.5448
AAEL004450	supercont1.120	1458	1437	3	152.917	1425	6	175.003	1450	8	108.294
AAEL004452	supercont1.120	1470	1405	6	63.7517	1407	9	122.774	1417	13	72.3948
AAEL004453	supercont1.120	2326	2318	4	74.567	2318	6	85.8477	2318	12	64.9755
AAEL004454	supercont1.120	159	159	0	144.501	159	1	412.205	159	1	292.531
AAEL004455	supercont1.120	1204	1197	7	45.7349	1182	6	53.7458	1185	14	32.9768
AAEL004457	supercont1.120	3481	3481	2	676.262	3481	20	855.165	3481	19	776.117
AAEL004460	supercont1.120	1549	1549	1	17.1321	1549	9	21.6773	1524	9	16.9476
AAEL004461	supercont1.120	2085	2085	23	86.393	2085	18	134.867	2085	25	109.964
AAEL004462	supercont1.120	7073	7073	33	31.229	7073	36	40.141	7069	69	40.7758
AAEL004467	supercont1.120	1238	1238	3	63.4711	1238	5	67.7419	1238	5	59.4376
AAEL004468	supercont1.120	1644	1644	25	41.4004	1644	24	42.0557	1644	32	61.0285
AAEL004469	supercont1.120	3310	3310	0	32.4099	3310	65	34.6682	3310	59	30.5393
AAEL004470	supercont1.120	216	216	0	19.3776	216	2	25.3295	216	3	31.9535
AAEL004471	supercont1.120	3091	3089	30	55.9243	3089	28	61.5156	3089	44	59.4405
AAEL004472	supercont1.120	732	732	0	66.7127	732	1	66.6898	732	3	78.2311
AAEL004474	supercont1.120	2811	2811	7	16.1778	2811	12	16.5273	2811	31	18.1197
AAEL004475	supercont1.120	1570	1563	4	38.4897	1563	3	39.2297	1570	5	39.965
AAEL004477	supercont1.120	2125	2125	17	40.0153	2125	30	36.4208	2125	32	46.4184
AAEL004480	supercont1.120	2743	2743	15	16.1315	2743	25	17.5073	2731	35	15.2363
AAEL004482	supercont1.120	960	960	5	33.3142	960	5	31.3787	960	8	31.1385
AAEL004483	supercont1.120	177	177	2	26.5179	177	1	23.0988	177	4	89.8633
AAEL004484	supercont1.121	1329	1327	5	182.231	1325	11	171.989	1327	13	178.74
AAEL004485	supercont1.121	2848	2848	14	24.7504	2848	34	25.5027	2848	26	31.1459
AAEL004489	supercont1.121	2544	2544	17	40.621	2544	35	38.0066	2542	21	52.8582
AAEL004490	supercont1.121	858	858	5	39.6109	858	7	43.353	858	7	37.7662
AAEL004492	supercont1.121	787	787	6	53.8164	787	7	54.3776	787	8	65.9744
AAEL004493	supercont1.121	2534	2534	24	81.4527	2534	30	86.6435	2534	27	69.1237
AAEL004496	supercont1.121	2179	2179	15	47.214	2179	27	44.7173	2179	23	41.9584
AAEL004497	supercont1.121	1639	1639	7	27.177	1639	11	29.1205	1639	11	27.8988
AAEL004498	supercont1.121	183	183	1	773.69	183	4	1637.03	183	1	675.234
AAEL004500	supercont1.121	7982	7982	15	1987.52	7982	25	2394.29	7982	22	1592.98
AAEL004501	supercont1.121	3395	3384	21	889.539	3395	30	1211.72	3380	21	672.142
AAEL004503	supercont1.121	749	749	2	4062.4	749	3	3406.05	749	4	2831.33
AAEL004504	supercont1.121	2639	2637	3	20.5417	2639	15	16.4126	2639	3	21.2753
AAEL004511	supercont1.122	827	827	1	20.6887	827	12	15.8774	827	1	18.7929
AAEL004513	supercont1.122	1760	1755	0	16.4197	1746	11	19.6074	1747	1	17.4417
AAEL004517	supercont1.122	456	456	0	31.185	456	5	22.8323	456	5	30.1702
AAEL004520	supercont1.122	3264	3264	2	22.4736	3264	23	20.137	3264	19	23.2945
AAEL004521	supercont1.122	1591	1591	1	32.9602	1591	22	29.8523	1591	16	26.5237
AAEL004522	supercont1.122	258	258	0	316.457	258	2	282.041	258	0	364.544
AAEL004523	supercont1.122	2018	2018	1	210.446	2018	13	511.163	2018	3	271.602
AAEL004526	supercont1.122	2421	2415	1	20.9559	2407	13	21.6026	2404	1	17.3672
AAEL004527	supercont1.122	827	827	0	44.2177	814	11	43.3551	827	1	40.8625
AAEL004532	supercont1.122	1330	1295	1	29.4173	1290	11	24.9938	1296	1	23.657
AAEL004534	supercont1.122	1572	1572	0	35.4141	1572	12	34.0781	1572	2	31.1713
AAEL004546	supercont1.123	3215	3215	15	56.3228	3215	23	78.8441	3215	30	52.0219
AAEL004547	supercont1.123	2048	2048	6	74.37	2046	9	62.5318	2046	15	37.6835
AAEL004551	supercont1.123	3700	3700	31	31.0597	3700	38	27.6904	3700	43	32.3371
AAEL004554	supercont1.123	3156	3150	5	25.6196	3121	11	20.8985	3153	8	21.3415
AAEL004558	supercont1.123	1311	1311	3	20.0133	1311	32	20.6805	1307	25	18.1362
AAEL004559	supercont1.123	1509	1509	6	36.1192	1509	8	43.43	1509	12	41.6038
AAEL004563	supercont1.123	1352	1352	5	47.7621	1352	12	38.9707	1352	15	29.0311
AAEL004565	supercont1.123	480	480	1	94.4947	469	1	137.433	466	2	90.212
AAEL004566	supercont1.123	1422	1422	2	18.5689	1406	8	20.2089	1408	13	18.6393
AAEL004567	supercont1.123	2142	2142	12	36.8082	2142	13	36.7238	2142	17	35.3426
AAEL004570	supercont1.123	1046	1044	2	18.154	1044	3	18.5474	1044	4	20.6617
AAEL004577	supercont1.123	876	876	8	15.5467	876	9	16.0965	876	14	19.9795
AAEL004583	supercont1.124	5230	5230	19	21.8796	5230	20	16.8152	5230	19	20.8425
AAEL004585	supercont1.124	467	467	2	45.6725	457	2	38.4976	467	2	47.8651
AAEL004586	supercont1.124	4508	4508	22	103.196	4508	33	101.214	4508	19	108.062
AAEL004589	supercont1.124	2040	2040	12	58.9499	2040	19	56.1363	2040	8	50.1791
AAEL004594	supercont1.124	1485	1480	18	17.488	1479	17	24.8711	1405	15	16.0472
AAEL004597	supercont1.124	449	426	6	67.1907	427	6	31.3681	420	7	51.7637
AAEL004603	supercont1.125	1316	1314	16	25.1533	1316	24	31.5256	1272	26	21.4238
AAEL004607	supercont1.125	1484	1482	30	24.0614	1463	31	22.9481	1479	30	25.9253
AAEL004613	supercont1.125	1947	1947	25	60.9087	1947	37	63.7963	1947	54	48.2117
AAEL004615	supercont1.125	177	177	3	30.0876	177	1	16.0867	177	2	54.0354
AAEL004616	supercont1.125	1200	1200	20	30.9299	1200	31	38.9499	1200	22	42.9548
AAEL004620	supercont1.125	966	966	8	27.949	915	6	23.9511	966	12	27.1504
AAEL004631	supercont1.125	1528	1528	23	227.728	1527	40	168.058	1515	35	248.427
AAEL004647	supercont1.125	1659	1574	17	36.9834	1551	13	15.8205	1562	18	31.6151
AAEL004651	supercont1.125	2553	2518	26	15.6677	2518	33	15.9549	2518	39	15.1288
AAEL004653	supercont1.126	1833	1833	9	30.4059	1833	25	28.938	1829	18	27.7058
AAEL004657	supercont1.126	1184	1184	9	38.322	1184	10	39.6729	1184	9	33.2871
AAEL004661	supercont1.126	1876	1876	17	20.4082	1876	31	20.5204	1876	22	19.6187
AAEL004663	supercont1.126	1666	1666	10	21.9034	1666	29	23.5726	1666	30	24.1277
AAEL004666	supercont1.126	3276	3276	31	18.411	3276	57	17.5726	3276	48	19.7397
AAEL004668	supercont1.126	2706	2689	25	34.1914	2655	45	37.0035	2649	38	34.6166
AAEL004675	supercont1.126	2037	2037	14	55.1233	2034	27	58.0551	2037	20	46.7069
AAEL004676	supercont1.126	1277	1277	12	32.1844	1277	24	28.1356	1277	23	19.6451
AAEL004682	supercont1.126	1230	1228	9	26.8725	1230	19	29.1991	1230	10	34.4825
AAEL004686	supercont1.127	1537	1537	2	16.1638	1537	3	27.2223	1537	1	15.6454
AAEL004688	supercont1.127	3539	3539	14	32.8996	3538	37	32.6021	3537	32	33.5983
AAEL004691	supercont1.127	626	626	1	172.488	626	2	156.037	626	3	163.335
AAEL004694	supercont1.127	3576	3576	8	18.8112	3576	9	19.3918	3576	13	20.9591
AAEL004697	supercont1.127	2465	2465	9	43.4347	2465	10	47.9763	2465	11	46.4661
AAEL004698	supercont1.127	1768	1749	17	15.632	1754	18	16.8219	1768	17	16.7353
AAEL004699	supercont1.127	6257	6257	10	754.129	6257	12	799.322	6257	13	688.499
AAEL004702	supercont1.127	4515	4515	21	26.3985	4515	49	22.9588	4514	41	25.8708
AAEL004704	supercont1.127	2550	2405	9	37.6194	2405	6	36.5995	2403	11	35.4556
AAEL004706	supercont1.127	426	426	0	30.1664	426	0	43.8191	426	0	34.2189
AAEL004708	supercont1.127	1779	1779	11	18.081	1779	14	20.5345	1779	12	17.9121
AAEL004709	supercont1.128	2685	2685	1	45.7395	2685	30	38.9884	2636	45	40.9458
AAEL004710	supercont1.128	3893	3893	21	17.0158	3893	17	17.5526	3865	17	22.8226
AAEL004713	supercont1.128	1664	1664	1	26.7954	1664	30	17.9505	1664	21	22.4332
AAEL004716	supercont1.128	14983	14983	74	51.1785	14965	100	49.748	14963	87	58.6194
AAEL004722	supercont1.128	2769	2769	10	46.6806	2769	40	43.4653	2769	25	51.9833
AAEL004726	supercont1.128	462	462	0	58.4058	462	6	39.0133	462	7	17.7612
AAEL004733	supercont1.128	1189	1189	15	65.4711	1169	21	57.4949	1168	25	46.0124
AAEL004734	supercont1.128	1362	1362	2	21.5399	1362	20	21.8272	1356	15	25.7442
AAEL004738	supercont1.129	1863	1863	3	100.527	1862	9	119.005	1863	9	86.7987
AAEL004739	supercont1.129	2432	2432	3	82.491	2428	36	72.104	2432	38	57.245
AAEL004743	supercont1.129	7898	7898	7	30.3212	7898	31	35.3961	7898	36	37.3332
AAEL004755	supercont1.129	1040	1040	6	46.3066	1034	13	48.6875	1000	14	35.8034
AAEL004757	supercont1.129	1987	1985	1	21.7846	1981	18	26.6278	1987	24	22.936
AAEL004763	supercont1.129	1925	1925	0	16.6024	1925	26	20.6246	1925	22	18.4916
AAEL004773	supercont1.129	1844	1844	14	19.9695	1844	29	18.1589	1844	28	20.9162
AAEL004783	supercont1.129	720	720	4	557.906	720	7	539.372	720	5	586.871
AAEL004792	supercont1.130	225	225	0	30.2058	225	3	39.965	225	3	42.4852
AAEL004797	supercont1.130	1254	1233	5	37.3747	1233	10	23.8292	1233	3	40.8981
AAEL004799	supercont1.130	1431	1431	16	19.8045	1431	12	19.4127	1431	17	22.8868
AAEL004800	supercont1.130	1493	1493	8	34.5689	1493	13	25.1496	1493	11	39.9866
AAEL004802	supercont1.131	5803	5803	13	15.7165	5795	46	15.5141	5801	62	16.8383
AAEL004805	supercont1.131	1887	1887	12	76.1974	1887	23	105.255	1887	20	73.5011
AAEL004809	supercont1.131	624	624	2	42.2981	624	5	67.8233	624	1	57.8834
AAEL004818	supercont1.131	2555	2555	17	45.9976	2555	20	51.5382	2555	47	43.8447
AAEL004821	supercont1.131	1650	1643	11	17.3738	1641	32	15.3007	1642	34	20.0954
AAEL004823	supercont1.131	660	660	0	120.625	660	11	130.281	660	7	105.21
AAEL004829	supercont1.132	1472	1472	24	79.9258	1446	25	80.5208	1356	27	73.7551
AAEL004832	supercont1.132	2571	2571	20	33.7208	2571	56	29.3453	2571	55	32.295
AAEL004838	supercont1.132	3738	3727	23	45.0985	3727	28	43.2796	3727	41	45.257
AAEL004839	supercont1.132	3924	3924	17	23.3363	3924	45	23.1174	3924	41	29.2565
AAEL004842	supercont1.132	2435	2376	33	25.7741	2376	27	20.5969	2376	35	27.9825
AAEL004846	supercont1.132	2113	2113	8	28.5705	2113	16	28.4837	2113	17	27.0176
AAEL004851	supercont1.132	240	240	5	3916.34	240	8	2946.03	240	5	6923.93
AAEL004852	supercont1.132	1650	1650	5	21.3007	1650	13	21.3499	1650	11	21.5087
AAEL004855	supercont1.132	1723	1723	9	2247.91	1723	10	2036.91	1723	15	1965.26
AAEL004859	supercont1.132	3709	3687	24	43.7729	3687	73	38.0752	3686	76	34.0416
AAEL004860	supercont1.132	755	755	2	49.3448	754	6	45.5616	754	12	34.5446
AAEL004865	supercont1.133	5624	5624	5	181.876	5624	14	169.329	5624	39	182.573
AAEL004866	supercont1.133	1566	1566	0	17.701	1566	14	17.7505	1566	18	18.0367
AAEL004869	supercont1.133	2112	2112	4	26.1597	2112	14	20.5389	2112	37	27.4918
AAEL004871	supercont1.133	1172	1172	7	35.9539	1172	11	36.6625	1168	24	35.4673
AAEL004873	supercont1.133	1217	1216	2	84.2181	1215	15	53.7083	1216	17	63.7938
AAEL004875	supercont1.133	3952	3934	3	27.407	3933	32	20.8074	3933	48	26.8497
AAEL004877	supercont1.133	1972	1867	5	21.5876	1867	5	20.0694	1866	21	20.2066
AAEL004879	supercont1.133	380	380	3	33.6915	380	5	45.1132	380	4	29.7353
AAEL004892	supercont1.133	1157	1157	11	25.743	1157	13	20.6188	1157	16	29.6859
AAEL004900	supercont1.134	1672	1672	9	17.1036	1672	16	20.5454	1623	13	23.2614
AAEL004902	supercont1.134	2247	2247	25	50.8876	2247	13	62.6164	2247	20	52.4504
AAEL004911	supercont1.134	3553	3551	28	18.9961	3553	28	21.7917	3544	40	18.3205
AAEL004913	supercont1.134	528	528	4	45.3463	528	5	44.4254	528	3	51.2839
AAEL004914	supercont1.134	649	649	13	56.1056	649	8	77.3669	649	9	55.0455
AAEL004918	supercont1.135	2715	2715	27	15.6334	2715	32	16.1826	2715	41	20.2524
AAEL004920	supercont1.135	2243	2243	19	72.4215	2243	19	87.4585	2243	38	59.568
AAEL004930	supercont1.135	2609	2553	26	103.136	2544	35	92.603	2582	56	110.739
AAEL004931	supercont1.135	3866	3848	1	29.6721	3854	22	35.3378	3848	22	41.0646
AAEL004936	supercont1.135	2928	2928	20	24.2911	2928	19	29.21	2928	41	26.8136
AAEL004937	supercont1.135	189	189	4	29.6857	189	1	26.0379	189	4	48.8314
AAEL004938	supercont1.135	2317	2317	23	16.0963	2317	31	20.5101	2317	46	17.0411
AAEL004942	supercont1.136	9388	9388	51	26.7509	9388	88	23.0648	9346	94	22.7659
AAEL004946	supercont1.136	2372	2372	15	33.3749	2372	16	31.3136	2372	14	37.5613
AAEL004952	supercont1.136	970	970	12	24.5423	970	18	20.3423	970	12	30.3998
AAEL004954	supercont1.136	678	678	6	16.5527	678	11	17.8698	678	11	16.1154
AAEL004957	supercont1.136	1347	1329	13	59.3585	1330	23	57.1027	1329	17	51.9942
AAEL004968	supercont1.136	4870	4828	53	24.1653	4814	115	20.7359	4701	115	20.3545
AAEL004969	supercont1.137	12976	12970	65	20.0324	12969	155	59.8501	12969	79	15.8223
AAEL004971	supercont1.137	1735	1730	13	22.9999	1716	16	19.5707	1708	12	23.3851
AAEL004972	supercont1.137	7330	7328	13	21.3812	7330	24	20.0785	7330	16	19.0973
AAEL004973	supercont1.137	876	876	3	49.915	876	6	66.1044	876	4	51.9259
AAEL004974	supercont1.137	3091	3091	15	18.59	3072	22	21.7815	3027	16	19.3631
AAEL004976	supercont1.137	925	925	0	72.1743	919	15	43.946	925	10	67.7492
AAEL004977	supercont1.137	3294	3294	0	28.3505	3294	47	44.1053	3294	20	29.9878
AAEL004978	supercont1.137	2320	2320	2	437.247	2320	17	374.403	2320	10	423.972
AAEL004980	supercont1.137	2599	2599	17	32.9575	2599	37	29.7208	2599	21	36.6637
AAEL004981	supercont1.137	3939	3910	4	22.2077	3916	36	21.9899	3921	6	24.1207
AAEL004983	supercont1.137	2542	2508	5	32.6099	2492	19	24.5389	2472	15	31.7396
AAEL004984	supercont1.137	4155	4155	16	35.326	4154	37	41.8823	4154	26	31.8299
AAEL004985	supercont1.137	2560	2559	1	67.2084	2556	14	75.399	2559	2	60.8708
AAEL004986	supercont1.137	3989	3981	24	20.6137	3968	51	20.4865	3981	39	17.1293
AAEL004987	supercont1.137	1025	1025	2	86.633	1025	9	132.965	1022	3	70.4577
AAEL004988	supercont1.137	1575	1575	1	128.276	1575	17	202.901	1575	3	163.998
AAEL004989	supercont1.137	2837	2835	3	22.4821	2816	22	20.0865	2837	7	23.898
AAEL004993	supercont1.137	498	498	0	48.0795	498	2	51.1313	498	2	56.8761
AAEL005000	supercont1.138	1833	1833	17	20.4024	1800	22	18.5164	1808	29	22.2997
AAEL005001	supercont1.138	1371	1371	8	68.1107	1322	8	43.7409	1323	24	40.4209
AAEL005007	supercont1.138	219	219	5	34.6253	219	5	51.2066	219	4	61.37
AAEL005008	supercont1.138	3727	3727	16	164.759	3727	23	125.643	3724	28	92.1299
AAEL005009	supercont1.138	3347	3328	26	26.8638	3326	41	26.6365	3332	63	34.4963
AAEL005013	supercont1.139	2040	2040	16	99.6569	2038	37	78.5865	2038	45	85.7231
AAEL005016	supercont1.139	2213	2213	17	20.109	2210	20	19.2122	2213	28	21.9526
AAEL005017	supercont1.139	3047	3047	25	34.9367	2957	61	22.8101	2988	68	19.3447
AAEL005022	supercont1.139	2637	2637	20	31.4722	2605	26	27.9038	2607	37	30.5308
AAEL005023	supercont1.139	1373	1373	9	16.7439	1373	21	15.5604	1373	14	16.5817
AAEL005025	supercont1.139	2682	2682	18	34.0904	2682	38	33.0038	2682	50	32.0257
AAEL005027	supercont1.139	506	506	6	53.1773	506	6	53.3106	506	4	274.921
AAEL005032	supercont1.139	1249	1249	11	98.418	1249	2	48.9576	1249	15	47.792
AAEL005037	supercont1.139	1897	1880	10	80.2398	1897	25	107.703	1892	29	60.161
AAEL005038	supercont1.139	702	702	1	122.849	702	5	112.142	702	3	124.001
AAEL005040	supercont1.139	1022	1020	5	17.724	992	15	22.0486	1013	19	17.0558
AAEL005041	supercont1.139	1405	1405	3	44.9886	1405	8	50.1712	1405	7	39.7409
AAEL005046	supercont1.139	2307	2307	8	46.0084	2307	17	42.6344	2307	28	46.7006
AAEL005049	supercont1.140	1025	1025	10	42.3126	1025	7	27.5087	1024	9	18.0132
AAEL005052	supercont1.140	3678	3670	19	30.5424	3666	28	33.659	3646	22	25.6624
AAEL005054	supercont1.140	1439	1439	14	22.5718	1415	22	18.3509	1439	24	16.6447
AAEL005055	supercont1.140	570	521	6	53.0903	520	10	54.1846	519	9	58.1164
AAEL005056	supercont1.140	633	620	7	136.8	620	10	137.993	621	12	102.492
AAEL005064	supercont1.140	1113	1113	10	36.1291	1113	24	24.862	1113	23	26.542
AAEL005069	supercont1.140	621	621	2	145.451	621	3	161.651	621	3	132.024
AAEL005071	supercont1.140	2175	2175	32	24.1925	2175	44	25.2203	2163	45	26.4035
AAEL005077	supercont1.140	1890	1827	20	27.2959	1826	34	15.86	1798	36	21.9765
AAEL005084	supercont1.140	1789	1778	18	45.1041	1778	24	36.8492	1767	23	40.847
AAEL005085	supercont1.140	608	601	5	923.744	600	8	770.174	600	5	693.157
AAEL005092	supercont1.141	2083	2083	32	33.466	2083	22	35.3818	2083	24	34.0816
AAEL005097	supercont1.141	586	572	5	2974.64	570	2	2519.03	570	5	2593.86
AAEL005106	supercont1.142	801	801	7	33.1284	801	7	31.6811	801	9	33.5334
AAEL005114	supercont1.142	1669	1667	9	45.4406	1666	13	71.9547	1661	19	48.7479
AAEL005115	supercont1.142	2289	2228	14	26.7401	2227	13	24.5679	2228	17	32.1279
AAEL005117	supercont1.142	722	722	9	18.1695	722	12	36.965	722	17	19.8057
AAEL005127	supercont1.142	716	716	3	34.2248	715	4	34.9276	715	6	33.4352
AAEL005137	supercont1.143	1922	1918	18	22.9499	1914	29	21.3064	1918	40	20.9132
AAEL005140	supercont1.143	2236	2236	2	17.1763	2197	31	19.7146	2197	33	20.7071
AAEL005141	supercont1.143	1400	1395	2	35.9733	1291	28	31.7522	1387	29	21.6558
AAEL005143	supercont1.143	2108	2104	2	218.36	2088	11	235.282	2072	11	202.714
AAEL005149	supercont1.143	2119	2119	24	18.0672	2092	45	15.0643	2119	47	19.7933
AAEL005150	supercont1.143	507	507	7	61.8749	507	5	62.0623	507	6	55.9551
AAEL005153	supercont1.143	505	493	10	20.8609	489	7	15.6978	490	12	25.4087
AAEL005162	supercont1.144	737	737	0	52.3814	737	3	47.8396	737	3	38.3271
AAEL005163	supercont1.144	715	715	0	39.9063	715	0	52.6354	715	0	38.423
AAEL005165	supercont1.144	3693	3693	4	510.624	3693	10	502.573	3693	8	464.657
AAEL005169	supercont1.144	1963	1963	1	17.5121	1963	5	17.9836	1963	5	21.9714
AAEL005171	supercont1.145	670	670	5	23.1679	670	7	24.1924	670	5	20.9135
AAEL005172	supercont1.145	222	222	1	175.868	222	2	149.646	222	1	196.971
AAEL005174	supercont1.145	3492	3445	37	23.5035	3445	55	21.6271	3442	44	27.7621
AAEL005175	supercont1.145	4202	4198	25	30.473	4197	34	33.9296	4193	38	27.0568
AAEL005179	supercont1.145	951	941	12	56.1363	941	12	42.4355	951	20	37.736
AAEL005181	supercont1.145	2847	2847	35	22.8849	2847	44	19.2127	2847	50	24.3381
AAEL005185	supercont1.145	1095	1095	8	27.2307	1090	10	41.0523	1095	7	32.6285
AAEL005190	supercont1.145	426	426	0	108.966	426	9	78.0271	426	8	70.867
AAEL005197	supercont1.145	1385	1385	8	25.4783	1385	11	30.5973	1385	5	25.3276
AAEL005208	supercont1.145	1112	1112	1	28.9339	1112	14	30.8607	1111	12	26.1593
AAEL005211	supercont1.145	4839	4839	28	26.8121	4837	25	30.2821	4835	20	30.2276
AAEL005213	supercont1.145	1254	1254	12	239.681	1254	10	218.945	1254	5	210.765
AAEL005214	supercont1.146	2389	2389	10	27.1747	2389	6	29.9322	2389	6	31.1833
AAEL005215	supercont1.146	2181	2181	24	70.7836	2180	9	57.8626	2181	30	80.2725
AAEL005216	supercont1.146	1459	1459	10	62.6676	1459	15	45.0803	1458	20	47.9202
AAEL005220	supercont1.146	1191	1191	4	327.715	1191	9	269.117	1191	6	440.889
AAEL005221	supercont1.146	3859	3859	22	87.9465	3859	14	80.7645	3859	24	71.4585
AAEL005224	supercont1.146	1747	1747	14	20.4585	1746	9	24.4959	1747	18	26.0342
AAEL005236	supercont1.146	168	168	1	282.975	168	0	182.075	168	2	355.925
AAEL005238	supercont1.146	4413	4403	25	59.5946	4403	24	50.4686	4400	36	49.0138
AAEL005241	supercont1.147	2916	2916	0	20.4035	2916	19	20.4097	2916	2	26.0568
AAEL005255	supercont1.148	1291	1291	9	31.2832	1291	8	30.7197	1291	7	22.396
AAEL005256	supercont1.148	2538	2340	22	18.4391	2314	28	19.0308	2300	16	19.9271
AAEL005261	supercont1.148	1011	1002	3	36.147	1002	3	35.7717	1002	8	38.0107
AAEL005262	supercont1.148	2736	2736	7	29.4995	2735	31	30.7933	2735	37	33.1316
AAEL005263	supercont1.148	548	548	3	38.2383	548	6	41.1023	548	7	37.6956
AAEL005265	supercont1.148	1830	1819	22	23.8064	1816	35	21.6252	1816	34	26.3852
AAEL005266	supercont1.148	1415	1415	3	2401.21	1415	0	1858.51	1398	4	1876.73
AAEL005269	supercont1.148	4539	4539	20	325.158	4539	25	385.011	4526	27	340.59
AAEL005270	supercont1.148	830	830	4	98.6238	830	16	88.3698	830	7	131.497
AAEL005276	supercont1.148	1524	1524	6	17.0428	1524	27	16.1164	1524	18	17.295
AAEL005277	supercont1.148	1887	1887	28	72.6188	1887	13	68.7542	1887	26	73.1502
AAEL005289	supercont1.150	2150	2150	11	126.801	2150	18	162.502	2150	28	140.611
AAEL005290	supercont1.150	1508	1508	14	41.138	1508	17	32.8371	1508	24	35.4137
AAEL005292	supercont1.150	469	469	0	313.63	469	0	314.757	469	0	249.535
AAEL005305	supercont1.150	2059	2059	10	41.8527	2059	26	39.1881	2059	21	49.637
AAEL005307	supercont1.150	1098	1098	0	68.2173	1098	2	64.6564	1098	3	47.794
AAEL005308	supercont1.150	3514	3514	18	33.2847	3514	51	29.0385	3506	49	20.4043
AAEL005312	supercont1.151	6890	6875	26	123.57	6883	29	125.139	6864	9	144.04
AAEL005314	supercont1.151	285	285	5	34.5113	278	6	21.865	279	5	27.2777
AAEL005317	supercont1.151	9138	9138	59	30.4221	9134	85	35.4035	9117	46	40.2882
AAEL005319	supercont1.151	14800	14763	83	43.7288	14750	54	40.9988	14798	39	46.8787
AAEL005320	supercont1.151	3054	3054	43	25.6861	3054	57	23.2784	3049	53	29.0198
AAEL005324	supercont1.151	16998	16991	252	22.3427	16991	315	33.394	16991	222	31.7442
AAEL005325	supercont1.151	1843	1843	5	40.4205	1843	6	46.5476	1843	6	57.9472
AAEL005329	supercont1.151	294	294	4	25.3675	294	4	24.4238	294	2	18.3761
AAEL005331	supercont1.151	791	791	4	51.8716	791	11	60.9775	791	5	62.6959
AAEL005336	supercont1.151	1278	1277	9	218.072	1276	9	344.486	1276	12	198.741
AAEL005337	supercont1.151	1530	1483	25	31.9224	1436	30	27.3347	1482	27	32.4091
AAEL005339	supercont1.151	2463	2463	2	24.3496	2463	13	21.7686	2463	3	24.5328
AAEL005348	supercont1.152	1342	1342	0	45.5635	1342	21	35.7439	1342	17	36.1795
AAEL005351	supercont1.152	2229	2196	1	33.986	2194	21	35.1	2193	24	33.7467
AAEL005353	supercont1.152	727	727	7	25.4712	727	11	18.1722	727	10	23.6956
AAEL005354	supercont1.152	678	678	0	40.8354	673	12	31.5618	678	10	32.6453
AAEL005355	supercont1.152	706	706	4	25.9831	706	7	24.3269	706	6	26.7915
AAEL005356	supercont1.152	2343	2333	0	31.8077	2322	38	23.7015	2325	20	28.1692
AAEL005357	supercont1.152	1089	1089	1	25.1596	1080	3	25.0142	1080	3	30.0864
AAEL005358	supercont1.152	3296	3287	16	32.0505	3296	22	33.3535	3289	23	31.7511
AAEL005361	supercont1.152	270	270	0	44.4671	270	3	38.5015	270	1	45.2517
AAEL005362	supercont1.152	216	212	0	21.2818	212	0	31.9855	212	3	32.9218
AAEL005367	supercont1.152	1425	1422	8	25.5319	1421	11	27.1552	1411	13	26.0551
AAEL005368	supercont1.152	2716	2716	13	27.1634	2716	12	30.9129	2716	16	32.2262
AAEL005369	supercont1.152	6162	6154	13	32.4987	6152	16	31.0774	6148	24	35.315
AAEL005383	supercont1.154	1908	1908	19	18.239	1908	29	19.8754	1908	30	22.4798
AAEL005384	supercont1.154	4160	4160	6	81.4481	4160	27	312.334	4152	49	81.5026
AAEL005390	supercont1.154	2973	2973	41	18.2153	2973	49	18.7461	2973	50	24.805
AAEL005391	supercont1.154	3124	3124	19	38.6792	3124	21	41.6294	3124	20	38.5586
AAEL005395	supercont1.154	1755	1755	14	15.916	1755	26	18.5445	1755	24	22.1094
AAEL005400	supercont1.155	10827	10825	29	109.377	10821	39	94.176	10821	41	89.5151
AAEL005401	supercont1.155	3426	3426	17	401.234	3426	24	396.148	3385	32	441.669
AAEL005405	supercont1.155	1649	1648	8	25.1713	1649	21	24.0211	1648	38	20.5313
AAEL005407	supercont1.155	4837	4837	13	30.6863	4837	25	23.7093	4763	48	20.5255
AAEL005408	supercont1.155	1427	1427	7	33.8399	1423	17	32.4604	1427	34	27.108
AAEL005410	supercont1.155	2468	2468	18	27.6116	2465	17	33.4462	2467	36	26.1254
AAEL005411	supercont1.155	2340	2340	17	24.0805	2340	37	20.3396	2323	28	23.253
AAEL005414	supercont1.155	632	629	12	34.905	625	14	40.0016	629	20	20.5028
AAEL005416	supercont1.155	5278	5278	73	72.856	5278	71	95.36	5278	99	55.5258
AAEL005421	supercont1.155	763	763	10	16.2676	763	2	17.4311	763	10	15.8639
AAEL005422	supercont1.155	1713	1713	15	41.3017	1713	29	45.8819	1713	21	38.1953
AAEL005424	supercont1.155	2931	2892	40	42.4534	2893	38	39.625	2892	50	44.9067
AAEL005425	supercont1.155	4058	4058	38	17.3027	4058	32	17.9121	4058	65	18.326
AAEL005426	supercont1.155	1538	1538	16	24.9504	1538	32	22.8358	1509	44	20.801
AAEL005428	supercont1.155	899	880	11	86.636	888	20	61.8754	856	18	54.1779
AAEL005429	supercont1.156	2799	2795	9	32.6661	2792	15	52.0979	2794	28	39.049
AAEL005432	supercont1.156	9048	9048	32	41.0801	9048	72	32.0422	9048	68	42.9335
AAEL005435	supercont1.156	3597	3597	10	410.053	3597	17	419.93	3597	20	416.056
AAEL005446	supercont1.157	2201	2156	16	28.8188	2156	39	30.8335	2156	38	29.7207
AAEL005451	supercont1.157	481	481	1	4083.92	481	2	3509.34	481	3	3148.06
AAEL005453	supercont1.157	2199	2199	0	27.4288	2199	23	24.3132	2199	41	27.8375
AAEL005454	supercont1.157	1937	1937	14	44.9987	1937	34	50.5585	1937	22	43.5196
AAEL005455	supercont1.157	2516	2516	18	131.811	2516	46	124.878	2515	37	117.47
AAEL005457	supercont1.157	1511	1502	0	92.4403	1506	13	116.852	1504	7	88.4503
AAEL005458	supercont1.157	3584	3579	13	34.4171	3567	41	29.2214	3584	56	31.4086
AAEL005461	supercont1.158	2309	2309	7	30.4688	2309	19	23.9026	2309	6	31.0786
AAEL005462	supercont1.158	791	791	0	26.9825	791	3	22.4089	791	0	29.2547
AAEL005469	supercont1.158	2928	2928	1	23.5868	2928	4	20.6076	2928	2	26.487
AAEL005471	supercont1.158	763	763	0	371.416	763	4	505.262	761	0	382.464
AAEL005474	supercont1.158	1138	1138	1	109.178	1138	3	125.728	1138	1	75.8259
AAEL005476	supercont1.158	3810	3810	1	16.3362	3810	27	15.4224	3810	13	21.1934
AAEL005477	supercont1.158	2259	2259	3	56.0895	2256	7	43.7294	2259	3	51.5062
AAEL005481	supercont1.159	3020	3020	15	31.8153	3020	43	34.5373	3020	36	27.0799
AAEL005482	supercont1.159	492	492	6	38.438	492	7	71.1563	492	10	24.1994
AAEL005484	supercont1.159	1759	1759	14	26.7472	1759	22	20.5057	1711	27	25.4822
AAEL005492	supercont1.159	2269	2251	8	22.1331	2255	19	21.9247	2252	23	27.149
AAEL005493	supercont1.159	2750	2603	39	33.9197	2585	41	28.8392	2601	54	32.2843
AAEL005500	supercont1.160	1375	1375	1	44.6414	1375	10	66.692	1375	14	45.3757
AAEL005508	supercont1.160	1713	1585	3	174.929	1578	5	228.552	1594	3	167.813
AAEL005512	supercont1.160	2082	1893	12	39.7897	1893	9	32.8354	1887	13	36.3876
AAEL005513	supercont1.160	2141	2082	20	19.6037	2084	32	19.9955	2082	20	22.2137
AAEL005515	supercont1.161	17417	17417	32	862.604	17288	27	835.696	17349	44	817.096
AAEL005517	supercont1.161	225	225	0	117.206	225	0	130.574	225	0	112.669
AAEL005520	supercont1.161	2649	2630	0	24.5515	2614	5	21.5783	2633	0	26.9559
AAEL005521	supercont1.161	1443	1443	0	51.0437	1443	0	55.8186	1443	0	33.1916
AAEL005522	supercont1.161	2530	2530	0	32.8213	2530	2	32.8431	2530	3	33.2551
AAEL005523	supercont1.161	1100	1100	5	58.1531	1100	16	66.0408	1100	16	61.4426
AAEL005524	supercont1.161	1494	1494	0	95.0461	1494	0	91.8499	1494	0	76.2841
AAEL005528	supercont1.161	3066	3066	26	110.093	3066	18	105.173	3066	29	103.14
AAEL005533	supercont1.162	2077	2077	28	16.0235	2050	46	67.4798	2077	41	22.3124
AAEL005544	supercont1.162	5619	5619	58	27.8623	5606	78	24.7453	5619	88	27.2252
AAEL005547	supercont1.162	2393	2393	10	27.7719	2393	27	16.7511	2393	19	28.1933
AAEL005552	supercont1.162	3060	3060	20	40.8125	3060	11	56.2353	3050	30	35.9517
AAEL005555	supercont1.163	270	270	0	19.407	270	1	27.0288	270	3	26.4261
AAEL005558	supercont1.163	2094	2094	29	130.755	2094	30	144.679	2093	31	135.114
AAEL005559	supercont1.163	1173	1141	8	24.8825	1140	15	47.5331	1139	14	31.1237
AAEL005561	supercont1.163	3557	3557	26	28.4517	3557	35	32.5427	3557	35	33.8311
AAEL005567	supercont1.163	3997	3955	7	126.517	3955	10	171.683	3955	18	90.596
AAEL005575	supercont1.163	2616	2616	40	61.5929	2610	88	49.2142	2565	73	44.1714
AAEL005580	supercont1.163	1339	1339	5	22.5147	1339	15	19.909	1339	14	23.1776
AAEL005583	supercont1.163	1601	1601	21	16.9653	1601	30	17.2958	1599	24	17.2485
AAEL005586	supercont1.163	1530	1530	20	26.7681	1530	42	30.773	1520	37	18.8263
AAEL005591	supercont1.163	1009	1009	10	22.6645	953	18	20.2794	954	14	25.7064
AAEL005593	supercont1.163	2283	2252	13	129.958	2266	22	127.379	2266	21	101.19
AAEL005597	supercont1.164	2541	2509	3	18.8047	2505	31	20.7112	2507	27	21.9369
AAEL005598	supercont1.164	429	429	2	49.2897	429	3	57.363	429	4	40.1679
AAEL005601	supercont1.164	1399	1399	4	16.456	1399	7	15.4977	1399	9	17.0436
AAEL005605	supercont1.164	2075	2068	12	26.6293	2068	19	29.0315	2068	20	25.9161
AAEL005610	supercont1.164	969	969	5	542.723	963	8	609.765	969	7	511.277
AAEL005613	supercont1.164	2506	2467	5	34.834	2506	14	33.0675	2506	18	42.6146
AAEL005617	supercont1.164	2125	2125	3	86.8665	2125	17	88.404	2104	20	68.2686
AAEL005628	supercont1.166	2702	2702	15	67.2584	2702	17	86.1166	2702	19	72.5731
AAEL005629	supercont1.166	621	621	1	2514.69	621	1	1969.09	621	1	2148.2
AAEL005635	supercont1.166	1479	1479	1	45.1519	1479	22	35.2496	1479	19	39.0742
AAEL005636	supercont1.166	2037	2033	16	18.8988	2031	25	17.5321	2032	22	16.1381
AAEL005651	supercont1.168	2870	2870	10	86.549	2865	29	123.552	2869	33	66.9085
AAEL005653	supercont1.168	1915	1830	1	28.17	1825	14	38.3774	1825	20	24.1234
AAEL005655	supercont1.168	4881	4858	24	19.1217	4829	42	27.6972	4796	46	23.0251
AAEL005656	supercont1.168	6060	6059	36	75.8645	6060	67	94.8575	6060	88	107.269
AAEL005662	supercont1.168	2607	2581	17	54.5459	2498	37	50.3813	2542	25	55.5726
AAEL005663	supercont1.168	1146	1144	1	19.6124	1144	6	18.694	1144	10	17.0184
AAEL005665	supercont1.169	1236	1236	10	40.3451	1236	10	42.2423	1236	24	36.1972
AAEL005667	supercont1.169	4879	4879	74	51.3917	4879	70	71.4325	4879	95	58.0405
AAEL005672	supercont1.169	1925	1887	21	38.8466	1881	29	30.8862	1885	28	38.9011
AAEL005693	supercont1.170	1326	1324	1	25.621	1324	1	43.8266	1326	2	143.531
AAEL005699	supercont1.170	3787	3787	23	42.8687	3787	49	32.5237	3787	34	26.507
AAEL005705	supercont1.170	1389	1389	10	24.2131	1389	23	38.8107	1389	12	26.2873
AAEL005709	supercont1.170	1284	1284	15	74.4708	1282	25	69.4573	1280	26	71.4978
AAEL005712	supercont1.171	7570	7542	29	50.379	7547	46	52.9514	7549	47	58.2393
AAEL005715	supercont1.171	832	829	1	23.6882	827	0	26.0799	827	2	28.0348
AAEL005716	supercont1.171	1227	1227	8	22.6558	1227	9	22.3013	1227	9	21.8547
AAEL005719	supercont1.171	2160	2160	11	16.6603	2160	14	19.7188	2160	10	17.5289
AAEL005721	supercont1.171	2172	2172	2	30.661	2172	3	26.4631	2172	1	32.903
AAEL005728	supercont1.172	2490	2490	2	54.7936	2483	35	73.793	2490	21	52.614
AAEL005730	supercont1.172	1731	1731	0	35.1946	1731	20	40.8636	1731	16	34.8453
AAEL005733	supercont1.172	14511	14511	5	347.101	14511	59	324.324	14511	49	365.393
AAEL005734	supercont1.172	2520	2520	4	17.2812	2520	42	19.7836	2520	39	19.497
AAEL005736	supercont1.172	7050	7050	2	45.5697	7050	33	40.4735	7050	19	50.1651
AAEL005740	supercont1.172	2183	2171	0	170.595	2152	39	158.044	2183	33	85.3672
AAEL005741	supercont1.172	1691	1662	1	45.3236	1662	31	35.9467	1661	19	22.7764
AAEL005742	supercont1.172	630	630	1	47.1337	630	11	35.4792	630	10	39.451
AAEL005744	supercont1.172	1982	1982	2	162.846	1982	44	118.188	1982	31	128.032
AAEL005760	supercont1.173	771	771	2	200.291	771	14	204.331	771	16	163.966
AAEL005763	supercont1.173	3067	3065	4	25.5585	3064	37	23.0341	3067	23	22.8117
AAEL005766	supercont1.174	3890	3890	18	970.221	3889	43	918.629	3890	27	872.758
AAEL005768	supercont1.174	738	738	2	241.362	738	4	287.121	737	11	147.36
AAEL005772	supercont1.174	730	724	10	52.7868	709	12	72.1781	722	12	54.7209
AAEL005790	supercont1.174	2510	2510	18	418.492	2510	35	213.448	2510	27	159.641
AAEL005796	supercont1.175	1921	1921	1	64.7263	1921	11	64.6902	1921	5	66.0893
AAEL005798	supercont1.175	1491	1491	3	138.165	1491	9	161.014	1491	6	143.398
AAEL005801	supercont1.175	5886	5886	5	30.9896	5886	104	37.9785	5886	56	27.2857
AAEL005802	supercont1.175	3838	3834	4	23.689	3825	24	16.4627	3835	6	19.0129
AAEL005811	supercont1.175	2055	2055	0	22.6983	2055	21	23.9056	2055	4	28.2918
AAEL005813	supercont1.175	4171	4171	4	30.4361	4171	49	29.5937	4171	31	36.7774
AAEL005816	supercont1.175	2836	2836	8	43.6514	2836	40	41.6602	2836	31	41.2273
AAEL005817	supercont1.175	704	704	4	3218.93	704	7	2914.47	704	8	2723.39
AAEL005819	supercont1.175	1372	1372	8	22.1532	1372	24	23.2631	1372	12	20.0155
AAEL005821	supercont1.175	2900	2900	21	149.415	2900	33	153.371	2900	22	146.067
AAEL005822	supercont1.175	2024	1963	18	17.922	1961	40	27.9221	1971	20	21.763
AAEL005825	supercont1.176	1328	1327	26	18.8612	1312	39	21.0069	1295	31	18.9028
AAEL005827	supercont1.176	2768	2768	16	15.3797	2768	4	18.3298	2768	20	19.9124
AAEL005830	supercont1.176	977	968	1	60.3097	968	3	59.7345	967	1	47.0508
AAEL005832	supercont1.176	3369	3369	26	84.9974	3369	37	58.8573	3369	24	61.3337
AAEL005833	supercont1.176	1656	1534	26	55.798	1515	41	155.43	1508	28	51.3428
AAEL005843	supercont1.177	3604	3604	2	62.8664	3604	5	52.4821	3604	5	64.3111
AAEL005844	supercont1.177	1243	1243	1	63.9902	1243	3	63.9556	1243	9	67.4056
AAEL005845	supercont1.177	9579	9578	22	56.4685	9570	49	70.3327	9572	54	62.9552
AAEL005846	supercont1.177	1737	1737	4	23.0745	1735	4	22.4996	1733	6	24.0252
AAEL005848	supercont1.177	4161	4160	41	16.0971	4161	38	17.6877	4160	57	18.2228
AAEL005849	supercont1.177	2332	2323	7	228.612	2321	14	305.763	2321	10	211.156
AAEL005851	supercont1.177	1012	1012	8	21.4679	1012	7	19.4024	1012	8	21.151
AAEL005852	supercont1.177	3351	3306	15	37.2515	3308	20	43.9178	3336	27	48.1278
AAEL005856	supercont1.177	2239	2223	17	49.0145	2228	27	97.2599	2223	21	61.2334
AAEL005861	supercont1.177	7549	7524	58	26.3391	7520	59	30.5588	7516	67	29.6151
AAEL005862	supercont1.177	1001	969	0	31.4857	974	2	36.347	973	4	32.6033
AAEL005863	supercont1.177	1909	1909	15	15.6801	1909	21	15.4714	1909	29	18.6395
AAEL005866	supercont1.177	611	611	2	72.6437	611	4	73.8396	611	5	73.9024
AAEL005867	supercont1.177	1542	1542	0	49.158	1542	5	54.2258	1542	7	47.8029
AAEL005868	supercont1.177	1062	1056	8	38.1636	1056	6	25.9282	1052	8	35.8559
AAEL005874	supercont1.178	414	414	5	25.4344	414	3	27.1723	414	3	24.2449
AAEL005877	supercont1.178	5693	5648	5	89.3972	5639	13	89.4592	5693	28	82.6262
AAEL005879	supercont1.178	4086	4086	25	25.5776	4083	22	25.5579	4086	41	26.674
AAEL005880	supercont1.178	1019	1019	0	27.3431	1019	7	22.3885	1019	10	38.4859
AAEL005881	supercont1.178	2265	2262	27	27.1613	2262	40	21.7731	2265	49	23.1215
AAEL005884	supercont1.178	393	393	4	34.3262	393	11	27.8074	393	11	36.2331
AAEL005886	supercont1.178	3107	3107	23	44.5611	3107	40	16.792	3107	55	38.7756
AAEL005890	supercont1.178	624	624	4	53.3692	624	6	54.2853	624	7	54.1452
AAEL005897	supercont1.179	1817	1793	8	70.3429	1803	7	75.5969	1789	10	68.1376
AAEL005900	supercont1.179	661	661	0	62.4683	661	3	97.9801	661	6	75.1809
AAEL005902	supercont1.179	6110	6108	0	23.6786	6110	37	22.2382	6104	24	26.1675
AAEL005904	supercont1.179	1794	1765	8	45.3553	1793	10	45.4428	1743	17	43.7991
AAEL005909	supercont1.179	588	587	0	21.0359	586	6	22.3964	574	10	19.418
AAEL005910	supercont1.179	1270	1270	13	24.0999	1270	22	26.0046	1192	18	22.0607
AAEL005914	supercont1.179	1136	1075	0	52.7997	1094	6	54.8135	1057	6	51.66
AAEL005915	supercont1.180	2449	2449	32	22.1145	2449	39	22.1645	2449	52	25.2531
AAEL005916	supercont1.180	1686	1686	16	32.8457	1686	25	33.1695	1686	13	37.9565
AAEL005922	supercont1.180	3996	3996	31	42.6599	3996	50	39.9387	3996	37	60.1038
AAEL005926	supercont1.180	3090	3055	10	36.7412	3042	4	46.5687	3035	13	19.6397
AAEL005928	supercont1.180	2142	2139	10	35.94	2133	9	32.6927	2091	11	34.6434
AAEL005930	supercont1.180	9969	9967	102	43.2339	9942	147	47.0952	9931	169	46.1499
AAEL005931	supercont1.180	1854	1854	15	123.17	1854	15	103.664	1854	23	92.0744
AAEL005934	supercont1.180	417	417	7	18.8462	417	5	17.3279	417	7	26.7835
AAEL005937	supercont1.180	4280	4277	38	32.3671	4262	24	31.2585	4259	60	26.0687
AAEL005938	supercont1.180	1250	1250	17	18.0395	1250	27	20.2809	1250	26	21.0629
AAEL005939	supercont1.180	2087	2047	15	18.1518	2047	12	17.8645	2043	12	20.3664
AAEL005944	supercont1.181	685	670	11	31.6875	666	6	41.3346	685	12	32.2117
AAEL005946	supercont1.181	555	555	2	202.479	555	7	200.488	555	8	178.175
AAEL005947	supercont1.181	4194	4194	16	71.7794	4194	18	81.3403	4194	27	72.2216
AAEL005950	supercont1.181	10020	10017	6	26.2778	10020	32	18.4331	10015	44	22.2158
AAEL005951	supercont1.181	2312	2300	3	288.829	2293	22	179.479	2294	29	114.989
AAEL005956	supercont1.182	1176	1176	0	25.7009	1176	5	26.0448	1176	17	18.7798
AAEL005961	supercont1.182	1748	1748	4	414.78	1748	24	611.008	1748	16	637.727
AAEL005965	supercont1.182	510	510	1	23.5756	506	7	22.373	510	6	19.3584
AAEL005968	supercont1.182	705	705	4	33.8354	705	9	48.65	705	10	32.7753
AAEL005970	supercont1.182	6564	6564	41	21.9571	6563	37	21.9726	6564	61	24.4548
AAEL005975	supercont1.183	4957	4890	6	39.7096	4877	23	36.3505	4860	12	47.6349
AAEL005976	supercont1.183	998	998	0	29.7445	993	17	18.0559	994	6	19.0308
AAEL005985	supercont1.183	3392	3392	14	23.287	3392	33	24.2042	3392	24	24.6502
AAEL005991	supercont1.184	1736	1736	2	163.319	1736	16	141.778	1736	21	104.478
AAEL005998	supercont1.185	6871	6871	27	24.4085	6871	46	19.4695	6871	60	29.0769
AAEL006000	supercont1.185	3011	3009	10	435.438	3005	15	277.709	3011	20	304.897
AAEL006001	supercont1.185	4532	4532	14	15.1234	4532	22	18.7936	4531	32	17.6584
AAEL006002	supercont1.185	3905	3892	11	27.4015	3820	41	21.144	3898	40	26.9431
AAEL006006	supercont1.185	1555	1555	13	42.116	1555	28	41.0687	1555	21	50.1762
AAEL006007	supercont1.185	276	276	4	839.18	276	3	712.935	276	7	920.484
AAEL006010	supercont1.185	964	964	7	19.213	960	7	24.8265	958	21	20.5905
AAEL006012	supercont1.185	2685	2685	20	22.9789	2685	34	26.4127	2685	40	25.57
AAEL006016	supercont1.186	1813	1813	2	20.4229	1813	16	15.2275	1813	22	16.981
AAEL006020	supercont1.186	3250	3250	16	15.9377	3250	49	15.1968	3250	47	19.9039
AAEL006022	supercont1.186	5685	5661	15	15.2504	5663	79	15.8399	5661	54	16.851
AAEL006025	supercont1.186	1560	1560	19	17.2179	1507	32	16.4209	1436	25	16.6995
AAEL006031	supercont1.186	2107	2107	20	23.7427	2085	53	17.6524	2026	44	18.0094
AAEL006032	supercont1.186	2865	2809	20	18.4704	2823	18	20.8933	2853	22	24.5281
AAEL006036	supercont1.186	1340	1340	10	17.6378	1340	18	17.8414	1340	10	18.2335
AAEL006038	supercont1.186	7146	7146	42	21.4268	7146	85	22.8378	7146	78	25.3186
AAEL006039	supercont1.186	1159	1157	11	22.6449	1159	12	30.697	1148	12	23.6046
AAEL006040	supercont1.186	3647	3647	34	40.5279	3635	69	42.3971	3471	50	33.668
AAEL006046	supercont1.187	327	327	4	27.7392	327	3	33.7516	327	5	33.5475
AAEL006047	supercont1.187	948	946	11	21.0392	939	8	19.3559	935	12	24.5358
AAEL006048	supercont1.187	3005	3005	28	41.7893	2995	26	44.8315	2997	27	37.2081
AAEL006049	supercont1.187	621	621	7	34.2466	617	16	19.5799	619	12	19.0094
AAEL006053	supercont1.187	1183	1181	16	61.3138	1179	16	49.6625	1181	15	62.8206
AAEL006056	supercont1.187	2535	2526	27	16.2255	2526	17	20.4766	2526	38	18.6101
AAEL006061	supercont1.187	922	922	9	57.8715	911	16	51.5438	921	16	40.3424
AAEL006063	supercont1.188	1077	1054	4	34.3322	1075	3	37.5591	1077	3	36.4999
AAEL006065	supercont1.188	1074	1074	6	46.9409	1074	13	57.2695	1074	13	56.3087
AAEL006066	supercont1.188	1014	1014	1	41.6711	1014	9	45.6528	1014	9	39.9866
AAEL006068	supercont1.188	906	892	1	16.9845	906	1	24.8672	906	4	18.2745
AAEL006070	supercont1.188	1084	1084	4	247.354	1083	4	223.932	1084	6	177.672
AAEL006073	supercont1.188	4206	4206	5	19.5537	4206	13	20.2447	4206	17	25.7907
AAEL006074	supercont1.188	2629	2629	3	24.8755	2616	9	24.7924	2629	8	23.8515
AAEL006079	supercont1.188	321	321	3	41.1708	321	3	53.4958	321	4	48.6581
AAEL006081	supercont1.188	1756	1756	0	19.3652	1754	6	19.5412	1756	5	19.3941
AAEL006085	supercont1.188	2979	2979	17	81.3372	2936	35	230.537	2936	32	70.4294
AAEL006087	supercont1.188	3599	3599	4	57.0248	3599	10	59.5649	3599	9	57.7641
AAEL006091	supercont1.189	6368	6368	26	38.9297	6157	28	44.4322	6125	29	40.6938
AAEL006096	supercont1.189	1170	1170	8	122.508	1170	20	131.732	1170	18	46.0223
AAEL006098	supercont1.189	1296	1296	14	18.2082	1296	11	18.4832	1296	12	19.6334
AAEL006102	supercont1.189	1427	1427	12	83.8588	1409	31	72.2344	1397	24	36.9874
AAEL006108	supercont1.189	775	769	4	16.8412	751	10	23.2665	754	9	29.8225
AAEL006113	supercont1.190	3863	3863	2	29.3834	3816	25	32.4692	3853	16	29.4416
AAEL006117	supercont1.190	795	788	2	72.1202	788	11	73.7834	779	10	61.7261
AAEL006118	supercont1.190	489	489	0	41.2433	489	6	34.4107	489	4	35.1459
AAEL006121	supercont1.191	1400	1400	19	22.37	1400	20	22.0595	1400	18	29.9581
AAEL006124	supercont1.191	1583	1583	14	39.5247	1583	17	42.3848	1583	30	38.1175
AAEL006129	supercont1.191	1063	1063	10	22.2303	1063	5	17.1851	1060	14	15.6845
AAEL006133	supercont1.191	404	404	5	24.873	404	1	28.3621	404	7	25.871
AAEL006136	supercont1.191	1679	1679	12	34.3164	1679	17	35.4574	1679	20	17.9951
AAEL006138	supercont1.191	6556	6556	44	181.723	6556	44	1853.52	6556	100	368.179
AAEL006139	supercont1.191	2531	2464	42	34.9534	2464	40	36.6834	2460	45	35.0977
AAEL006144	supercont1.191	1185	1184	14	28.6376	1168	20	28.4068	1145	22	24.6286
AAEL006145	supercont1.191	3980	3978	24	21.2388	3976	16	25.0473	3980	40	17.4358
AAEL006149	supercont1.191	2116	2071	13	19.784	2075	1	19.6898	2072	18	24.5761
AAEL006150	supercont1.191	2461	2461	23	22.6243	2461	11	23.3186	2461	30	25.3998
AAEL006153	supercont1.191	601	601	7	68.3529	601	5	79.5234	601	12	76.4782
AAEL006155	supercont1.191	2174	2174	22	35.0865	2174	7	45.7438	2174	29	41.0905
AAEL006158	supercont1.192	411	411	2	273.884	411	2	264.396	411	2	262.686
AAEL006169	supercont1.192	1403	1403	15	162.21	1384	20	171.796	1384	20	94.4981
AAEL006171	supercont1.193	2157	2157	13	55.9979	2157	18	58.2344	2157	16	53.0909
AAEL006172	supercont1.193	2037	2003	10	24.2975	2006	29	22.5661	2003	12	20.9391
AAEL006174	supercont1.193	887	883	4	72.7903	878	7	70.8893	860	6	55.091
AAEL006176	supercont1.193	812	812	11	23.3459	811	18	24.591	811	18	26.0197
AAEL006177	supercont1.193	1467	1467	17	51.9734	1467	19	51.8678	1467	18	60.2132
AAEL006186	supercont1.193	1558	1558	24	39.6363	1558	27	45.0365	1558	19	40.0877
AAEL006187	supercont1.193	8177	8177	107	15.7041	8177	168	23.4465	8020	205	17.6933
AAEL006188	supercont1.193	2860	2830	2	26.0403	2817	16	23.5542	2808	13	30.4049
AAEL006189	supercont1.194	1690	1679	13	27.0278	1678	19	24.5735	1676	14	28.7184
AAEL006194	supercont1.194	1077	1054	13	82.3071	1054	9	110.547	1059	16	122.117
AAEL006196	supercont1.194	2568	2568	10	64.5051	2568	22	105.835	2568	28	72.0909
AAEL006204	supercont1.194	694	694	7	17.3807	694	6	17.9625	694	15	19.2966
AAEL006205	supercont1.194	8011	7978	49	34.0031	7926	53	34.0162	7889	62	37.5265
AAEL006210	supercont1.194	1646	1599	15	104.66	1606	26	146.862	1599	32	145.629
AAEL006216	supercont1.195	2041	2024	5	24.0379	1974	27	20.2994	1973	28	15.1155
AAEL006221	supercont1.195	696	696	11	35.7275	696	19	26.381	696	16	28.7708
AAEL006224	supercont1.195	1014	1014	10	53.5037	1014	14	46.9831	1014	13	33.0362
AAEL006226	supercont1.195	2234	2234	4	29.8539	2234	33	21.5696	2234	18	34.5389
AAEL006229	supercont1.196	552	552	1	54.6837	552	4	45.056	552	5	50.5085
AAEL006235	supercont1.196	2665	2660	16	24.9378	2657	36	23.6161	2660	34	30.9034
AAEL006236	supercont1.196	3683	3683	0	23.6074	3663	34	18.4491	3683	23	24.464
AAEL006239	supercont1.196	2706	2706	0	64.8864	2705	55	51.6371	2706	31	75.9156
AAEL006242	supercont1.196	13130	13130	1	19.7837	13130	216	19.706	13130	164	21.0426
AAEL006243	supercont1.196	237	237	0	51.6617	237	2	68.3587	237	1	74.8438
AAEL006247	supercont1.197	2452	2452	27	26.4994	2452	20	27.7081	2452	47	25.8738
AAEL006249	supercont1.197	5808	5808	40	66.4878	5808	49	60.6076	5808	72	61.9237
AAEL006251	supercont1.197	1353	1346	16	21.3061	1353	6	30.6762	1353	26	19.6181
AAEL006256	supercont1.197	1589	1589	10	1433.82	1588	10	1443.47	1587	13	1494.33
AAEL006259	supercont1.197	1119	1119	4	6184.36	1119	4	4425.8	1119	6	6327.48
AAEL006262	supercont1.198	4473	4473	3	26.5377	4473	5	31.2476	4473	7	34.9568
AAEL006264	supercont1.198	2104	2102	4	35.5913	2102	1	36.7739	2102	16	39.7031
AAEL006271	supercont1.198	624	624	5	153.566	624	5	152.43	624	6	162.835
AAEL006279	supercont1.198	1526	1526	3	19.365	1526	3	19.946	1526	19	25.1126
AAEL006297	supercont1.199	1166	1166	2	21.5605	1159	10	29.679	1159	9	24.0348
AAEL006298	supercont1.199	1271	1271	6	17.8054	1271	14	15.1326	1271	13	19.3838
AAEL006299	supercont1.199	1229	1214	12	17.1333	1224	15	19.6978	1229	10	22.2964
AAEL006303	supercont1.199	1053	1053	13	69.4354	1053	11	79.2744	1053	12	78.7616
AAEL006307	supercont1.200	7590	7442	53	87.193	7356	56	77.485	7331	102	37.8849
AAEL006308	supercont1.200	4427	4427	10	15.3443	4427	22	17.6916	4427	49	18.6341
AAEL006311	supercont1.200	2458	2458	2	20.4855	2458	3	26.0248	2458	12	22.8157
AAEL006313	supercont1.200	459	459	3	22.9349	459	8	25.7104	459	7	28.745
AAEL006315	supercont1.200	3462	3462	27	37.8928	3369	83	34.8285	3341	66	26.1689
AAEL006317	supercont1.200	2995	2963	20	24.3835	2995	34	18.1636	2987	31	25.1968
AAEL006320	supercont1.200	5646	5603	24	22.85	5600	97	24.1845	5588	75	26.5627
AAEL006321	supercont1.200	2615	2615	0	22.8148	2599	26	22.033	2581	22	27.8918
AAEL006322	supercont1.200	5176	5162	1	60.6752	5164	18	56.0929	5160	26	60.5382
AAEL006330	supercont1.201	14257	14221	27	16.7728	14229	86	19.6713	14257	39	21.766
AAEL006337	supercont1.201	1828	1828	18	15.8088	1828	26	28.3409	1789	27	17.9292
AAEL006342	supercont1.201	3251	3160	16	53.9445	3232	25	65.0457	3095	9	57.6486
AAEL006343	supercont1.201	2053	2031	1	19.1162	2033	26	19.5623	2033	26	15.5035
AAEL006346	supercont1.201	5778	5778	1	34.7888	5778	26	32.932	5778	1	38.8225
AAEL006347	supercont1.201	1781	1779	16	119.089	1765	36	94.749	1770	34	87.7122
AAEL006362	supercont1.202	3032	3032	0	37.6343	3032	45	34.5803	3032	23	30.1086
AAEL006363	supercont1.202	3289	3249	6	35.2823	3285	21	32.1489	3273	28	26.6665
AAEL006372	supercont1.202	2978	2978	7	45.7477	2978	59	27.2971	2978	60	31.0485
AAEL006374	supercont1.202	1654	1654	4	17.4042	1643	12	18.276	1642	22	17.7126
AAEL006381	supercont1.202	1918	1918	2	228.013	1906	30	28.2513	1918	5	195.197
AAEL006386	supercont1.203	2447	2399	12	33.8832	2358	4	43.9711	2306	9	33.1135
AAEL006389	supercont1.203	1728	1722	3	85.3771	1724	13	87.6376	1722	21	107.403
AAEL006390	supercont1.203	2589	2589	2	72.7451	2589	14	71.71	2589	47	60.0754
AAEL006392	supercont1.203	1282	1282	3	43.2095	1282	19	27.1992	1282	28	40.8486
AAEL006400	supercont1.204	1807	1807	6	29.5808	1785	10	33.1281	1807	27	28.1757
AAEL006408	supercont1.204	692	690	0	63.4961	682	18	25.7117	683	17	61.0694
AAEL006412	supercont1.204	2721	2721	16	30.245	2704	33	22.9377	2710	46	27.2411
AAEL006415	supercont1.204	3655	3655	21	42.0449	3655	33	64.3645	3655	52	41.011
AAEL006417	supercont1.204	1817	1787	1	287.208	1675	35	163.222	1755	36	139.156
AAEL006420	supercont1.204	1522	1469	1	35.8259	1453	20	32.8122	1469	23	30.7817
AAEL006422	supercont1.204	1921	1911	14	53.7124	1920	19	51.7546	1921	25	45.2322
AAEL006423	supercont1.204	600	592	9	225.104	581	11	118.564	590	19	126.263
AAEL006425	supercont1.204	970	970	2	327.843	970	8	298.712	970	13	285.207
AAEL006435	supercont1.205	1818	1818	1	31.9227	1818	18	24.8741	1818	16	32.2621
AAEL006436	supercont1.205	3583	3571	0	17.8941	3567	69	18.9838	3574	63	18.7949
AAEL006437	supercont1.205	1838	1838	0	17.3698	1838	19	15.9894	1838	29	16.6056
AAEL006439	supercont1.205	633	633	0	47.2581	633	10	52.0799	633	3	46.0742
AAEL006441	supercont1.205	875	875	2	66.3144	875	15	49.2612	875	14	42.5275
AAEL006446	supercont1.205	2953	2953	0	130.195	2953	46	68.0595	2953	35	29.5249
AAEL006449	supercont1.205	2578	2574	0	26.0882	2574	37	21.6221	2573	32	28.1985
AAEL006450	supercont1.205	1222	1220	0	23.5022	1220	24	21.1563	1222	15	20.9169
AAEL006458	supercont1.206	1199	1184	4	76.413	1184	15	65.4647	1186	12	77.0413
AAEL006460	supercont1.206	1780	1780	0	17.9349	1780	8	18.2318	1780	9	21.853
AAEL006466	supercont1.206	2568	2568	40	20.6809	2532	45	27.2142	2541	54	21.8092
AAEL006469	supercont1.206	3188	3188	1	24.9461	3188	10	31.7195	3187	16	24.6283
AAEL006472	supercont1.206	9975	9975	19	16.3057	9975	36	19.3269	9975	42	17.0351
AAEL006473	supercont1.206	1357	1357	0	43.2761	1357	5	44.3667	1357	5	44.2976
AAEL006474	supercont1.206	3132	3132	4	27.4989	3132	15	30.7584	3132	24	26.7735
AAEL006480	supercont1.208	1101	1101	6	102.489	1101	14	100.759	1101	11	53.6341
AAEL006483	supercont1.208	956	956	0	283.214	912	12	263.292	923	0	255.123
AAEL006485	supercont1.208	3494	3488	0	157.7	3494	22	105.63	3482	20	126.453
AAEL006498	supercont1.208	1122	1122	9	1498.5	1122	13	1375.29	1122	9	1053.42
AAEL006499	supercont1.208	2013	2008	0	21.8342	2006	11	23.7571	2006	24	24.5589
AAEL006501	supercont1.208	834	834	0	20.1085	834	8	23.0178	834	8	25.1518
AAEL006509	supercont1.209	458	458	0	649.431	458	3	558.562	458	2	549.449
AAEL006510	supercont1.209	1878	1823	12	31.9644	1799	31	34.835	1814	22	26.5932
AAEL006511	supercont1.209	619	619	4	3136.15	619	4	3068.9	618	9	2584.74
AAEL006514	supercont1.209	2712	2712	22	46.6445	2624	50	52.6395	2712	34	44.6033
AAEL006516	supercont1.209	2166	2166	1	94.9699	2166	24	95.8994	2166	26	92.6089
AAEL006518	supercont1.209	1189	1188	0	23.8125	1188	10	29.0603	1189	6	33.4804
AAEL006519	supercont1.209	2743	2743	20	59.8607	2743	31	82.3571	2743	39	58.2764
AAEL006520	supercont1.209	712	712	0	108.488	712	9	132.392	712	7	98.0955
AAEL006521	supercont1.209	782	782	8	20.0321	782	0	17.0735	751	18	16.8091
AAEL006525	supercont1.209	1674	1674	12	20.6886	1657	31	18.471	1674	28	22.8081
AAEL006526	supercont1.209	1374	1371	7	27.8032	1371	20	33.0541	1339	12	21.3769
AAEL006530	supercont1.209	1090	1090	1	78.599	1090	12	84.8154	1090	5	76.0609
AAEL006531	supercont1.209	5634	5634	20	38.4245	5626	53	43.1147	5624	44	40.7249
AAEL006538	supercont1.210	3433	3433	13	30.8286	3433	21	34.4186	3433	12	32.0536
AAEL006542	supercont1.210	1481	1481	16	24.2865	1481	17	84.549	1481	19	32.7023
AAEL006546	supercont1.210	192	183	1	33.7129	179	1	21.7947	181	0	52.123
AAEL006549	supercont1.210	2155	2155	22	18.1166	2155	6	25.1424	2155	22	24.7218
AAEL006550	supercont1.210	717	717	5	30.2248	717	15	29.3796	717	10	31.7822
AAEL006551	supercont1.210	904	904	14	15.4555	872	17	17.5094	883	13	22.7706
AAEL006552	supercont1.210	2271	2271	28	31.4586	2271	46	37.852	2271	43	34.0641
AAEL006554	supercont1.210	2389	2342	27	15.5445	2345	18	16.9959	2351	25	21.1191
AAEL006555	supercont1.210	1357	1327	10	22.2296	1327	3	21.0917	1327	12	24.7553
AAEL006557	supercont1.210	732	732	5	57.471	732	10	53.7459	672	14	51.1624
AAEL006560	supercont1.210	1239	1239	12	28.1855	1239	35	39.7759	1239	26	38.3719
AAEL006563	supercont1.210	1518	1511	21	70.2407	1518	11	473.247	1511	26	143.25
AAEL006564	supercont1.210	3043	3043	11	61.3577	3032	23	49.1514	3043	31	52.2826
AAEL006565	supercont1.210	854	801	4	21.2472	801	3	21.0021	801	5	28.0668
AAEL006567	supercont1.211	3435	3354	0	21.5966	3352	70	21.6598	3354	63	22.6988
AAEL006572	supercont1.211	4120	4119	5	491.825	4019	16	446.267	4020	20	433.333
AAEL006573	supercont1.211	1951	1906	21	42.9525	1945	31	37.4605	1890	34	38.917
AAEL006575	supercont1.211	3904	3904	5	206.016	3904	16	268.2	3904	29	181.764
AAEL006576	supercont1.211	2264	2264	3	106.9	2264	13	109.43	2264	9	39.086
AAEL006577	supercont1.211	2031	2031	0	77.2319	2031	26	104.404	2027	41	65.1416
AAEL006582	supercont1.211	13721	13721	31	633.424	13721	56	797.802	13705	65	652.109
AAEL006589	supercont1.212	4159	4146	0	22.9543	4142	27	20.6991	4141	21	21.5388
AAEL006600	supercont1.213	7592	7592	18	48.4048	7576	44	42.3635	7578	33	41.9349
AAEL006602	supercont1.213	2012	2012	7	24.5985	1959	23	17.6078	1886	23	22.1401
AAEL006609	supercont1.213	1582	1582	15	51.5244	1582	25	54.4421	1582	26	29.8124
AAEL006610	supercont1.213	3161	3161	9	20.4052	3161	83	19.3457	3161	73	18.2713
AAEL006611	supercont1.213	1215	1215	13	35.2785	1215	28	37.8884	1211	29	38.4167
AAEL006617	supercont1.213	1578	1573	15	44.0664	1571	29	63.8385	1572	31	38.639
AAEL006625	supercont1.213	937	937	7	32.4265	917	14	30.761	926	14	35.1496
AAEL006628	supercont1.213	2546	2530	6	23.298	2546	22	20.2221	2546	19	23.6961
AAEL006629	supercont1.213	435	423	3	32.936	399	8	25.3069	424	7	33.992
AAEL006632	supercont1.214	6241	6241	18	18.9892	6230	30	29.1225	6241	34	30.6136
AAEL006633	supercont1.214	1572	1572	3	27.3088	1572	14	30.4666	1572	12	35.8058
[truncated: 2,499 more rows]

## Sheet: supercontig
Supplementary Table S1. SNP-genes. List of the 4492 genes considered for an in-depth SNPs analyses. These genes have RNA-seq read coverage over >90% of their length and FPKM>15 in all three strains. They are referred as "SNP-genes".
supercontig	annotated genes	SNP-genes	Gene Length	LVP Covered Length	LVP polymorphic sites	FPKM-LVP	CTM Covered Length	CTM polymorphic sites	FPKM-CTM	RexD Covered Length	RexD polymorphic sites	FPKM-RexD
supercont1.1	103	21	40738	40717	319	40651	424	40642	569
supercont1.10	37	11	17650	17575	51	17514	206	17523	150
supercont1.100	21	6	11529	11527	96	11524	167	11518	181
supercont1.1002	3	1	2172	2162	1	2163	33	2141	46
supercont1.1004	7	1	1810	1810	19	1810	28	1810	31
supercont1.1008	11	1	1636	1636	12	1636	25	1636	28
supercont1.1009	2	1	2017	1962	14	1960	36	1961	20
supercont1.101	27	7	12397	12391	7	12387	183	12393	115
supercont1.1014	5	1	1551	1551	1	1551	26	1551	15
supercont1.1018	3	1	820	820	2	820	11	820	2
supercont1.1019	10	2	9827	9491	51	9485	62	9501	81
supercont1.102	31	12	37556	37381	56	37294	373	37357	393
supercont1.1020	9	5	4174	4174	6	4174	38	4174	62
supercont1.1024	2	1	906	906	0	906	9	906	5
supercont1.1027	2	2	4337	4337	37	4320	64	4335	71
supercont1.1028	10	6	9570	9569	46	9570	95	9560	78
supercont1.1034	5	2	4617	4617	29	4617	47	4617	27
supercont1.1035	2	1	1110	1110	6	1110	19	1093	15
supercont1.1037	5	1	3950	3950	19	3950	52	3950	75
supercont1.1039	5	1	681	681	1	681	8	681	4
supercont1.104	18	6	22129	22100	44	22104	91	22040	82
supercont1.1041	2	1	1126	1095	3	1095	15	1095	24
supercont1.1042	2	2	5941	5931	37	5929	7	5933	13
supercont1.1046	5	1	1054	1050	1	1053	1	1053	1
supercont1.1047	9	1	3879	3879	10	3879	12	3875	19
supercont1.1049	5	3	2358	2315	15	2312	33	2301	42
supercont1.105	40	9	26841	26840	98	26834	144	26836	115
supercont1.1051	5	1	660	660	2	660	3	660	4
supercont1.1053	4	2	1859	1859	21	1859	54	1859	47
supercont1.1057	11	4	4281	4277	2	4269	52	4269	52
supercont1.1059	2	1	592	592	5	592	4	592	7
supercont1.106	42	18	27085	27003	149	26671	196	26940	240
supercont1.1060	2	2	2366	2366	11	2364	14	2366	25
supercont1.1061	2	1	1966	1966	17	1966	19	1966	21
supercont1.1066	1	1	4427	4369	35	4350	32	4346	35
supercont1.1067	4	1	543	513	6	511	5	511	9
supercont1.1068	5	2	3995	3993	27	3995	42	3978	26
supercont1.107	39	13	26521	26250	240	26247	301	26214	200
supercont1.1070	3	1	2753	2718	21	2718	24	2693	28
supercont1.1071	2	1	1636	1636	12	1636	18	1636	34
supercont1.1075	2	1	3009	3009	10	3009	19	3009	19
supercont1.108	31	10	27183	27027	101	27025	135	27016	149
supercont1.1085	11	2	4306	4304	25	4270	50	4277	26
supercont1.109	52	14	32448	32444	230	32438	313	32373	297
supercont1.1090	5	1	4448	4448	21	4448	26	4448	35
supercont1.1091	3	1	417	392	5	389	5	389	7
supercont1.1094	7	3	7120	7115	1	7108	98	7104	133
supercont1.1099	1	1	749	748	3	749	11	749	10
supercont1.11	33	10	29280	29177	39	29138	270	29221	234
supercont1.110	31	5	5099	5086	44	5068	78	5076	62
supercont1.1100	4	1	1123	1123	12	1121	25	1067	16
supercont1.1104	5	2	3127	3127	6	3127	40	3127	54
supercont1.111	20	7	17180	17180	77	17172	177	17024	171
supercont1.1110	4	1	2132	2132	3	2122	5	2132	26
supercont1.1111	4	1	3109	3109	4	3109	11	3109	10
supercont1.1117	8	1	1269	1267	19	1269	9	1269	21
supercont1.112	25	2	4633	4633	26	4633	58	4631	69
supercont1.1120	6	3	3101	3101	25	3098	60	3098	51
supercont1.1127	3	1	743	743	3	743	8	733	8
supercont1.113	36	14	26732	26590	78	26518	392	26609	266
supercont1.1131	4	2	3123	3123	40	3082	47	3069	59
supercont1.1132	7	2	11734	11712	31	11712	49	11708	79
supercont1.1138	5	2	1730	1728	19	1694	19	1721	30
supercont1.1139	4	1	15570	15551	179	15550	258	15475	186
supercont1.114	23	11	24265	24209	75	24031	286	24136	288
supercont1.1142	2	1	647	647	1	647	2	647	7
supercont1.1145	5	1	850	850	1	850	7	850	4
supercont1.115	23	5	7728	7728	81	7728	130	7718	99
supercont1.1150	4	1	1300	1300	3	1300	12	1300	14
supercont1.1152	4	3	4975	4973	8	4973	78	4973	21
supercont1.1153	1	1	1261	1261	1	1261	9	1261	9
supercont1.1156	8	1	1473	1473	4	1473	20	1473	11
supercont1.1159	6	2	1710	1687	23	1687	32	1691	31
supercont1.116	37	15	42201	41928	396	41881	412	41858	459
supercont1.1165	3	1	607	607	0	607	9	607	3
supercont1.1168	5	2	1296	1281	1	1278	6	1281	3
supercont1.117	16	5	10878	10819	103	10806	164	10769	218
supercont1.1171	6	1	1256	1256	10	1256	27	1229	24
supercont1.1174	5	1	1783	1783	3	1783	4	1783	5
supercont1.118	14	7	9942	9942	62	9942	95	9942	123
supercont1.1186	3	1	1146	1146	2	1146	2	1146	6
supercont1.1188	18	1	1703	1703	9	1699	12	1703	6
supercont1.119	35	19	32715	32616	76	32607	161	32600	153
supercont1.1194	6	2	1546	1546	2	1546	2	1521	11
supercont1.12	40	6	15937	15798	67	15775	149	15736	129
supercont1.120	36	22	44886	44776	188	44751	391	44750	497
supercont1.1200	9	1	459	459	1	459	2	459	1
supercont1.1207	6	1	856	856	9	836	17	836	14
supercont1.121	27	13	29666	29651	135	29662	239	29647	187
supercont1.1217	2	1	502	502	1	479	10	498	7
supercont1.1219	7	2	3804	3759	30	3681	62	3673	57
supercont1.122	31	11	16324	16278	7	16243	135	16260	50
supercont1.1220	7	1	2130	2130	24	2107	46	2088	24
supercont1.1223	3	2	8191	8004	56	8000	78	7928	68
supercont1.1224	3	1	3095	3095	1	3092	19	3095	24
supercont1.1226	6	4	5730	5722	79	5656	99	5685	100
supercont1.123	42	12	22257	22249	96	22191	167	22218	198
supercont1.1234	5	3	3251	3251	13	3240	28	3251	45
supercont1.1235	5	1	1547	1547	4	1547	17	1539	16
supercont1.124	19	6	14179	14151	79	14141	97	14070	70
supercont1.1241	4	3	10315	10314	27	10315	119	10315	109
supercont1.1242	3	1	2218	2218	13	2218	12	2214	21
supercont1.1247	4	1	3491	3491	59	3484	66	3484	73
supercont1.1248	2	1	1629	1628	13	1627	26	1628	28
supercont1.125	58	9	12830	12706	168	12614	216	12636	238
supercont1.1251	4	2	4546	4546	2	4539	50	4545	26
supercont1.1253	1	1	2123	2123	27	2074	16	2123	28
supercont1.1258	1	1	1001	1001	1	1001	5	1001	3
supercont1.126	32	9	17085	17066	136	17031	267	17024	218
supercont1.1260	3	1	1948	1948	25	1948	46	1944	49
supercont1.1265	2	1	6948	6948	80	6948	82	6948	76
supercont1.1266	3	1	2585	2584	1	2584	29	2585	10
supercont1.127	26	12	31423	31255	109	31260	168	31273	163
supercont1.1276	8	2	4082	4040	25	4030	28	4060	35
supercont1.1279	9	1	738	738	6	738	12	738	15
supercont1.128	31	10	30063	30063	130	30025	277	29939	254
supercont1.1280	4	1	1750	1750	7	1750	7	1750	11
supercont1.1282	7	3	3953	3939	28	3947	37	3948	45
supercont1.1288	1	1	577	577	2	577	5	577	6
supercont1.129	52	9	20654	20652	44	20637	180	20614	185
supercont1.1292	4	2	5101	5101	15	5093	73	5101	78
supercont1.1293	3	1	2542	2542	1	2542	2	2542	5
supercont1.13	47	17	29423	29368	125	29321	237	29327	197
supercont1.130	16	4	4403	4382	29	4382	38	4382	34
supercont1.131	25	6	13179	13172	55	13162	137	13169	171
supercont1.1311	2	1	11075	11069	47	11069	63	11063	34
supercont1.1316	2	1	3576	3478	17	3363	35	3377	34
supercont1.132	37	11	24330	24238	170	24211	307	24120	335
supercont1.1323	4	1	453	453	0	448	11	450	14
supercont1.1326	2	1	763	763	6	763	9	763	15
supercont1.133	31	9	19152	19028	40	19026	123	19022	224
supercont1.1332	4	3	2780	2780	39	2766	62	2780	57
supercont1.1334	6	1	2422	2418	15	2415	13	2416	39
supercont1.1335	8	2	1904	1904	20	1904	36	1904	34
supercont1.134	24	5	8649	8647	79	8649	70	8591	85
supercont1.1345	4	3	10521	10521	34	10521	40	10521	44
supercont1.1348	4	2	652	652	8	650	13	627	13
supercont1.135	24	7	16867	16793	120	16790	159	16822	248
supercont1.1350	2	2	1861	1861	2	1861	3	1861	9
supercont1.1351	3	1	1497	1497	13	1497	35	1497	32
supercont1.1357	2	1	230	230	0	230	1	230	1
supercont1.1359	3	2	3693	3693	14	3683	38	3684	20
supercont1.136	32	6	19625	19565	150	19552	271	19396	263
supercont1.1360	2	1	2055	2055	25	2055	36	2055	30
supercont1.1366	1	1	1616	1616	12	1616	14	1616	16
supercont1.137	30	18	58266	58179	184	58095	546	58067	291
supercont1.1372	3	2	3901	3881	41	3863	54	3869	77
supercont1.1378	2	1	1257	1257	12	1257	25	1236	25
supercont1.138	14	5	10497	10478	72	10394	99	10406	148
supercont1.1383	4	2	2627	2622	22	2626	23	2584	26
supercont1.139	34	13	23080	23061	149	22923	281	22975	347
supercont1.1393	7	1	621	621	2	621	2	621	2
supercont1.14	42	14	27692	27681	113	27650	337	27649	266
supercont1.140	42	11	15541	15390	143	15359	214	15311	211
supercont1.141	11	2	2669	2655	37	2653	24	2653	29
supercont1.1414	3	1	1796	1796	11	1796	17	1796	19
supercont1.142	31	6	6608	6545	43	6542	50	6538	71
supercont1.1422	1	1	1412	1412	13	1412	32	1367	31
supercont1.143	27	8	14403	14378	97	14175	210	14285	241
supercont1.1436	4	2	2167	2167	1	2167	5	2167	1
supercont1.1438	1	1	1412	1412	3	1410	5	1412	1
supercont1.144	17	4	7108	7108	5	7108	18	7108	16
supercont1.1440	3	1	7823	7823	38	7823	33	7823	43
supercont1.145	43	12	22495	22434	172	22426	233	22431	215
supercont1.1457	1	1	2030	1995	14	1992	21	1995	17
supercont1.146	29	10	22083	22064	131	22063	103	22053	173
supercont1.1463	5	1	1064	1064	6	1064	12	1064	3
supercont1.147	14	1	2916	2916	0	2916	19	2916	2
supercont1.1470	2	1	1437	1437	2	1366	24	1379	28
supercont1.1475	2	2	29138	29129	60	29129	73	28757	85
supercont1.148	31	11	20149	19931	127	19901	192	19857	191
supercont1.1489	1	1	2290	2290	1	2290	12	2273	32
supercont1.15	31	11	28095	28041	151	27845	275	27551	233
supercont1.150	25	6	10798	10798	53	10798	114	10790	125
supercont1.151	31	13	59796	59689	517	59604	635	59674	446
supercont1.1510	2	1	1878	1878	15	1878	15	1878	12
supercont1.1514	6	1	618	618	13	618	15	618	17
supercont1.1517	3	1	2128	2128	13	2118	9	2128	20
supercont1.152	29	13	23199	23132	63	23111	177	23097	170
supercont1.154	23	5	13920	13920	99	13920	152	13912	173
supercont1.155	30	15	44786	44722	324	44717	418	44532	584
supercont1.156	18	3	15444	15440	51	15437	104	15439	116
supercont1.157	17	8	17631	17572	67	17564	207	17578	211
supercont1.1573	2	1	1699	1699	12	1699	5	1699	14
supercont1.1577	2	1	498	478	3	491	5	477	3
supercont1.158	19	7	13998	13998	13	13995	67	13996	25
supercont1.159	19	6	10479	10314	87	10300	139	10265	154
supercont1.16	45	15	40218	39608	310	39737	461	39524	469
supercont1.160	19	5	9011	8635	37	8629	60	8638	56
supercont1.161	19	8	29924	29905	63	29760	68	29840	92
supercont1.1611	2	1	1722	1722	1	1722	6	1722	5
supercont1.162	23	4	13149	13149	116	13109	162	13139	178
supercont1.163	40	11	21469	21364	179	21315	306	21257	284
supercont1.1635	2	1	435	435	1	427	1	429	1
supercont1.164	25	7	12044	11966	34	11995	99	11982	105
supercont1.1644	1	1	548	548	12	534	12	534	9
supercont1.166	17	4	6839	6835	33	6833	65	6834	61
supercont1.1660	2	1	924	924	1	924	3	924	3
supercont1.1662	1	1	1776	1776	7	1776	23	1776	32
supercont1.1670	4	1	156	156	2	156	1	156	1
supercont1.168	22	6	19479	19342	89	19221	195	19236	222
supercont1.169	13	3	8040	8002	105	7996	109	8000	147
supercont1.1694	2	1	1610	1610	8	1610	11	1610	10
supercont1.17	60	18	40152	39953	249	39854	389	39901	401
supercont1.170	35	4	7786	7784	49	7782	98	7782	74
supercont1.171	16	5	13961	13930	51	13933	72	13935	69
supercont1.172	20	9	34788	34747	17	34721	314	34758	237
supercont1.173	19	2	3838	3836	6	3835	51	3838	39
supercont1.174	25	4	7868	7862	48	7846	94	7859	77
supercont1.175	34	11	29198	29133	76	29122	362	29142	201
supercont1.176	19	6	12015	11883	131	11847	168	11823	138
supercont1.177	29	15	42932	42797	200	42794	264	42807	317
supercont1.1776	2	1	153	153	0	153	0	153	0
supercont1.178	25	9	18039	17991	98	17979	150	18022	210
supercont1.1783	1	1	1230	1230	8	1230	23	1230	32
supercont1.1789	1	1	612	612	4	607	7	607	8
supercont1.179	20	7	13376	13259	29	13317	91	13120	91
supercont1.1796	2	2	2127	2127	1	2127	2	2127	4
supercont1.18	74	12	23466	23373	183	23384	251	23424	276
supercont1.180	29	11	33220	33137	293	33078	357	33011	423
supercont1.181	14	5	17766	17736	38	17728	85	17743	120
supercont1.182	18	5	10703	10703	50	10698	82	10703	110
supercont1.183	15	3	9347	9280	20	9262	73	9246	42
supercont1.1837	1	1	2489	2376	19	2483	1	2489	13
supercont1.184	9	1	1736	1736	2	1736	16	1736	21
supercont1.185	15	8	23799	23784	106	23704	196	23785	241
supercont1.186	33	11	32525	32440	194	32367	452	32092	376
supercont1.1861	1	1	527	527	4	527	7	527	0
supercont1.187	19	7	9541	9528	102	9494	102	9506	125
supercont1.188	26	11	20645	20608	48	20584	106	20602	110
supercont1.189	21	5	11036	11030	64	10783	100	10742	92
supercont1.19	45	15	30085	30051	158	30051	154	30008	178
supercont1.190	11	3	5147	5140	4	5093	42	5121	30
supercont1.191	39	15	30718	30603	284	30589	217	30560	427
supercont1.192	14	2	1814	1814	17	1795	22	1795	22
supercont1.193	21	9	23462	23394	208	23378	335	23191	332
supercont1.194	23	6	15686	15572	107	15526	135	15485	167
supercont1.195	17	4	5985	5968	30	5918	93	5917	75
supercont1.196	19	7	26122	26117	19	26093	376	26117	301
supercont1.197	18	5	12321	12314	97	12320	89	12319	164
supercont1.1973	1	1	792	792	7	792	14	792	11
supercont1.198	23	4	8727	8725	15	8725	14	8725	48
supercont1.199	22	5	5158	5143	38	5113	58	5132	49
supercont1.2	61	12	20348	20235	87	20153	170	20188	153
supercont1.20	43	16	34581	34306	173	34351	342	34229	354
supercont1.200	20	9	34828	34591	140	34427	347	34332	390
supercont1.201	36	6	28948	28797	79	28865	225	28722	136
supercont1.202	24	5	12871	12831	19	12844	167	12843	138
supercont1.2027	2	1	195	195	1	195	0	195	0
supercont1.203	15	4	8046	7992	20	7953	50	7899	105
supercont1.204	34	9	15705	15602	70	15425	187	15560	258
supercont1.205	22	8	15500	15482	3	15478	238	15486	207
supercont1.206	23	7	23199	23184	68	23148	134	23158	162
supercont1.2060	2	1	441	441	3	441	4	441	6
supercont1.208	33	6	9520	9509	15	9469	80	9468	72
supercont1.2086	1	1	2165	2165	24	2165	23	2165	51
supercont1.209	32	13	23031	22972	107	22835	278	22890	252
supercont1.21	41	15	29664	29573	257	29543	399	29546	529
supercont1.210	32	15	26256	26110	203	26073	247	26036	279
supercont1.211	23	8	34082	33955	67	33872	284	33802	313
supercont1.212	12	1	4159	4146	0	4142	27	4141	21
supercont1.213	32	9	21058	21025	93	20926	276	20886	255
supercont1.214	7	4	10542	10542	35	10462	86	10534	87
supercont1.215	26	10	11800	11795	104	11771	120	11733	127
supercont1.216	24	8	10572	10558	71	10544	144	10542	117
supercont1.217	21	5	8657	8657	55	8559	81	8657	69
supercont1.218	13	6	9499	9401	8	9372	18	9385	18
supercont1.219	41	16	32557	32395	266	32371	296	32361	308
supercont1.22	47	8	19049	18952	134	18497	233	18595	228
supercont1.220	25	5	4903	4893	31	4878	56	4885	58
supercont1.221	38	12	29017	28930	162	28863	250	28870	247
supercont1.222	16	5	8137	8137	73	8117	121	8129	147
supercont1.223	21	7	17906	17832	92	17820	124	17797	153
supercont1.224	26	13	20870	20835	87	20827	163	20819	169
supercont1.225	18	6	12790	12730	117	12734	102	12711	119
supercont1.226	14	1	1505	1504	1	1500	13	1504	25
supercont1.227	18	8	22359	22280	188	22212	319	22215	285
supercont1.228	10	4	14823	14817	25	14803	112	14780	71
supercont1.2280	2	2	2130	2130	17	2130	27	2130	24
supercont1.229	26	12	34360	34277	101	34136	185	34200	141
supercont1.2297	2	1	1320	1304	0	1271	17	1288	17
supercont1.23	52	19	44927	44359	356	44299	569	44047	449
supercont1.230	23	5	12537	12537	41	12471	105	12313	115
supercont1.2305	1	1	1023	1023	11	1023	20	1023	9
supercont1.231	45	14	35027	34921	103	35025	231	35013	223
supercont1.232	13	3	10145	10145	57	10145	99	10102	94
supercont1.233	31	8	23855	23821	95	23768	168	23776	151
supercont1.234	11	4	10292	10256	32	10285	120	10285	96
supercont1.235	20	8	15471	15460	87	15458	142	15455	204
supercont1.237	13	3	9640	9620	33	9552	87	9542	51
supercont1.238	20	6	20560	20483	182	20535	236	20485	414
supercont1.2392	1	1	2043	2040	33	2043	26	2003	35
supercont1.24	46	14	30997	30995	176	30967	333	30984	332
supercont1.240	24	9	28881	28828	33	28772	48	28814	67
supercont1.241	16	6	10610	10610	45	10538	56	10555	96
supercont1.242	10	2	4091	4086	24	4081	75	4023	46
supercont1.243	23	4	8236	8235	52	8228	113	8234	161
supercont1.244	26	7	17185	17007	78	17004	216	16993	209
supercont1.245	24	5	12360	12319	20	12300	121	12299	76
supercont1.246	12	2	4201	4142	5	4144	16	4139	15
supercont1.247	31	15	44123	43983	34	43966	63	44020	58
supercont1.248	14	3	5624	5620	18	5583	10	5624	24
supercont1.249	28	7	8239	8132	58	8191	82	8168	95
supercont1.2491	1	1	1336	1336	15	1336	22	1336	24
supercont1.25	28	10	21334	21322	72	21272	254	21283	300
supercont1.250	16	3	4521	4501	8	4500	28	4498	44
supercont1.251	18	7	15372	15247	90	15222	103	15221	132
supercont1.252	7	2	6833	6825	12	6806	26	6816	35
supercont1.253	16	8	26189	26110	208	25890	253	25899	272
supercont1.254	8	4	10903	10765	68	10765	86	10685	66
supercont1.255	21	10	18262	18042	109	17959	173	18139	203
supercont1.256	21	7	19134	19090	71	19103	173	19101	146
supercont1.257	24	6	9481	9444	134	9347	216	9315	220
supercont1.258	25	5	13919	13913	47	13910	130	13645	123
supercont1.259	5	1	11105	11103	156	11102	261	10362	177
supercont1.260	14	3	4283	4212	17	4192	57	4215	27
supercont1.261	13	4	12336	12336	28	12336	27	12336	38
supercont1.262	25	13	18244	18235	127	18224	238	18220	184
supercont1.263	13	8	17312	17074	124	17150	174	17045	183
supercont1.264	14	4	8374	8374	40	8356	103	8371	79
supercont1.265	17	6	7624	7567	103	7514	131	7544	167
supercont1.266	6	2	1332	1332	11	1323	37	1323	38
supercont1.267	18	1	1222	1222	10	1222	8	1222	12
supercont1.268	9	1	2542	2542	16	2515	20	2515	33
supercont1.269	6	3	9300	9239	88	9206	121	9230	121
supercont1.27	15	3	4453	4329	32	4329	55	4321	70
supercont1.270	10	3	7757	7757	19	7740	52	7654	37
supercont1.271	16	9	19843	19759	205	19747	217	19753	190
supercont1.272	7	3	4651	4635	55	4631	116	4569	94
supercont1.273	9	3	4225	4223	56	4196	74	4154	77
supercont1.274	17	9	14005	14005	112	13985	143	13980	181
supercont1.275	15	10	27044	26935	175	26943	218	26880	374
supercont1.276	18	6	14244	14237	15	14227	105	14235	91
supercont1.277	12	1	1503	1503	22	1503	28	1503	33
supercont1.278	23	7	7068	7060	83	7022	140	7046	144
supercont1.279	12	5	12757	12757	12	12757	16	12757	28
supercont1.28	43	11	26127	25990	105	26026	217	26017	240
supercont1.280	14	5	7982	7950	41	7965	58	7935	123
supercont1.283	23	6	10807	10807	58	10807	100	10807	87
supercont1.284	11	8	13673	13550	48	13572	137	13551	86
supercont1.285	14	5	8327	8314	29	8327	53	8323	52
supercont1.286	28	8	15471	15399	96	15319	223	15279	178
supercont1.287	24	12	36292	36138	213	35929	449	35878	350
supercont1.288	27	12	57904	57808	244	57447	578	57663	653
supercont1.289	13	3	7559	7542	58	7515	78	7536	109
supercont1.29	40	12	35472	34880	215	34620	447	34548	459
supercont1.290	17	1	941	919	10	914	14	915	20
supercont1.291	24	8	9395	9389	45	9348	117	9346	121
supercont1.292	17	2	6732	6732	34	6729	84	6722	104
supercont1.293	25	8	13122	13064	111	13011	73	12987	100
supercont1.295	11	1	4422	4422	47	4422	71	4385	67
supercont1.296	9	3	7306	7306	14	7194	78	7173	69
supercont1.2962	1	1	2463	2463	0	2463	6	2461	5
supercont1.297	15	3	5039	5031	12	5030	24	5037	47
supercont1.298	8	3	4975	4941	19	4940	34	4920	32
supercont1.299	21	6	22955	22918	31	22895	29	22894	33
supercont1.3	61	23	40860	40747	191	40605	326	40594	375
supercont1.30	37	11	26887	26738	180	26731	251	26731	292
supercont1.300	24	6	9788	9669	39	9642	78	9660	86
supercont1.301	25	10	35493	35429	94	35184	365	35360	227
supercont1.302	18	4	6789	6779	77	6775	99	6776	124
supercont1.303	15	1	1792	1784	19	1784	13	1788	25
supercont1.304	36	14	23523	23381	126	23234	307	23184	308
supercont1.305	8	2	3240	3240	4	3216	23	3240	24
supercont1.306	28	5	15523	15523	68	15523	114	15511	94
supercont1.307	16	1	957	957	5	957	2	957	4
supercont1.309	17	3	11727	11727	45	11727	95	11727	125
supercont1.3099	1	1	2342	2342	13	2342	34	2342	8
supercont1.31	38	19	33984	33804	106	33771	98	33790	167
supercont1.310	26	2	3861	3861	8	3861	18	3861	19
supercont1.311	13	1	1182	1178	13	1182	18	1178	19
supercont1.313	16	7	8773	8696	34	8663	121	8664	63
supercont1.314	13	6	13407	13323	86	13309	163	13296	114
supercont1.315	4	2	2883	2844	23	2833	43	2832	55
supercont1.318	12	2	6221	6221	63	6197	143	6221	136
supercont1.319	10	4	9243	9223	66	9223	74	9223	49
supercont1.32	49	20	52765	52057	272	51970	531	52061	321
supercont1.320	16	9	22991	22869	6	22737	245	22755	306
supercont1.321	22	8	20053	20049	87	20032	161	20049	198
supercont1.322	16	2	3900	3857	15	3857	42	3860	53
supercont1.323	9	3	6915	6858	11	6838	21	6841	22
supercont1.324	15	5	8857	8842	27	8824	42	8829	36
supercont1.325	16	2	507	507	3	507	5	507	4
supercont1.326	9	1	1881	1881	1	1881	1	1881	1
supercont1.327	14	5	9950	9950	73	9904	175	9904	180
supercont1.328	23	10	18146	18119	175	18100	187	18028	177
supercont1.329	14	4	6330	6330	31	6330	37	6330	52
supercont1.33	33	9	24166	24043	64	24030	88	24023	113
supercont1.330	15	3	5109	5109	18	5109	50	5109	43
supercont1.331	39	8	13672	13667	7	13619	131	13636	155
supercont1.332	15	5	16957	16914	64	16913	94	16913	156
supercont1.333	19	10	15368	15365	67	15362	93	15363	110
supercont1.334	23	9	18864	18820	39	18826	141	18817	132
supercont1.335	8	4	12458	12187	108	12215	25	12075	182
supercont1.336	4	2	3638	3638	25	3630	43	3628	43
supercont1.337	15	3	6622	6614	39	6608	58	6611	54
supercont1.338	15	3	5176	5176	17	5174	18	5170	26
supercont1.339	15	4	9501	9497	45	9488	77	9497	68
supercont1.34	38	14	34912	34762	67	34654	283	34681	369
supercont1.340	18	4	8152	7970	57	7973	75	8073	80
supercont1.341	11	4	10878	10878	75	10765	126	10767	135
supercont1.3417	1	1	1640	1638	13	1614	15	1565	12
supercont1.342	13	3	6065	6053	34	6053	55	6053	51
supercont1.343	19	7	16316	16307	228	16265	252	16281	348
supercont1.344	7	3	5135	5106	18	5075	27	5076	25
supercont1.345	25	12	26604	26588	203	26509	302	26527	338
supercont1.346	4	1	657	657	0	657	5	657	5
supercont1.347	15	3	2976	2976	16	2969	37	2884	48
supercont1.348	19	8	14853	14849	42	14803	107	14843	119
supercont1.349	39	14	22548	22544	121	22526	205	22524	300
supercont1.35	33	8	25016	25014	45	24993	139	25008	169
supercont1.351	8	2	10144	10144	2	10144	170	10081	203
supercont1.352	24	15	36250	36219	168	35381	257	35768	303
supercont1.353	22	8	11294	11279	83	11230	124	11267	151
supercont1.354	15	6	14333	14106	105	14190	144	14086	178
supercont1.355	17	6	19297	19140	139	19119	220	19128	347
supercont1.356	9	1	1991	1991	15	1991	12	1991	2
supercont1.358	14	5	13174	13119	45	13090	108	13086	115
supercont1.3590	1	1	898	894	5	892	4	894	3
supercont1.3596	1	1	369	369	0	369	2	369	1
supercont1.36	60	17	47371	47271	519	47247	692	47157	569
supercont1.360	26	11	33504	33447	193	33230	359	33342	329
supercont1.362	9	1	690	690	10	690	11	690	14
supercont1.363	16	3	8391	8391	31	8391	56	8375	55
supercont1.364	13	6	14772	14717	21	14678	84	14698	109
supercont1.366	17	6	11355	11345	38	11354	72	11345	53
supercont1.367	4	2	6448	6448	23	6445	56	6448	70
supercont1.368	16	7	17625	17620	103	17569	134	17580	195
supercont1.369	18	4	10759	10759	73	10759	160	10756	156
supercont1.37	35	12	20098	20054	136	20055	206	20045	176
supercont1.370	9	2	1446	1432	20	1435	28	1415	27
supercont1.371	26	1	1482	1482	2	1478	29	1482	32
supercont1.372	10	3	7029	7029	9	7023	92	7023	84
supercont1.373	14	7	15509	15507	66	15489	124	15509	72
supercont1.374	4	1	1518	1518	0	1518	9	1518	13
supercont1.375	6	1	2902	2902	18	2902	37	2902	21
supercont1.376	7	1	1722	1661	4	1631	12	1664	11
supercont1.377	14	7	17548	17509	119	17504	181	17455	194
supercont1.3775	1	1	827	827	10	827	9	827	6
supercont1.378	15	2	3906	3906	17	3883	30	3832	29
supercont1.38	43	12	33715	33715	171	33701	388	33689	356
supercont1.380	6	2	12458	12458	12	12439	26	12447	29
supercont1.381	17	4	5022	5005	64	5016	52	5017	70
supercont1.382	1	1	2571	2561	2	2561	29	2561	2
supercont1.383	14	4	8150	8143	64	8138	99	8130	99
supercont1.385	18	4	11890	11889	26	11889	47	11889	58
supercont1.386	12	6	8994	8994	21	8993	24	8994	25
supercont1.387	23	7	13154	13154	131	13135	181	13035	180
supercont1.388	17	10	18732	18675	30	18655	187	18638	166
supercont1.389	10	3	6962	6959	43	6928	57	6901	59
supercont1.39	37	13	13766	13686	134	13697	165	13650	165
supercont1.390	17	3	6073	6073	5	6073	32	6073	23
supercont1.391	12	4	10225	10199	106	10178	181	10187	98
supercont1.392	14	6	10252	10207	61	10199	93	10205	131
supercont1.393	15	8	27762	27666	123	27607	234	27620	265
supercont1.394	32	19	45072	44785	246	44601	428	44602	541
supercont1.395	14	6	27741	27702	48	27690	108	27698	113
supercont1.396	17	1	3571	3571	22	3571	52	3571	38
supercont1.397	10	1	631	631	1	607	1	613	0
supercont1.398	16	3	3988	3988	34	3988	51	3932	52
supercont1.399	21	7	14791	14696	108	14755	250	14671	195
supercont1.3990	2	1	420	418	6	419	5	420	7
supercont1.4	40	11	15499	15459	84	15330	159	15107	139
supercont1.40	27	6	13902	13842	84	13846	232	13842	227
supercont1.401	18	8	17258	17197	72	17129	182	17198	205
supercont1.402	8	2	1590	1546	8	1546	14	1583	13
supercont1.403	6	2	4318	4318	23	4315	32	4310	32
supercont1.4036	1	1	1349	1349	16	1335	30	1301	28
supercont1.404	18	5	6378	6378	49	6373	67	6374	95
supercont1.407	12	2	1213	1213	12	1140	14	1174	10
supercont1.408	6	3	3607	3604	22	3604	27	3604	36
supercont1.409	9	2	8231	7946	78	7831	151	7870	123
supercont1.41	19	4	13064	12946	94	12946	92	12946	78
supercont1.410	9	1	307	307	1	307	2	307	1
supercont1.411	6	2	5615	5615	27	5615	52	5613	68
supercont1.412	25	11	42482	42463	114	42275	140	42336	191
supercont1.413	8	2	2790	2790	1	2780	57	2767	61
supercont1.414	13	4	21170	21044	68	21004	30	21035	80
supercont1.415	13	9	22408	22396	115	22403	231	22399	192
supercont1.416	6	2	10990	10954	26	10838	77	10864	104
supercont1.417	18	8	13883	13867	21	13830	207	13847	155
supercont1.418	15	4	8510	8482	50	8494	47	8494	49
supercont1.42	44	12	21419	21273	99	21197	116	21285	169
supercont1.420	21	8	18525	18492	58	18459	158	18458	138
supercont1.421	16	1	6078	6078	25	6078	36	6072	38
supercont1.4212	1	1	1889	1889	13	1889	14	1889	26
supercont1.422	10	3	3903	3903	28	3845	63	3903	61
supercont1.424	15	2	1715	1678	19	1675	20	1676	28
supercont1.426	2	1	671	671	11	665	20	665	15
supercont1.427	7	3	8477	8477	73	8475	73	8465	97
supercont1.428	13	4	9259	9247	36	9181	55	9240	45
supercont1.43	48	9	21148	21098	69	21080	128	21038	206
supercont1.430	24	7	13923	13864	35	13771	59	13807	95
supercont1.431	6	1	927	927	10	927	9	923	11
supercont1.432	22	7	12960	12957	3	12953	128	12924	110
supercont1.433	12	4	18440	18427	86	18387	133	18407	131
supercont1.435	13	5	11959	11827	47	11794	164	11732	141
supercont1.436	20	11	34305	34263	103	34213	479	34209	437
supercont1.437	21	12	24856	24853	144	24845	350	24842	164
supercont1.438	16	2	11440	11429	110	11427	134	11348	260
supercont1.4383	1	1	1317	1317	5	1317	18	1317	20
supercont1.439	13	2	2728	2721	7	2728	25	2728	18
supercont1.44	44	21	35433	35337	209	35176	408	35229	332
supercont1.440	6	2	1582	1582	9	1545	27	1560	26
supercont1.441	5	1	10159	10155	169	10156	139	10159	165
supercont1.442	18	6	13587	13583	61	13582	229	13585	168
supercont1.444	11	1	795	795	6	794	11	777	6
supercont1.445	3	2	20176	20143	86	20114	170	19445	250
supercont1.446	22	12	24554	24467	120	24401	221	24379	196
supercont1.447	23	6	9740	9740	121	9740	101	9740	137
supercont1.448	5	1	2004	2004	6	2004	36	2004	22
supercont1.449	11	6	11428	11409	20	11400	80	11401	27
supercont1.45	39	10	36317	35964	131	35920	269	36070	260
supercont1.450	13	6	10156	10142	25	10156	149	10152	147
supercont1.451	12	4	10269	10269	45	10269	56	10269	66
supercont1.452	18	7	11241	11188	64	11185	88	11129	88
supercont1.453	22	4	8140	8140	62	8132	89	8134	95
supercont1.4532	1	1	1014	966	16	965	29	961	25
supercont1.454	10	2	7649	7649	37	7635	59	7649	66
supercont1.456	16	6	15075	15075	19	15039	61	15049	63
supercont1.457	8	3	3301	3301	10	3301	38	3301	42
supercont1.458	28	15	31498	31482	264	31450	195	31479	294
supercont1.46	41	12	31350	31309	189	31262	257	31268	303
supercont1.460	12	1	909	909	7	879	14	886	17
supercont1.461	12	1	10301	10301	16	10203	25	10205	22
supercont1.463	9	2	3811	3806	8	3804	44	3811	30
supercont1.464	18	8	13779	13595	49	13599	153	13518	81
supercont1.465	17	7	24774	24718	80	24683	169	24684	179
supercont1.466	13	3	2519	2496	22	2495	36	2502	22
supercont1.467	11	1	1503	1503	8	1503	1	1503	28
supercont1.468	17	5	8398	8372	23	8382	38	8369	67
supercont1.47	85	22	41852	41678	208	41644	414	41615	416
supercont1.470	29	13	29123	29109	54	29086	107	29093	104
supercont1.471	5	1	1308	1308	17	1308	9	1308	9
supercont1.472	18	5	12520	12516	29	12479	111	12452	46
supercont1.473	16	2	7118	7118	53	7118	103	7118	70
supercont1.474	33	4	14475	14437	35	14346	85	14418	79
supercont1.476	30	7	15569	15569	40	15464	188	15481	173
supercont1.477	12	5	11249	11223	134	11249	154	11221	191
supercont1.478	20	2	471	471	3	471	6	471	3
supercont1.479	15	7	20861	20787	78	20830	102	20807	90
supercont1.48	46	17	27936	27889	155	27877	308	27861	273
supercont1.480	12	4	7060	7049	32	7043	67	7005	105
supercont1.481	15	2	4872	4871	4	4759	8	4872	26
supercont1.482	7	3	7315	7311	88	7299	85	7245	96
supercont1.483	8	1	1810	1810	7	1810	21	1808	22
supercont1.484	14	5	11732	11732	140	11720	196	11688	138
supercont1.485	12	2	1710	1710	15	1710	20	1710	10
supercont1.486	10	1	2852	2852	4	2852	3	2852	18
supercont1.487	19	5	17905	17905	97	17900	189	17900	113
supercont1.488	24	8	45050	44956	147	44830	253	44855	295
supercont1.49	47	15	25817	25695	85	25551	172	25579	167
supercont1.490	20	3	5807	5767	18	5795	77	5739	66
supercont1.492	13	6	11966	11966	40	11963	121	11958	79
supercont1.494	2	1	2237	2237	1	2237	34	2237	18
supercont1.495	28	7	8281	8272	48	8272	52	8267	90
supercont1.496	10	1	3086	3085	0	3073	27	3085	31
supercont1.497	13	7	11110	11088	44	11070	58	11057	94
supercont1.498	6	1	1818	1818	12	1818	16	1818	23
supercont1.5	45	19	41910	41887	232	41845	443	41765	529
supercont1.50	47	20	43518	43441	244	43394	420	43103	448
supercont1.500	8	1	1938	1938	20	1935	34	1938	25
supercont1.501	4	2	2956	2956	20	2956	11	2956	57
supercont1.504	14	4	13145	13136	78	13101	130	13098	88
supercont1.506	19	4	10626	10524	33	10515	57	10544	59
supercont1.507	21	8	8890	8868	3	8861	91	8858	85
supercont1.508	11	4	15103	14983	6	15102	38	15097	15
supercont1.509	14	5	5525	5522	27	5524	44	5521	42
supercont1.51	71	19	35647	35622	192	35274	435	35307	321
supercont1.510	22	9	22581	22581	9	22580	209	22519	238
supercont1.511	20	7	17776	17768	128	17750	183	17758	217
supercont1.512	15	1	12229	12229	3	12172	25	12193	29
supercont1.513	4	1	1039	1039	7	1028	5	1038	11
supercont1.515	6	1	1493	1493	7	1480	11	1487	14
supercont1.516	17	5	11327	11279	42	11207	119	11264	85
supercont1.517	7	4	9259	9259	80	9259	111	9259	112
supercont1.519	8	2	5801	5745	21	5747	91	5745	46
supercont1.52	33	9	14424	14380	135	14377	184	14385	141
supercont1.520	5	1	774	774	6	774	1	774	10
supercont1.523	14	2	5369	5270	21	5288	25	5331	32
supercont1.524	15	4	3728	3722	41	3685	60	3669	51
supercont1.527	13	3	11395	11395	10	11387	96	11395	93
supercont1.529	5	3	10569	10543	35	10544	46	10543	72
supercont1.53	44	16	26992	26950	197	26904	319	26897	258
supercont1.531	10	3	6126	6101	92	6126	108	6058	114
supercont1.532	12	1	1486	1486	2	1486	16	1486	24
supercont1.534	15	5	11295	11177	91	11221	173	11273	195
supercont1.537	12	3	5710	5698	50	5698	56	5698	52
supercont1.538	12	4	9985	9981	52	9977	105	9977	92
supercont1.539	11	1	711	711	2	711	8	711	2
supercont1.54	46	13	31727	31612	43	31615	206	31557	223
supercont1.540	8	5	11866	11866	118	11856	201	11801	98
supercont1.541	23	13	38092	38025	148	38017	142	37992	266
supercont1.542	25	8	23417	23413	45	23395	160	23396	190
supercont1.543	11	4	8005	8005	62	7952	100	8005	88
supercont1.544	17	9	17822	17725	41	17705	57	17707	49
supercont1.547	5	1	1880	1880	4	1879	11	1879	8
supercont1.548	8	1	1115	1115	4	1103	5	1115	9
supercont1.549	2	1	1809	1790	28	1648	31	1648	25
supercont1.55	44	14	29604	29565	41	29501	258	29562	179
supercont1.550	12	3	4186	4186	1	4157	61	4154	58
supercont1.551	14	8	16315	16279	62	16283	113	16305	68
supercont1.553	9	3	11982	11982	26	11979	42	11982	51
supercont1.556	8	2	435	435	1	435	4	435	4
supercont1.558	2	1	528	528	0	528	1	528	0
supercont1.559	11	3	14649	14642	55	14633	62	14604	82
supercont1.56	28	9	27372	27299	17	27340	86	27330	64
supercont1.560	11	4	6212	6211	20	6212	96	6197	55
supercont1.561	12	5	11452	11424	105	11393	163	11389	186
supercont1.562	15	8	15101	15054	90	14873	99	14814	107
supercont1.563	8	4	9512	9512	29	9511	54	9512	45
supercont1.564	9	1	285	285	0	285	4	285	4
supercont1.565	10	4	17062	16894	83	16538	166	16675	174
supercont1.566	11	4	4139	4139	2	4139	43	4139	45
supercont1.567	9	3	4698	4691	12	4694	28	4691	36
supercont1.569	7	1	750	750	10	750	9	750	12
supercont1.57	28	6	27591	27587	77	27574	128	27574	126
supercont1.570	13	2	4846	4722	57	4720	61	4714	68
supercont1.571	12	4	5697	5697	11	5697	14	5697	25
supercont1.573	9	1	2087	2087	4	2087	7	2087	13
supercont1.574	15	6	8726	8698	43	8698	67	8698	54
supercont1.575	9	3	5530	5530	2	5528	16	5526	19
supercont1.577	7	1	477	477	8	477	9	477	6
supercont1.579	20	7	18993	18993	84	18941	132	18951	166
supercont1.58	36	13	24166	24119	171	24111	248	24086	226
supercont1.580	12	3	4252	4244	40	4252	30	4252	46
supercont1.581	25	2	1989	1918	20	1896	19	1888	15
supercont1.582	6	1	519	519	0	519	0	519	7
supercont1.583	13	5	12916	12911	63	12824	95	12911	103
supercont1.584	20	1	827	827	5	827	7	827	7
supercont1.585	7	1	4221	4207	33	4064	50	4105	46
supercont1.586	14	4	4944	4941	23	4939	88	4941	79
supercont1.588	12	2	3590	3573	35	3547	50	3570	43
supercont1.589	25	4	8557	8557	28	8557	63	8549	58
supercont1.59	45	15	28641	28584	65	28546	280	28558	228
supercont1.590	15	4	10010	10010	106	10010	125	10008	133
supercont1.591	9	2	4166	4166	29	4166	30	4166	39
supercont1.592	7	2	1993	1993	18	1915	15	1985	13
supercont1.593	10	3	17021	16809	49	16802	92	16804	70
supercont1.594	15	1	3418	3406	24	3406	18	3402	24
supercont1.596	17	5	7648	7641	69	7610	84	7640	95
supercont1.599	18	8	11472	11472	77	11440	139	11397	159
supercont1.6	84	14	32443	32210	116	32172	352	32093	408
supercont1.60	39	14	62105	62079	412	62062	829	62001	666
supercont1.603	18	5	8765	8765	103	8656	142	8618	167
supercont1.604	16	6	13201	13183	37	13095	111	13048	128
supercont1.607	17	6	15161	15161	66	15160	77	15149	131
supercont1.608	12	7	14775	14712	9	14711	54	14712	95
supercont1.61	58	12	20652	20558	53	20522	218	20484	220
supercont1.610	11	1	1134	1134	5	1134	11	1134	14
supercont1.611	2	1	1795	1774	13	1774	8	1774	5
supercont1.612	12	4	7525	7498	40	7501	90	7494	92
supercont1.614	7	1	3002	3002	1	3002	2	3002	1
supercont1.615	10	4	4171	4171	12	4118	95	4155	69
supercont1.616	17	6	14513	14367	131	14362	184	14373	173
supercont1.617	4	1	3036	2996	4	2996	5	2996	6
supercont1.618	3	1	2565	2565	6	2565	15	2565	18
supercont1.619	7	1	811	811	0	811	1	811	0
supercont1.62	22	7	14557	14442	82	14518	122	14540	148
supercont1.620	11	1	1880	1879	0	1872	20	1880	12
supercont1.622	5	3	4287	4285	4	4282	6	4280	7
supercont1.623	6	2	1047	1047	11	1047	6	1047	11
supercont1.624	13	3	5091	5091	37	5091	68	5083	58
supercont1.625	11	4	8913	8913	49	8912	29	8913	51
supercont1.626	12	2	2270	2270	26	2270	36	2270	38
supercont1.627	3	1	2052	2052	13	2050	35	2052	31
supercont1.628	9	1	1596	1596	18	1596	37	1596	22
supercont1.629	9	3	6553	6547	44	6542	74	6533	115
supercont1.63	29	2	3422	3422	0	3420	35	3412	18
supercont1.631	20	4	5603	5564	49	5466	69	5478	66
supercont1.637	10	4	12232	12226	48	12206	52	12198	67
supercont1.638	12	4	6340	6340	1	6325	110	6323	114
supercont1.639	18	7	17852	17840	36	17840	47	17832	87
supercont1.64	17	5	19534	19534	123	19525	281	19482	243
supercont1.640	10	4	9050	9042	0	8989	63	9043	44
supercont1.642	1	1	2008	2008	16	2008	28	2008	28
supercont1.643	13	1	312	312	0	312	3	312	4
supercont1.644	11	5	6380	6379	25	6379	41	6373	35
supercont1.645	5	1	1232	1232	17	1226	4	1228	2
supercont1.646	11	5	16662	16662	55	16662	49	16662	40
supercont1.647	6	1	2283	2281	2	2230	12	2225	43
supercont1.648	16	2	5029	4960	51	4975	71	4930	62
supercont1.649	2	1	5692	5692	51	5692	94	5692	101
supercont1.65	34	15	31866	31809	254	31770	447	31660	432
supercont1.650	8	2	11445	11445	6	11445	45	11440	51
supercont1.652	16	6	9784	9750	45	9732	50	9733	63
supercont1.653	3	1	1752	1736	24	1735	16	1694	24
supercont1.655	3	1	3318	3318	30	3318	43	3318	52
supercont1.656	18	9	17657	17619	11	17589	143	17592	120
supercont1.657	17	7	8389	8381	50	8366	70	8368	45
supercont1.658	9	4	5885	5885	44	5881	47	5883	71
supercont1.66	24	3	3304	3281	29	3297	32	3295	29
supercont1.660	8	3	12413	12320	138	12316	142	12309	187
supercont1.661	7	2	9159	9159	83	9159	97	9120	83
supercont1.662	21	8	14194	14188	64	14017	50	14100	74
supercont1.663	8	3	3007	2990	20	2991	22	2991	21
supercont1.665	12	1	1751	1751	3	1751	4	1751	9
supercont1.666	8	3	7424	7423	8	7424	15	7423	8
supercont1.667	10	5	8628	8582	30	8579	144	8601	82
supercont1.668	10	1	1375	1375	9	1375	21	1375	19
supercont1.669	2	2	3994	3994	23	3994	32	3994	43
supercont1.67	17	5	31551	31530	122	31479	191	31475	212
supercont1.670	15	7	15418	15356	33	15300	86	15071	82
supercont1.671	8	2	6677	6661	3	6650	79	6650	125
supercont1.672	5	2	2178	2176	11	2174	28	2178	11
supercont1.673	8	4	15129	15128	25	15113	54	15066	105
supercont1.674	13	5	8684	8684	28	8681	52	8658	69
supercont1.675	10	2	5667	5667	2	5641	50	5651	16
supercont1.677	15	6	10675	10674	110	10664	170	10642	163
supercont1.678	14	3	2893	2892	12	2882	28	2893	40
supercont1.68	48	16	31862	31657	269	31499	387	31274	521
supercont1.680	3	1	2794	2794	14	2794	33	2794	31
supercont1.682	6	2	4255	4248	21	4255	22	4252	25
supercont1.683	2	1	2135	2115	8	2093	4	1935	3
supercont1.684	13	3	3735	3735	37	3735	50	3735	76
supercont1.685	10	1	749	749	12	745	16	746	18
supercont1.687	5	1	216	208	2	205	2	216	2
supercont1.688	13	3	5571	5556	34	5564	49	5553	102
supercont1.69	37	16	50908	50717	183	50698	313	50692	360
supercont1.693	6	2	1554	1554	0	1554	16	1554	26
supercont1.694	8	2	5833	5833	44	5826	50	5825	56
supercont1.695	7	2	3034	3034	13	3033	47	3015	57
supercont1.696	10	2	1483	1483	20	1483	17	1406	25
supercont1.697	13	6	11152	11135	59	11130	160	11083	123
supercont1.699	15	4	6648	6618	25	6607	27	6611	35
supercont1.7	25	6	19573	19390	164	19374	241	19324	230
supercont1.70	29	11	24802	24668	47	24620	227	24619	209
supercont1.700	5	1	2508	2508	21	2508	43	2508	55
supercont1.701	9	3	7676	7676	14	7676	18	7676	31
supercont1.702	16	2	3210	3210	23	3210	38	3210	49
supercont1.703	7	4	7144	7132	44	7134	29	7134	69
supercont1.704	13	7	10122	10116	101	10107	121	10067	108
supercont1.705	11	1	2078	2078	19	2078	36	2078	33
supercont1.706	10	1	3460	3430	3	3460	14	3460	11
supercont1.709	7	2	3642	3642	50	3642	71	3642	61
supercont1.71	41	16	33558	33543	115	33498	355	33371	339
supercont1.710	4	1	2530	2530	38	2523	34	2527	32
supercont1.711	4	1	3776	3771	16	3762	68	3769	48
supercont1.712	10	1	1666	1666	21	1666	31	1666	26
supercont1.713	18	6	12784	12716	84	12580	162	12566	202
supercont1.714	9	5	10373	10373	54	10356	107	10371	72
supercont1.715	12	6	8492	8369	135	8336	193	8361	143
supercont1.716	7	3	7393	7009	26	6995	48	6995	66
supercont1.717	9	3	7718	7697	42	7697	50	7687	50
supercont1.718	9	3	6657	6647	51	6621	77	6620	86
supercont1.719	4	3	6088	6021	2	6002	40	6020	43
supercont1.72	29	5	10856	10795	10	10748	32	10754	29
supercont1.721	15	1	955	936	8	955	15	893	10
supercont1.722	8	3	4941	4861	54	4839	64	4852	55
supercont1.723	11	2	906	906	8	906	12	906	10
supercont1.725	21	5	6727	6665	2	6602	80	6604	58
supercont1.726	10	1	5085	5085	3	5085	9	5076	65
supercont1.727	12	2	2553	2553	11	2553	26	2543	21
supercont1.729	7	1	4040	4039	1	4028	92	4027	119
supercont1.73	35	9	26175	26155	100	25958	170	26038	243
supercont1.732	6	2	2788	2788	5	2788	27	2788	8
supercont1.733	11	3	6796	6766	34	6700	33	6692	37
supercont1.734	6	2	5653	5653	31	5653	51	5653	56
supercont1.735	6	2	3510	3510	32	3507	31	3485	18
supercont1.736	1	1	957	957	2	956	6	949	9
supercont1.737	4	1	983	963	12	957	13	959	15
supercont1.739	15	4	12533	12450	34	12450	60	12451	133
supercont1.74	38	13	26209	25872	48	25935	155	25770	303
supercont1.744	5	4	5855	5846	45	5846	60	5846	73
supercont1.745	8	3	7618	7591	117	7551	122	7587	168
supercont1.747	10	2	4090	4031	11	4034	12	4031	35
supercont1.748	7	2	2710	2710	6	2710	38	2710	31
supercont1.749	5	2	3523	3523	10	3523	16	3523	11
supercont1.75	32	8	18981	18849	67	18767	85	18745	87
supercont1.751	9	4	4899	4896	50	4894	54	4894	52
supercont1.752	12	4	3912	3912	20	3830	54	3912	48
supercont1.753	16	9	12620	12570	73	12381	112	12399	160
supercont1.755	3	1	1402	1402	21	1402	31	1402	31
supercont1.756	13	2	3402	3402	8	3380	28	3402	22
supercont1.757	8	1	3102	3102	13	3101	28	3102	32
supercont1.759	7	1	3056	3056	27	3056	21	3049	58
supercont1.76	43	17	38918	38668	115	38670	151	38651	181
supercont1.762	6	3	2882	2882	7	2882	9	2858	14
supercont1.764	4	2	7466	7392	2	7388	40	7394	45
supercont1.765	10	3	8382	8358	43	8342	91	8354	82
supercont1.766	11	5	12950	12926	26	12932	49	12938	54
supercont1.768	9	2	3737	3735	12	3734	16	3735	10
supercont1.769	7	1	1332	1332	8	1332	23	1332	19
supercont1.77	19	6	19944	19944	169	19944	271	19902	223
supercont1.770	8	3	4247	4246	36	4246	64	4227	80
supercont1.772	14	5	9690	9686	64	9665	93	9674	118
supercont1.774	7	2	2178	2140	30	2114	33	2067	41
supercont1.775	6	4	7426	7420	56	7418	86	7419	66
supercont1.776	13	2	1667	1640	11	1634	17	1641	15
supercont1.777	1	1	3055	3036	2	3028	13	3025	22
supercont1.779	7	1	1589	1589	4	1589	10	1589	7
supercont1.78	15	6	9847	9836	89	9799	108	9799	103
supercont1.781	1	1	694	681	4	679	3	680	4
supercont1.784	16	2	3290	3290	22	3284	39	3287	36
supercont1.785	10	4	3863	3863	24	3862	57	3851	34
supercont1.786	7	5	9757	9733	62	9731	73	9746	84
supercont1.787	4	2	3597	3574	22	3572	53	3594	40
supercont1.788	8	1	3264	3264	39	3264	50	3264	55
supercont1.789	19	1	621	621	2	621	3	621	2
supercont1.79	27	7	18689	18675	74	18651	132	18669	258
supercont1.791	10	2	2299	2299	14	2287	26	2293	34
supercont1.793	14	6	17464	17259	66	17403	91	17236	97
supercont1.795	9	7	22846	22613	124	22703	213	22702	172
supercont1.796	9	7	27849	27784	84	27791	138	27723	129
supercont1.797	10	2	2656	2656	0	2654	6	2651	32
supercont1.8	70	35	72529	72189	231	72152	417	72217	458
supercont1.80	30	7	15075	15073	75	15056	113	15022	163
supercont1.801	8	4	9198	9154	54	9114	119	9134	128
supercont1.802	7	1	1852	1852	10	1766	21	1768	30
supercont1.804	16	2	2741	2732	34	2738	28	2727	51
supercont1.805	12	3	14224	14173	59	14084	118	14122	86
supercont1.806	2	1	3077	3023	19	3020	32	3077	33
supercont1.808	9	2	5047	5047	28	5047	40	5047	30
supercont1.809	11	6	14570	14557	125	14551	210	14525	177
supercont1.81	31	10	18542	18509	34	18493	130	18485	88
supercont1.812	16	7	22449	22410	44	22354	185	22391	151
supercont1.813	4	2	2135	2133	35	2134	24	2124	29
supercont1.815	1	1	1204	1171	12	1173	8	1171	2
supercont1.816	8	3	14336	14336	82	14336	53	14329	121
supercont1.817	10	3	5724	5723	56	5717	82	5679	88
supercont1.818	19	8	15335	15305	157	15249	111	15090	254
supercont1.82	79	17	28317	28198	129	28022	198	28039	251
supercont1.820	5	2	2698	2698	2	2698	5	2698	6
supercont1.821	7	3	7901	7783	51	7877	21	7786	67
supercont1.822	7	3	2925	2886	8	2883	26	2883	27
supercont1.823	6	1	1740	1740	27	1725	32	1707	40
supercont1.825	6	1	5582	5582	35	5582	54	5582	64
supercont1.826	15	4	4592	4592	28	4497	50	4560	74
supercont1.827	8	4	23534	23534	68	23534	86	23534	97
supercont1.828	9	1	1536	1536	6	1536	8	1536	16
supercont1.829	1	1	559	559	0	555	1	559	0
supercont1.83	45	14	24541	24513	189	24518	306	24462	282
supercont1.833	6	1	3246	3238	45	3232	54	3231	31
supercont1.835	12	5	13930	13882	56	13922	104	13905	99
supercont1.837	4	1	3001	3000	2	2998	4	2999	5
supercont1.839	4	3	8069	8058	38	8020	49	8042	77
supercont1.84	41	8	20787	20787	85	20752	194	20727	136
supercont1.844	10	2	6505	6505	45	6504	35	6459	51
supercont1.848	6	4	10291	10139	36	10141	34	10141	28
supercont1.85	44	16	33490	33258	239	33249	243	33270	293
supercont1.850	4	1	4902	4899	25	4899	36	4898	49
supercont1.851	6	1	707	707	9	683	14	707	14
supercont1.855	9	5	9507	9472	126	9473	143	9473	66
supercont1.856	12	1	696	696	7	695	7	696	10
supercont1.86	49	16	28710	28692	123	28673	337	28666	226
supercont1.860	3	2	5893	5893	30	5892	41	5893	47
supercont1.861	9	1	577	577	11	562	11	577	10
supercont1.863	9	4	4751	4749	18	4714	29	4730	29
supercont1.864	12	7	15154	15073	61	15056	74	15056	91
supercont1.867	2	1	1855	1794	7	1792	12	1792	8
supercont1.869	16	3	17395	17393	252	17372	236	17353	241
supercont1.87	41	13	23844	23724	207	23665	266	23559	260
supercont1.871	4	1	2605	2605	28	2576	53	2578	49
supercont1.872	4	2	747	747	10	747	9	747	9
supercont1.873	4	1	2816	2816	21	2812	24	2810	34
supercont1.875	10	3	3708	3708	12	3708	26	3616	41
supercont1.879	9	1	1952	1851	2	1847	5	1846	15
supercont1.88	18	8	12775	12753	55	12620	124	12637	144
supercont1.885	4	4	5970	5931	56	5928	105	5902	65
supercont1.886	11	5	23041	23022	6	23029	109	22989	119
supercont1.887	11	4	8153	8126	27	8122	55	8146	54
supercont1.888	11	4	7542	7468	21	7452	52	7448	55
supercont1.89	47	23	41915	41854	188	41717	270	41727	399
supercont1.890	6	2	4895	4892	67	4889	86	4888	76
supercont1.891	8	4	4856	4853	26	4836	16	4840	26
supercont1.893	5	1	1410	1410	9	1410	13	1410	17
supercont1.894	6	2	2895	2895	29	2895	42	2895	45
supercont1.896	5	2	3681	3681	14	3681	27	3681	23
supercont1.898	5	1	216	216	1	216	1	216	4
supercont1.9	58	10	20801	20770	55	20747	98	20781	100
supercont1.90	11	5	8684	8625	18	8655	32	8619	44
supercont1.900	2	1	168	168	0	168	1	168	0
supercont1.901	14	7	5750	5750	45	5728	45	5729	72
supercont1.902	5	1	1911	1911	1	1911	9	1911	5
supercont1.903	7	2	2184	2183	25	2180	11	2182	20
supercont1.904	5	1	729	729	8	729	11	729	10
supercont1.906	7	2	2352	2350	7	2352	13	2352	27
supercont1.908	5	1	762	762	4	762	9	762	12
supercont1.909	5	1	1788	1787	1	1787	29	1788	34
supercont1.91	17	2	6580	6580	5	6580	22	6580	38
supercont1.910	11	4	7478	7478	13	7474	106	7478	84
supercont1.912	2	1	4282	4274	24	4282	30	4282	35
supercont1.918	13	6	8330	8280	19	8275	68	8289	55
supercont1.919	4	2	4789	4733	44	4646	65	4685	38
supercont1.92	34	9	17354	17354	107	17350	212	17346	275
supercont1.922	7	1	1178	1178	12	1157	30	1156	27
supercont1.925	6	1	2382	2382	40	2382	59	2381	57
supercont1.929	4	2	6575	6575	46	6573	60	6552	71
supercont1.93	37	7	18046	17854	65	17813	129	17817	121
supercont1.932	4	3	5368	5345	19	5360	20	5340	20
supercont1.939	6	1	694	632	1	628	9	625	7
supercont1.94	65	20	42095	42038	190	41973	416	41820	535
supercont1.941	8	2	4594	4576	45	4536	88	4575	60
supercont1.943	4	1	2224	2204	14	2224	27	2204	32
supercont1.945	2	1	4225	4225	16	4225	36	4225	37
supercont1.946	7	3	7735	7667	18	7630	21	7673	17
supercont1.948	6	4	7764	7729	51	7723	69	7737	76
supercont1.949	6	3	11317	11317	22	11304	33	11095	43
supercont1.95	37	10	20850	20830	74	20726	117	20705	126
supercont1.952	2	1	2629	2629	6	2629	25	2564	22
supercont1.953	2	1	548	548	5	548	6	548	4
supercont1.954	6	1	1566	1565	19	1565	26	1565	33
supercont1.956	5	4	9074	8968	39	8922	80	8955	107
supercont1.957	4	1	1398	1398	12	1398	19	1395	22
supercont1.958	4	1	5165	5165	18	5164	33	5165	26
supercont1.959	7	1	370	370	2	370	2	370	2
supercont1.96	31	11	30222	30176	226	30052	255	30134	425
supercont1.963	3	3	12442	12442	1	12442	83	12442	67
supercont1.964	4	2	5983	5981	20	5771	54	5975	53
supercont1.965	8	3	3779	3742	13	3727	37	3733	15
supercont1.967	4	1	1320	1320	1	1320	13	1320	6
supercont1.97	41	10	29666	29522	218	29395	310	29458	269
supercont1.971	2	1	562	562	1	562	8	562	14
supercont1.972	7	4	8250	8243	40	8225	70	8198	106
supercont1.974	4	2	4110	4110	43	4110	59	4102	43
supercont1.976	12	6	14950	14946	37	14946	47	14946	60
supercont1.977	10	3	3733	3733	31	3717	42	3607	47
supercont1.98	58	14	40853	40745	275	40744	313	40654	535
supercont1.984	5	3	6898	6864	5	6865	13	6865	17
supercont1.985	7	2	2966	2966	24	2966	50	2966	47
supercont1.986	9	4	5525	5400	17	5405	18	5400	47
supercont1.99	36	11	31687	31646	282	31598	315	31582	383
supercont1.991	8	4	9472	9392	21	9379	35	9382	37
supercont1.993	5	2	6585	6585	15	6585	37	6585	46
supercont1.996	5	4	10520	10520	5	10518	20	10518	108
supercont1.997	2	2	3911	3892	2	3890	38	3895	79
supercont1.998	6	1	3467	3463	37	3460	29	3463	25
supercont1.999	14	1	1026	1026	4	1026	8	1026	10
		4492	10054704	10021522	50674	10001365	91326	9994845	94323
