# Supplementary material for: Probing functional polymorphisms in the dengue vector, Aedes aegypti
Source: BMC Genomics. 2013 Oct 29;14:739. doi: 10.1186/1471-2164-14-739 (PMC4007706; doi:10.1186/1471-2164-14-739)
Supplement: Additional file 3: Table S2 — Comparisons of the numbers of annotated and SNP-genes in each supercontig. [file 1471-2164-14-739-S3.xlsx]

## Sheet: Sheet1
Table S2. Comparison between number of annotated genes and number of SNP-genes in each supercontig.
Supercontig	N. annotated genes	N. SNP-genes	% of SNP-genes with respect to annotated genes
supercont1.361	50	0	0
supercont1.429	25	0	0
supercont1.743	14	0	0
supercont1.606	13	0	0
supercont1.676	13	0	0
supercont1.738	13	0	0
supercont1.536	12	0	0
supercont1.846	12	0	0
supercont1.26	11	0	0
supercont1.491	11	0	0
supercont1.681	11	0	0
supercont1.1101	11	0	0
supercont1.455	10	0	0
supercont1.847	10	0	0
supercont1.930	10	0	0
supercont1.1003	10	0	0
supercont1.1095	10	0	0
supercont1.8	70	35	50
supercont1.89	47	23	48.9362
supercont1.3	61	23	37.7049
supercont1.120	36	22	61.1111
supercont1.47	85	22	25.8824
supercont1.44	44	21	47.7273
supercont1.1	103	21	20.3883
supercont1.50	47	20	42.5532
supercont1.32	49	20	40.8163
supercont1.94	65	20	30.7692
supercont1.394	32	19	59.375
supercont1.119	35	19	54.2857
supercont1.31	38	19	50
supercont1.5	45	19	42.2222
supercont1.23	52	19	36.5385
supercont1.51	71	19	26.7606
supercont1.137	30	18	60
supercont1.106	42	18	42.8571
supercont1.17	60	18	30
supercont1.76	43	17	39.5349
supercont1.48	46	17	36.9565
supercont1.13	47	17	36.1702
supercont1.36	60	17	28.3333
supercont1.82	79	17	21.519
supercont1.69	37	16	43.2432
supercont1.219	41	16	39.0244
supercont1.71	41	16	39.0244
supercont1.20	43	16	37.2093
supercont1.53	44	16	36.3636
supercont1.85	44	16	36.3636
supercont1.68	48	16	33.3333
supercont1.86	49	16	32.6531
supercont1.352	24	15	62.5
supercont1.458	28	15	53.5714
supercont1.177	29	15	51.7241
supercont1.155	30	15	50
supercont1.247	31	15	48.3871
supercont1.210	32	15	46.875
supercont1.65	34	15	44.1176
supercont1.116	37	15	40.5405
supercont1.191	39	15	38.4615
supercont1.21	41	15	36.5854
supercont1.16	45	15	33.3333
supercont1.19	45	15	33.3333
supercont1.59	45	15	33.3333
supercont1.49	47	15	31.9149
supercont1.113	36	14	38.8889
supercont1.304	36	14	38.8889
supercont1.34	38	14	36.8421
supercont1.349	39	14	35.8974
supercont1.60	39	14	35.8974
supercont1.14	42	14	33.3333
supercont1.55	44	14	31.8182
supercont1.231	45	14	31.1111
supercont1.83	45	14	31.1111
supercont1.24	46	14	30.4348
supercont1.109	52	14	26.9231
supercont1.98	58	14	24.1379
supercont1.6	84	14	16.6667
supercont1.541	23	13	56.5217
supercont1.262	25	13	52
supercont1.224	26	13	50
supercont1.121	27	13	48.1481
supercont1.152	29	13	44.8276
supercont1.470	29	13	44.8276
supercont1.151	31	13	41.9355
supercont1.209	32	13	40.625
supercont1.139	34	13	38.2353
supercont1.58	36	13	36.1111
supercont1.39	37	13	35.1351
supercont1.74	38	13	34.2105
supercont1.107	39	13	33.3333
supercont1.87	41	13	31.7073
supercont1.54	46	13	28.2609
supercont1.437	21	12	57.1429
supercont1.446	22	12	54.5455
supercont1.287	24	12	50
supercont1.345	25	12	48
supercont1.127	26	12	46.1538
supercont1.229	26	12	46.1538
supercont1.288	27	12	44.4444
supercont1.102	31	12	38.7097
supercont1.37	35	12	34.2857
supercont1.221	38	12	31.5789
supercont1.29	40	12	30
supercont1.46	41	12	29.2683
supercont1.123	42	12	28.5714
supercont1.145	43	12	27.907
supercont1.38	43	12	27.907
supercont1.42	44	12	27.2727
supercont1.61	58	12	20.6897
supercont1.2	61	12	19.6721
supercont1.18	74	12	16.2162
supercont1.436	20	11	55
supercont1.114	23	11	47.8261
supercont1.412	25	11	44
supercont1.188	26	11	42.3077
supercont1.360	26	11	42.3077
supercont1.180	29	11	37.931
supercont1.70	29	11	37.931
supercont1.122	31	11	35.4839
supercont1.148	31	11	35.4839
supercont1.15	31	11	35.4839
supercont1.96	31	11	35.4839
supercont1.186	33	11	33.3333
supercont1.175	34	11	32.3529
supercont1.99	36	11	30.5556
supercont1.10	37	11	29.7297
supercont1.132	37	11	29.7297
supercont1.30	37	11	29.7297
supercont1.163	40	11	27.5
supercont1.4	40	11	27.5
supercont1.140	42	11	26.1905
supercont1.28	43	11	25.5814
supercont1.275	15	10	66.6667
supercont1.388	17	10	58.8235
supercont1.333	19	10	52.6316
supercont1.255	21	10	47.619
supercont1.328	23	10	43.4783
supercont1.301	25	10	40
supercont1.215	26	10	38.4615
supercont1.25	28	10	35.7143
supercont1.146	29	10	34.4828
supercont1.108	31	10	32.2581
supercont1.128	31	10	32.2581
supercont1.81	31	10	32.2581
supercont1.11	33	10	30.303
supercont1.95	37	10	27.027
supercont1.45	39	10	25.641
supercont1.97	41	10	24.3902
supercont1.9	58	10	17.2414
supercont1.415	13	9	69.2308
supercont1.271	16	9	56.25
supercont1.320	16	9	56.25
supercont1.753	16	9	56.25
supercont1.274	17	9	52.9412
supercont1.544	17	9	52.9412
supercont1.656	18	9	50
supercont1.172	20	9	45
supercont1.200	20	9	45
supercont1.193	21	9	42.8571
supercont1.510	22	9	40.9091
supercont1.334	23	9	39.1304
supercont1.240	24	9	37.5
supercont1.178	25	9	36
supercont1.56	28	9	32.1429
supercont1.133	31	9	29.0323
supercont1.126	32	9	28.125
supercont1.213	32	9	28.125
supercont1.33	33	9	27.2727
supercont1.52	33	9	27.2727
supercont1.204	34	9	26.4706
supercont1.92	34	9	26.4706
supercont1.73	35	9	25.7143
supercont1.105	40	9	22.5
supercont1.43	48	9	18.75
supercont1.129	52	9	17.3077
supercont1.125	58	9	15.5172
supercont1.284	11	8	72.7273
supercont1.263	13	8	61.5385
supercont1.551	14	8	57.1429
supercont1.185	15	8	53.3333
supercont1.393	15	8	53.3333
supercont1.562	15	8	53.3333
supercont1.253	16	8	50
supercont1.157	17	8	47.0588
supercont1.227	18	8	44.4444
supercont1.401	18	8	44.4444
supercont1.417	18	8	44.4444
supercont1.464	18	8	44.4444
supercont1.599	18	8	44.4444
supercont1.88	18	8	44.4444
supercont1.161	19	8	42.1053
supercont1.348	19	8	42.1053
supercont1.818	19	8	42.1053
supercont1.235	20	8	40
supercont1.420	21	8	38.0952
supercont1.507	21	8	38.0952
supercont1.662	21	8	38.0952
supercont1.205	22	8	36.3636
supercont1.321	22	8	36.3636
supercont1.353	22	8	36.3636
supercont1.211	23	8	34.7826
supercont1.216	24	8	33.3333
supercont1.291	24	8	33.3333
supercont1.488	24	8	33.3333
supercont1.293	25	8	32
supercont1.542	25	8	32
supercont1.143	27	8	29.6296
supercont1.286	28	8	28.5714
supercont1.233	31	8	25.8065
supercont1.75	32	8	25
supercont1.35	33	8	24.2424
supercont1.331	39	8	20.5128
supercont1.84	41	8	19.5122
supercont1.22	47	8	17.0213
supercont1.795	9	7	77.7778
supercont1.796	9	7	77.7778
supercont1.608	12	7	58.3333
supercont1.864	12	7	58.3333
supercont1.497	13	7	53.8462
supercont1.704	13	7	53.8462
supercont1.118	14	7	50
supercont1.373	14	7	50
supercont1.377	14	7	50
supercont1.901	14	7	50
supercont1.479	15	7	46.6667
supercont1.670	15	7	46.6667
supercont1.313	16	7	43.75
supercont1.368	16	7	43.75
supercont1.812	16	7	43.75
supercont1.465	17	7	41.1765
supercont1.657	17	7	41.1765
supercont1.251	18	7	38.8889
supercont1.452	18	7	38.8889
supercont1.639	18	7	38.8889
supercont1.158	19	7	36.8421
supercont1.187	19	7	36.8421
supercont1.196	19	7	36.8421
supercont1.343	19	7	36.8421
supercont1.111	20	7	35
supercont1.179	20	7	35
supercont1.511	20	7	35
supercont1.579	20	7	35
supercont1.223	21	7	33.3333
supercont1.256	21	7	33.3333
supercont1.399	21	7	33.3333
supercont1.432	22	7	31.8182
supercont1.62	22	7	31.8182
supercont1.206	23	7	30.4348
supercont1.278	23	7	30.4348
supercont1.387	23	7	30.4348
supercont1.135	24	7	29.1667
supercont1.430	24	7	29.1667
supercont1.164	25	7	28
supercont1.244	26	7	26.9231
supercont1.101	27	7	25.9259
supercont1.79	27	7	25.9259
supercont1.249	28	7	25
supercont1.495	28	7	25
supercont1.476	30	7	23.3333
supercont1.80	30	7	23.3333
supercont1.93	37	7	18.9189
supercont1.1028	10	6	60
supercont1.449	11	6	54.5455
supercont1.809	11	6	54.5455
supercont1.386	12	6	50
supercont1.715	12	6	50
supercont1.976	12	6	50
supercont1.218	13	6	46.1538
supercont1.314	13	6	46.1538
supercont1.364	13	6	46.1538
supercont1.450	13	6	46.1538
supercont1.492	13	6	46.1538
supercont1.697	13	6	46.1538
supercont1.918	13	6	46.1538
supercont1.392	14	6	42.8571
supercont1.395	14	6	42.8571
supercont1.793	14	6	42.8571
supercont1.354	15	6	40
supercont1.574	15	6	40
supercont1.677	15	6	40
supercont1.78	15	6	40
supercont1.241	16	6	37.5
supercont1.456	16	6	37.5
supercont1.604	16	6	37.5
supercont1.652	16	6	37.5
supercont1.265	17	6	35.2941
supercont1.355	17	6	35.2941
supercont1.366	17	6	35.2941
supercont1.607	17	6	35.2941
supercont1.616	17	6	35.2941
supercont1.104	18	6	33.3333
supercont1.225	18	6	33.3333
supercont1.276	18	6	33.3333
supercont1.442	18	6	33.3333
supercont1.713	18	6	33.3333
supercont1.124	19	6	31.5789
supercont1.159	19	6	31.5789
supercont1.176	19	6	31.5789
supercont1.77	19	6	31.5789
supercont1.238	20	6	30
supercont1.100	21	6	28.5714
supercont1.299	21	6	28.5714
supercont1.168	22	6	27.2727
supercont1.194	23	6	26.087
supercont1.283	23	6	26.087
supercont1.447	23	6	26.087
supercont1.257	24	6	25
supercont1.300	24	6	25
supercont1.131	25	6	24
supercont1.150	25	6	24
supercont1.7	25	6	24
supercont1.40	27	6	22.2222
supercont1.57	28	6	21.4286
supercont1.142	31	6	19.3548
supercont1.136	32	6	18.75
supercont1.208	33	6	18.1818
supercont1.201	36	6	16.6667
supercont1.12	40	6	15
supercont1.786	7	5	71.4286
supercont1.540	8	5	62.5
supercont1.1020	9	5	55.5556
supercont1.714	9	5	55.5556
supercont1.855	9	5	55.5556
supercont1.667	10	5	50
supercont1.644	11	5	45.4545
supercont1.646	11	5	45.4545
supercont1.766	11	5	45.4545
supercont1.886	11	5	45.4545
supercont1.90	11	5	45.4545
supercont1.279	12	5	41.6667
supercont1.477	12	5	41.6667
supercont1.561	12	5	41.6667
supercont1.835	12	5	41.6667
supercont1.435	13	5	38.4615
supercont1.583	13	5	38.4615
supercont1.674	13	5	38.4615
supercont1.138	14	5	35.7143
supercont1.181	14	5	35.7143
supercont1.280	14	5	35.7143
supercont1.285	14	5	35.7143
supercont1.327	14	5	35.7143
supercont1.358	14	5	35.7143
supercont1.484	14	5	35.7143
supercont1.509	14	5	35.7143
supercont1.772	14	5	35.7143
supercont1.324	15	5	33.3333
supercont1.332	15	5	33.3333
supercont1.534	15	5	33.3333
supercont1.117	16	5	31.25
supercont1.171	16	5	31.25
supercont1.222	16	5	31.25
supercont1.468	17	5	29.4118
supercont1.516	17	5	29.4118
supercont1.596	17	5	29.4118
supercont1.64	17	5	29.4118
supercont1.67	17	5	29.4118
supercont1.182	18	5	27.7778
supercont1.197	18	5	27.7778
supercont1.404	18	5	27.7778
supercont1.472	18	5	27.7778
supercont1.603	18	5	27.7778
supercont1.160	19	5	26.3158
supercont1.487	19	5	26.3158
supercont1.189	21	5	23.8095
supercont1.217	21	5	23.8095
supercont1.725	21	5	23.8095
supercont1.199	22	5	22.7273
supercont1.115	23	5	21.7391
supercont1.154	23	5	21.7391
supercont1.230	23	5	21.7391
supercont1.134	24	5	20.8333
supercont1.202	24	5	20.8333
supercont1.245	24	5	20.8333
supercont1.220	25	5	20
supercont1.258	25	5	20
supercont1.306	28	5	17.8571
supercont1.72	29	5	17.2414
supercont1.110	31	5	16.129
supercont1.885	4	4	100
supercont1.744	5	4	80
supercont1.956	5	4	80
supercont1.996	5	4	80
supercont1.1226	6	4	66.6667
supercont1.775	6	4	66.6667
supercont1.848	6	4	66.6667
supercont1.948	6	4	66.6667
supercont1.214	7	4	57.1429
supercont1.517	7	4	57.1429
supercont1.703	7	4	57.1429
supercont1.972	7	4	57.1429
supercont1.254	8	4	50
supercont1.335	8	4	50
supercont1.563	8	4	50
supercont1.673	8	4	50
supercont1.801	8	4	50
supercont1.827	8	4	50
supercont1.891	8	4	50
supercont1.991	8	4	50
supercont1.658	9	4	44.4444
supercont1.751	9	4	44.4444
supercont1.863	9	4	44.4444
supercont1.986	9	4	44.4444
supercont1.228	10	4	40
supercont1.319	10	4	40
supercont1.565	10	4	40
supercont1.615	10	4	40
supercont1.637	10	4	40
supercont1.640	10	4	40
supercont1.785	10	4	40
supercont1.1057	11	4	36.3636
supercont1.234	11	4	36.3636
supercont1.341	11	4	36.3636
supercont1.508	11	4	36.3636
supercont1.543	11	4	36.3636
supercont1.560	11	4	36.3636
supercont1.566	11	4	36.3636
supercont1.625	11	4	36.3636
supercont1.887	11	4	36.3636
supercont1.888	11	4	36.3636
supercont1.910	11	4	36.3636
supercont1.391	12	4	33.3333
supercont1.433	12	4	33.3333
supercont1.451	12	4	33.3333
supercont1.480	12	4	33.3333
supercont1.538	12	4	33.3333
supercont1.571	12	4	33.3333
supercont1.612	12	4	33.3333
supercont1.638	12	4	33.3333
supercont1.752	12	4	33.3333
supercont1.261	13	4	30.7692
supercont1.414	13	4	30.7692
supercont1.428	13	4	30.7692
supercont1.264	14	4	28.5714
supercont1.329	14	4	28.5714
supercont1.383	14	4	28.5714
supercont1.504	14	4	28.5714
supercont1.586	14	4	28.5714
supercont1.203	15	4	26.6667
supercont1.339	15	4	26.6667
supercont1.418	15	4	26.6667
supercont1.524	15	4	26.6667
supercont1.590	15	4	26.6667
supercont1.699	15	4	26.6667
supercont1.739	15	4	26.6667
supercont1.826	15	4	26.6667
supercont1.130	16	4	25
supercont1.144	17	4	23.5294
supercont1.166	17	4	23.5294
supercont1.195	17	4	23.5294
supercont1.381	17	4	23.5294
supercont1.302	18	4	22.2222
supercont1.340	18	4	22.2222
supercont1.369	18	4	22.2222
supercont1.385	18	4	22.2222
supercont1.41	19	4	21.0526
supercont1.506	19	4	21.0526
supercont1.631	20	4	20
supercont1.453	22	4	18.1818
supercont1.162	23	4	17.3913
supercont1.198	23	4	17.3913
supercont1.243	23	4	17.3913
supercont1.174	25	4	16
supercont1.589	25	4	16
supercont1.474	33	4	12.1212
supercont1.170	35	4	11.4286
supercont1.963	3	3	100
supercont1.1152	4	3	75
supercont1.1241	4	3	75
supercont1.1332	4	3	75
supercont1.1345	4	3	75
supercont1.719	4	3	75
supercont1.839	4	3	75
supercont1.932	4	3	75
supercont1.1049	5	3	60
supercont1.1234	5	3	60
supercont1.529	5	3	60
supercont1.622	5	3	60
supercont1.984	5	3	60
supercont1.1120	6	3	50
supercont1.269	6	3	50
supercont1.408	6	3	50
supercont1.762	6	3	50
supercont1.949	6	3	50
supercont1.1094	7	3	42.8571
supercont1.1282	7	3	42.8571
supercont1.272	7	3	42.8571
supercont1.344	7	3	42.8571
supercont1.427	7	3	42.8571
supercont1.482	7	3	42.8571
supercont1.716	7	3	42.8571
supercont1.821	7	3	42.8571
supercont1.822	7	3	42.8571
supercont1.946	7	3	42.8571
supercont1.298	8	3	37.5
supercont1.457	8	3	37.5
supercont1.660	8	3	37.5
supercont1.663	8	3	37.5
supercont1.666	8	3	37.5
supercont1.722	8	3	37.5
supercont1.745	8	3	37.5
supercont1.770	8	3	37.5
supercont1.816	8	3	37.5
supercont1.965	8	3	37.5
supercont1.273	9	3	33.3333
supercont1.296	9	3	33.3333
supercont1.323	9	3	33.3333
supercont1.553	9	3	33.3333
supercont1.567	9	3	33.3333
supercont1.575	9	3	33.3333
supercont1.629	9	3	33.3333
supercont1.701	9	3	33.3333
supercont1.717	9	3	33.3333
supercont1.718	9	3	33.3333
supercont1.270	10	3	30
supercont1.372	10	3	30
supercont1.389	10	3	30
supercont1.422	10	3	30
supercont1.531	10	3	30
supercont1.593	10	3	30
supercont1.765	10	3	30
supercont1.817	10	3	30
supercont1.875	10	3	30
supercont1.977	10	3	30
supercont1.190	11	3	27.2727
supercont1.559	11	3	27.2727
supercont1.733	11	3	27.2727
supercont1.537	12	3	25
supercont1.550	12	3	25
supercont1.580	12	3	25
supercont1.805	12	3	25
supercont1.169	13	3	23.0769
supercont1.232	13	3	23.0769
supercont1.237	13	3	23.0769
supercont1.289	13	3	23.0769
supercont1.342	13	3	23.0769
supercont1.466	13	3	23.0769
supercont1.527	13	3	23.0769
supercont1.624	13	3	23.0769
supercont1.684	13	3	23.0769
supercont1.688	13	3	23.0769
supercont1.248	14	3	21.4286
supercont1.260	14	3	21.4286
supercont1.678	14	3	21.4286
supercont1.183	15	3	20
supercont1.27	15	3	20
supercont1.297	15	3	20
supercont1.330	15	3	20
supercont1.337	15	3	20
supercont1.338	15	3	20
supercont1.347	15	3	20
supercont1.250	16	3	18.75
supercont1.363	16	3	18.75
supercont1.398	16	3	18.75
supercont1.869	16	3	18.75
supercont1.309	17	3	17.6471
supercont1.390	17	3	17.6471
supercont1.156	18	3	16.6667
supercont1.490	20	3	15
supercont1.66	24	3	12.5
supercont1.1027	2	2	100
supercont1.1042	2	2	100
supercont1.1060	2	2	100
supercont1.1350	2	2	100
supercont1.1475	2	2	100
supercont1.1796	2	2	100
supercont1.2280	2	2	100
supercont1.669	2	2	100
supercont1.997	2	2	100
supercont1.1223	3	2	66.6667
supercont1.1359	3	2	66.6667
supercont1.1372	3	2	66.6667
supercont1.445	3	2	66.6667
supercont1.860	3	2	66.6667
supercont1.1053	4	2	50
supercont1.1131	4	2	50
supercont1.1251	4	2	50
supercont1.1292	4	2	50
supercont1.1348	4	2	50
supercont1.1383	4	2	50
supercont1.1436	4	2	50
supercont1.315	4	2	50
supercont1.336	4	2	50
supercont1.367	4	2	50
supercont1.501	4	2	50
supercont1.764	4	2	50
supercont1.787	4	2	50
supercont1.813	4	2	50
supercont1.872	4	2	50
supercont1.919	4	2	50
supercont1.929	4	2	50
supercont1.964	4	2	50
supercont1.974	4	2	50
supercont1.1034	5	2	40
supercont1.1068	5	2	40
supercont1.1104	5	2	40
supercont1.1138	5	2	40
supercont1.1168	5	2	40
supercont1.672	5	2	40
supercont1.749	5	2	40
supercont1.820	5	2	40
supercont1.896	5	2	40
supercont1.993	5	2	40
supercont1.1159	6	2	33.3333
supercont1.1194	6	2	33.3333
supercont1.266	6	2	33.3333
supercont1.380	6	2	33.3333
supercont1.403	6	2	33.3333
supercont1.411	6	2	33.3333
supercont1.416	6	2	33.3333
supercont1.440	6	2	33.3333
supercont1.623	6	2	33.3333
supercont1.682	6	2	33.3333
supercont1.693	6	2	33.3333
supercont1.732	6	2	33.3333
supercont1.734	6	2	33.3333
supercont1.735	6	2	33.3333
supercont1.890	6	2	33.3333
supercont1.894	6	2	33.3333
supercont1.1132	7	2	28.5714
supercont1.1219	7	2	28.5714
supercont1.252	7	2	28.5714
supercont1.592	7	2	28.5714
supercont1.661	7	2	28.5714
supercont1.695	7	2	28.5714
supercont1.709	7	2	28.5714
supercont1.748	7	2	28.5714
supercont1.774	7	2	28.5714
supercont1.903	7	2	28.5714
supercont1.906	7	2	28.5714
supercont1.985	7	2	28.5714
supercont1.1276	8	2	25
supercont1.1335	8	2	25
supercont1.305	8	2	25
supercont1.351	8	2	25
supercont1.402	8	2	25
supercont1.413	8	2	25
supercont1.519	8	2	25
supercont1.556	8	2	25
supercont1.650	8	2	25
supercont1.671	8	2	25
supercont1.694	8	2	25
supercont1.941	8	2	25
supercont1.370	9	2	22.2222
supercont1.409	9	2	22.2222
supercont1.463	9	2	22.2222
supercont1.591	9	2	22.2222
supercont1.768	9	2	22.2222
supercont1.808	9	2	22.2222
supercont1.1019	10	2	20
supercont1.242	10	2	20
supercont1.454	10	2	20
supercont1.675	10	2	20
supercont1.696	10	2	20
supercont1.747	10	2	20
supercont1.791	10	2	20
supercont1.797	10	2	20
supercont1.844	10	2	20
supercont1.1085	11	2	18.1818
supercont1.141	11	2	18.1818
supercont1.723	11	2	18.1818
supercont1.246	12	2	16.6667
supercont1.318	12	2	16.6667
supercont1.407	12	2	16.6667
supercont1.485	12	2	16.6667
supercont1.588	12	2	16.6667
supercont1.626	12	2	16.6667
supercont1.727	12	2	16.6667
supercont1.439	13	2	15.3846
supercont1.570	13	2	15.3846
supercont1.756	13	2	15.3846
supercont1.776	13	2	15.3846
supercont1.192	14	2	14.2857
supercont1.523	14	2	14.2857
supercont1.378	15	2	13.3333
supercont1.424	15	2	13.3333
supercont1.481	15	2	13.3333
supercont1.322	16	2	12.5
supercont1.325	16	2	12.5
supercont1.438	16	2	12.5
supercont1.473	16	2	12.5
supercont1.648	16	2	12.5
supercont1.702	16	2	12.5
supercont1.784	16	2	12.5
supercont1.804	16	2	12.5
supercont1.292	17	2	11.7647
supercont1.91	17	2	11.7647
supercont1.173	19	2	10.5263
supercont1.478	20	2	10
supercont1.112	25	2	8
supercont1.581	25	2	8
supercont1.310	26	2	7.69231
supercont1.63	29	2	6.89655
supercont1.1066	1	1	100
supercont1.1099	1	1	100
supercont1.1153	1	1	100
supercont1.1253	1	1	100
supercont1.1258	1	1	100
supercont1.1288	1	1	100
supercont1.1366	1	1	100
supercont1.1422	1	1	100
supercont1.1438	1	1	100
supercont1.1457	1	1	100
supercont1.1489	1	1	100
supercont1.1644	1	1	100
supercont1.1662	1	1	100
supercont1.1783	1	1	100
supercont1.1789	1	1	100
supercont1.1837	1	1	100
supercont1.1861	1	1	100
supercont1.1973	1	1	100
supercont1.2086	1	1	100
supercont1.2305	1	1	100
supercont1.2392	1	1	100
supercont1.2491	1	1	100
supercont1.2962	1	1	100
supercont1.3099	1	1	100
supercont1.3417	1	1	100
supercont1.3590	1	1	100
supercont1.3596	1	1	100
supercont1.3775	1	1	100
supercont1.382	1	1	100
supercont1.4036	1	1	100
supercont1.4212	1	1	100
supercont1.4383	1	1	100
supercont1.4532	1	1	100
supercont1.642	1	1	100
supercont1.736	1	1	100
supercont1.777	1	1	100
supercont1.781	1	1	100
supercont1.815	1	1	100
supercont1.829	1	1	100
supercont1.1009	2	1	50
supercont1.1024	2	1	50
supercont1.1035	2	1	50
supercont1.1041	2	1	50
supercont1.1059	2	1	50
supercont1.1061	2	1	50
supercont1.1071	2	1	50
supercont1.1075	2	1	50
supercont1.1142	2	1	50
supercont1.1217	2	1	50
supercont1.1248	2	1	50
supercont1.1265	2	1	50
supercont1.1311	2	1	50
supercont1.1316	2	1	50
supercont1.1326	2	1	50
supercont1.1357	2	1	50
supercont1.1360	2	1	50
supercont1.1378	2	1	50
supercont1.1470	2	1	50
supercont1.1510	2	1	50
supercont1.1573	2	1	50
supercont1.1577	2	1	50
supercont1.1611	2	1	50
supercont1.1635	2	1	50
supercont1.1660	2	1	50
supercont1.1694	2	1	50
supercont1.1776	2	1	50
supercont1.2027	2	1	50
supercont1.2060	2	1	50
supercont1.2297	2	1	50
supercont1.3990	2	1	50
supercont1.426	2	1	50
supercont1.494	2	1	50
supercont1.549	2	1	50
supercont1.558	2	1	50
supercont1.611	2	1	50
supercont1.649	2	1	50
supercont1.683	2	1	50
supercont1.806	2	1	50
supercont1.867	2	1	50
supercont1.900	2	1	50
supercont1.912	2	1	50
supercont1.945	2	1	50
supercont1.952	2	1	50
supercont1.953	2	1	50
supercont1.971	2	1	50
supercont1.1002	3	1	33.3333
supercont1.1018	3	1	33.3333
supercont1.1070	3	1	33.3333
supercont1.1091	3	1	33.3333
supercont1.1127	3	1	33.3333
supercont1.1165	3	1	33.3333
supercont1.1186	3	1	33.3333
supercont1.1224	3	1	33.3333
supercont1.1242	3	1	33.3333
supercont1.1260	3	1	33.3333
supercont1.1266	3	1	33.3333
supercont1.1293	3	1	33.3333
supercont1.1351	3	1	33.3333
supercont1.1414	3	1	33.3333
supercont1.1440	3	1	33.3333
supercont1.1517	3	1	33.3333
supercont1.618	3	1	33.3333
supercont1.627	3	1	33.3333
supercont1.653	3	1	33.3333
supercont1.655	3	1	33.3333
supercont1.680	3	1	33.3333
supercont1.755	3	1	33.3333
supercont1.1067	4	1	25
supercont1.1100	4	1	25
supercont1.1110	4	1	25
supercont1.1111	4	1	25
supercont1.1139	4	1	25
supercont1.1150	4	1	25
supercont1.1247	4	1	25
supercont1.1280	4	1	25
supercont1.1323	4	1	25
supercont1.1670	4	1	25
supercont1.346	4	1	25
supercont1.374	4	1	25
supercont1.513	4	1	25
supercont1.617	4	1	25
supercont1.710	4	1	25
supercont1.711	4	1	25
supercont1.737	4	1	25
supercont1.837	4	1	25
supercont1.850	4	1	25
supercont1.871	4	1	25
supercont1.873	4	1	25
supercont1.943	4	1	25
supercont1.957	4	1	25
supercont1.958	4	1	25
supercont1.967	4	1	25
supercont1.1014	5	1	20
supercont1.1037	5	1	20
supercont1.1039	5	1	20
supercont1.1046	5	1	20
supercont1.1051	5	1	20
supercont1.1090	5	1	20
supercont1.1145	5	1	20
supercont1.1174	5	1	20
supercont1.1235	5	1	20
supercont1.1463	5	1	20
supercont1.259	5	1	20
supercont1.441	5	1	20
supercont1.448	5	1	20
supercont1.471	5	1	20
supercont1.520	5	1	20
supercont1.547	5	1	20
supercont1.645	5	1	20
supercont1.687	5	1	20
supercont1.700	5	1	20
supercont1.893	5	1	20
supercont1.898	5	1	20
supercont1.902	5	1	20
supercont1.904	5	1	20
supercont1.908	5	1	20
supercont1.909	5	1	20
supercont1.1171	6	1	16.6667
supercont1.1207	6	1	16.6667
supercont1.1334	6	1	16.6667
supercont1.1514	6	1	16.6667
supercont1.375	6	1	16.6667
supercont1.431	6	1	16.6667
supercont1.498	6	1	16.6667
supercont1.515	6	1	16.6667
supercont1.582	6	1	16.6667
supercont1.647	6	1	16.6667
supercont1.823	6	1	16.6667
supercont1.825	6	1	16.6667
supercont1.833	6	1	16.6667
supercont1.851	6	1	16.6667
supercont1.925	6	1	16.6667
supercont1.939	6	1	16.6667
supercont1.954	6	1	16.6667
supercont1.998	6	1	16.6667
supercont1.1004	7	1	14.2857
supercont1.1220	7	1	14.2857
supercont1.1393	7	1	14.2857
supercont1.376	7	1	14.2857
supercont1.569	7	1	14.2857
supercont1.577	7	1	14.2857
supercont1.585	7	1	14.2857
supercont1.614	7	1	14.2857
supercont1.619	7	1	14.2857
supercont1.729	7	1	14.2857
supercont1.759	7	1	14.2857
supercont1.769	7	1	14.2857
supercont1.779	7	1	14.2857
supercont1.802	7	1	14.2857
supercont1.922	7	1	14.2857
supercont1.959	7	1	14.2857
supercont1.1117	8	1	12.5
supercont1.1156	8	1	12.5
supercont1.483	8	1	12.5
supercont1.500	8	1	12.5
supercont1.548	8	1	12.5
supercont1.757	8	1	12.5
supercont1.788	8	1	12.5
supercont1.1047	9	1	11.1111
supercont1.1200	9	1	11.1111
supercont1.1279	9	1	11.1111
supercont1.184	9	1	11.1111
supercont1.268	9	1	11.1111
supercont1.326	9	1	11.1111
supercont1.356	9	1	11.1111
supercont1.362	9	1	11.1111
supercont1.410	9	1	11.1111
supercont1.564	9	1	11.1111
supercont1.573	9	1	11.1111
supercont1.628	9	1	11.1111
supercont1.828	9	1	11.1111
supercont1.861	9	1	11.1111
supercont1.879	9	1	11.1111
supercont1.397	10	1	10
supercont1.486	10	1	10
supercont1.496	10	1	10
supercont1.668	10	1	10
supercont1.685	10	1	10
supercont1.706	10	1	10
supercont1.712	10	1	10
supercont1.726	10	1	10
supercont1.1008	11	1	9.09091
supercont1.295	11	1	9.09091
supercont1.444	11	1	9.09091
supercont1.467	11	1	9.09091
supercont1.539	11	1	9.09091
supercont1.610	11	1	9.09091
supercont1.620	11	1	9.09091
supercont1.705	11	1	9.09091
supercont1.212	12	1	8.33333
supercont1.277	12	1	8.33333
supercont1.460	12	1	8.33333
supercont1.461	12	1	8.33333
supercont1.532	12	1	8.33333
supercont1.665	12	1	8.33333
supercont1.856	12	1	8.33333
supercont1.311	13	1	7.69231
supercont1.643	13	1	7.69231
supercont1.147	14	1	7.14286
supercont1.226	14	1	7.14286
supercont1.999	14	1	7.14286
supercont1.303	15	1	6.66667
supercont1.512	15	1	6.66667
supercont1.594	15	1	6.66667
supercont1.721	15	1	6.66667
supercont1.307	16	1	6.25
supercont1.421	16	1	6.25
supercont1.290	17	1	5.88235
supercont1.396	17	1	5.88235
supercont1.1188	18	1	5.55556
supercont1.267	18	1	5.55556
supercont1.789	19	1	5.26316
supercont1.584	20	1	5
supercont1.371	26	1	3.84615
supercont1.514	9	0	0
supercont1.659	9	0	0
supercont1.165	8	0	0
supercont1.236	8	0	0
supercont1.312	8	0	0
supercont1.406	8	0	0
supercont1.475	8	0	0
supercont1.535	8	0	0
supercont1.600	8	0	0
supercont1.740	8	0	0
supercont1.810	8	0	0
supercont1.975	8	0	0
supercont1.1050	8	0	0
supercont1.1052	8	0	0
supercont1.405	7	0	0
supercont1.720	7	0	0
supercont1.799	7	0	0
supercont1.843	7	0	0
supercont1.1381	7	0	0
supercont1.239	6	0	0
supercont1.281	6	0	0
supercont1.443	6	0	0
supercont1.459	6	0	0
supercont1.525	6	0	0
supercont1.530	6	0	0
supercont1.554	6	0	0
supercont1.587	6	0	0
supercont1.632	6	0	0
supercont1.664	6	0	0
supercont1.832	6	0	0
supercont1.854	6	0	0
supercont1.895	6	0	0
supercont1.1045	6	0	0
supercont1.1065	6	0	0
supercont1.1108	6	0	0
supercont1.1376	6	0	0
supercont1.103	5	0	0
supercont1.294	5	0	0
supercont1.308	5	0	0
supercont1.357	5	0	0
supercont1.384	5	0	0
supercont1.489	5	0	0
supercont1.499	5	0	0
supercont1.533	5	0	0
supercont1.572	5	0	0
supercont1.598	5	0	0
supercont1.601	5	0	0
supercont1.634	5	0	0
supercont1.636	5	0	0
supercont1.689	5	0	0
supercont1.707	5	0	0
supercont1.782	5	0	0
supercont1.840	5	0	0
supercont1.870	5	0	0
supercont1.889	5	0	0
supercont1.961	5	0	0
supercont1.1016	5	0	0
supercont1.1025	5	0	0
supercont1.1118	5	0	0
supercont1.1170	5	0	0
supercont1.1201	5	0	0
supercont1.1212	5	0	0
supercont1.1240	5	0	0
supercont1.1285	5	0	0
supercont1.1327	5	0	0
supercont1.1328	5	0	0
supercont1.1698	5	0	0
supercont1.149	4	0	0
supercont1.153	4	0	0
supercont1.207	4	0	0
supercont1.359	4	0	0
supercont1.493	4	0	0
supercont1.503	4	0	0
supercont1.521	4	0	0
supercont1.545	4	0	0
supercont1.576	4	0	0
supercont1.679	4	0	0
supercont1.728	4	0	0
supercont1.742	4	0	0
supercont1.746	4	0	0
supercont1.767	4	0	0
supercont1.773	4	0	0
supercont1.783	4	0	0
supercont1.798	4	0	0
supercont1.830	4	0	0
supercont1.914	4	0	0
supercont1.980	4	0	0
supercont1.982	4	0	0
supercont1.995	4	0	0
supercont1.1026	4	0	0
supercont1.1036	4	0	0
supercont1.1069	4	0	0
supercont1.1076	4	0	0
supercont1.1119	4	0	0
supercont1.1166	4	0	0
supercont1.1192	4	0	0
supercont1.1232	4	0	0
supercont1.1277	4	0	0
supercont1.1294	4	0	0
supercont1.1314	4	0	0
supercont1.1319	4	0	0
supercont1.1322	4	0	0
supercont1.1419	4	0	0
supercont1.1480	4	0	0
supercont1.1493	4	0	0
supercont1.1529	4	0	0
supercont1.3491	4	0	0
supercont1.317	3	0	0
supercont1.379	3	0	0
supercont1.419	3	0	0
supercont1.423	3	0	0
supercont1.502	3	0	0
supercont1.522	3	0	0
supercont1.546	3	0	0
supercont1.555	3	0	0
supercont1.602	3	0	0
supercont1.605	3	0	0
supercont1.621	3	0	0
supercont1.635	3	0	0
supercont1.651	3	0	0
supercont1.654	3	0	0
supercont1.724	3	0	0
supercont1.741	3	0	0
supercont1.771	3	0	0
supercont1.790	3	0	0
supercont1.814	3	0	0
supercont1.824	3	0	0
supercont1.845	3	0	0
supercont1.865	3	0	0
supercont1.877	3	0	0
supercont1.882	3	0	0
supercont1.883	3	0	0
supercont1.911	3	0	0
supercont1.916	3	0	0
supercont1.931	3	0	0
supercont1.937	3	0	0
supercont1.944	3	0	0
supercont1.955	3	0	0
supercont1.1012	3	0	0
supercont1.1023	3	0	0
supercont1.1030	3	0	0
supercont1.1031	3	0	0
supercont1.1032	3	0	0
supercont1.1056	3	0	0
supercont1.1058	3	0	0
supercont1.1064	3	0	0
supercont1.1080	3	0	0
supercont1.1082	3	0	0
supercont1.1083	3	0	0
supercont1.1086	3	0	0
supercont1.1088	3	0	0
supercont1.1137	3	0	0
supercont1.1155	3	0	0
supercont1.1161	3	0	0
supercont1.1172	3	0	0
supercont1.1173	3	0	0
supercont1.1181	3	0	0
supercont1.1213	3	0	0
supercont1.1254	3	0	0
supercont1.1330	3	0	0
supercont1.1333	3	0	0
supercont1.1337	3	0	0
supercont1.1400	3	0	0
supercont1.1402	3	0	0
supercont1.1411	3	0	0
supercont1.1424	3	0	0
supercont1.1462	3	0	0
supercont1.1465	3	0	0
supercont1.1472	3	0	0
supercont1.1483	3	0	0
supercont1.1501	3	0	0
supercont1.1506	3	0	0
supercont1.1527	3	0	0
supercont1.1533	3	0	0
supercont1.1588	3	0	0
supercont1.1647	3	0	0
supercont1.1666	3	0	0
supercont1.1681	3	0	0
supercont1.1695	3	0	0
supercont1.1782	3	0	0
supercont1.3837	3	0	0
supercont1.3842	3	0	0
supercont1.167	2	0	0
supercont1.350	2	0	0
supercont1.462	2	0	0
supercont1.469	2	0	0
supercont1.505	2	0	0
supercont1.518	2	0	0
supercont1.578	2	0	0
supercont1.595	2	0	0
supercont1.597	2	0	0
supercont1.613	2	0	0
supercont1.698	2	0	0
supercont1.731	2	0	0
supercont1.754	2	0	0
supercont1.758	2	0	0
supercont1.778	2	0	0
supercont1.780	2	0	0
supercont1.803	2	0	0
supercont1.807	2	0	0
supercont1.811	2	0	0
supercont1.819	2	0	0
supercont1.831	2	0	0
supercont1.834	2	0	0
supercont1.838	2	0	0
supercont1.842	2	0	0
supercont1.853	2	0	0
supercont1.858	2	0	0
supercont1.859	2	0	0
supercont1.880	2	0	0
supercont1.905	2	0	0
supercont1.920	2	0	0
supercont1.923	2	0	0
supercont1.933	2	0	0
supercont1.934	2	0	0
supercont1.936	2	0	0
supercont1.940	2	0	0
supercont1.960	2	0	0
supercont1.968	2	0	0
supercont1.970	2	0	0
supercont1.978	2	0	0
supercont1.979	2	0	0
supercont1.1000	2	0	0
supercont1.1006	2	0	0
supercont1.1015	2	0	0
supercont1.1043	2	0	0
supercont1.1044	2	0	0
supercont1.1062	2	0	0
supercont1.1073	2	0	0
supercont1.1093	2	0	0
supercont1.1097	2	0	0
supercont1.1115	2	0	0
supercont1.1116	2	0	0
supercont1.1124	2	0	0
supercont1.1143	2	0	0
supercont1.1146	2	0	0
supercont1.1154	2	0	0
supercont1.1157	2	0	0
supercont1.1179	2	0	0
supercont1.1185	2	0	0
supercont1.1187	2	0	0
supercont1.1190	2	0	0
supercont1.1193	2	0	0
supercont1.1197	2	0	0
supercont1.1199	2	0	0
supercont1.1215	2	0	0
supercont1.1229	2	0	0
supercont1.1233	2	0	0
supercont1.1243	2	0	0
supercont1.1244	2	0	0
supercont1.1255	2	0	0
supercont1.1264	2	0	0
supercont1.1269	2	0	0
supercont1.1302	2	0	0
supercont1.1312	2	0	0
supercont1.1356	2	0	0
supercont1.1358	2	0	0
supercont1.1362	2	0	0
supercont1.1371	2	0	0
supercont1.1384	2	0	0
supercont1.1387	2	0	0
supercont1.1389	2	0	0
supercont1.1396	2	0	0
supercont1.1397	2	0	0
supercont1.1401	2	0	0
supercont1.1412	2	0	0
supercont1.1421	2	0	0
supercont1.1433	2	0	0
supercont1.1446	2	0	0
supercont1.1499	2	0	0
supercont1.1511	2	0	0
supercont1.1542	2	0	0
supercont1.1552	2	0	0
supercont1.1596	2	0	0
supercont1.1604	2	0	0
supercont1.1618	2	0	0
supercont1.1650	2	0	0
supercont1.1678	2	0	0
supercont1.1715	2	0	0
supercont1.1742	2	0	0
supercont1.1774	2	0	0
supercont1.1791	2	0	0
supercont1.1813	2	0	0
supercont1.1834	2	0	0
supercont1.1854	2	0	0
supercont1.1907	2	0	0
supercont1.1912	2	0	0
supercont1.1919	2	0	0
supercont1.2051	2	0	0
supercont1.2076	2	0	0
supercont1.2126	2	0	0
supercont1.2560	2	0	0
supercont1.3032	2	0	0
supercont1.3337	2	0	0
supercont1.3507	2	0	0
supercont1.3550	2	0	0
supercont1.3628	2	0	0
supercont1.3817	2	0	0
supercont1.3892	2	0	0
supercont1.282	1	0	0
supercont1.316	1	0	0
supercont1.365	1	0	0
supercont1.400	1	0	0
supercont1.425	1	0	0
supercont1.526	1	0	0
supercont1.528	1	0	0
supercont1.557	1	0	0
supercont1.609	1	0	0
supercont1.633	1	0	0
supercont1.641	1	0	0
supercont1.686	1	0	0
supercont1.690	1	0	0
supercont1.691	1	0	0
supercont1.692	1	0	0
supercont1.708	1	0	0
supercont1.730	1	0	0
supercont1.760	1	0	0
supercont1.761	1	0	0
supercont1.763	1	0	0
supercont1.792	1	0	0
supercont1.852	1	0	0
supercont1.857	1	0	0
supercont1.866	1	0	0
supercont1.881	1	0	0
supercont1.884	1	0	0
supercont1.915	1	0	0
supercont1.917	1	0	0
supercont1.921	1	0	0
supercont1.924	1	0	0
supercont1.926	1	0	0
supercont1.927	1	0	0
supercont1.938	1	0	0
supercont1.942	1	0	0
supercont1.950	1	0	0
supercont1.969	1	0	0
supercont1.983	1	0	0
supercont1.989	1	0	0
supercont1.990	1	0	0
supercont1.992	1	0	0
supercont1.1005	1	0	0
supercont1.1007	1	0	0
supercont1.1011	1	0	0
supercont1.1013	1	0	0
supercont1.1022	1	0	0
supercont1.1038	1	0	0
supercont1.1054	1	0	0
supercont1.1063	1	0	0
supercont1.1072	1	0	0
supercont1.1077	1	0	0
supercont1.1079	1	0	0
supercont1.1081	1	0	0
supercont1.1084	1	0	0
supercont1.1087	1	0	0
supercont1.1089	1	0	0
supercont1.1092	1	0	0
supercont1.1096	1	0	0
supercont1.1102	1	0	0
supercont1.1103	1	0	0
supercont1.1112	1	0	0
supercont1.1114	1	0	0
supercont1.1121	1	0	0
supercont1.1128	1	0	0
supercont1.1129	1	0	0
supercont1.1134	1	0	0
supercont1.1140	1	0	0
supercont1.1147	1	0	0
supercont1.1163	1	0	0
supercont1.1180	1	0	0
supercont1.1183	1	0	0
supercont1.1189	1	0	0
supercont1.1198	1	0	0
supercont1.1203	1	0	0
supercont1.1210	1	0	0
supercont1.1214	1	0	0
supercont1.1221	1	0	0
supercont1.1222	1	0	0
supercont1.1225	1	0	0
supercont1.1236	1	0	0
supercont1.1238	1	0	0
supercont1.1239	1	0	0
supercont1.1245	1	0	0
supercont1.1257	1	0	0
supercont1.1263	1	0	0
supercont1.1267	1	0	0
supercont1.1274	1	0	0
supercont1.1275	1	0	0
supercont1.1281	1	0	0
supercont1.1286	1	0	0
supercont1.1289	1	0	0
supercont1.1290	1	0	0
supercont1.1291	1	0	0
supercont1.1297	1	0	0
supercont1.1300	1	0	0
supercont1.1304	1	0	0
supercont1.1307	1	0	0
supercont1.1318	1	0	0
supercont1.1320	1	0	0
supercont1.1321	1	0	0
supercont1.1343	1	0	0
supercont1.1352	1	0	0
supercont1.1353	1	0	0
supercont1.1354	1	0	0
supercont1.1365	1	0	0
supercont1.1370	1	0	0
supercont1.1374	1	0	0
supercont1.1380	1	0	0
supercont1.1385	1	0	0
supercont1.1391	1	0	0
supercont1.1395	1	0	0
supercont1.1399	1	0	0
supercont1.1405	1	0	0
supercont1.1406	1	0	0
supercont1.1415	1	0	0
supercont1.1418	1	0	0
supercont1.1427	1	0	0
supercont1.1428	1	0	0
supercont1.1430	1	0	0
supercont1.1432	1	0	0
supercont1.1437	1	0	0
supercont1.1442	1	0	0
supercont1.1445	1	0	0
supercont1.1449	1	0	0
supercont1.1453	1	0	0
supercont1.1454	1	0	0
supercont1.1456	1	0	0
supercont1.1471	1	0	0
supercont1.1479	1	0	0
supercont1.1486	1	0	0
supercont1.1490	1	0	0
supercont1.1491	1	0	0
supercont1.1498	1	0	0
supercont1.1509	1	0	0
supercont1.1518	1	0	0
supercont1.1519	1	0	0
supercont1.1520	1	0	0
supercont1.1521	1	0	0
supercont1.1526	1	0	0
supercont1.1530	1	0	0
supercont1.1534	1	0	0
supercont1.1538	1	0	0
supercont1.1546	1	0	0
supercont1.1551	1	0	0
supercont1.1554	1	0	0
supercont1.1566	1	0	0
supercont1.1567	1	0	0
supercont1.1572	1	0	0
supercont1.1574	1	0	0
supercont1.1578	1	0	0
supercont1.1610	1	0	0
supercont1.1616	1	0	0
supercont1.1630	1	0	0
supercont1.1641	1	0	0
supercont1.1645	1	0	0
supercont1.1658	1	0	0
supercont1.1663	1	0	0
supercont1.1664	1	0	0
supercont1.1667	1	0	0
supercont1.1674	1	0	0
supercont1.1677	1	0	0
supercont1.1684	1	0	0
supercont1.1689	1	0	0
supercont1.1690	1	0	0
supercont1.1691	1	0	0
supercont1.1700	1	0	0
supercont1.1706	1	0	0
supercont1.1707	1	0	0
supercont1.1710	1	0	0
supercont1.1712	1	0	0
supercont1.1719	1	0	0
supercont1.1731	1	0	0
supercont1.1733	1	0	0
supercont1.1734	1	0	0
supercont1.1737	1	0	0
supercont1.1751	1	0	0
supercont1.1754	1	0	0
supercont1.1758	1	0	0
supercont1.1764	1	0	0
supercont1.1773	1	0	0
supercont1.1777	1	0	0
supercont1.1778	1	0	0
supercont1.1784	1	0	0
supercont1.1785	1	0	0
supercont1.1801	1	0	0
supercont1.1806	1	0	0
supercont1.1810	1	0	0
supercont1.1817	1	0	0
supercont1.1824	1	0	0
supercont1.1825	1	0	0
supercont1.1848	1	0	0
supercont1.1866	1	0	0
supercont1.1873	1	0	0
supercont1.1876	1	0	0
supercont1.1892	1	0	0
supercont1.1897	1	0	0
supercont1.1902	1	0	0
supercont1.1903	1	0	0
supercont1.1904	1	0	0
supercont1.1910	1	0	0
supercont1.1925	1	0	0
supercont1.1931	1	0	0
supercont1.1942	1	0	0
supercont1.1955	1	0	0
supercont1.1957	1	0	0
supercont1.1964	1	0	0
supercont1.1965	1	0	0
supercont1.1967	1	0	0
supercont1.1974	1	0	0
supercont1.1977	1	0	0
supercont1.1982	1	0	0
supercont1.1990	1	0	0
supercont1.1995	1	0	0
supercont1.2028	1	0	0
supercont1.2029	1	0	0
supercont1.2030	1	0	0
supercont1.2032	1	0	0
supercont1.2039	1	0	0
supercont1.2065	1	0	0
supercont1.2104	1	0	0
supercont1.2108	1	0	0
supercont1.2116	1	0	0
supercont1.2130	1	0	0
supercont1.2134	1	0	0
supercont1.2135	1	0	0
supercont1.2151	1	0	0
supercont1.2152	1	0	0
supercont1.2156	1	0	0
supercont1.2160	1	0	0
supercont1.2165	1	0	0
supercont1.2170	1	0	0
supercont1.2171	1	0	0
supercont1.2188	1	0	0
supercont1.2189	1	0	0
supercont1.2203	1	0	0
supercont1.2223	1	0	0
supercont1.2227	1	0	0
supercont1.2232	1	0	0
supercont1.2236	1	0	0
supercont1.2249	1	0	0
supercont1.2257	1	0	0
supercont1.2271	1	0	0
supercont1.2283	1	0	0
supercont1.2289	1	0	0
supercont1.2295	1	0	0
supercont1.2311	1	0	0
supercont1.2317	1	0	0
supercont1.2327	1	0	0
supercont1.2328	1	0	0
supercont1.2343	1	0	0
supercont1.2344	1	0	0
supercont1.2345	1	0	0
supercont1.2350	1	0	0
supercont1.2369	1	0	0
supercont1.2379	1	0	0
supercont1.2416	1	0	0
supercont1.2417	1	0	0
supercont1.2422	1	0	0
supercont1.2450	1	0	0
supercont1.2462	1	0	0
supercont1.2469	1	0	0
supercont1.2472	1	0	0
supercont1.2507	1	0	0
supercont1.2509	1	0	0
supercont1.2530	1	0	0
supercont1.2544	1	0	0
supercont1.2555	1	0	0
supercont1.2557	1	0	0
supercont1.2575	1	0	0
supercont1.2589	1	0	0
supercont1.2605	1	0	0
supercont1.2606	1	0	0
supercont1.2615	1	0	0
supercont1.2618	1	0	0
supercont1.2622	1	0	0
supercont1.2629	1	0	0
supercont1.2641	1	0	0
supercont1.2646	1	0	0
supercont1.2670	1	0	0
supercont1.2693	1	0	0
supercont1.2696	1	0	0
supercont1.2699	1	0	0
supercont1.2725	1	0	0
supercont1.2727	1	0	0
supercont1.2733	1	0	0
supercont1.2750	1	0	0
supercont1.2757	1	0	0
supercont1.2780	1	0	0
supercont1.2783	1	0	0
supercont1.2819	1	0	0
supercont1.2836	1	0	0
supercont1.2850	1	0	0
supercont1.2857	1	0	0
supercont1.2858	1	0	0
supercont1.2897	1	0	0
supercont1.2924	1	0	0
supercont1.2943	1	0	0
supercont1.2960	1	0	0
supercont1.2971	1	0	0
supercont1.3003	1	0	0
supercont1.3012	1	0	0
supercont1.3022	1	0	0
supercont1.3026	1	0	0
supercont1.3034	1	0	0
supercont1.3035	1	0	0
supercont1.3038	1	0	0
supercont1.3040	1	0	0
supercont1.3042	1	0	0
supercont1.3050	1	0	0
supercont1.3051	1	0	0
supercont1.3052	1	0	0
supercont1.3054	1	0	0
supercont1.3082	1	0	0
supercont1.3086	1	0	0
supercont1.3138	1	0	0
supercont1.3150	1	0	0
supercont1.3196	1	0	0
supercont1.3207	1	0	0
supercont1.3220	1	0	0
supercont1.3221	1	0	0
supercont1.3231	1	0	0
supercont1.3237	1	0	0
supercont1.3246	1	0	0
supercont1.3272	1	0	0
supercont1.3282	1	0	0
supercont1.3286	1	0	0
supercont1.3299	1	0	0
supercont1.3320	1	0	0
supercont1.3331	1	0	0
supercont1.3380	1	0	0
supercont1.3400	1	0	0
supercont1.3445	1	0	0
supercont1.3456	1	0	0
supercont1.3464	1	0	0
supercont1.3487	1	0	0
supercont1.3489	1	0	0
supercont1.3518	1	0	0
supercont1.3544	1	0	0
supercont1.3556	1	0	0
supercont1.3561	1	0	0
supercont1.3565	1	0	0
supercont1.3585	1	0	0
supercont1.3615	1	0	0
supercont1.3621	1	0	0
supercont1.3637	1	0	0
supercont1.3657	1	0	0
supercont1.3662	1	0	0
supercont1.3675	1	0	0
supercont1.3709	1	0	0
supercont1.3724	1	0	0
supercont1.3745	1	0	0
supercont1.3747	1	0	0
supercont1.3767	1	0	0
supercont1.3772	1	0	0
supercont1.3801	1	0	0
supercont1.3820	1	0	0
supercont1.3853	1	0	0
supercont1.3860	1	0	0
supercont1.3876	1	0	0
supercont1.3912	1	0	0
supercont1.3938	1	0	0
supercont1.3960	1	0	0
supercont1.3978	1	0	0
supercont1.3992	1	0	0
supercont1.4026	1	0	0
supercont1.4089	1	0	0
supercont1.4127	1	0	0
supercont1.4135	1	0	0
supercont1.4184	1	0	0
supercont1.4209	1	0	0
supercont1.4210	1	0	0
supercont1.4237	1	0	0
supercont1.4264	1	0	0
supercont1.4289	1	0	0
supercont1.4306	1	0	0
supercont1.4314	1	0	0
supercont1.4359	1	0	0
supercont1.4395	1	0	0
supercont1.4418	1	0	0
supercont1.4458	1	0	0
supercont1.4479	1	0	0
supercont1.4494	1	0	0
supercont1.4498	1	0	0
supercont1.4503	1	0	0
supercont1.4510	1	0	0
supercont1.4533	1	0	0
supercont1.4539	1	0	0
supercont1.4594	1	0	0
supercont1.4618	1	0	0
supercont1.4629	1	0	0
supercont1.4632	1	0	0
supercont1.4640	1	0	0
supercont1.4699	1	0	0

## Sheet: Regression analyses
SUMMARY OUTPUT
Regression Statistics
Multiple R	0.89168
R Square	0.795093
Adjusted R Square	0.794967
Standard Error	5.51821
Observations	1636
ANOVA
	df	SS	MS	F	Significance F
Regression	1	193067	193067	6340.33	0
Residual	1634	49756.3	30.4506
Total	1635	242823
	Coefficients	Standard Error	t Stat	P-value	Lower 95%	Upper 95%	Lower 95.0%	Upper 95.0%
Intercept	2.60583	0.163444	15.9433	2.67144e-53	2.28525	2.92641	2.28525	2.92641
X Variable 1	2.61016	0.0327802	79.6262	0	2.54587	2.67446	2.54587	2.67446

## Sheet: Person Correlation
Supercontig	N. annotated genes	N. SNP-genes
supercont1.361	50	0
supercont1.429	25	0
supercont1.743	14	0
supercont1.606	13	0
supercont1.676	13	0
supercont1.738	13	0
supercont1.536	12	0
supercont1.846	12	0
supercont1.26	11	0
supercont1.491	11	0
supercont1.681	11	0
supercont1.1101	11	0
supercont1.455	10	0
supercont1.847	10	0
supercont1.930	10	0
supercont1.1003	10	0
supercont1.1095	10	0
supercont1.8	70	35
supercont1.89	47	23
supercont1.3	61	23
supercont1.120	36	22
supercont1.47	85	22
supercont1.44	44	21
supercont1.1	103	21
supercont1.50	47	20
supercont1.32	49	20
supercont1.94	65	20
supercont1.394	32	19
supercont1.119	35	19
supercont1.31	38	19
supercont1.5	45	19
supercont1.23	52	19
supercont1.51	71	19
supercont1.137	30	18
supercont1.106	42	18
supercont1.17	60	18
supercont1.76	43	17
supercont1.48	46	17
supercont1.13	47	17
supercont1.36	60	17
supercont1.82	79	17
supercont1.69	37	16
supercont1.219	41	16
supercont1.71	41	16
supercont1.20	43	16
supercont1.53	44	16
supercont1.85	44	16
supercont1.68	48	16
supercont1.86	49	16
supercont1.352	24	15
supercont1.458	28	15
supercont1.177	29	15
supercont1.155	30	15
supercont1.247	31	15
supercont1.210	32	15
supercont1.65	34	15
supercont1.116	37	15
supercont1.191	39	15
supercont1.21	41	15
supercont1.16	45	15
supercont1.19	45	15
supercont1.59	45	15
supercont1.49	47	15
supercont1.113	36	14
supercont1.304	36	14
supercont1.34	38	14
supercont1.349	39	14
supercont1.60	39	14
supercont1.14	42	14
supercont1.55	44	14
supercont1.231	45	14
supercont1.83	45	14
supercont1.24	46	14
supercont1.109	52	14
supercont1.98	58	14
supercont1.6	84	14
supercont1.541	23	13
supercont1.262	25	13
supercont1.224	26	13
supercont1.121	27	13
supercont1.152	29	13
supercont1.470	29	13
supercont1.151	31	13
supercont1.209	32	13
supercont1.139	34	13
supercont1.58	36	13
supercont1.39	37	13
supercont1.74	38	13
supercont1.107	39	13
supercont1.87	41	13
supercont1.54	46	13
supercont1.437	21	12
supercont1.446	22	12
supercont1.287	24	12
supercont1.345	25	12
supercont1.127	26	12
supercont1.229	26	12
supercont1.288	27	12
supercont1.102	31	12
supercont1.37	35	12
supercont1.221	38	12
supercont1.29	40	12
supercont1.46	41	12
supercont1.123	42	12
supercont1.145	43	12
supercont1.38	43	12
supercont1.42	44	12
supercont1.61	58	12
supercont1.2	61	12
supercont1.18	74	12
supercont1.436	20	11
supercont1.114	23	11
supercont1.412	25	11
supercont1.188	26	11
supercont1.360	26	11
supercont1.180	29	11
supercont1.70	29	11
supercont1.122	31	11
supercont1.148	31	11
supercont1.15	31	11
supercont1.96	31	11
supercont1.186	33	11
supercont1.175	34	11
supercont1.99	36	11
supercont1.10	37	11
supercont1.132	37	11
supercont1.30	37	11
supercont1.163	40	11
supercont1.4	40	11
supercont1.140	42	11
supercont1.28	43	11
supercont1.275	15	10
supercont1.388	17	10
supercont1.333	19	10
supercont1.255	21	10
supercont1.328	23	10
supercont1.301	25	10
supercont1.215	26	10
supercont1.25	28	10
supercont1.146	29	10
supercont1.108	31	10
supercont1.128	31	10
supercont1.81	31	10
supercont1.11	33	10
supercont1.95	37	10
supercont1.45	39	10
supercont1.97	41	10
supercont1.9	58	10
supercont1.415	13	9
supercont1.271	16	9
supercont1.320	16	9
supercont1.753	16	9
supercont1.274	17	9
supercont1.544	17	9
supercont1.656	18	9
supercont1.172	20	9
supercont1.200	20	9
supercont1.193	21	9
supercont1.510	22	9
supercont1.334	23	9
supercont1.240	24	9
supercont1.178	25	9
supercont1.56	28	9
supercont1.133	31	9
supercont1.126	32	9
supercont1.213	32	9
supercont1.33	33	9
supercont1.52	33	9
supercont1.204	34	9
supercont1.92	34	9
supercont1.73	35	9
supercont1.105	40	9
supercont1.43	48	9
supercont1.129	52	9
supercont1.125	58	9
supercont1.284	11	8
supercont1.263	13	8
supercont1.551	14	8
supercont1.185	15	8
supercont1.393	15	8
supercont1.562	15	8
supercont1.253	16	8
supercont1.157	17	8
supercont1.227	18	8
supercont1.401	18	8
supercont1.417	18	8
supercont1.464	18	8
supercont1.599	18	8
supercont1.88	18	8
supercont1.161	19	8
supercont1.348	19	8
supercont1.818	19	8
supercont1.235	20	8
supercont1.420	21	8
supercont1.507	21	8
supercont1.662	21	8
supercont1.205	22	8
supercont1.321	22	8
supercont1.353	22	8
supercont1.211	23	8
supercont1.216	24	8
supercont1.291	24	8
supercont1.488	24	8
supercont1.293	25	8
supercont1.542	25	8
supercont1.143	27	8
supercont1.286	28	8
supercont1.233	31	8
supercont1.75	32	8
supercont1.35	33	8
supercont1.331	39	8
supercont1.84	41	8
supercont1.22	47	8
supercont1.795	9	7
supercont1.796	9	7
supercont1.608	12	7
supercont1.864	12	7
supercont1.497	13	7
supercont1.704	13	7
supercont1.118	14	7
supercont1.373	14	7
supercont1.377	14	7
supercont1.901	14	7
supercont1.479	15	7
supercont1.670	15	7
supercont1.313	16	7
supercont1.368	16	7
supercont1.812	16	7
supercont1.465	17	7
supercont1.657	17	7
supercont1.251	18	7
supercont1.452	18	7
supercont1.639	18	7
supercont1.158	19	7
supercont1.187	19	7
supercont1.196	19	7
supercont1.343	19	7
supercont1.111	20	7
supercont1.179	20	7
supercont1.511	20	7
supercont1.579	20	7
supercont1.223	21	7
supercont1.256	21	7
supercont1.399	21	7
supercont1.432	22	7
supercont1.62	22	7
supercont1.206	23	7
supercont1.278	23	7
supercont1.387	23	7
supercont1.135	24	7
supercont1.430	24	7
supercont1.164	25	7
supercont1.244	26	7
supercont1.101	27	7
supercont1.79	27	7
supercont1.249	28	7
supercont1.495	28	7
supercont1.476	30	7
supercont1.80	30	7
supercont1.93	37	7
supercont1.1028	10	6
supercont1.449	11	6
supercont1.809	11	6
supercont1.386	12	6
supercont1.715	12	6
supercont1.976	12	6
supercont1.218	13	6
supercont1.314	13	6
supercont1.364	13	6
supercont1.450	13	6
supercont1.492	13	6
supercont1.697	13	6
supercont1.918	13	6
supercont1.392	14	6
supercont1.395	14	6
supercont1.793	14	6
supercont1.354	15	6
supercont1.574	15	6
supercont1.677	15	6
supercont1.78	15	6
supercont1.241	16	6
supercont1.456	16	6
supercont1.604	16	6
supercont1.652	16	6
supercont1.265	17	6
supercont1.355	17	6
supercont1.366	17	6
supercont1.607	17	6
supercont1.616	17	6
supercont1.104	18	6
supercont1.225	18	6
supercont1.276	18	6
supercont1.442	18	6
supercont1.713	18	6
supercont1.124	19	6
supercont1.159	19	6
supercont1.176	19	6
supercont1.77	19	6
supercont1.238	20	6
supercont1.100	21	6
supercont1.299	21	6
supercont1.168	22	6
supercont1.194	23	6
supercont1.283	23	6
supercont1.447	23	6
supercont1.257	24	6
supercont1.300	24	6
supercont1.131	25	6
supercont1.150	25	6
supercont1.7	25	6
supercont1.40	27	6
supercont1.57	28	6
supercont1.142	31	6
supercont1.136	32	6
supercont1.208	33	6
supercont1.201	36	6
supercont1.12	40	6
supercont1.786	7	5
supercont1.540	8	5
supercont1.1020	9	5
supercont1.714	9	5
supercont1.855	9	5
supercont1.667	10	5
supercont1.644	11	5
supercont1.646	11	5
supercont1.766	11	5
supercont1.886	11	5
supercont1.90	11	5
supercont1.279	12	5
supercont1.477	12	5
supercont1.561	12	5
supercont1.835	12	5
supercont1.435	13	5
supercont1.583	13	5
supercont1.674	13	5
supercont1.138	14	5
supercont1.181	14	5
supercont1.280	14	5
supercont1.285	14	5
supercont1.327	14	5
supercont1.358	14	5
supercont1.484	14	5
supercont1.509	14	5
supercont1.772	14	5
supercont1.324	15	5
supercont1.332	15	5
supercont1.534	15	5
supercont1.117	16	5
supercont1.171	16	5
supercont1.222	16	5
supercont1.468	17	5
supercont1.516	17	5
supercont1.596	17	5
supercont1.64	17	5
supercont1.67	17	5
supercont1.182	18	5
supercont1.197	18	5
supercont1.404	18	5
supercont1.472	18	5
supercont1.603	18	5
supercont1.160	19	5
supercont1.487	19	5
supercont1.189	21	5
supercont1.217	21	5
supercont1.725	21	5
supercont1.199	22	5
supercont1.115	23	5
supercont1.154	23	5
supercont1.230	23	5
supercont1.134	24	5
supercont1.202	24	5
supercont1.245	24	5
supercont1.220	25	5
supercont1.258	25	5
supercont1.306	28	5
supercont1.72	29	5
supercont1.110	31	5
supercont1.885	4	4
supercont1.744	5	4
supercont1.956	5	4
supercont1.996	5	4
supercont1.1226	6	4
supercont1.775	6	4
supercont1.848	6	4
supercont1.948	6	4
supercont1.214	7	4
supercont1.517	7	4
supercont1.703	7	4
supercont1.972	7	4
supercont1.254	8	4
supercont1.335	8	4
supercont1.563	8	4
supercont1.673	8	4
supercont1.801	8	4
supercont1.827	8	4
supercont1.891	8	4
supercont1.991	8	4
supercont1.658	9	4
supercont1.751	9	4
supercont1.863	9	4
supercont1.986	9	4
supercont1.228	10	4
supercont1.319	10	4
supercont1.565	10	4
supercont1.615	10	4
supercont1.637	10	4
supercont1.640	10	4
supercont1.785	10	4
supercont1.1057	11	4
supercont1.234	11	4
supercont1.341	11	4
supercont1.508	11	4
supercont1.543	11	4
supercont1.560	11	4
supercont1.566	11	4
supercont1.625	11	4
supercont1.887	11	4
supercont1.888	11	4
supercont1.910	11	4
supercont1.391	12	4
supercont1.433	12	4
supercont1.451	12	4
supercont1.480	12	4
supercont1.538	12	4
supercont1.571	12	4
supercont1.612	12	4
supercont1.638	12	4
supercont1.752	12	4
supercont1.261	13	4
supercont1.414	13	4
supercont1.428	13	4
supercont1.264	14	4
supercont1.329	14	4
supercont1.383	14	4
supercont1.504	14	4
supercont1.586	14	4
supercont1.203	15	4
supercont1.339	15	4
supercont1.418	15	4
supercont1.524	15	4
supercont1.590	15	4
supercont1.699	15	4
supercont1.739	15	4
supercont1.826	15	4
supercont1.130	16	4
supercont1.144	17	4
supercont1.166	17	4
supercont1.195	17	4
supercont1.381	17	4
supercont1.302	18	4
supercont1.340	18	4
supercont1.369	18	4
supercont1.385	18	4
supercont1.41	19	4
supercont1.506	19	4
supercont1.631	20	4
supercont1.453	22	4
supercont1.162	23	4
supercont1.198	23	4
supercont1.243	23	4
supercont1.174	25	4
supercont1.589	25	4
supercont1.474	33	4
supercont1.170	35	4
supercont1.963	3	3
supercont1.1152	4	3
supercont1.1241	4	3
supercont1.1332	4	3
supercont1.1345	4	3
supercont1.719	4	3
supercont1.839	4	3
supercont1.932	4	3
supercont1.1049	5	3
supercont1.1234	5	3
supercont1.529	5	3
supercont1.622	5	3
supercont1.984	5	3
supercont1.1120	6	3
supercont1.269	6	3
supercont1.408	6	3
supercont1.762	6	3
supercont1.949	6	3
supercont1.1094	7	3
supercont1.1282	7	3
supercont1.272	7	3
supercont1.344	7	3
supercont1.427	7	3
supercont1.482	7	3
supercont1.716	7	3
supercont1.821	7	3
supercont1.822	7	3
supercont1.946	7	3
supercont1.298	8	3
supercont1.457	8	3
supercont1.660	8	3
supercont1.663	8	3
supercont1.666	8	3
supercont1.722	8	3
supercont1.745	8	3
supercont1.770	8	3
supercont1.816	8	3
supercont1.965	8	3
supercont1.273	9	3
supercont1.296	9	3
supercont1.323	9	3
supercont1.553	9	3
supercont1.567	9	3
supercont1.575	9	3
supercont1.629	9	3
supercont1.701	9	3
supercont1.717	9	3
supercont1.718	9	3
supercont1.270	10	3
supercont1.372	10	3
supercont1.389	10	3
supercont1.422	10	3
supercont1.531	10	3
supercont1.593	10	3
supercont1.765	10	3
supercont1.817	10	3
supercont1.875	10	3
supercont1.977	10	3
supercont1.190	11	3
supercont1.559	11	3
supercont1.733	11	3
supercont1.537	12	3
supercont1.550	12	3
supercont1.580	12	3
supercont1.805	12	3
supercont1.169	13	3
supercont1.232	13	3
supercont1.237	13	3
supercont1.289	13	3
supercont1.342	13	3
supercont1.466	13	3
supercont1.527	13	3
supercont1.624	13	3
supercont1.684	13	3
supercont1.688	13	3
supercont1.248	14	3
supercont1.260	14	3
supercont1.678	14	3
supercont1.183	15	3
supercont1.27	15	3
supercont1.297	15	3
supercont1.330	15	3
supercont1.337	15	3
supercont1.338	15	3
supercont1.347	15	3
supercont1.250	16	3
supercont1.363	16	3
supercont1.398	16	3
supercont1.869	16	3
supercont1.309	17	3
supercont1.390	17	3
supercont1.156	18	3
supercont1.490	20	3
supercont1.66	24	3
supercont1.1027	2	2
supercont1.1042	2	2
supercont1.1060	2	2
supercont1.1350	2	2
supercont1.1475	2	2
supercont1.1796	2	2
supercont1.2280	2	2
supercont1.669	2	2
supercont1.997	2	2
supercont1.1223	3	2
supercont1.1359	3	2
supercont1.1372	3	2
supercont1.445	3	2
supercont1.860	3	2
supercont1.1053	4	2
supercont1.1131	4	2
supercont1.1251	4	2
supercont1.1292	4	2
supercont1.1348	4	2
supercont1.1383	4	2
supercont1.1436	4	2
supercont1.315	4	2
supercont1.336	4	2
supercont1.367	4	2
supercont1.501	4	2
supercont1.764	4	2
supercont1.787	4	2
supercont1.813	4	2
supercont1.872	4	2
supercont1.919	4	2
supercont1.929	4	2
supercont1.964	4	2
supercont1.974	4	2
supercont1.1034	5	2
supercont1.1068	5	2
supercont1.1104	5	2
supercont1.1138	5	2
supercont1.1168	5	2
supercont1.672	5	2
supercont1.749	5	2
supercont1.820	5	2
supercont1.896	5	2
supercont1.993	5	2
supercont1.1159	6	2
supercont1.1194	6	2
supercont1.266	6	2
supercont1.380	6	2
supercont1.403	6	2
supercont1.411	6	2
supercont1.416	6	2
supercont1.440	6	2
supercont1.623	6	2
supercont1.682	6	2
supercont1.693	6	2
supercont1.732	6	2
supercont1.734	6	2
supercont1.735	6	2
supercont1.890	6	2
supercont1.894	6	2
supercont1.1132	7	2
supercont1.1219	7	2
supercont1.252	7	2
supercont1.592	7	2
supercont1.661	7	2
supercont1.695	7	2
supercont1.709	7	2
supercont1.748	7	2
supercont1.774	7	2
supercont1.903	7	2
supercont1.906	7	2
supercont1.985	7	2
supercont1.1276	8	2
supercont1.1335	8	2
supercont1.305	8	2
supercont1.351	8	2
supercont1.402	8	2
supercont1.413	8	2
supercont1.519	8	2
supercont1.556	8	2
supercont1.650	8	2
supercont1.671	8	2
supercont1.694	8	2
supercont1.941	8	2
supercont1.370	9	2
supercont1.409	9	2
supercont1.463	9	2
supercont1.591	9	2
supercont1.768	9	2
supercont1.808	9	2
supercont1.1019	10	2
supercont1.242	10	2
supercont1.454	10	2
supercont1.675	10	2
supercont1.696	10	2
supercont1.747	10	2
supercont1.791	10	2
supercont1.797	10	2
supercont1.844	10	2
supercont1.1085	11	2
supercont1.141	11	2
supercont1.723	11	2
supercont1.246	12	2
supercont1.318	12	2
supercont1.407	12	2
supercont1.485	12	2
supercont1.588	12	2
supercont1.626	12	2
supercont1.727	12	2
supercont1.439	13	2
supercont1.570	13	2
supercont1.756	13	2
supercont1.776	13	2
supercont1.192	14	2
supercont1.523	14	2
supercont1.378	15	2
supercont1.424	15	2
supercont1.481	15	2
supercont1.322	16	2
supercont1.325	16	2
supercont1.438	16	2
supercont1.473	16	2
supercont1.648	16	2
supercont1.702	16	2
supercont1.784	16	2
supercont1.804	16	2
supercont1.292	17	2
supercont1.91	17	2
supercont1.173	19	2
supercont1.478	20	2
supercont1.112	25	2
supercont1.581	25	2
supercont1.310	26	2
supercont1.63	29	2
supercont1.1066	1	1
supercont1.1099	1	1
supercont1.1153	1	1
supercont1.1253	1	1
supercont1.1258	1	1
supercont1.1288	1	1
supercont1.1366	1	1
supercont1.1422	1	1
supercont1.1438	1	1
supercont1.1457	1	1
supercont1.1489	1	1
supercont1.1644	1	1
supercont1.1662	1	1
supercont1.1783	1	1
supercont1.1789	1	1
supercont1.1837	1	1
supercont1.1861	1	1
supercont1.1973	1	1
supercont1.2086	1	1
supercont1.2305	1	1
supercont1.2392	1	1
supercont1.2491	1	1
supercont1.2962	1	1
supercont1.3099	1	1
supercont1.3417	1	1
supercont1.3590	1	1
supercont1.3596	1	1
supercont1.3775	1	1
supercont1.382	1	1
supercont1.4036	1	1
supercont1.4212	1	1
supercont1.4383	1	1
supercont1.4532	1	1
supercont1.642	1	1
supercont1.736	1	1
supercont1.777	1	1
supercont1.781	1	1
supercont1.815	1	1
supercont1.829	1	1
supercont1.1009	2	1
supercont1.1024	2	1
supercont1.1035	2	1
supercont1.1041	2	1
supercont1.1059	2	1
supercont1.1061	2	1
supercont1.1071	2	1
supercont1.1075	2	1
supercont1.1142	2	1
supercont1.1217	2	1
supercont1.1248	2	1
supercont1.1265	2	1
supercont1.1311	2	1
supercont1.1316	2	1
supercont1.1326	2	1
supercont1.1357	2	1
supercont1.1360	2	1
supercont1.1378	2	1
supercont1.1470	2	1
supercont1.1510	2	1
supercont1.1573	2	1
supercont1.1577	2	1
supercont1.1611	2	1
supercont1.1635	2	1
supercont1.1660	2	1
supercont1.1694	2	1
supercont1.1776	2	1
supercont1.2027	2	1
supercont1.2060	2	1
supercont1.2297	2	1
supercont1.3990	2	1
supercont1.426	2	1
supercont1.494	2	1
supercont1.549	2	1
supercont1.558	2	1
supercont1.611	2	1
supercont1.649	2	1
supercont1.683	2	1
supercont1.806	2	1
supercont1.867	2	1
supercont1.900	2	1
supercont1.912	2	1
supercont1.945	2	1
supercont1.952	2	1
supercont1.953	2	1
supercont1.971	2	1
supercont1.1002	3	1
supercont1.1018	3	1
supercont1.1070	3	1
supercont1.1091	3	1
supercont1.1127	3	1
supercont1.1165	3	1
supercont1.1186	3	1
supercont1.1224	3	1
supercont1.1242	3	1
supercont1.1260	3	1
supercont1.1266	3	1
supercont1.1293	3	1
supercont1.1351	3	1
supercont1.1414	3	1
supercont1.1440	3	1
supercont1.1517	3	1
supercont1.618	3	1
supercont1.627	3	1
supercont1.653	3	1
supercont1.655	3	1
supercont1.680	3	1
supercont1.755	3	1
supercont1.1067	4	1
supercont1.1100	4	1
supercont1.1110	4	1
supercont1.1111	4	1
supercont1.1139	4	1
supercont1.1150	4	1
supercont1.1247	4	1
supercont1.1280	4	1
supercont1.1323	4	1
supercont1.1670	4	1
supercont1.346	4	1
supercont1.374	4	1
supercont1.513	4	1
supercont1.617	4	1
supercont1.710	4	1
supercont1.711	4	1
supercont1.737	4	1
supercont1.837	4	1
supercont1.850	4	1
supercont1.871	4	1
supercont1.873	4	1
supercont1.943	4	1
supercont1.957	4	1
supercont1.958	4	1
supercont1.967	4	1
supercont1.1014	5	1
supercont1.1037	5	1
supercont1.1039	5	1
supercont1.1046	5	1
supercont1.1051	5	1
supercont1.1090	5	1
supercont1.1145	5	1
supercont1.1174	5	1
supercont1.1235	5	1
supercont1.1463	5	1
supercont1.259	5	1
supercont1.441	5	1
supercont1.448	5	1
supercont1.471	5	1
supercont1.520	5	1
supercont1.547	5	1
supercont1.645	5	1
supercont1.687	5	1
supercont1.700	5	1
supercont1.893	5	1
supercont1.898	5	1
supercont1.902	5	1
supercont1.904	5	1
supercont1.908	5	1
supercont1.909	5	1
supercont1.1171	6	1
supercont1.1207	6	1
supercont1.1334	6	1
supercont1.1514	6	1
supercont1.375	6	1
supercont1.431	6	1
supercont1.498	6	1
supercont1.515	6	1
supercont1.582	6	1
supercont1.647	6	1
supercont1.823	6	1
supercont1.825	6	1
supercont1.833	6	1
supercont1.851	6	1
supercont1.925	6	1
supercont1.939	6	1
supercont1.954	6	1
supercont1.998	6	1
supercont1.1004	7	1
supercont1.1220	7	1
supercont1.1393	7	1
supercont1.376	7	1
supercont1.569	7	1
supercont1.577	7	1
supercont1.585	7	1
supercont1.614	7	1
supercont1.619	7	1
supercont1.729	7	1
supercont1.759	7	1
supercont1.769	7	1
supercont1.779	7	1
supercont1.802	7	1
supercont1.922	7	1
supercont1.959	7	1
supercont1.1117	8	1
supercont1.1156	8	1
supercont1.483	8	1
supercont1.500	8	1
supercont1.548	8	1
supercont1.757	8	1
supercont1.788	8	1
supercont1.1047	9	1
supercont1.1200	9	1
supercont1.1279	9	1
supercont1.184	9	1
supercont1.268	9	1
supercont1.326	9	1
supercont1.356	9	1
supercont1.362	9	1
supercont1.410	9	1
supercont1.564	9	1
supercont1.573	9	1
supercont1.628	9	1
supercont1.828	9	1
supercont1.861	9	1
supercont1.879	9	1
supercont1.397	10	1
supercont1.486	10	1
supercont1.496	10	1
supercont1.668	10	1
supercont1.685	10	1
supercont1.706	10	1
supercont1.712	10	1
supercont1.726	10	1
supercont1.1008	11	1
supercont1.295	11	1
supercont1.444	11	1
supercont1.467	11	1
supercont1.539	11	1
supercont1.610	11	1
supercont1.620	11	1
supercont1.705	11	1
supercont1.212	12	1
supercont1.277	12	1
supercont1.460	12	1
supercont1.461	12	1
supercont1.532	12	1
supercont1.665	12	1
supercont1.856	12	1
supercont1.311	13	1
supercont1.643	13	1
supercont1.147	14	1
supercont1.226	14	1
supercont1.999	14	1
supercont1.303	15	1
supercont1.512	15	1
supercont1.594	15	1
supercont1.721	15	1
supercont1.307	16	1
supercont1.421	16	1
supercont1.290	17	1
supercont1.396	17	1
supercont1.1188	18	1
supercont1.267	18	1
supercont1.789	19	1
supercont1.584	20	1
supercont1.371	26	1
supercont1.514	9	0
supercont1.659	9	0
supercont1.165	8	0
supercont1.236	8	0
supercont1.312	8	0
supercont1.406	8	0
supercont1.475	8	0
supercont1.535	8	0
supercont1.600	8	0
supercont1.740	8	0
supercont1.810	8	0
supercont1.975	8	0
supercont1.1050	8	0
supercont1.1052	8	0
supercont1.405	7	0
supercont1.720	7	0
supercont1.799	7	0
supercont1.843	7	0
supercont1.1381	7	0
supercont1.239	6	0
supercont1.281	6	0
supercont1.443	6	0
supercont1.459	6	0
supercont1.525	6	0
supercont1.530	6	0
supercont1.554	6	0
supercont1.587	6	0
supercont1.632	6	0
supercont1.664	6	0
supercont1.832	6	0
supercont1.854	6	0
supercont1.895	6	0
supercont1.1045	6	0
supercont1.1065	6	0
supercont1.1108	6	0
supercont1.1376	6	0
supercont1.103	5	0
supercont1.294	5	0
supercont1.308	5	0
supercont1.357	5	0
supercont1.384	5	0
supercont1.489	5	0
supercont1.499	5	0
supercont1.533	5	0
supercont1.572	5	0
supercont1.598	5	0
supercont1.601	5	0
supercont1.634	5	0
supercont1.636	5	0
supercont1.689	5	0
supercont1.707	5	0
supercont1.782	5	0
supercont1.840	5	0
supercont1.870	5	0
supercont1.889	5	0
supercont1.961	5	0
supercont1.1016	5	0
supercont1.1025	5	0
supercont1.1118	5	0
supercont1.1170	5	0
supercont1.1201	5	0
supercont1.1212	5	0
supercont1.1240	5	0
supercont1.1285	5	0
supercont1.1327	5	0
supercont1.1328	5	0
supercont1.1698	5	0
supercont1.149	4	0
supercont1.153	4	0
supercont1.207	4	0
supercont1.359	4	0
supercont1.493	4	0
supercont1.503	4	0
supercont1.521	4	0
supercont1.545	4	0
supercont1.576	4	0
supercont1.679	4	0
supercont1.728	4	0
supercont1.742	4	0
supercont1.746	4	0
supercont1.767	4	0
supercont1.773	4	0
supercont1.783	4	0
supercont1.798	4	0
supercont1.830	4	0
supercont1.914	4	0
supercont1.980	4	0
supercont1.982	4	0
supercont1.995	4	0
supercont1.1026	4	0
supercont1.1036	4	0
supercont1.1069	4	0
supercont1.1076	4	0
supercont1.1119	4	0
supercont1.1166	4	0
supercont1.1192	4	0
supercont1.1232	4	0
supercont1.1277	4	0
supercont1.1294	4	0
supercont1.1314	4	0
supercont1.1319	4	0
supercont1.1322	4	0
supercont1.1419	4	0
supercont1.1480	4	0
supercont1.1493	4	0
supercont1.1529	4	0
supercont1.3491	4	0
supercont1.317	3	0
supercont1.379	3	0
supercont1.419	3	0
supercont1.423	3	0
supercont1.502	3	0
supercont1.522	3	0
supercont1.546	3	0
supercont1.555	3	0
supercont1.602	3	0
supercont1.605	3	0
supercont1.621	3	0
supercont1.635	3	0
supercont1.651	3	0
supercont1.654	3	0
supercont1.724	3	0
supercont1.741	3	0
supercont1.771	3	0
supercont1.790	3	0
supercont1.814	3	0
supercont1.824	3	0
supercont1.845	3	0
supercont1.865	3	0
supercont1.877	3	0
supercont1.882	3	0
supercont1.883	3	0
supercont1.911	3	0
supercont1.916	3	0
supercont1.931	3	0
supercont1.937	3	0
supercont1.944	3	0
supercont1.955	3	0
supercont1.1012	3	0
supercont1.1023	3	0
supercont1.1030	3	0
supercont1.1031	3	0
supercont1.1032	3	0
supercont1.1056	3	0
supercont1.1058	3	0
supercont1.1064	3	0
supercont1.1080	3	0
supercont1.1082	3	0
supercont1.1083	3	0
supercont1.1086	3	0
supercont1.1088	3	0
supercont1.1137	3	0
supercont1.1155	3	0
supercont1.1161	3	0
supercont1.1172	3	0
supercont1.1173	3	0
supercont1.1181	3	0
supercont1.1213	3	0
supercont1.1254	3	0
supercont1.1330	3	0
supercont1.1333	3	0
supercont1.1337	3	0
supercont1.1400	3	0
supercont1.1402	3	0
supercont1.1411	3	0
supercont1.1424	3	0
supercont1.1462	3	0
supercont1.1465	3	0
supercont1.1472	3	0
supercont1.1483	3	0
supercont1.1501	3	0
supercont1.1506	3	0
supercont1.1527	3	0
supercont1.1533	3	0
supercont1.1588	3	0
supercont1.1647	3	0
supercont1.1666	3	0
supercont1.1681	3	0
supercont1.1695	3	0
supercont1.1782	3	0
supercont1.3837	3	0
supercont1.3842	3	0
supercont1.167	2	0
supercont1.350	2	0
supercont1.462	2	0
supercont1.469	2	0
supercont1.505	2	0
supercont1.518	2	0
supercont1.578	2	0
supercont1.595	2	0
supercont1.597	2	0
supercont1.613	2	0
supercont1.698	2	0
supercont1.731	2	0
supercont1.754	2	0
supercont1.758	2	0
supercont1.778	2	0
supercont1.780	2	0
supercont1.803	2	0
supercont1.807	2	0
supercont1.811	2	0
supercont1.819	2	0
supercont1.831	2	0
supercont1.834	2	0
supercont1.838	2	0
supercont1.842	2	0
supercont1.853	2	0
supercont1.858	2	0
supercont1.859	2	0
supercont1.880	2	0
supercont1.905	2	0
supercont1.920	2	0
supercont1.923	2	0
supercont1.933	2	0
supercont1.934	2	0
supercont1.936	2	0
supercont1.940	2	0
supercont1.960	2	0
supercont1.968	2	0
supercont1.970	2	0
supercont1.978	2	0
supercont1.979	2	0
supercont1.1000	2	0
supercont1.1006	2	0
supercont1.1015	2	0
supercont1.1043	2	0
supercont1.1044	2	0
supercont1.1062	2	0
supercont1.1073	2	0
supercont1.1093	2	0
supercont1.1097	2	0
supercont1.1115	2	0
supercont1.1116	2	0
supercont1.1124	2	0
supercont1.1143	2	0
supercont1.1146	2	0
supercont1.1154	2	0
supercont1.1157	2	0
supercont1.1179	2	0
supercont1.1185	2	0
supercont1.1187	2	0
supercont1.1190	2	0
supercont1.1193	2	0
supercont1.1197	2	0
supercont1.1199	2	0
supercont1.1215	2	0
supercont1.1229	2	0
supercont1.1233	2	0
supercont1.1243	2	0
supercont1.1244	2	0
supercont1.1255	2	0
supercont1.1264	2	0
supercont1.1269	2	0
supercont1.1302	2	0
supercont1.1312	2	0
supercont1.1356	2	0
supercont1.1358	2	0
supercont1.1362	2	0
supercont1.1371	2	0
supercont1.1384	2	0
supercont1.1387	2	0
supercont1.1389	2	0
supercont1.1396	2	0
supercont1.1397	2	0
supercont1.1401	2	0
supercont1.1412	2	0
supercont1.1421	2	0
supercont1.1433	2	0
supercont1.1446	2	0
supercont1.1499	2	0
supercont1.1511	2	0
supercont1.1542	2	0
supercont1.1552	2	0
supercont1.1596	2	0
supercont1.1604	2	0
supercont1.1618	2	0
supercont1.1650	2	0
supercont1.1678	2	0
supercont1.1715	2	0
supercont1.1742	2	0
supercont1.1774	2	0
supercont1.1791	2	0
supercont1.1813	2	0
supercont1.1834	2	0
supercont1.1854	2	0
supercont1.1907	2	0
supercont1.1912	2	0
supercont1.1919	2	0
supercont1.2051	2	0
supercont1.2076	2	0
supercont1.2126	2	0
supercont1.2560	2	0
supercont1.3032	2	0
supercont1.3337	2	0
supercont1.3507	2	0
supercont1.3550	2	0
supercont1.3628	2	0
supercont1.3817	2	0
supercont1.3892	2	0
supercont1.282	1	0
supercont1.316	1	0
supercont1.365	1	0
supercont1.400	1	0
supercont1.425	1	0
supercont1.526	1	0
supercont1.528	1	0
supercont1.557	1	0
supercont1.609	1	0
supercont1.633	1	0
supercont1.641	1	0
supercont1.686	1	0
supercont1.690	1	0
supercont1.691	1	0
supercont1.692	1	0
supercont1.708	1	0
supercont1.730	1	0
supercont1.760	1	0
supercont1.761	1	0
supercont1.763	1	0
supercont1.792	1	0
supercont1.852	1	0
supercont1.857	1	0
supercont1.866	1	0
supercont1.881	1	0
supercont1.884	1	0
supercont1.915	1	0
supercont1.917	1	0
supercont1.921	1	0
supercont1.924	1	0
supercont1.926	1	0
supercont1.927	1	0
supercont1.938	1	0
supercont1.942	1	0
supercont1.950	1	0
supercont1.969	1	0
supercont1.983	1	0
supercont1.989	1	0
supercont1.990	1	0
supercont1.992	1	0
supercont1.1005	1	0
supercont1.1007	1	0
supercont1.1011	1	0
supercont1.1013	1	0
supercont1.1022	1	0
supercont1.1038	1	0
supercont1.1054	1	0
supercont1.1063	1	0
supercont1.1072	1	0
supercont1.1077	1	0
supercont1.1079	1	0
supercont1.1081	1	0
supercont1.1084	1	0
supercont1.1087	1	0
supercont1.1089	1	0
supercont1.1092	1	0
supercont1.1096	1	0
supercont1.1102	1	0
supercont1.1103	1	0
supercont1.1112	1	0
supercont1.1114	1	0
supercont1.1121	1	0
supercont1.1128	1	0
supercont1.1129	1	0
supercont1.1134	1	0
supercont1.1140	1	0
supercont1.1147	1	0
supercont1.1163	1	0
supercont1.1180	1	0
supercont1.1183	1	0
supercont1.1189	1	0
supercont1.1198	1	0
supercont1.1203	1	0
supercont1.1210	1	0
supercont1.1214	1	0
supercont1.1221	1	0
supercont1.1222	1	0
supercont1.1225	1	0
supercont1.1236	1	0
supercont1.1238	1	0
supercont1.1239	1	0
supercont1.1245	1	0
supercont1.1257	1	0
supercont1.1263	1	0
supercont1.1267	1	0
supercont1.1274	1	0
supercont1.1275	1	0
supercont1.1281	1	0
supercont1.1286	1	0
supercont1.1289	1	0
supercont1.1290	1	0
supercont1.1291	1	0
supercont1.1297	1	0
supercont1.1300	1	0
supercont1.1304	1	0
supercont1.1307	1	0
supercont1.1318	1	0
supercont1.1320	1	0
supercont1.1321	1	0
supercont1.1343	1	0
supercont1.1352	1	0
supercont1.1353	1	0
supercont1.1354	1	0
supercont1.1365	1	0
supercont1.1370	1	0
supercont1.1374	1	0
supercont1.1380	1	0
supercont1.1385	1	0
supercont1.1391	1	0
supercont1.1395	1	0
supercont1.1399	1	0
supercont1.1405	1	0
supercont1.1406	1	0
supercont1.1415	1	0
supercont1.1418	1	0
supercont1.1427	1	0
supercont1.1428	1	0
supercont1.1430	1	0
supercont1.1432	1	0
supercont1.1437	1	0
supercont1.1442	1	0
supercont1.1445	1	0
supercont1.1449	1	0
supercont1.1453	1	0
supercont1.1454	1	0
supercont1.1456	1	0
supercont1.1471	1	0
supercont1.1479	1	0
supercont1.1486	1	0
supercont1.1490	1	0
supercont1.1491	1	0
supercont1.1498	1	0
supercont1.1509	1	0
supercont1.1518	1	0
supercont1.1519	1	0
supercont1.1520	1	0
supercont1.1521	1	0
supercont1.1526	1	0
supercont1.1530	1	0
supercont1.1534	1	0
supercont1.1538	1	0
supercont1.1546	1	0
supercont1.1551	1	0
supercont1.1554	1	0
supercont1.1566	1	0
supercont1.1567	1	0
supercont1.1572	1	0
supercont1.1574	1	0
supercont1.1578	1	0
supercont1.1610	1	0
supercont1.1616	1	0
supercont1.1630	1	0
supercont1.1641	1	0
supercont1.1645	1	0
supercont1.1658	1	0
supercont1.1663	1	0
supercont1.1664	1	0
supercont1.1667	1	0
supercont1.1674	1	0
supercont1.1677	1	0
supercont1.1684	1	0
supercont1.1689	1	0
supercont1.1690	1	0
supercont1.1691	1	0
supercont1.1700	1	0
supercont1.1706	1	0
supercont1.1707	1	0
supercont1.1710	1	0
supercont1.1712	1	0
supercont1.1719	1	0
supercont1.1731	1	0
supercont1.1733	1	0
supercont1.1734	1	0
supercont1.1737	1	0
supercont1.1751	1	0
supercont1.1754	1	0
supercont1.1758	1	0
supercont1.1764	1	0
supercont1.1773	1	0
supercont1.1777	1	0
supercont1.1778	1	0
supercont1.1784	1	0
supercont1.1785	1	0
supercont1.1801	1	0
supercont1.1806	1	0
supercont1.1810	1	0
supercont1.1817	1	0
supercont1.1824	1	0
supercont1.1825	1	0
supercont1.1848	1	0
supercont1.1866	1	0
supercont1.1873	1	0
supercont1.1876	1	0
supercont1.1892	1	0
supercont1.1897	1	0
supercont1.1902	1	0
supercont1.1903	1	0
supercont1.1904	1	0
supercont1.1910	1	0
supercont1.1925	1	0
supercont1.1931	1	0
supercont1.1942	1	0
supercont1.1955	1	0
supercont1.1957	1	0
supercont1.1964	1	0
supercont1.1965	1	0
supercont1.1967	1	0
supercont1.1974	1	0
supercont1.1977	1	0
supercont1.1982	1	0
supercont1.1990	1	0
supercont1.1995	1	0
supercont1.2028	1	0
supercont1.2029	1	0
supercont1.2030	1	0
supercont1.2032	1	0
supercont1.2039	1	0
supercont1.2065	1	0
supercont1.2104	1	0
supercont1.2108	1	0
supercont1.2116	1	0
supercont1.2130	1	0
supercont1.2134	1	0
supercont1.2135	1	0
supercont1.2151	1	0
supercont1.2152	1	0
supercont1.2156	1	0
supercont1.2160	1	0
supercont1.2165	1	0
supercont1.2170	1	0
supercont1.2171	1	0
supercont1.2188	1	0
supercont1.2189	1	0
supercont1.2203	1	0
supercont1.2223	1	0
supercont1.2227	1	0
supercont1.2232	1	0
supercont1.2236	1	0
supercont1.2249	1	0
supercont1.2257	1	0
supercont1.2271	1	0
supercont1.2283	1	0
supercont1.2289	1	0
supercont1.2295	1	0
supercont1.2311	1	0
supercont1.2317	1	0
supercont1.2327	1	0
supercont1.2328	1	0
supercont1.2343	1	0
supercont1.2344	1	0
supercont1.2345	1	0
supercont1.2350	1	0
supercont1.2369	1	0
supercont1.2379	1	0
supercont1.2416	1	0
supercont1.2417	1	0
supercont1.2422	1	0
supercont1.2450	1	0
supercont1.2462	1	0
supercont1.2469	1	0
supercont1.2472	1	0
supercont1.2507	1	0
supercont1.2509	1	0
supercont1.2530	1	0
supercont1.2544	1	0
supercont1.2555	1	0
supercont1.2557	1	0
supercont1.2575	1	0
supercont1.2589	1	0
supercont1.2605	1	0
supercont1.2606	1	0
supercont1.2615	1	0
supercont1.2618	1	0
supercont1.2622	1	0
supercont1.2629	1	0
supercont1.2641	1	0
supercont1.2646	1	0
supercont1.2670	1	0
supercont1.2693	1	0
supercont1.2696	1	0
supercont1.2699	1	0
supercont1.2725	1	0
supercont1.2727	1	0
supercont1.2733	1	0
supercont1.2750	1	0
supercont1.2757	1	0
supercont1.2780	1	0
supercont1.2783	1	0
supercont1.2819	1	0
supercont1.2836	1	0
supercont1.2850	1	0
supercont1.2857	1	0
supercont1.2858	1	0
supercont1.2897	1	0
supercont1.2924	1	0
supercont1.2943	1	0
supercont1.2960	1	0
supercont1.2971	1	0
supercont1.3003	1	0
supercont1.3012	1	0
supercont1.3022	1	0
supercont1.3026	1	0
supercont1.3034	1	0
supercont1.3035	1	0
supercont1.3038	1	0
supercont1.3040	1	0
supercont1.3042	1	0
supercont1.3050	1	0
supercont1.3051	1	0
supercont1.3052	1	0
supercont1.3054	1	0
supercont1.3082	1	0
supercont1.3086	1	0
supercont1.3138	1	0
supercont1.3150	1	0
supercont1.3196	1	0
supercont1.3207	1	0
supercont1.3220	1	0
supercont1.3221	1	0
supercont1.3231	1	0
supercont1.3237	1	0
supercont1.3246	1	0
supercont1.3272	1	0
supercont1.3282	1	0
supercont1.3286	1	0
supercont1.3299	1	0
supercont1.3320	1	0
supercont1.3331	1	0
supercont1.3380	1	0
supercont1.3400	1	0
supercont1.3445	1	0
supercont1.3456	1	0
supercont1.3464	1	0
supercont1.3487	1	0
supercont1.3489	1	0
supercont1.3518	1	0
supercont1.3544	1	0
supercont1.3556	1	0
supercont1.3561	1	0
supercont1.3565	1	0
supercont1.3585	1	0
supercont1.3615	1	0
supercont1.3621	1	0
supercont1.3637	1	0
supercont1.3657	1	0
supercont1.3662	1	0
supercont1.3675	1	0
supercont1.3709	1	0
supercont1.3724	1	0
supercont1.3745	1	0
supercont1.3747	1	0
supercont1.3767	1	0
supercont1.3772	1	0
supercont1.3801	1	0
supercont1.3820	1	0
supercont1.3853	1	0
supercont1.3860	1	0
supercont1.3876	1	0
supercont1.3912	1	0
supercont1.3938	1	0
supercont1.3960	1	0
supercont1.3978	1	0
supercont1.3992	1	0
supercont1.4026	1	0
supercont1.4089	1	0
supercont1.4127	1	0
supercont1.4135	1	0
supercont1.4184	1	0
supercont1.4209	1	0
supercont1.4210	1	0
supercont1.4237	1	0
supercont1.4264	1	0
supercont1.4289	1	0
supercont1.4306	1	0
supercont1.4314	1	0
supercont1.4359	1	0
supercont1.4395	1	0
supercont1.4418	1	0
supercont1.4458	1	0
supercont1.4479	1	0
supercont1.4494	1	0
supercont1.4498	1	0
supercont1.4503	1	0
supercont1.4510	1	0
supercont1.4533	1	0
supercont1.4539	1	0
supercont1.4594	1	0
supercont1.4618	1	0
supercont1.4629	1	0
supercont1.4632	1	0
supercont1.4640	1	0
supercont1.4699	1	0
