# Supplementary material for: Probing functional polymorphisms in the dengue vector, Aedes aegypti
Source: BMC Genomics. 2013 Oct 29;14:739. doi: 10.1186/1471-2164-14-739 (PMC4007706; doi:10.1186/1471-2164-14-739)
Supplement: Additional file 5: Table S3 — No SNPs genes. Genes meeting SNP-gene criteria but with no SNPs. [file 1471-2164-14-739-S5.xlsx]

## Sheet: Sheet1
Table S3. Genes meeting SNP-gene criteria but with no SNPs. List and characterists of the 28 genes that showed no SNPs in ORFs or UTRs.
GeneID	Chromosome Name	Gene Length	LVP Covered Length	LVP SNPs	CTM Covered Length	CTM SNPs	RexD Covered Length	RexD SNPs	FPKM-LVP	FPKM-CTM	FPKM-RexD	function
AAEL000367	supercont1.6	567	567	0	567	0	567	0	24.4702	24.4634	25.8874	unknown
AAEL000400	supercont1.7	267	267	0	267	0	267	0	25.296	22.993	30.5289	unknown
AAEL000766	supercont1.16	165	165	0	165	0	165	0	1013.59	1226.04	1422.82	ubiquinol-cytochrome-c reductase activity; electron carrier activity
AAEL001511	supercont1.35	327	327	0	327	0	327	0	140.704	144.459	165.999	unknown
AAEL002125	supercont1.49	1230	1230	0	1230	0	1230	0	71.1489	63.4881	80.5719	protein binding
AAEL003103	supercont1.77	444	444	0	444	0	444	0	273.062	320.673	252.85	acid-amino acid ligase activity; ATP binding
AAEL004706	supercont1.127	426	426	0	426	0	426	0	30.1664	43.8191	34.2189	unknown
AAEL005163	supercont1.144	715	715	0	715	0	715	0	39.9063	52.6354	38.423	ribosome assembly
AAEL005292	supercont1.150	469	469	0	469	0	469	0	313.63	314.757	249.535	unknown
AAEL005517	supercont1.161	225	225	0	225	0	225	0	117.206	130.574	112.669	unknown
AAEL005521	supercont1.161	1443	1443	0	1443	0	1443	0	51.0437	55.8186	33.1916	proteolysis
AAEL005524	supercont1.161	1494	1494	0	1494	0	1494	0	95.0461	91.8499	76.2841	adenosylhomocysteinase activity
AAEL006952	supercont1.229	411	411	0	411	0	411	0	66.7561	75.3096	68.7596	transcription, DNA-dependent
AAEL007286	supercont1.247	522	522	0	522	0	522	0	95.2161	197.23	101.611	calcium ion binding
AAEL008470	supercont1.328	273	270	0	269	0	269	0	54.3762	74.5617	86.4081	unknown
AAEL008586	supercont1.333	333	333	0	333	0	333	0	21.0796	25.3875	28.8112	unknown
AAEL009315	supercont1.388	153	153	0	153	0	153	0	24.3757	19.8161	33.7816	unknown
AAEL009688	supercont1.418	171	171	0	171	0	170	0	29.5388	23.0498	53.0715	unknown
AAEL011390	supercont1.574	888	888	0	888	0	888	0	33.2754	35.0363	29.4348	structural constituent of ribosome
AAEL011873	supercont1.625	432	432	0	432	0	432	0	34.2482	35.647	31.643	acid-amino acid ligase activity
AAEL012121	supercont1.657	153	153	0	153	0	153	0	121.879	142.487	159.055	unknown
AAEL012326	supercont1.678	450	450	0	450	0	450	0	475.928	452.654	476.126	calcium ion binding
AAEL012960	supercont1.768	1991	1991	0	1991	0	1991	0	107.366	105.354	139.512	protein import into nucleus
AAEL014043	supercont1.993	150	150	0	150	0	150	0	80.4465	126.301	126.065	unknown
AAEL014223	supercont1.1042	246	238	0	238	0	238	0	33.8285	55.9116	49.9704	receptor activity
AAEL015306	supercont1.1776	153	153	0	153	0	153	0	35.0773	26.4215	74.6011	unknown
AAEL017211	supercont1.110	180	180	0	180	0	180	0	633.948	607.706	473.393	Cecropin, Anti-Microbial Peptide.
AAEL017485	supercont1.82	168	168	0	168	0	168	0	36.8806	46.8656	57.1044	unknown
