# Supplementary material for: Probing functional polymorphisms in the dengue vector, Aedes aegypti
Source: BMC Genomics. 2013 Oct 29;14:739. doi: 10.1186/1471-2164-14-739 (PMC4007706; doi:10.1186/1471-2164-14-739)
Supplement: Additional file 6: Table S4 — Position and effect of SNPs on ORFs and in UTRs. [file 1471-2164-14-739-S6.xlsx]

## Sheet: SNPs in coding regions
Table S4A. Position and effect of SNPs on the open reading frames (ORFs). Details of the position and type of change associated with each SNP identified in 4464 SNP-genes.
Gene ID	Reference	Bases	SNP location	Position	Ref Base	CTM RO	CTM Base	CTM AO	CTM F/P	CTM Change	RexD RO	RexD Base	RexD AO	RexD F/P	RexD Change	LVP RO	LVP Base	LVP AO	LVP F/P	LVP Change
AAEL000001	1.1	4290724 - 4298425	4290853	3	T											988	G	165	P	NON_SYNONYMOUS_CODING
AAEL000001	1.1	4290724 - 4298425	4290922	3	T						340	G	36	P	NON_SYNONYMOUS_CODING
AAEL000001	1.1	4290724 - 4298425	4291021	3	C	309	G	43	P	NON_SYNONYMOUS_CODING	97	G	285	P	NON_SYNONYMOUS_CODING	386	G	826	P	NON_SYNONYMOUS_CODING
AAEL000001	1.1	4290724 - 4298425	4291078	3	G						245	A	191	P	SYNONYMOUS_CODING	551	A	456	P	SYNONYMOUS_CODING
AAEL000001	1.1	4290724 - 4298425	4296698	3	C	220	T	32	P	SYNONYMOUS_CODING	307	T	101	P	SYNONYMOUS_CODING
AAEL000001	1.1	4290724 - 4298425	4296701	3	G	100	A	136	P	SYNONYMOUS_CODING
AAEL000001	1.1	4290724 - 4298425	4296719	3	G	76	A	125	P	SYNONYMOUS_CODING						818	A	105	P	SYNONYMOUS_CODING
AAEL000001	1.1	4290724 - 4298425	4296743	3	C	1	T	153	F	SYNONYMOUS_CODING	12	T	331	F	SYNONYMOUS_CODING	269	T	496	P	SYNONYMOUS_CODING
AAEL000001	1.1	4290724 - 4298425	4296809	3	C	115	A	326	P	SYNONYMOUS_CODING
AAEL000001	1.1	4290724 - 4298425	4296814	1	G						285	A	115	P	SYNONYMOUS_CODING
AAEL000001	1.1	4290724 - 4298425	4296932	3	T	130	G	512	P	SYNONYMOUS_CODING	403	G	152	P	SYNONYMOUS_CODING	956	G	69	P	SYNONYMOUS_CODING
AAEL000001	1.1	4290724 - 4298425	4296956	3	C	606	T	86	P	SYNONYMOUS_CODING						1019	T	156	P	SYNONYMOUS_CODING
AAEL000001	1.1	4290724 - 4298425	4297064	3	G	39	A	424	P	SYNONYMOUS_CODING	216	A	1	P	SYNONYMOUS_CODING	598	A	0	P	SYNONYMOUS_CODING
AAEL000001	1.1	4290724 - 4298425	4297105	1	A	156	G	367	P	SYNONYMOUS_CODING
AAEL000001	1.1	4290724 - 4298425	4297130	3	A	149	G	303	P	SYNONYMOUS_CODING
AAEL000001	1.1	4290724 - 4298425	4297240	1	A	157	G	108	P	SYNONYMOUS_CODING	329	G	37	P	SYNONYMOUS_CODING
AAEL000001	1.1	4290724 - 4298425	4297250	3	A	160	G	50	P	SYNONYMOUS_CODING
AAEL000001	1.1	4290724 - 4298425	4297259	3	C	105	T	38	P	SYNONYMOUS_CODING	202	T	80	P	SYNONYMOUS_CODING
AAEL000001	1.1	4290724 - 4298425	4297304	3	T	100	C	229	P	SYNONYMOUS_CODING
AAEL000001	1.1	4290724 - 4298425	4297319	3	T	366	C	29	P	SYNONYMOUS_CODING
AAEL000001	1.1	4290724 - 4298425	4297325	3	C	N/C	T	N/C	P	SYNONYMOUS_CODING	N/C	T	N/C	P	SYNONYMOUS_CODING
AAEL000001	1.1	4290724 - 4298425	4297376	3	C	390	T	53	P	SYNONYMOUS_CODING	183	T	230	P	SYNONYMOUS_CODING	520	T	585	P	SYNONYMOUS_CODING
AAEL000001	1.1	4290724 - 4298425	4297406	3	C	147	T	143	P	SYNONYMOUS_CODING
AAEL000001	1.1	4290724 - 4298425	4297415	3	G	143	T	110	P	SYNONYMOUS_CODING
AAEL000001	1.1	4290724 - 4298425	4297442	3	G	96	A	184	P	SYNONYMOUS_CODING	304	A	88	P	SYNONYMOUS_CODING
AAEL000001	1.1	4290724 - 4298425	4298022	2	T	314	A	28	P	NON_SYNONYMOUS_CODING	338	A	23	P	NON_SYNONYMOUS_CODING	664	A	144	P	NON_SYNONYMOUS_CODING
AAEL000001	1.1	4290724 - 4298425	4298024	3	G						275	A	54	P	SYNONYMOUS_CODING	581	A	171	P	SYNONYMOUS_CODING
AAEL000001	1.1	4290724 - 4298425	4298036	3	A											571	G	58	P	SYNONYMOUS_CODING
AAEL000001	1.1	4290724 - 4298425	4298051	3	C	46	T	348	P	SYNONYMOUS_CODING	15	T	220	F	SYNONYMOUS_CODING	332	T	159	P	SYNONYMOUS_CODING
AAEL000001	1.1	4290724 - 4298425	4298105	3	G	34	C	308	P	SYNONYMOUS_CODING	8	C	190	F	SYNONYMOUS_CODING	300	C	307	P	SYNONYMOUS_CODING
AAEL000001	1.1	4290724 - 4298425	4298111	3	T						179	C	38	P	SYNONYMOUS_CODING	602	C	49	P	SYNONYMOUS_CODING
AAEL000001	1.1	4290724 - 4298425	4298156	3	G						204	A	49	P	SYNONYMOUS_CODING
AAEL000001	1.1	4290724 - 4298425	4298170	1	C						192	T	33	P	NON_SYNONYMOUS_CODING
AAEL000001	1.1	4290724 - 4298425	4298197	1	A	26	G	31	P	SYNONYMOUS_CODING	6	G	32	P	SYNONYMOUS_CODING	245	G	106	P	SYNONYMOUS_CODING
AAEL000001	1.1	4290724 - 4298425	4298210	3	C	29	G	13	P	SYNONYMOUS_CODING	10	G	26	P	SYNONYMOUS_CODING	271	G	60	P	SYNONYMOUS_CODING
AAEL000001	1.1	4290724 - 4298425	4298228	3	A	10	G	28	P	SYNONYMOUS_CODING
AAEL000001	1.1	4290724 - 4298425	4298246	3	A	10	G	34	P	SYNONYMOUS_CODING	11	G	4	P	SYNONYMOUS_CODING
AAEL000001	1.1	4290724 - 4298425	4298264	3	C	35	T	19	P	SYNONYMOUS_CODING	11	T	5	P	SYNONYMOUS_CODING
AAEL000001	1.1	4290724 - 4298425	4298303	3	G	27	A	97	P	SYNONYMOUS_CODING	10	A	18	P	SYNONYMOUS_CODING
AAEL000001	1.1	4290724 - 4298425	4298321	3	A	12	G	98	P	SYNONYMOUS_CODING	11	G	19	P	SYNONYMOUS_CODING
AAEL000001	1.1	4290724 - 4298425	4298354	3	T	12	G	71	P	SYNONYMOUS_CODING	13	G	17	P	SYNONYMOUS_CODING
AAEL000001	1.1	4290724 - 4298425	4298369	3	G						32	C	12	P	SYNONYMOUS_CODING
AAEL000001	1.1	4290724 - 4298425	4298393	3	G	34	A	52	P	SYNONYMOUS_CODING	36	A	21	P	SYNONYMOUS_CODING
AAEL000001	1.1	4290724 - 4298425	4298420	3	C	24	T	47	P	SYNONYMOUS_CODING	61	T	47	P	SYNONYMOUS_CODING	292	T	60	P	SYNONYMOUS_CODING
AAEL000004	1.1	2714033 - 2718269	2714519	3	C	N/C	T	N/C	P	SYNONYMOUS_CODING	N/C	T	N/C	P	SYNONYMOUS_CODING
AAEL000004	1.1	2714033 - 2718269	2714524	1	T	N/C	C	N/C	P	NON_SYNONYMOUS_CODING	N/C	C	N/C	P	NON_SYNONYMOUS_CODING
AAEL000004	1.1	2714033 - 2718269	2714699	3	C	201	T	357	P	SYNONYMOUS_CODING
AAEL000004	1.1	2714033 - 2718269	2714843	3	G	213	T	429	P	SYNONYMOUS_CODING	255	T	271	P	SYNONYMOUS_CODING
AAEL000004	1.1	2714033 - 2718269	2714857	1	A						401	G	170	P	SYNONYMOUS_CODING
AAEL000004	1.1	2714033 - 2718269	2714953	1	C	526	T	134	P	NON_SYNONYMOUS_CODING	353	T	173	P	NON_SYNONYMOUS_CODING	798	T	165	P	NON_SYNONYMOUS_CODING
AAEL000004	1.1	2714033 - 2718269	2714990	3	T	553	C	83	P	SYNONYMOUS_CODING	423	C	93	P	SYNONYMOUS_CODING
AAEL000004	1.1	2714033 - 2718269	2715203	3	A						328	G	126	P	SYNONYMOUS_CODING
AAEL000004	1.1	2714033 - 2718269	2715224	3	G	576	A	65	P	SYNONYMOUS_CODING	359	A	100	P	SYNONYMOUS_CODING
AAEL000004	1.1	2714033 - 2718269	2715281	3	A	470	T	37	P	SYNONYMOUS_CODING
AAEL000004	1.1	2714033 - 2718269	2715365	3	T	482	C	40	P	SYNONYMOUS_CODING	242	C	88	P	SYNONYMOUS_CODING
AAEL000004	1.1	2714033 - 2718269	2715389	3	A											332	G	270	P	SYNONYMOUS_CODING
AAEL000004	1.1	2714033 - 2718269	2715485	3	C	432	T	146	P	SYNONYMOUS_CODING
AAEL000004	1.1	2714033 - 2718269	2715629	3	A						412	C	38	P	SYNONYMOUS_CODING
AAEL000004	1.1	2714033 - 2718269	2715653	3	C	477	T	99	P	SYNONYMOUS_CODING
AAEL000004	1.1	2714033 - 2718269	2715659	3	T	544	A	66	P	SYNONYMOUS_CODING	216	A	206	P	SYNONYMOUS_CODING	707	A	55	P	SYNONYMOUS_CODING
AAEL000004	1.1	2714033 - 2718269	2715695	3	G						306	A	84	P	SYNONYMOUS_CODING
AAEL000004	1.1	2714033 - 2718269	2715701	3	A	482	G	80	P	SYNONYMOUS_CODING
AAEL000004	1.1	2714033 - 2718269	2715725	3	T	344	C	169	P	SYNONYMOUS_CODING	205	C	180	P	SYNONYMOUS_CODING
AAEL000004	1.1	2714033 - 2718269	2715842	3	C						262	T	116	P	SYNONYMOUS_CODING	671	T	57	P	SYNONYMOUS_CODING
AAEL000004	1.1	2714033 - 2718269	2715866	3	C	489	T	62	P	SYNONYMOUS_CODING	357	T	88	P	SYNONYMOUS_CODING
AAEL000004	1.1	2714033 - 2718269	2715923	3	C	450	T	94	P	SYNONYMOUS_CODING
AAEL000004	1.1	2714033 - 2718269	2715965	3	T	203	G	137	P	SYNONYMOUS_CODING	209	G	60	P	SYNONYMOUS_CODING
AAEL000004	1.1	2714033 - 2718269	2718195	3	G	422	A	189	P	SYNONYMOUS_CODING	186	A	256	P	SYNONYMOUS_CODING
AAEL000005	1.1	4197253 - 4221459	4197291	1	T	13	C	101	P	SYNONYMOUS_CODING	67	C	64	P	SYNONYMOUS_CODING	115	C	115	P	SYNONYMOUS_CODING
AAEL000005	1.1	4197253 - 4221459	4197384	1	G	60	A	72	P	NON_SYNONYMOUS_CODING
AAEL000005	1.1	4197253 - 4221459	4217239	3	A	55	G	332	P	SYNONYMOUS_CODING	0	G	502	F	SYNONYMOUS_CODING	285	G	453	P	SYNONYMOUS_CODING
AAEL000005	1.1	4197253 - 4221459	4217260	3	C						343	A	160	P	SYNONYMOUS_CODING	654	A	50	P	SYNONYMOUS_CODING
AAEL000005	1.1	4197253 - 4221459	4217407	3	G	101	T	277	P	SYNONYMOUS_CODING	222	T	238	P	SYNONYMOUS_CODING	500	T	463	P	SYNONYMOUS_CODING
AAEL000005	1.1	4197253 - 4221459	4217419	3	C						464	T	34	P	SYNONYMOUS_CODING
AAEL000005	1.1	4197253 - 4221459	4217437	3	C						476	T	55	P	SYNONYMOUS_CODING
AAEL000005	1.1	4197253 - 4221459	4217510	1	A	451	G	34	P	NON_SYNONYMOUS_CODING						929	G	218	P	NON_SYNONYMOUS_CODING
AAEL000005	1.1	4197253 - 4221459	4217536	3	G	150	T	277	P	NON_SYNONYMOUS_CODING	369	T	238	P	NON_SYNONYMOUS_CODING	592	T	413	P	NON_SYNONYMOUS_CODING
AAEL000005	1.1	4197253 - 4221459	4217587	3	G						438	A	203	P	SYNONYMOUS_CODING
AAEL000005	1.1	4197253 - 4221459	4220703	3	C	266	T	25	P	SYNONYMOUS_CODING	330	T	106	P	SYNONYMOUS_CODING
AAEL000005	1.1	4197253 - 4221459	4220775	3	C	68	T	68	P	SYNONYMOUS_CODING	195	T	67	P	SYNONYMOUS_CODING	268	T	76	P	SYNONYMOUS_CODING
AAEL000005	1.1	4197253 - 4221459	4220808	3	G	70	A	20	P	SYNONYMOUS_CODING	193	A	21	P	SYNONYMOUS_CODING
AAEL000005	1.1	4197253 - 4221459	4220871	3	C						170	T	82	P	SYNONYMOUS_CODING
AAEL000005	1.1	4197253 - 4221459	4221206	3	T	34	G	114	P	SYNONYMOUS_CODING	14	G	187	P	SYNONYMOUS_CODING	162	G	167	P	SYNONYMOUS_CODING
AAEL000005	1.1	4197253 - 4221459	4221224	3	C	47	T	109	P	SYNONYMOUS_CODING	109	T	98	P	SYNONYMOUS_CODING	185	T	150	P	SYNONYMOUS_CODING
AAEL000005	1.1	4197253 - 4221459	4221293	3	A	25	G	64	P	SYNONYMOUS_CODING	8	G	121	F	SYNONYMOUS_CODING	110	G	57	P	SYNONYMOUS_CODING
AAEL000005	1.1	4197253 - 4221459	4221305	3	C						81	T	17	P	SYNONYMOUS_CODING
AAEL000005	1.1	4197253 - 4221459	4221344	3	A	21	G	18	P	SYNONYMOUS_CODING	7	G	48	P	SYNONYMOUS_CODING	92	G	31	P	SYNONYMOUS_CODING
AAEL000005	1.1	4197253 - 4221459	4221353	3	C	N/C	A	N/C	P	SYNONYMOUS_CODING	N/C	A	N/C	P	SYNONYMOUS_CODING	N/C	A	N/C	P	SYNONYMOUS_CODING
AAEL000006	1.1	4321517 - 4323668	4321678	3	C	315	T	751	P	SYNONYMOUS_CODING
AAEL000006	1.1	4321517 - 4323668	4321822	3	G						882	T	246	P	SYNONYMOUS_CODING	2722	T	242	P	SYNONYMOUS_CODING
AAEL000006	1.1	4321517 - 4323668	4321831	3	C	1191	G	120	P	NON_SYNONYMOUS_CODING	453	G	605	P	NON_SYNONYMOUS_CODING	1118	G	1562	P	NON_SYNONYMOUS_CODING
AAEL000006	1.1	4321517 - 4323668	4321846	3	G						683	A	295	P	SYNONYMOUS_CODING	2339	A	327	P	SYNONYMOUS_CODING
AAEL000006	1.1	4321517 - 4323668	4321882	3	G						1118	A	97	P	SYNONYMOUS_CODING
AAEL000006	1.1	4321517 - 4323668	4322037	1	C						212	T	73	P	NON_SYNONYMOUS_CODING
AAEL000006	1.1	4321517 - 4323668	4322062	3	A	6	G	98	F	SYNONYMOUS_CODING	0	G	31	F	SYNONYMOUS_CODING	830	G	247	P	SYNONYMOUS_CODING
AAEL000006	1.1	4321517 - 4323668	4322068	3	A	7	G	61	P	SYNONYMOUS_CODING	0	G	11	F	SYNONYMOUS_CODING	709	G	213	P	SYNONYMOUS_CODING
AAEL000006	1.1	4321517 - 4323668	4322077	3	C	5	G	85	F	SYNONYMOUS_CODING	0	G	55	F	SYNONYMOUS_CODING
AAEL000006	1.1	4321517 - 4323668	4322086	3	T	9	A	286	F	SYNONYMOUS_CODING	1	A	206	F	SYNONYMOUS_CODING	855	A	240	P	SYNONYMOUS_CODING
AAEL000006	1.1	4321517 - 4323668	4322165	2	A	1	G	1223	F	NON_SYNONYMOUS_CODING	0	G	798	F	NON_SYNONYMOUS_CODING	823	G	1612	P	NON_SYNONYMOUS_CODING
AAEL000006	1.1	4321517 - 4323668	4322268	1	T	1	C	1397	F	NON_SYNONYMOUS_CODING	0	C	856	F	NON_SYNONYMOUS_CODING	769	C	1696	P	NON_SYNONYMOUS_CODING
AAEL000006	1.1	4321517 - 4323668	4322409	1	C						626	T	248	P	NON_SYNONYMOUS_CODING	1774	T	286	P	NON_SYNONYMOUS_CODING
AAEL000006	1.1	4321517 - 4323668	4322482	3	C	83	T	1026	P	SYNONYMOUS_CODING	300	T	346	P	SYNONYMOUS_CODING	833	T	834	P	SYNONYMOUS_CODING
AAEL000006	1.1	4321517 - 4323668	4322500	3	C						445	A	205	P	SYNONYMOUS_CODING
AAEL000006	1.1	4321517 - 4323668	4322629	3	T	11	C	1265	F	SYNONYMOUS_CODING	0	C	631	F	SYNONYMOUS_CODING	503	C	1195	P	SYNONYMOUS_CODING
AAEL000006	1.1	4321517 - 4323668	4322635	3	G						486	A	189	P	SYNONYMOUS_CODING	1551	A	198	P	SYNONYMOUS_CODING
AAEL000006	1.1	4321517 - 4323668	4322728	3	T	16	C	777	F	SYNONYMOUS_CODING	0	C	494	F	SYNONYMOUS_CODING	542	C	785	P	SYNONYMOUS_CODING
AAEL000006	1.1	4321517 - 4323668	4322755	3	G	141	A	271	P	SYNONYMOUS_CODING
AAEL000006	1.1	4321517 - 4323668	4322776	3	A	12	G	242	F	SYNONYMOUS_CODING	0	G	205	F	SYNONYMOUS_CODING	450	G	227	P	SYNONYMOUS_CODING
AAEL000006	1.1	4321517 - 4323668	4322791	3	G	175	A	19	P	SYNONYMOUS_CODING	59	A	35	P	SYNONYMOUS_CODING	424	A	32	P	SYNONYMOUS_CODING
AAEL000006	1.1	4321517 - 4323668	4322821	3	C	7	T	35	P	SYNONYMOUS_CODING	0	T	23	F	SYNONYMOUS_CODING
AAEL000006	1.1	4321517 - 4323668	4322830	3	A	10	G	10	P	SYNONYMOUS_CODING
AAEL000006	1.1	4321517 - 4323668	4322851	3	C						0	G	6	F	SYNONYMOUS_CODING
AAEL000006	1.1	4321517 - 4323668	4322857	3	A						0	G	4	F	SYNONYMOUS_CODING
AAEL000006	1.1	4321517 - 4323668	4322884	3	G	14	A	6	P	SYNONYMOUS_CODING
AAEL000006	1.1	4321517 - 4323668	4322890	3	T	15	C	8	P	SYNONYMOUS_CODING
AAEL000006	1.1	4321517 - 4323668	4322896	3	C	24	T	8	P	SYNONYMOUS_CODING	1	T	3	P	SYNONYMOUS_CODING
AAEL000006	1.1	4321517 - 4323668	4322926	3	A	18	G	63	P	SYNONYMOUS_CODING	0	G	25	F	SYNONYMOUS_CODING
AAEL000006	1.1	4321517 - 4323668	4322944	3	A	18	G	140	P	SYNONYMOUS_CODING	0	G	103	F	SYNONYMOUS_CODING	618	G	155	P	SYNONYMOUS_CODING
AAEL000006	1.1	4321517 - 4323668	4322953	3	C						155	T	26	P	SYNONYMOUS_CODING
AAEL000006	1.1	4321517 - 4323668	4322968	3	A	14	C	339	F	SYNONYMOUS_CODING	0	C	255	F	SYNONYMOUS_CODING	617	C	371	P	SYNONYMOUS_CODING
AAEL000006	1.1	4321517 - 4323668	4323093	3	G	388	T	271	P	SYNONYMOUS_CODING
AAEL000006	1.1	4321517 - 4323668	4323099	3	G						733	A	117	P	SYNONYMOUS_CODING
AAEL000006	1.1	4321517 - 4323668	4323114	3	A	613	T	46	P	SYNONYMOUS_CODING	772	T	120	P	SYNONYMOUS_CODING
AAEL000006	1.1	4321517 - 4323668	4323117	3	T	425	C	259	P	SYNONYMOUS_CODING
AAEL000006	1.1	4321517 - 4323668	4323135	3	G	357	A	161	P	SYNONYMOUS_CODING
AAEL000006	1.1	4321517 - 4323668	4323195	3	A	N/C	G	N/C	P	SYNONYMOUS_CODING	N/C	G	N/C	P	SYNONYMOUS_CODING	N/C	G	N/C	P	SYNONYMOUS_CODING
AAEL000006	1.1	4321517 - 4323668	4323210	3	A	73	G	7	P	SYNONYMOUS_CODING
AAEL000006	1.1	4321517 - 4323668	4323213	3	C	65	T	6	P	SYNONYMOUS_CODING	40	T	9	P	SYNONYMOUS_CODING
AAEL000006	1.1	4321517 - 4323668	4323216	3	A	14	G	10	P	SYNONYMOUS_CODING	3	G	5	P	SYNONYMOUS_CODING
AAEL000006	1.1	4321517 - 4323668	4323219	3	G	N/C	A	N/C	P	SYNONYMOUS_CODING
AAEL000006	1.1	4321517 - 4323668	4323237	3	A	14	G	55	P	SYNONYMOUS_CODING	0	G	9	F	SYNONYMOUS_CODING
AAEL000006	1.1	4321517 - 4323668	4323240	3	G						27	A	6	P	SYNONYMOUS_CODING
AAEL000006	1.1	4321517 - 4323668	4323288	3	T	N/C	C	N/C	F	SYNONYMOUS_CODING	N/C	C	N/C	P	SYNONYMOUS_CODING	N/C	C	N/C	P	SYNONYMOUS_CODING
AAEL000006	1.1	4321517 - 4323668	4323363	3	C	20	A	753	F	SYNONYMOUS_CODING	2	A	406	F	SYNONYMOUS_CODING	469	A	337	P	SYNONYMOUS_CODING
AAEL000006	1.1	4321517 - 4323668	4323401	1	G						256	A	119	P	NON_SYNONYMOUS_CODING
AAEL000006	1.1	4321517 - 4323668	4323405	3	G						337	A	38	P	SYNONYMOUS_CODING	490	A	79	P	SYNONYMOUS_CODING
AAEL000006	1.1	4321517 - 4323668	4323414	3	A	68	C	569	P	SYNONYMOUS_CODING
AAEL000006	1.1	4321517 - 4323668	4323423	3	T	70	C	475	P	SYNONYMOUS_CODING	148	C	219	P	SYNONYMOUS_CODING
AAEL000006	1.1	4321517 - 4323668	4323441	3	T											531	G	74	P	SYNONYMOUS_CODING
AAEL000006	1.1	4321517 - 4323668	4323489	3	G	164	C	990	P	SYNONYMOUS_CODING	438	C	34	P	SYNONYMOUS_CODING
AAEL000006	1.1	4321517 - 4323668	4323501	3	G						312	A	171	P	SYNONYMOUS_CODING
AAEL000006	1.1	4321517 - 4323668	4323507	3	T	175	C	1406	P	SYNONYMOUS_CODING	455	C	39	P	SYNONYMOUS_CODING
AAEL000006	1.1	4321517 - 4323668	4323549	3	A						433	G	112	P	SYNONYMOUS_CODING	838	G	159	P	SYNONYMOUS_CODING
AAEL000006	1.1	4321517 - 4323668	4323558	3	G						417	A	130	P	SYNONYMOUS_CODING	818	A	207	P	SYNONYMOUS_CODING
AAEL000006	1.1	4321517 - 4323668	4323564	3	G						353	A	200	P	SYNONYMOUS_CODING
AAEL000006	1.1	4321517 - 4323668	4323588	3	G	391	A	1383	P	SYNONYMOUS_CODING
AAEL000006	1.1	4321517 - 4323668	4323600	3	T						474	C	161	P	SYNONYMOUS_CODING
AAEL000010	1.1	4236617 - 4237833	4237514	3	C						5754	T	607	P	SYNONYMOUS_CODING
AAEL000010	1.1	4236617 - 4237833	4237553	3	A						6075	G	940	P	SYNONYMOUS_CODING
AAEL000010	1.1	4236617 - 4237833	4237613	N/A	A						233	G	84	P	START_GAINED: TTG, UTR_5_PRIME
AAEL000010	1.1	4236617 - 4237833	4237761	N/A	T	47	G	27	P	START_GAINED: TTG, UTR_5_PRIME	66	G	51	P	START_GAINED: TTG, UTR_5_PRIME
AAEL000016	1.1	228726 - 230295	228873	1	C	174	G	124	P	NON_SYNONYMOUS_CODING	90	G	131	P	NON_SYNONYMOUS_CODING
AAEL000016	1.1	228726 - 230295	229023	1	A	214	G	164	P	NON_SYNONYMOUS_CODING	112	G	184	P	NON_SYNONYMOUS_CODING
AAEL000016	1.1	228726 - 230295	229071	1	G	394	A	33	P	NON_SYNONYMOUS_CODING
AAEL000016	1.1	228726 - 230295	229091	3	C	246	T	172	P	SYNONYMOUS_CODING	139	T	217	P	SYNONYMOUS_CODING
AAEL000016	1.1	228726 - 230295	229169	3	G						384	C	61	P	SYNONYMOUS_CODING
AAEL000016	1.1	228726 - 230295	229208	3	T	278	G	22	P	SYNONYMOUS_CODING	131	G	367	P	SYNONYMOUS_CODING
AAEL000016	1.1	228726 - 230295	229325	3	A	295	G	250	P	SYNONYMOUS_CODING	159	G	378	P	SYNONYMOUS_CODING
AAEL000016	1.1	228726 - 230295	230014	1	G	259	A	143	P	NON_SYNONYMOUS_CODING
AAEL000016	1.1	228726 - 230295	230022	3	C	252	T	175	P	SYNONYMOUS_CODING	259	T	212	P	SYNONYMOUS_CODING
AAEL000016	1.1	228726 - 230295	230130	3	T						297	C	26	P	SYNONYMOUS_CODING
AAEL000016	1.1	228726 - 230295	230156	2	C						179	A	34	P	NON_SYNONYMOUS_CODING
AAEL000016	1.1	228726 - 230295	230163	3	C	213	T	134	P	SYNONYMOUS_CODING
AAEL000016	1.1	228726 - 230295	230175	3	T						280	C	58	P	SYNONYMOUS_CODING
AAEL000022	1.1	5369841 - 5370711	5369966	1	A	0	G	52	F	NON_SYNONYMOUS_CODING	0	G	94	F	NON_SYNONYMOUS_CODING	36	G	82	P	NON_SYNONYMOUS_CODING
AAEL000022	1.1	5369841 - 5370711	5369975	1	T	54	C	13	P	SYNONYMOUS_CODING						106	C	27	P	SYNONYMOUS_CODING
AAEL000022	1.1	5369841 - 5370711	5370031	3	G	83	T	26	P	SYNONYMOUS_CODING	94	T	34	P	SYNONYMOUS_CODING	238	T	55	P	SYNONYMOUS_CODING
AAEL000022	1.1	5369841 - 5370711	5370049	3	C	87	T	66	P	SYNONYMOUS_CODING	129	T	40	P	SYNONYMOUS_CODING	253	T	137	P	SYNONYMOUS_CODING
AAEL000022	1.1	5369841 - 5370711	5370063	2	C	39	T	142	P	NON_SYNONYMOUS_CODING	0	T	171	F	NON_SYNONYMOUS_CODING	139	T	287	P	NON_SYNONYMOUS_CODING
AAEL000022	1.1	5369841 - 5370711	5370076	3	C						171	T	21	P	SYNONYMOUS_CODING
AAEL000022	1.1	5369841 - 5370711	5370094	3	A						161	T	74	P	SYNONYMOUS_CODING
AAEL000022	1.1	5369841 - 5370711	5370145	3	C	103	A	185	P	SYNONYMOUS_CODING	169	A	118	P	SYNONYMOUS_CODING	346	A	289	P	SYNONYMOUS_CODING
AAEL000022	1.1	5369841 - 5370711	5370188	1	G	269	T	51	P	NON_SYNONYMOUS_CODING	263	T	40	P	NON_SYNONYMOUS_CODING	540	T	82	P	NON_SYNONYMOUS_CODING
AAEL000022	1.1	5369841 - 5370711	5370265	3	A	58	G	247	P	SYNONYMOUS_CODING	0	G	306	F	SYNONYMOUS_CODING	173	G	401	P	SYNONYMOUS_CODING
AAEL000022	1.1	5369841 - 5370711	5370274	3	G						245	A	36	P	SYNONYMOUS_CODING	490	A	54	P	SYNONYMOUS_CODING
AAEL000022	1.1	5369841 - 5370711	5370343	3	T	29	C	172	P	SYNONYMOUS_CODING	0	C	142	F	SYNONYMOUS_CODING	161	C	269	P	SYNONYMOUS_CODING
AAEL000022	1.1	5369841 - 5370711	5370349	3	T						121	C	23	P	SYNONYMOUS_CODING
AAEL000022	1.1	5369841 - 5370711	5370376	3	A	35	G	184	P	SYNONYMOUS_CODING	0	G	177	F	SYNONYMOUS_CODING	180	G	300	P	SYNONYMOUS_CODING
AAEL000022	1.1	5369841 - 5370711	5370469	3	C	285	T	64	P	SYNONYMOUS_CODING	276	T	46	P	SYNONYMOUS_CODING	508	T	117	P	SYNONYMOUS_CODING
AAEL000022	1.1	5369841 - 5370711	5370486	2	T	0	G	330	F	NON_SYNONYMOUS_CODING	0	G	311	F	NON_SYNONYMOUS_CODING	221	G	381	P	NON_SYNONYMOUS_CODING
AAEL000022	1.1	5369841 - 5370711	5370539	1	G											483	A	36	P	NON_SYNONYMOUS_CODING
AAEL000022	1.1	5369841 - 5370711	5370541	3	C	80	G	145	P	SYNONYMOUS_CODING	55	G	151	P	SYNONYMOUS_CODING	290	G	220	P	SYNONYMOUS_CODING
AAEL000022	1.1	5369841 - 5370711	5370559	3	G						156	A	42	P	SYNONYMOUS_CODING
AAEL000022	1.1	5369841 - 5370711	5370608	1	C	53	T	102	P	SYNONYMOUS_CODING	77	T	84	P	SYNONYMOUS_CODING	206	T	165	P	SYNONYMOUS_CODING
AAEL000028	1.1	2095012 - 2113327	2095120	3	A	820	C	1675	P	SYNONYMOUS_CODING	1176	C	761	P	SYNONYMOUS_CODING	4314	C	1619	P	SYNONYMOUS_CODING
AAEL000028	1.1	2095012 - 2113327	2095213	3	C	2290	T	180	P	SYNONYMOUS_CODING	1358	T	413	P	SYNONYMOUS_CODING
AAEL000028	1.1	2095012 - 2113327	2095300	3	A	504	G	1623	P	SYNONYMOUS_CODING	513	G	820	P	SYNONYMOUS_CODING	1374	G	2999	P	SYNONYMOUS_CODING
AAEL000028	1.1	2095012 - 2113327	2095309	3	G						1077	A	246	P	SYNONYMOUS_CODING
AAEL000028	1.1	2095012 - 2113327	2095417	3	C						1125	A	220	P	SYNONYMOUS_CODING
AAEL000028	1.1	2095012 - 2113327	2095468	3	C	714	G	1701	P	SYNONYMOUS_CODING	1152	G	85	P	SYNONYMOUS_CODING	4130	G	945	P	SYNONYMOUS_CODING
AAEL000028	1.1	2095012 - 2113327	2095594	3	G	285	A	1076	P	SYNONYMOUS_CODING	545	A	226	P	SYNONYMOUS_CODING	1230	A	1864	P	SYNONYMOUS_CODING
AAEL000028	1.1	2095012 - 2113327	2103878	3	G						477	A	101	P	SYNONYMOUS_CODING
AAEL000028	1.1	2095012 - 2113327	2103896	3	G	1179	A	308	P	SYNONYMOUS_CODING	344	A	474	P	SYNONYMOUS_CODING	2552	A	775	P	SYNONYMOUS_CODING
AAEL000028	1.1	2095012 - 2113327	2103929	3	C						559	A	222	P	SYNONYMOUS_CODING
AAEL000028	1.1	2095012 - 2113327	2103944	3	G	486	T	899	P	SYNONYMOUS_CODING						1926	T	1401	P	SYNONYMOUS_CODING
AAEL000028	1.1	2095012 - 2113327	2103964	1	G						689	A	203	P	SYNONYMOUS_CODING
AAEL000028	1.1	2095012 - 2113327	2103991	1	C	1327	T	113	P	NON_SYNONYMOUS_CODING	681	T	258	P	NON_SYNONYMOUS_CODING
AAEL000028	1.1	2095012 - 2113327	2104052	3	T	1054	C	253	P	SYNONYMOUS_CODING	607	C	208	P	SYNONYMOUS_CODING	2524	C	502	P	SYNONYMOUS_CODING
AAEL000028	1.1	2095012 - 2113327	2104085	3	A						813	G	58	P	SYNONYMOUS_CODING
AAEL000028	1.1	2095012 - 2113327	2113069	3	T						493	C	203	P	SYNONYMOUS_CODING	3414	C	277	P	SYNONYMOUS_CODING
AAEL000028	1.1	2095012 - 2113327	2113099	3	G	1164	A	231	P	SYNONYMOUS_CODING	308	A	390	P	SYNONYMOUS_CODING	2683	A	876	P	SYNONYMOUS_CODING
AAEL000028	1.1	2095012 - 2113327	2113266	N/A	C						0	T	3	F	SPLICE_SITE_DONOR
AAEL000028	1.1	2095012 - 2113327	2113271	3	A	775	G	186	P	SYNONYMOUS_CODING	201	G	335	P	SYNONYMOUS_CODING	1914	G	637	P	SYNONYMOUS_CODING
AAEL000038	1.1	2242204 - 2253857	2242288	3	T	248	C	32	P	SYNONYMOUS_CODING	282	C	105	P	SYNONYMOUS_CODING
AAEL000038	1.1	2242204 - 2253857	2242306	3	G											658	A	180	P	SYNONYMOUS_CODING
AAEL000038	1.1	2242204 - 2253857	2242460	2	C	111	T	147	P	NON_SYNONYMOUS_CODING	105	T	295	P	NON_SYNONYMOUS_CODING	668	T	137	P	NON_SYNONYMOUS_CODING
AAEL000038	1.1	2242204 - 2253857	2242473	1	G	112	T	162	P	NON_SYNONYMOUS_CODING	104	T	307	P	NON_SYNONYMOUS_CODING	647	T	138	P	NON_SYNONYMOUS_CODING
AAEL000038	1.1	2242204 - 2253857	2242617	3	C						216	A	70	P	SYNONYMOUS_CODING
AAEL000038	1.1	2242204 - 2253857	2242701	3	T	435	C	71	P	SYNONYMOUS_CODING	180	C	487	P	SYNONYMOUS_CODING
AAEL000038	1.1	2242204 - 2253857	2242815	3	C	230	T	161	P	SYNONYMOUS_CODING
AAEL000038	1.1	2242204 - 2253857	2253191	3	T						106	C	179	P	SYNONYMOUS_CODING
AAEL000038	1.1	2242204 - 2253857	2253218	3	T	137	C	142	P	SYNONYMOUS_CODING						652	C	165	P	SYNONYMOUS_CODING
AAEL000038	1.1	2242204 - 2253857	2253227	3	G						123	A	166	P	SYNONYMOUS_CODING
AAEL000038	1.1	2242204 - 2253857	2253327	1	G	244	C	19	P	NON_SYNONYMOUS_CODING	313	C	53	P	NON_SYNONYMOUS_CODING
AAEL000038	1.1	2242204 - 2253857	2253367	3	T	122	A	53	P	SYNONYMOUS_CODING	81	A	265	P	SYNONYMOUS_CODING	550	A	155	P	SYNONYMOUS_CODING
AAEL000038	1.1	2242204 - 2253857	2253460	3	C	142	T	206	P	SYNONYMOUS_CODING	93	T	365	P	SYNONYMOUS_CODING	519	T	181	P	SYNONYMOUS_CODING
AAEL000038	1.1	2242204 - 2253857	2253642	1	C	269	T	38	P	NON_SYNONYMOUS_CODING
AAEL000038	1.1	2242204 - 2253857	2253695	2	T						192	G	102	P	NON_SYNONYMOUS_CODING	735	G	97	P	NON_SYNONYMOUS_CODING
AAEL000038	1.1	2242204 - 2253857	2253719	2	T	144	C	86	P	NON_SYNONYMOUS_CODING	81	C	116	P	NON_SYNONYMOUS_CODING	788	C	59	P	NON_SYNONYMOUS_CODING
AAEL000038	1.1	2242204 - 2253857	2253811	2	A	98	G	26	P	NON_SYNONYMOUS_CODING	58	G	10	P	NON_SYNONYMOUS_CODING
AAEL000038	1.1	2242204 - 2253857	2253825	3	T	74	C	19	P	SYNONYMOUS_CODING	45	C	15	P	SYNONYMOUS_CODING
AAEL000038	1.1	2242204 - 2253857	2253846	3	C						89	G	34	P	NON_SYNONYMOUS_CODING	475	G	36	P	NON_SYNONYMOUS_CODING
AAEL000055	1.1	4165539 - 4169600	4165716	3	C	30	T	86	P	SYNONYMOUS_CODING	72	T	55	P	SYNONYMOUS_CODING	179	T	173	P	SYNONYMOUS_CODING
AAEL000055	1.1	4165539 - 4169600	4165755	3	G	34	A	140	P	SYNONYMOUS_CODING	108	A	80	P	SYNONYMOUS_CODING	200	A	290	P	SYNONYMOUS_CODING
AAEL000055	1.1	4165539 - 4169600	4165815	3	A	55	G	245	P	SYNONYMOUS_CODING	48	G	215	P	SYNONYMOUS_CODING	252	G	417	P	SYNONYMOUS_CODING
AAEL000055	1.1	4165539 - 4169600	4165848	3	G						118	T	19	P	SYNONYMOUS_CODING
AAEL000055	1.1	4165539 - 4169600	4165869	3	G	50	A	100	P	SYNONYMOUS_CODING	55	A	52	P	SYNONYMOUS_CODING
AAEL000055	1.1	4165539 - 4169600	4165896	3	G						143	A	27	P	SYNONYMOUS_CODING
AAEL000055	1.1	4165539 - 4169600	4165908	3	A	34	G	155	P	SYNONYMOUS_CODING	0	G	211	F	SYNONYMOUS_CODING	207	G	375	P	SYNONYMOUS_CODING
AAEL000055	1.1	4165539 - 4169600	4165929	3	C	61	A	172	P	SYNONYMOUS_CODING	171	A	104	P	SYNONYMOUS_CODING	261	A	411	P	SYNONYMOUS_CODING
AAEL000055	1.1	4165539 - 4169600	4166052	3	A						278	G	52	P	SYNONYMOUS_CODING
AAEL000055	1.1	4165539 - 4169600	4166136	3	A	37	G	210	P	SYNONYMOUS_CODING	3	G	262	F	SYNONYMOUS_CODING	213	G	120	P	SYNONYMOUS_CODING
AAEL000055	1.1	4165539 - 4169600	4166148	3	A	34	T	207	P	SYNONYMOUS_CODING	0	T	252	F	SYNONYMOUS_CODING	226	T	154	P	SYNONYMOUS_CODING
AAEL000055	1.1	4165539 - 4169600	4166343	3	T						350	C	46	P	SYNONYMOUS_CODING
AAEL000055	1.1	4165539 - 4169600	4168704	3	G						305	A	36	P	SYNONYMOUS_CODING
AAEL000055	1.1	4165539 - 4169600	4168707	3	A						169	G	170	P	SYNONYMOUS_CODING	223	G	393	P	SYNONYMOUS_CODING
AAEL000055	1.1	4165539 - 4169600	4168710	3	T						291	C	35	P	SYNONYMOUS_CODING
AAEL000055	1.1	4165539 - 4169600	4168743	3	C	66	T	264	P	SYNONYMOUS_CODING	192	T	113	P	SYNONYMOUS_CODING	235	T	287	P	SYNONYMOUS_CODING
AAEL000055	1.1	4165539 - 4169600	4168794	3	G											567	T	45	P	SYNONYMOUS_CODING
AAEL000055	1.1	4165539 - 4169600	4168926	3	G	362	A	31	P	SYNONYMOUS_CODING	306	A	34	P	SYNONYMOUS_CODING
AAEL000055	1.1	4165539 - 4169600	4168968	3	G						196	A	86	P	SYNONYMOUS_CODING
AAEL000055	1.1	4165539 - 4169600	4168986	3	T						263	C	31	P	SYNONYMOUS_CODING
AAEL000055	1.1	4165539 - 4169600	4168989	3	A	325	C	26	P	NON_SYNONYMOUS_CODING						259	C	389	P	NON_SYNONYMOUS_CODING
AAEL000055	1.1	4165539 - 4169600	4168992	3	G						254	A	30	P	SYNONYMOUS_CODING
AAEL000055	1.1	4165539 - 4169600	4169046	3	C											268	T	440	P	SYNONYMOUS_CODING
AAEL000055	1.1	4165539 - 4169600	4169138	1	T	26	C	111	P	NON_SYNONYMOUS_CODING	1	C	132	F	NON_SYNONYMOUS_CODING	155	C	162	P	NON_SYNONYMOUS_CODING
AAEL000055	1.1	4165539 - 4169600	4169151	3	C						159	T	57	P	SYNONYMOUS_CODING
AAEL000055	1.1	4165539 - 4169600	4169326	2	G						129	C	23	P	NON_SYNONYMOUS_CODING
AAEL000064	1.1	35414 - 53420	35567	2	T						98	C	40	P	NON_SYNONYMOUS_CODING
AAEL000064	1.1	35414 - 53420	35622	3	C	153	T	118	P	SYNONYMOUS_CODING
AAEL000064	1.1	35414 - 53420	35628	3	T						200	C	18	P	SYNONYMOUS_CODING
AAEL000064	1.1	35414 - 53420	35791	1	A	185	C	104	P	SYNONYMOUS_CODING	44	C	143	P	SYNONYMOUS_CODING
AAEL000064	1.1	35414 - 53420	36001	3	T	203	G	193	P	SYNONYMOUS_CODING	217	G	138	P	SYNONYMOUS_CODING
AAEL000064	1.1	35414 - 53420	36017	1	C	206	A	175	P	SYNONYMOUS_CODING
AAEL000064	1.1	35414 - 53420	52194	3	A	157	C	115	P	SYNONYMOUS_CODING	193	C	79	P	SYNONYMOUS_CODING
AAEL000064	1.1	35414 - 53420	52221	3	G	169	C	58	P	SYNONYMOUS_CODING	179	C	39	P	SYNONYMOUS_CODING
AAEL000064	1.1	35414 - 53420	52266	3	T	269	C	34	P	SYNONYMOUS_CODING	234	C	20	P	SYNONYMOUS_CODING
AAEL000064	1.1	35414 - 53420	52278	3	G	297	A	29	P	SYNONYMOUS_CODING
AAEL000064	1.1	35414 - 53420	52461	3	C	315	T	24	P	SYNONYMOUS_CODING	334	T	141	P	SYNONYMOUS_CODING
AAEL000064	1.1	35414 - 53420	52467	3	C	331	T	46	P	SYNONYMOUS_CODING
AAEL000064	1.1	35414 - 53420	52497	3	C						333	T	219	P	SYNONYMOUS_CODING
AAEL000064	1.1	35414 - 53420	52524	3	T	286	C	202	P	SYNONYMOUS_CODING	533	C	58	P	SYNONYMOUS_CODING
AAEL000064	1.1	35414 - 53420	52537	1	A						560	T	62	P	NON_SYNONYMOUS_CODING
AAEL000064	1.1	35414 - 53420	52584	3	C	410	G	302	P	SYNONYMOUS_CODING	292	G	335	P	SYNONYMOUS_CODING	18	G	1299	F	SYNONYMOUS_CODING
AAEL000064	1.1	35414 - 53420	52674	3	T	274	C	137	P	SYNONYMOUS_CODING	484	C	80	P	SYNONYMOUS_CODING
AAEL000064	1.1	35414 - 53420	52698	3	T						254	C	266	P	SYNONYMOUS_CODING
AAEL000064	1.1	35414 - 53420	52773	3	T	4	C	241	F	SYNONYMOUS_CODING	297	C	91	P	SYNONYMOUS_CODING	31	C	1105	F	SYNONYMOUS_CODING
AAEL000064	1.1	35414 - 53420	52788	3	C	242	T	47	P	SYNONYMOUS_CODING
AAEL000064	1.1	35414 - 53420	52815	3	A	199	G	237	P	SYNONYMOUS_CODING	436	G	83	P	SYNONYMOUS_CODING	33	G	904	F	SYNONYMOUS_CODING
AAEL000064	1.1	35414 - 53420	52848	3	A	306	T	272	P	SYNONYMOUS_CODING	485	T	83	P	SYNONYMOUS_CODING	43	T	920	F	SYNONYMOUS_CODING
AAEL000064	1.1	35414 - 53420	53131	3	G						276	T	91	P	SYNONYMOUS_CODING
AAEL000064	1.1	35414 - 53420	53137	3	C						278	T	73	P	SYNONYMOUS_CODING
AAEL000064	1.1	35414 - 53420	53152	3	A						248	C	46	P	SYNONYMOUS_CODING
AAEL000064	1.1	35414 - 53420	53179	3	C	228	T	169	P	SYNONYMOUS_CODING	89	T	123	P	SYNONYMOUS_CODING
AAEL000064	1.1	35414 - 53420	53185	3	G	228	C	162	P	SYNONYMOUS_CODING	99	C	102	P	SYNONYMOUS_CODING
AAEL000064	1.1	35414 - 53420	53242	3	T	135	C	15	P	SYNONYMOUS_CODING	83	C	19	P	SYNONYMOUS_CODING
AAEL000074	1.1	2229604 - 2241653	2229620	2	T	101	G	35	P	NON_SYNONYMOUS_CODING	26	G	53	P	NON_SYNONYMOUS_CODING	585	G	163	P	NON_SYNONYMOUS_CODING
AAEL000074	1.1	2229604 - 2241653	2229625	1	A	121	T	43	P	NON_SYNONYMOUS_CODING	40	T	60	P	NON_SYNONYMOUS_CODING	678	T	169	P	NON_SYNONYMOUS_CODING
AAEL000074	1.1	2229604 - 2241653	2229651	3	G	221	C	77	P	NON_SYNONYMOUS_CODING	127	C	23	P	NON_SYNONYMOUS_CODING
AAEL000074	1.1	2229604 - 2241653	2229765	3	G						201	T	56	P	SYNONYMOUS_CODING
AAEL000074	1.1	2229604 - 2241653	2229768	3	C	360	T	267	P	SYNONYMOUS_CODING	275	T	23	P	SYNONYMOUS_CODING
AAEL000074	1.1	2229604 - 2241653	2229813	3	A						216	T	66	P	SYNONYMOUS_CODING
AAEL000074	1.1	2229604 - 2241653	2229894	3	A	174	G	274	P	SYNONYMOUS_CODING	99	G	224	P	SYNONYMOUS_CODING	1103	G	329	P	SYNONYMOUS_CODING
AAEL000074	1.1	2229604 - 2241653	2229909	3	C	174	T	215	P	SYNONYMOUS_CODING	93	T	185	P	SYNONYMOUS_CODING	1150	T	323	P	SYNONYMOUS_CODING
AAEL000074	1.1	2229604 - 2241653	2229947	2	C	320	T	33	P	NON_SYNONYMOUS_CODING
AAEL000074	1.1	2229604 - 2241653	2229983	2	T	276	C	246	P	NON_SYNONYMOUS_CODING
AAEL000074	1.1	2229604 - 2241653	2240932	3	A	49	T	201	P	SYNONYMOUS_CODING	0	T	131	F	SYNONYMOUS_CODING	450	T	82	P	SYNONYMOUS_CODING
AAEL000074	1.1	2229604 - 2241653	2241116	3	G	418	T	378	P	NON_SYNONYMOUS_CODING	295	T	235	P	NON_SYNONYMOUS_CODING	1266	T	425	P	NON_SYNONYMOUS_CODING
AAEL000074	1.1	2229604 - 2241653	2241179	3	T	724	C	148	P	SYNONYMOUS_CODING	403	C	165	P	SYNONYMOUS_CODING	1244	C	368	P	SYNONYMOUS_CODING
AAEL000074	1.1	2229604 - 2241653	2241227	3	C						419	T	71	P	SYNONYMOUS_CODING	1371	T	290	P	SYNONYMOUS_CODING
AAEL000074	1.1	2229604 - 2241653	2241264	1	T	441	A	294	P	NON_SYNONYMOUS_CODING						1440	A	288	P	NON_SYNONYMOUS_CODING
AAEL000074	1.1	2229604 - 2241653	2241278	3	A	504	G	205	P	SYNONYMOUS_CODING	448	G	81	P	SYNONYMOUS_CODING
AAEL000074	1.1	2229604 - 2241653	2241317	3	G	385	A	245	P	SYNONYMOUS_CODING	254	A	411	P	SYNONYMOUS_CODING	1447	A	407	P	SYNONYMOUS_CODING
AAEL000074	1.1	2229604 - 2241653	2241363	1	C	488	T	322	P	SYNONYMOUS_CODING
AAEL000074	1.1	2229604 - 2241653	2241428	3	T	568	C	65	P	SYNONYMOUS_CODING	284	C	404	P	SYNONYMOUS_CODING	1486	C	403	P	SYNONYMOUS_CODING
AAEL000074	1.1	2229604 - 2241653	2241569	3	A	220	G	181	P	SYNONYMOUS_CODING	443	G	40	P	SYNONYMOUS_CODING
AAEL000074	1.1	2229604 - 2241653	2241578	3	C	187	T	162	P	SYNONYMOUS_CODING
AAEL000074	1.1	2229604 - 2241653	2241608	3	G											451	A	160	P	SYNONYMOUS_CODING
AAEL000077	1.1	2743470 - 2750947	2744028	3	A						324	G	212	P	SYNONYMOUS_CODING
AAEL000077	1.1	2743470 - 2750947	2744049	3	C						336	T	118	P	SYNONYMOUS_CODING
AAEL000077	1.1	2743470 - 2750947	2744064	3	C	442	T	102	P	SYNONYMOUS_CODING
AAEL000077	1.1	2743470 - 2750947	2744091	3	T	382	C	234	P	SYNONYMOUS_CODING
AAEL000077	1.1	2743470 - 2750947	2744248	2	C	760	T	54	P	NON_SYNONYMOUS_CODING	409	T	206	P	NON_SYNONYMOUS_CODING
AAEL000077	1.1	2743470 - 2750947	2744364	3	A						462	T	41	P	NON_SYNONYMOUS_CODING
AAEL000077	1.1	2743470 - 2750947	2744391	3	A						472	G	38	P	SYNONYMOUS_CODING
AAEL000077	1.1	2743470 - 2750947	2744475	3	A	559	T	194	P	SYNONYMOUS_CODING	288	T	222	P	SYNONYMOUS_CODING
AAEL000077	1.1	2743470 - 2750947	2744637	3	A	225	T	621	P	SYNONYMOUS_CODING	203	T	369	P	SYNONYMOUS_CODING
AAEL000077	1.1	2743470 - 2750947	2744715	3	C	750	T	77	P	SYNONYMOUS_CODING	433	T	98	P	SYNONYMOUS_CODING
AAEL000077	1.1	2743470 - 2750947	2744739	3	C	663	T	75	P	SYNONYMOUS_CODING	367	T	98	P	SYNONYMOUS_CODING
AAEL000077	1.1	2743470 - 2750947	2744766	3	G						383	T	128	P	SYNONYMOUS_CODING
AAEL000077	1.1	2743470 - 2750947	2744772	3	C	582	T	361	P	SYNONYMOUS_CODING
AAEL000077	1.1	2743470 - 2750947	2744799	3	A						378	G	215	P	SYNONYMOUS_CODING
AAEL000077	1.1	2743470 - 2750947	2750413	3	C						376	T	275	P	SYNONYMOUS_CODING
AAEL000077	1.1	2743470 - 2750947	2750428	3	C	865	T	196	P	SYNONYMOUS_CODING
AAEL000077	1.1	2743470 - 2750947	2750461	N/A	C						425	T	137	P	START_GAINED: TTG, UTR_5_PRIME
AAEL000079	1.1	322042 - 391518	322625	N/A	T						85	A	74	P	START_GAINED: ATG, UTR_5_PRIME	422	A	68	P	START_GAINED: ATG, UTR_5_PRIME
AAEL000079	1.1	322042 - 391518	365755	1	A						167	G	128	P	NON_SYNONYMOUS_CODING
AAEL000079	1.1	322042 - 391518	365873	2	C	94	T	230	P	NON_SYNONYMOUS_CODING	278	T	64	P	NON_SYNONYMOUS_CODING	183	T	404	P	NON_SYNONYMOUS_CODING
AAEL000079	1.1	322042 - 391518	365923	1	G						180	A	120	P	NON_SYNONYMOUS_CODING
AAEL000079	1.1	322042 - 391518	365940	3	C	69	T	145	P	SYNONYMOUS_CODING	22	T	230	P	SYNONYMOUS_CODING	129	T	290	P	SYNONYMOUS_CODING
AAEL000079	1.1	322042 - 391518	366087	3	G	156	A	17	P	SYNONYMOUS_CODING
AAEL000079	1.1	322042 - 391518	366111	3	G	157	T	30	P	SYNONYMOUS_CODING
AAEL000079	1.1	322042 - 391518	366378	3	C	242	T	85	P	SYNONYMOUS_CODING	258	T	104	P	SYNONYMOUS_CODING
AAEL000079	1.1	322042 - 391518	366471	3	A	206	G	102	P	SYNONYMOUS_CODING	95	G	253	P	SYNONYMOUS_CODING
AAEL000079	1.1	322042 - 391518	366520	1	A											482	C	34	P	NON_SYNONYMOUS_CODING
AAEL000079	1.1	322042 - 391518	366652	1	G	83	A	23	P	NON_SYNONYMOUS_CODING
AAEL000079	1.1	322042 - 391518	366663	3	A	84	T	33	P	NON_SYNONYMOUS_CODING	121	T	93	P	NON_SYNONYMOUS_CODING
AAEL000079	1.1	322042 - 391518	366724	1	C	82	T	27	P	NON_SYNONYMOUS_CODING
AAEL000079	1.1	322042 - 391518	366759	3	G						109	A	81	P	SYNONYMOUS_CODING
AAEL000079	1.1	322042 - 391518	366783	3	C	66	T	34	P	SYNONYMOUS_CODING	48	T	132	P	SYNONYMOUS_CODING
AAEL000079	1.1	322042 - 391518	366849	3	G	109	A	34	P	SYNONYMOUS_CODING	155	A	52	P	SYNONYMOUS_CODING
AAEL000079	1.1	322042 - 391518	366960	3	G	126	A	42	P	SYNONYMOUS_CODING
AAEL000079	1.1	322042 - 391518	377396	3	A	133	G	65	P	SYNONYMOUS_CODING	65	G	132	P	SYNONYMOUS_CODING
AAEL000079	1.1	322042 - 391518	377408	3	A						60	G	149	P	SYNONYMOUS_CODING
AAEL000079	1.1	322042 - 391518	377426	3	C						303	T	58	P	SYNONYMOUS_CODING	318	T	339	P	SYNONYMOUS_CODING
AAEL000079	1.1	322042 - 391518	377576	3	C	122	A	108	P	SYNONYMOUS_CODING	259	A	48	P	SYNONYMOUS_CODING	169	A	327	P	SYNONYMOUS_CODING
AAEL000079	1.1	322042 - 391518	377588	3	C	187	T	75	P	SYNONYMOUS_CODING
AAEL000079	1.1	322042 - 391518	377663	3	C						197	G	88	P	SYNONYMOUS_CODING
AAEL000079	1.1	322042 - 391518	377684	3	G	176	A	85	P	SYNONYMOUS_CODING
AAEL000079	1.1	322042 - 391518	377777	3	C	226	T	53	P	SYNONYMOUS_CODING
AAEL000079	1.1	322042 - 391518	377807	3	C	228	G	48	P	SYNONYMOUS_CODING	101	G	163	P	SYNONYMOUS_CODING
AAEL000079	1.1	322042 - 391518	377837	3	A	202	G	53	P	SYNONYMOUS_CODING	98	G	163	P	SYNONYMOUS_CODING
AAEL000079	1.1	322042 - 391518	377906	3	C						176	T	158	P	SYNONYMOUS_CODING
AAEL000079	1.1	322042 - 391518	378188	3	A	229	G	114	P	SYNONYMOUS_CODING	108	G	169	P	SYNONYMOUS_CODING
AAEL000079	1.1	322042 - 391518	378197	3	G						263	A	20	P	SYNONYMOUS_CODING
AAEL000079	1.1	322042 - 391518	378212	3	T	266	C	98	P	SYNONYMOUS_CODING	262	C	24	P	SYNONYMOUS_CODING
AAEL000079	1.1	322042 - 391518	378234	1	G						164	A	142	P	NON_SYNONYMOUS_CODING
AAEL000079	1.1	322042 - 391518	378353	3	A						263	T	80	P	NON_SYNONYMOUS_CODING
AAEL000079	1.1	322042 - 391518	378359	3	T						250	G	80	P	SYNONYMOUS_CODING
AAEL000079	1.1	322042 - 391518	378557	3	A	116	T	49	P	SYNONYMOUS_CODING
AAEL000079	1.1	322042 - 391518	378590	3	T						200	C	59	P	SYNONYMOUS_CODING
AAEL000079	1.1	322042 - 391518	378604	2	C						81	T	201	P	NON_SYNONYMOUS_CODING
AAEL000079	1.1	322042 - 391518	378612	1	G						132	A	124	P	NON_SYNONYMOUS_CODING
AAEL000079	1.1	322042 - 391518	378689	3	T	250	C	29	P	SYNONYMOUS_CODING
AAEL000079	1.1	322042 - 391518	378726	1	G	166	A	74	P	NON_SYNONYMOUS_CODING	79	A	107	P	NON_SYNONYMOUS_CODING
AAEL000079	1.1	322042 - 391518	378784	2	G						67	A	139	P	NON_SYNONYMOUS_CODING
AAEL000079	1.1	322042 - 391518	378791	3	C						216	T	30	P	SYNONYMOUS_CODING
AAEL000079	1.1	322042 - 391518	378799	2	C	207	T	55	P	NON_SYNONYMOUS_CODING	119	T	117	P	NON_SYNONYMOUS_CODING
AAEL000079	1.1	322042 - 391518	378809	3	G	244	A	64	P	SYNONYMOUS_CODING
AAEL000079	1.1	322042 - 391518	378846	1	A						367	T	63	P	NON_SYNONYMOUS_CODING
AAEL000079	1.1	322042 - 391518	378946	2	T						128	C	212	P	NON_SYNONYMOUS_CODING
AAEL000079	1.1	322042 - 391518	378981	1	T	246	C	55	P	SYNONYMOUS_CODING	123	C	162	P	SYNONYMOUS_CODING
AAEL000079	1.1	322042 - 391518	379001	3	C	246	T	79	P	SYNONYMOUS_CODING	134	T	173	P	SYNONYMOUS_CODING
AAEL000079	1.1	322042 - 391518	379081	2	G	375	A	28	P	NON_SYNONYMOUS_CODING	281	A	226	P	NON_SYNONYMOUS_CODING
AAEL000079	1.1	322042 - 391518	379263	1	G						131	C	323	P	NON_SYNONYMOUS_CODING
AAEL000079	1.1	322042 - 391518	379310	3	A	N/C	G	N/C	P	SYNONYMOUS_CODING	N/C	G	N/C	P	SYNONYMOUS_CODING
AAEL000079	1.1	322042 - 391518	379423	2	G	N/C	A	N/C	P	NON_SYNONYMOUS_CODING	N/C	A	N/C	P	NON_SYNONYMOUS_CODING
AAEL000079	1.1	322042 - 391518	379424	3	C	N/C	T	N/C	P	SYNONYMOUS_CODING	N/C	T	N/C	P	SYNONYMOUS_CODING
AAEL000079	1.1	322042 - 391518	379452	1	A	301	G	76	P	NON_SYNONYMOUS_CODING
AAEL000079	1.1	322042 - 391518	379457	3	G						282	A	77	P	SYNONYMOUS_CODING
AAEL000079	1.1	322042 - 391518	379484	3	C	95	T	190	P	SYNONYMOUS_CODING	250	T	66	P	SYNONYMOUS_CODING	163	T	360	P	SYNONYMOUS_CODING
AAEL000079	1.1	322042 - 391518	379492	2	C						209	T	109	P	NON_SYNONYMOUS_CODING
AAEL000079	1.1	322042 - 391518	379547	3	C	143	T	29	P	SYNONYMOUS_CODING
AAEL000079	1.1	322042 - 391518	379556	3	G	120	A	13	P	SYNONYMOUS_CODING
AAEL000079	1.1	322042 - 391518	379584	1	G						163	A	63	P	NON_SYNONYMOUS_CODING
AAEL000079	1.1	322042 - 391518	379625	3	T	168	C	56	P	SYNONYMOUS_CODING
AAEL000079	1.1	322042 - 391518	379793	3	C	236	T	28	P	SYNONYMOUS_CODING
AAEL000079	1.1	322042 - 391518	379868	3	G	257	A	30	P	SYNONYMOUS_CODING
AAEL000079	1.1	322042 - 391518	380018	3	T						160	G	74	P	SYNONYMOUS_CODING
AAEL000079	1.1	322042 - 391518	380049	1	G	203	T	58	P	NON_SYNONYMOUS_CODING	221	T	75	P	NON_SYNONYMOUS_CODING
AAEL000079	1.1	322042 - 391518	380106	1	T						234	C	130	P	NON_SYNONYMOUS_CODING
AAEL000079	1.1	322042 - 391518	380129	3	C						221	T	123	P	SYNONYMOUS_CODING
AAEL000079	1.1	322042 - 391518	382701	3	C	172	T	12	P	SYNONYMOUS_CODING	183	T	124	P	SYNONYMOUS_CODING
AAEL000079	1.1	322042 - 391518	382707	3	C	157	T	15	P	SYNONYMOUS_CODING						471	T	35	P	SYNONYMOUS_CODING
AAEL000079	1.1	322042 - 391518	382809	3	A	181	G	66	P	SYNONYMOUS_CODING	96	G	302	P	SYNONYMOUS_CODING	550	G	59	P	SYNONYMOUS_CODING
AAEL000079	1.1	322042 - 391518	382876	1	C											497	T	86	P	NON_SYNONYMOUS_CODING
AAEL000079	1.1	322042 - 391518	383382	3	G						269	C	269	P	SYNONYMOUS_CODING	773	C	98	P	SYNONYMOUS_CODING
AAEL000079	1.1	322042 - 391518	383475	3	T						200	C	340	P	SYNONYMOUS_CODING	990	C	137	P	SYNONYMOUS_CODING
AAEL000079	1.1	322042 - 391518	383483	2	C						450	T	76	P	NON_SYNONYMOUS_CODING
AAEL000079	1.1	322042 - 391518	383484	3	A						285	T	235	P	SYNONYMOUS_CODING
AAEL000079	1.1	322042 - 391518	383500	1	C											987	T	134	P	NON_SYNONYMOUS_CODING
AAEL000079	1.1	322042 - 391518	383515	1	C						465	T	80	P	NON_SYNONYMOUS_CODING
AAEL000079	1.1	322042 - 391518	383550	3	A						378	T	125	P	SYNONYMOUS_CODING
AAEL000079	1.1	322042 - 391518	383574	3	C						274	A	218	P	SYNONYMOUS_CODING	949	A	95	P	SYNONYMOUS_CODING
AAEL000079	1.1	322042 - 391518	383610	3	G						223	A	159	P	SYNONYMOUS_CODING
AAEL000079	1.1	322042 - 391518	383625	3	A						258	C	31	P	SYNONYMOUS_CODING
AAEL000079	1.1	322042 - 391518	383636	2	T						107	C	186	P	NON_SYNONYMOUS_CODING
AAEL000079	1.1	322042 - 391518	383697	3	C						138	T	125	P	SYNONYMOUS_CODING
AAEL000079	1.1	322042 - 391518	383721	3	C						97	T	227	P	SYNONYMOUS_CODING
AAEL000079	1.1	322042 - 391518	383748	3	T						103	C	195	P	SYNONYMOUS_CODING
AAEL000079	1.1	322042 - 391518	383820	3	A						105	G	109	P	SYNONYMOUS_CODING
AAEL000079	1.1	322042 - 391518	383840	2	T						152	C	43	P	NON_SYNONYMOUS_CODING
AAEL000079	1.1	322042 - 391518	383856	3	C						128	T	58	P	SYNONYMOUS_CODING
AAEL000079	1.1	322042 - 391518	383951	2	C						265	T	57	P	NON_SYNONYMOUS_CODING
AAEL000079	1.1	322042 - 391518	383953	1	C	204	A	240	P	NON_SYNONYMOUS_CODING	210	A	103	P	NON_SYNONYMOUS_CODING	334	A	494	P	NON_SYNONYMOUS_CODING
AAEL000079	1.1	322042 - 391518	383991	3	C						159	T	39	P	SYNONYMOUS_CODING
AAEL000079	1.1	322042 - 391518	389913	3	G						287	A	119	P	SYNONYMOUS_CODING
AAEL000079	1.1	322042 - 391518	389928	3	C											581	T	80	P	SYNONYMOUS_CODING
AAEL000079	1.1	322042 - 391518	389952	3	C						312	T	112	P	SYNONYMOUS_CODING
AAEL000079	1.1	322042 - 391518	390045	3	G						114	A	301	P	SYNONYMOUS_CODING
AAEL000079	1.1	322042 - 391518	390195	3	C						273	T	177	P	SYNONYMOUS_CODING
AAEL000079	1.1	322042 - 391518	390255	3	A						171	G	369	P	SYNONYMOUS_CODING
AAEL000079	1.1	322042 - 391518	390279	3	T						343	C	231	P	SYNONYMOUS_CODING
AAEL000079	1.1	322042 - 391518	390296	2	A											838	T	104	P	NON_SYNONYMOUS_CODING
AAEL000079	1.1	322042 - 391518	390361	1	T						159	C	286	P	SYNONYMOUS_CODING	1010	C	94	P	SYNONYMOUS_CODING
AAEL000079	1.1	322042 - 391518	390384	3	T						163	C	296	P	SYNONYMOUS_CODING	987	C	90	P	SYNONYMOUS_CODING
AAEL000079	1.1	322042 - 391518	390432	3	A						139	G	218	P	SYNONYMOUS_CODING	792	G	89	P	SYNONYMOUS_CODING
AAEL000079	1.1	322042 - 391518	390534	3	T	150	C	45	P	SYNONYMOUS_CODING
AAEL000079	1.1	322042 - 391518	390690	3	T	184	C	64	P	SYNONYMOUS_CODING	144	C	356	P	SYNONYMOUS_CODING	881	C	119	P	SYNONYMOUS_CODING
AAEL000079	1.1	322042 - 391518	390725	2	A						267	G	152	P	NON_SYNONYMOUS_CODING
AAEL000079	1.1	322042 - 391518	390762	3	T	154	C	75	P	SYNONYMOUS_CODING
AAEL000079	1.1	322042 - 391518	390774	3	T	195	C	84	P	SYNONYMOUS_CODING
AAEL000079	1.1	322042 - 391518	390786	3	T						138	C	386	P	SYNONYMOUS_CODING	746	C	128	P	SYNONYMOUS_CODING
AAEL000079	1.1	322042 - 391518	390906	3	G	409	A	132	P	SYNONYMOUS_CODING
AAEL000079	1.1	322042 - 391518	390936	3	A						209	G	519	P	SYNONYMOUS_CODING
AAEL000079	1.1	322042 - 391518	390945	3	G						413	A	329	P	SYNONYMOUS_CODING
AAEL000080	1.1	4413646 - 4416304	4413675	N/A	G	12	C	31	P	SPLICE_SITE_DONOR	13	C	8	P	SPLICE_SITE_DONOR
AAEL000080	1.1	4413646 - 4416304	4413937	3	T						482	C	37	P	SYNONYMOUS_CODING
AAEL000080	1.1	4413646 - 4416304	4413980	1	A	0	G	527	F	NON_SYNONYMOUS_CODING	0	G	186	F	NON_SYNONYMOUS_CODING	479	G	101	P	NON_SYNONYMOUS_CODING
AAEL000080	1.1	4413646 - 4416304	4414007	1	G						247	T	34	P	NON_SYNONYMOUS_CODING
AAEL000080	1.1	4413646 - 4416304	4414018	3	C	9	G	831	F	SYNONYMOUS_CODING	192	G	122	P	SYNONYMOUS_CODING	585	G	89	P	SYNONYMOUS_CODING
AAEL000080	1.1	4413646 - 4416304	4414039	3	C											741	T	76	P	SYNONYMOUS_CODING
AAEL000080	1.1	4413646 - 4416304	4414062	2	T	11	C	714	F	NON_SYNONYMOUS_CODING	230	C	187	P	NON_SYNONYMOUS_CODING	528	C	401	P	NON_SYNONYMOUS_CODING
AAEL000080	1.1	4413646 - 4416304	4414198	3	A	46	T	1254	F	SYNONYMOUS_CODING	0	T	691	F	SYNONYMOUS_CODING	533	T	1073	P	SYNONYMOUS_CODING
AAEL000080	1.1	4413646 - 4416304	4414270	3	T	56	C	1396	F	SYNONYMOUS_CODING	1	C	711	F	SYNONYMOUS_CODING	463	C	1077	P	SYNONYMOUS_CODING
AAEL000080	1.1	4413646 - 4416304	4414354	3	C						738	T	136	P	SYNONYMOUS_CODING
AAEL000080	1.1	4413646 - 4416304	4414378	3	T						627	A	226	P	SYNONYMOUS_CODING
AAEL000080	1.1	4413646 - 4416304	4414399	3	G						685	A	115	P	SYNONYMOUS_CODING
AAEL000080	1.1	4413646 - 4416304	4414510	3	C	1426	A	112	P	SYNONYMOUS_CODING	824	A	149	P	SYNONYMOUS_CODING
AAEL000080	1.1	4413646 - 4416304	4414715	3	G	61	C	1521	F	SYNONYMOUS_CODING	68	C	875	P	SYNONYMOUS_CODING	846	C	1123	P	SYNONYMOUS_CODING
AAEL000080	1.1	4413646 - 4416304	4414736	3	T						935	C	66	P	SYNONYMOUS_CODING
AAEL000080	1.1	4413646 - 4416304	4414799	3	C	1455	T	177	P	SYNONYMOUS_CODING	598	T	309	P	SYNONYMOUS_CODING	1087	T	662	P	SYNONYMOUS_CODING
AAEL000080	1.1	4413646 - 4416304	4414802	3	A						389	C	489	P	SYNONYMOUS_CODING
AAEL000080	1.1	4413646 - 4416304	4414844	3	C	119	T	1067	P	SYNONYMOUS_CODING	471	T	199	P	SYNONYMOUS_CODING	87	T	920	P	SYNONYMOUS_CODING
AAEL000080	1.1	4413646 - 4416304	4414859	3	C	118	T	1111	P	SYNONYMOUS_CODING	482	T	171	P	SYNONYMOUS_CODING	80	T	888	P	SYNONYMOUS_CODING
AAEL000080	1.1	4413646 - 4416304	4414877	3	C	1179	T	89	P	SYNONYMOUS_CODING	179	T	370	P	SYNONYMOUS_CODING	859	T	60	P	SYNONYMOUS_CODING
AAEL000080	1.1	4413646 - 4416304	4414907	3	T						81	C	196	P	SYNONYMOUS_CODING
AAEL000080	1.1	4413646 - 4416304	4414919	3	C	61	T	1151	F	SYNONYMOUS_CODING	145	T	78	P	SYNONYMOUS_CODING	27	T	669	F	SYNONYMOUS_CODING
AAEL000080	1.1	4413646 - 4416304	4414943	3	A						121	C	32	P	SYNONYMOUS_CODING
AAEL000080	1.1	4413646 - 4416304	4414967	3	T						131	C	34	P	SYNONYMOUS_CODING
AAEL000080	1.1	4413646 - 4416304	4414994	3	C						131	T	174	P	SYNONYMOUS_CODING	1023	T	260	P	SYNONYMOUS_CODING
AAEL000080	1.1	4413646 - 4416304	4415012	3	T	1533	C	145	P	SYNONYMOUS_CODING	127	C	295	P	SYNONYMOUS_CODING	1146	C	470	P	SYNONYMOUS_CODING
AAEL000080	1.1	4413646 - 4416304	4415096	3	C	956	A	140	P	SYNONYMOUS_CODING	105	A	303	P	SYNONYMOUS_CODING	1117	A	771	P	SYNONYMOUS_CODING
AAEL000080	1.1	4413646 - 4416304	4415105	3	A						624	G	43	P	SYNONYMOUS_CODING
AAEL000080	1.1	4413646 - 4416304	4415120	3	T	1412	G	300	P	SYNONYMOUS_CODING	112	G	657	P	SYNONYMOUS_CODING	1112	G	958	P	SYNONYMOUS_CODING
AAEL000080	1.1	4413646 - 4416304	4415168	3	T	1368	C	379	P	SYNONYMOUS_CODING	115	C	850	P	SYNONYMOUS_CODING	1092	C	1143	P	SYNONYMOUS_CODING
AAEL000080	1.1	4413646 - 4416304	4415198	3	C						780	T	164	P	SYNONYMOUS_CODING
AAEL000080	1.1	4413646 - 4416304	4415258	3	T						752	C	499	P	SYNONYMOUS_CODING
AAEL000080	1.1	4413646 - 4416304	4415285	3	C						1221	A	133	P	NON_SYNONYMOUS_CODING
AAEL000080	1.1	4413646 - 4416304	4415345	3	C						973	A	201	P	SYNONYMOUS_CODING
AAEL000080	1.1	4413646 - 4416304	4415348	3	A	105	G	1702	F	SYNONYMOUS_CODING	317	G	818	P	SYNONYMOUS_CODING	1518	G	1679	P	SYNONYMOUS_CODING
AAEL000080	1.1	4413646 - 4416304	4415360	3	A						920	G	152	P	SYNONYMOUS_CODING
AAEL000080	1.1	4413646 - 4416304	4415462	3	G						892	T	118	P	SYNONYMOUS_CODING
AAEL000080	1.1	4413646 - 4416304	4415468	3	T						827	A	115	P	SYNONYMOUS_CODING
AAEL000080	1.1	4413646 - 4416304	4415621	3	C						615	A	137	P	SYNONYMOUS_CODING
AAEL000080	1.1	4413646 - 4416304	4415687	3	G	132	A	931	P	SYNONYMOUS_CODING	647	A	524	P	SYNONYMOUS_CODING	1309	A	1072	P	SYNONYMOUS_CODING
AAEL000080	1.1	4413646 - 4416304	4415834	3	G	178	A	1337	P	SYNONYMOUS_CODING	667	A	662	P	SYNONYMOUS_CODING	1332	A	1543	P	SYNONYMOUS_CODING
AAEL000080	1.1	4413646 - 4416304	4415849	3	G						1109	A	231	P	SYNONYMOUS_CODING
AAEL000080	1.1	4413646 - 4416304	4415851	2	A											2692	G	295	P	NON_SYNONYMOUS_CODING
AAEL000080	1.1	4413646 - 4416304	4415867	3	G						937	A	164	P	SYNONYMOUS_CODING
AAEL000080	1.1	4413646 - 4416304	4415882	3	T						929	C	103	P	SYNONYMOUS_CODING
AAEL000080	1.1	4413646 - 4416304	4415900	3	A	0	G	1128	F	SYNONYMOUS_STOP	1	G	929	F	SYNONYMOUS_STOP	834	G	1479	P	SYNONYMOUS_STOP
AAEL000081	1.1	531068 - 537308	531818	1	T	1519	C	145	P	NON_SYNONYMOUS_CODING	1507	C	449	P	NON_SYNONYMOUS_CODING	1082	C	1550	P	NON_SYNONYMOUS_CODING
AAEL000081	1.1	531068 - 537308	531843	3	T						1691	C	134	P	SYNONYMOUS_CODING	1313	C	1341	P	SYNONYMOUS_CODING
AAEL000081	1.1	531068 - 537308	531906	3	G											1976	A	271	P	SYNONYMOUS_CODING
AAEL000081	1.1	531068 - 537308	531931	2	G	986	C	204	P	NON_SYNONYMOUS_CODING
AAEL000081	1.1	531068 - 537308	532044	3	C											977	T	544	P	SYNONYMOUS_CODING
AAEL000081	1.1	531068 - 537308	532065	3	G											961	A	277	P	SYNONYMOUS_CODING
AAEL000081	1.1	531068 - 537308	532086	3	G											672	A	93	P	SYNONYMOUS_CODING
AAEL000081	1.1	531068 - 537308	532098	3	A											703	G	196	P	SYNONYMOUS_CODING
AAEL000081	1.1	531068 - 537308	532134	3	A						942	G	203	P	SYNONYMOUS_CODING	792	G	678	P	SYNONYMOUS_CODING
AAEL000081	1.1	531068 - 537308	532239	3	G											924	T	605	P	SYNONYMOUS_CODING
AAEL000081	1.1	531068 - 537308	532263	3	C						875	A	220	P	SYNONYMOUS_CODING	824	A	368	P	SYNONYMOUS_CODING
AAEL000081	1.1	531068 - 537308	532296	3	G	672	C	83	P	SYNONYMOUS_CODING	678	C	161	P	SYNONYMOUS_CODING	531	C	412	P	SYNONYMOUS_CODING
AAEL000081	1.1	531068 - 537308	532375	3	A	714	G	97	P	SYNONYMOUS_CODING	722	G	207	P	SYNONYMOUS_CODING	548	G	651	P	SYNONYMOUS_CODING
AAEL000081	1.1	531068 - 537308	532549	3	G	1277	T	87	P	SYNONYMOUS_CODING	1227	T	380	P	SYNONYMOUS_CODING	1003	T	1376	P	SYNONYMOUS_CODING
AAEL000081	1.1	531068 - 537308	532675	3	C						1178	T	315	P	SYNONYMOUS_CODING	1113	T	949	P	SYNONYMOUS_CODING
AAEL000081	1.1	531068 - 537308	532689	1	G						1245	A	320	P	SYNONYMOUS_CODING	943	A	765	P	SYNONYMOUS_CODING
AAEL000081	1.1	531068 - 537308	532759	3	G						1308	A	326	P	SYNONYMOUS_CODING	1132	A	974	P	SYNONYMOUS_CODING
AAEL000081	1.1	531068 - 537308	532770	1	T											1294	C	888	P	NON_SYNONYMOUS_CODING
AAEL000081	1.1	531068 - 537308	532882	3	C						1280	T	434	P	SYNONYMOUS_CODING	1178	T	1964	P	SYNONYMOUS_CODING
AAEL000081	1.1	531068 - 537308	532923	1	C	1908	G	129	P	NON_SYNONYMOUS_CODING
AAEL000081	1.1	531068 - 537308	532962	1	G						1549	A	343	P	NON_SYNONYMOUS_CODING
AAEL000081	1.1	531068 - 537308	533650	3	A											953	T	278	P	SYNONYMOUS_CODING
AAEL000081	1.1	531068 - 537308	533839	3	C						591	G	203	P	SYNONYMOUS_CODING	691	G	594	P	SYNONYMOUS_CODING
AAEL000081	1.1	531068 - 537308	533875	3	C											686	A	494	P	SYNONYMOUS_CODING
AAEL000081	1.1	531068 - 537308	533913	1	A						634	G	233	P	SYNONYMOUS_CODING	773	G	527	P	SYNONYMOUS_CODING
AAEL000081	1.1	531068 - 537308	533980	3	G											1705	T	164	P	SYNONYMOUS_CODING
AAEL000081	1.1	531068 - 537308	534010	3	A	760	G	212	P	SYNONYMOUS_CODING	109	G	830	P	SYNONYMOUS_CODING	610	G	972	P	SYNONYMOUS_CODING
AAEL000081	1.1	531068 - 537308	534106	3	T						817	A	165	P	SYNONYMOUS_CODING
AAEL000081	1.1	531068 - 537308	534212	3	T						849	A	218	P	SYNONYMOUS_CODING
AAEL000081	1.1	531068 - 537308	534401	3	G	779	T	72	P	SYNONYMOUS_CODING
AAEL000081	1.1	531068 - 537308	534434	3	G						715	A	166	P	SYNONYMOUS_CODING
AAEL000081	1.1	531068 - 537308	536848	2	A											1	C	10	P	NON_SYNONYMOUS_CODING
AAEL000081	1.1	531068 - 537308	537066	3	A	742	G	77	P	SYNONYMOUS_CODING	635	G	234	P	SYNONYMOUS_CODING	610	G	922	P	SYNONYMOUS_CODING
AAEL000081	1.1	531068 - 537308	537153	3	C						689	T	248	P	SYNONYMOUS_CODING	731	T	769	P	SYNONYMOUS_CODING
AAEL000081	1.1	531068 - 537308	537243	3	C						660	T	237	P	SYNONYMOUS_CODING	570	T	869	P	SYNONYMOUS_CODING
AAEL000084	1.1	248482 - 271865	249311	3	T	355	C	236	P	SYNONYMOUS_CODING	197	C	495	P	SYNONYMOUS_CODING
AAEL000084	1.1	248482 - 271865	249422	3	G	422	A	223	P	SYNONYMOUS_CODING
AAEL000084	1.1	248482 - 271865	249446	3	G						569	A	247	P	SYNONYMOUS_CODING
AAEL000090	1.1	4262499 - 4284409	4262760	N/A	G						261	T	66	P	START_GAINED: TTG, UTR_5_PRIME
AAEL000090	1.1	4262499 - 4284409	4271690	3	C	137	T	753	P	SYNONYMOUS_CODING	457	T	217	P	SYNONYMOUS_CODING	1239	T	306	P	SYNONYMOUS_CODING
AAEL000090	1.1	4262499 - 4284409	4271744	3	C	188	T	729	P	SYNONYMOUS_CODING	481	T	217	P	SYNONYMOUS_CODING	1295	T	250	P	SYNONYMOUS_CODING
AAEL000090	1.1	4262499 - 4284409	4271762	3	A											1338	T	94	P	SYNONYMOUS_CODING
AAEL000090	1.1	4262499 - 4284409	4271822	3	G	170	T	463	P	SYNONYMOUS_CODING						1252	T	105	P	SYNONYMOUS_CODING
AAEL000090	1.1	4262499 - 4284409	4281493	3	G	182	A	127	P	SYNONYMOUS_CODING
AAEL000090	1.1	4262499 - 4284409	4281583	3	C	166	T	730	P	SYNONYMOUS_CODING	168	T	564	P	SYNONYMOUS_CODING	658	T	1148	P	SYNONYMOUS_CODING
AAEL000090	1.1	4262499 - 4284409	4281592	3	G	222	A	644	P	SYNONYMOUS_CODING						1482	A	196	P	SYNONYMOUS_CODING
AAEL000090	1.1	4262499 - 4284409	4281616	3	C											1718	T	143	P	SYNONYMOUS_CODING
AAEL000090	1.1	4262499 - 4284409	4281661	3	G						589	C	227	P	SYNONYMOUS_CODING
AAEL000090	1.1	4262499 - 4284409	4281686	1	C						704	T	63	P	SYNONYMOUS_CODING
AAEL000090	1.1	4262499 - 4284409	4281736	3	C	792	T	66	P	SYNONYMOUS_CODING	307	T	230	P	SYNONYMOUS_CODING	477	T	684	P	SYNONYMOUS_CODING
AAEL000090	1.1	4262499 - 4284409	4281793	3	A	10	T	303	F	SYNONYMOUS_CODING	25	T	180	P	SYNONYMOUS_CODING	407	T	158	P	SYNONYMOUS_CODING
AAEL000090	1.1	4262499 - 4284409	4281800	1	T	10	C	307	F	SYNONYMOUS_CODING	30	C	171	P	SYNONYMOUS_CODING	436	C	142	P	SYNONYMOUS_CODING
AAEL000090	1.1	4262499 - 4284409	4281903	3	C	9	T	195	F	SYNONYMOUS_CODING	25	T	226	P	SYNONYMOUS_CODING	409	T	344	P	SYNONYMOUS_CODING
AAEL000090	1.1	4262499 - 4284409	4281915	3	C						316	T	40	P	SYNONYMOUS_CODING
AAEL000090	1.1	4262499 - 4284409	4281963	3	C	76	T	185	P	SYNONYMOUS_CODING	328	T	313	P	SYNONYMOUS_CODING
AAEL000090	1.1	4262499 - 4284409	4281975	3	T	218	A	91	P	SYNONYMOUS_CODING
AAEL000090	1.1	4262499 - 4284409	4281981	3	T	305	C	56	P	SYNONYMOUS_CODING
AAEL000090	1.1	4262499 - 4284409	4281999	3	C	230	T	262	P	SYNONYMOUS_CODING
AAEL000090	1.1	4262499 - 4284409	4282095	3	C						299	T	56	P	SYNONYMOUS_CODING	337	T	147	P	SYNONYMOUS_CODING
AAEL000090	1.1	4262499 - 4284409	4282104	3	C						389	T	116	P	SYNONYMOUS_CODING
AAEL000090	1.1	4262499 - 4284409	4282842	3	C						200	T	417	P	SYNONYMOUS_CODING	480	T	566	P	SYNONYMOUS_CODING
AAEL000090	1.1	4262499 - 4284409	4282851	3	C	205	T	419	P	SYNONYMOUS_CODING
AAEL000090	1.1	4262499 - 4284409	4282902	3	G						389	A	273	P	SYNONYMOUS_CODING	676	A	598	P	SYNONYMOUS_CODING
AAEL000090	1.1	4262499 - 4284409	4282920	3	C											1127	T	167	P	SYNONYMOUS_CODING
AAEL000091	1.1	2723083 - 2724358	2723265	1	A	452	G	32	P	SYNONYMOUS_CODING	337	G	96	P	SYNONYMOUS_CODING
AAEL000091	1.1	2723083 - 2724358	2723394	1	T	32	C	263	P	NON_SYNONYMOUS_CODING	19	C	287	P	NON_SYNONYMOUS_CODING	526	C	135	P	NON_SYNONYMOUS_CODING
AAEL000091	1.1	2723083 - 2724358	2723512	3	A	458	T	127	P	SYNONYMOUS_CODING
AAEL000091	1.1	2723083 - 2724358	2723566	3	G	486	T	144	P	NON_SYNONYMOUS_CODING
AAEL000091	1.1	2723083 - 2724358	2723650	3	G						369	A	54	P	SYNONYMOUS_CODING
AAEL000091	1.1	2723083 - 2724358	2723707	3	T	575	C	64	P	SYNONYMOUS_CODING	342	C	158	P	SYNONYMOUS_CODING
AAEL000091	1.1	2723083 - 2724358	2723776	3	G						356	A	44	P	SYNONYMOUS_CODING
AAEL000091	1.1	2723083 - 2724358	2723875	3	T	407	A	43	P	NON_SYNONYMOUS_CODING	212	A	108	P	NON_SYNONYMOUS_CODING	651	A	108	P	NON_SYNONYMOUS_CODING
AAEL000091	1.1	2723083 - 2724358	2723952	1	T	52	C	527	P	NON_SYNONYMOUS_CODING	15	C	425	F	NON_SYNONYMOUS_CODING	636	C	168	P	NON_SYNONYMOUS_CODING
AAEL000091	1.1	2723083 - 2724358	2724051	1	C	267	T	127	P	NON_SYNONYMOUS_CODING
AAEL000091	1.1	2723083 - 2724358	2724106	3	C	103	G	96	P	SYNONYMOUS_CODING	11	G	89	P	SYNONYMOUS_CODING
AAEL000091	1.1	2723083 - 2724358	2724195	1	A	111	G	415	P	SYNONYMOUS_CODING	0	G	339	F	SYNONYMOUS_CODING	75	G	579	P	SYNONYMOUS_CODING
AAEL000091	1.1	2723083 - 2724358	2724291	N/A	A						190	G	59	P	START_GAINED: TTG, UTR_5_PRIME
AAEL000099	1.1	2031211 - 2035040	2031304	3	G											574	A	557	P	SYNONYMOUS_CODING
AAEL000099	1.1	2031211 - 2035040	2031325	3	G	261	A	23	P	SYNONYMOUS_CODING	430	A	90	P	SYNONYMOUS_CODING
AAEL000099	1.1	2031211 - 2035040	2031346	3	C	290	T	52	P	SYNONYMOUS_CODING	277	T	324	P	SYNONYMOUS_CODING
AAEL000099	1.1	2031211 - 2035040	2031447	1	C	235	T	20	P	NON_SYNONYMOUS_CODING	323	T	61	P	NON_SYNONYMOUS_CODING
AAEL000099	1.1	2031211 - 2035040	2031451	3	G						259	T	124	P	SYNONYMOUS_CODING
AAEL000099	1.1	2031211 - 2035040	2031490	3	C	185	A	57	P	SYNONYMOUS_CODING	144	A	114	P	SYNONYMOUS_CODING	190	A	266	P	SYNONYMOUS_CODING
AAEL000099	1.1	2031211 - 2035040	2031496	3	G											341	T	40	P	SYNONYMOUS_CODING
AAEL000099	1.1	2031211 - 2035040	2031531	1	A						223	T	60	P	NON_SYNONYMOUS_CODING
AAEL000099	1.1	2031211 - 2035040	2031556	3	T	221	C	40	P	SYNONYMOUS_CODING	166	C	100	P	SYNONYMOUS_CODING	188	C	65	P	SYNONYMOUS_CODING
AAEL000099	1.1	2031211 - 2035040	2031583	3	G											246	A	157	P	SYNONYMOUS_CODING
AAEL000099	1.1	2031211 - 2035040	2031619	3	T	252	C	40	P	NON_SYNONYMOUS_CODING	157	C	142	P	NON_SYNONYMOUS_CODING	230	C	289	P	NON_SYNONYMOUS_CODING
AAEL000099	1.1	2031211 - 2035040	2031631	3	T	284	C	30	P	SYNONYMOUS_CODING	168	C	150	P	SYNONYMOUS_CODING	598	C	53	P	SYNONYMOUS_CODING
AAEL000099	1.1	2031211 - 2035040	2031739	3	A	N/C	G	N/C	P	SYNONYMOUS_CODING	N/C	G	N/C	P	SYNONYMOUS_CODING	N/C	G	N/C	P	SYNONYMOUS_CODING
AAEL000099	1.1	2031211 - 2035040	2031781	3	A	229	G	18	P	SYNONYMOUS_CODING
AAEL000099	1.1	2031211 - 2035040	2031928	3	A	223	G	20	P	SYNONYMOUS_CODING	110	G	36	P	SYNONYMOUS_CODING
AAEL000099	1.1	2031211 - 2035040	2031946	3	G	229	A	39	P	SYNONYMOUS_CODING	103	A	40	P	SYNONYMOUS_CODING	226	A	252	P	SYNONYMOUS_CODING
AAEL000099	1.1	2031211 - 2035040	2032011	1	G						167	A	69	P	NON_SYNONYMOUS_CODING
AAEL000099	1.1	2031211 - 2035040	2032013	2	A											420	T	279	P	NON_SYNONYMOUS_CODING
AAEL000099	1.1	2031211 - 2035040	2032037	2	C	285	T	43	P	NON_SYNONYMOUS_CODING						549	T	176	P	NON_SYNONYMOUS_CODING
AAEL000099	1.1	2031211 - 2035040	2032069	3	G						228	A	29	P	SYNONYMOUS_CODING
AAEL000099	1.1	2031211 - 2035040	2032081	3	C											401	T	283	P	SYNONYMOUS_CODING
AAEL000099	1.1	2031211 - 2035040	2032107	1	T						108	A	92	P	NON_SYNONYMOUS_CODING
AAEL000099	1.1	2031211 - 2035040	2034735	2	A	284	C	20	P	NON_SYNONYMOUS_CODING						369	C	309	P	NON_SYNONYMOUS_CODING
AAEL000099	1.1	2031211 - 2035040	2034738	2	G						99	A	96	P	NON_SYNONYMOUS_CODING
AAEL000099	1.1	2031211 - 2035040	2034800	3	G											428	A	51	P	SYNONYMOUS_CODING
AAEL000099	1.1	2031211 - 2035040	2034832	1	A	N/C	G	N/C	P	NON_SYNONYMOUS_CODING	N/C	G	N/C	P	NON_SYNONYMOUS_CODING	N/C	G	N/C	P	NON_SYNONYMOUS_CODING
AAEL000099	1.1	2031211 - 2035040	2034860	3	A	142	G	19	P	SYNONYMOUS_CODING						171	G	78	P	SYNONYMOUS_CODING
AAEL000099	1.1	2031211 - 2035040	2035034	1	G						73	T	7	P	SYNONYMOUS_CODING
AAEL000099	1.1	2031211 - 2035040	2035036	2	C											213	T	18	P	NON_SYNONYMOUS_CODING
AAEL000102	1.2	2438410 - 2465504	2438467	N/A	G	271	T	119	P	START_GAINED: CTG, UTR_5_PRIME	233	T	84	P	START_GAINED: CTG, UTR_5_PRIME	465	T	119	P	START_GAINED: CTG, UTR_5_PRIME
AAEL000102	1.2	2438410 - 2465504	2458811	3	G						111	A	25	P	SYNONYMOUS_CODING
AAEL000102	1.2	2438410 - 2465504	2458820	3	A	N/C	G	N/C	F	SYNONYMOUS_CODING	N/C	G	N/C	F	SYNONYMOUS_CODING	N/C	G	N/C	P	SYNONYMOUS_CODING
AAEL000102	1.2	2438410 - 2465504	2458835	3	C											14	A	5	P	SYNONYMOUS_CODING
AAEL000102	1.2	2438410 - 2465504	2458844	3	C	13	T	13	P	SYNONYMOUS_CODING						18	T	8	P	SYNONYMOUS_CODING
AAEL000102	1.2	2438410 - 2465504	2458868	3	C	13	T	51	P	SYNONYMOUS_CODING	98	T	35	P	SYNONYMOUS_CODING	17	T	13	P	SYNONYMOUS_CODING
AAEL000102	1.2	2438410 - 2465504	2458901	3	C						171	T	56	P	SYNONYMOUS_CODING
AAEL000102	1.2	2438410 - 2465504	2458943	3	A						95	C	44	P	SYNONYMOUS_CODING
AAEL000102	1.2	2438410 - 2465504	2459027	3	C	42	A	24	P	SYNONYMOUS_CODING
AAEL000102	1.2	2438410 - 2465504	2459039	3	C						89	A	45	P	SYNONYMOUS_CODING
AAEL000102	1.2	2438410 - 2465504	2459129	3	T						387	C	234	P	SYNONYMOUS_CODING
AAEL000102	1.2	2438410 - 2465504	2459132	3	G	N/C	A	N/C	P	SYNONYMOUS_CODING						N/C	A	N/C	P	SYNONYMOUS_CODING
AAEL000102	1.2	2438410 - 2465504	2459162	3	T	193	C	266	P	SYNONYMOUS_CODING	325	C	222	P	SYNONYMOUS_CODING	32	C	328	P	SYNONYMOUS_CODING
AAEL000102	1.2	2438410 - 2465504	2459171	3	T	214	C	268	P	SYNONYMOUS_CODING	345	C	218	P	SYNONYMOUS_CODING	42	C	367	P	SYNONYMOUS_CODING
AAEL000102	1.2	2438410 - 2465504	2459204	3	A	284	T	91	P	SYNONYMOUS_CODING	270	T	195	P	SYNONYMOUS_CODING
AAEL000102	1.2	2438410 - 2465504	2459220	1	C						521	T	93	P	NON_SYNONYMOUS_CODING
AAEL000102	1.2	2438410 - 2465504	2459243	3	A	105	G	115	P	SYNONYMOUS_CODING	422	G	199	P	SYNONYMOUS_CODING	24	G	250	P	SYNONYMOUS_CODING
AAEL000102	1.2	2438410 - 2465504	2459384	3	C	263	T	334	P	SYNONYMOUS_CODING	324	T	547	P	SYNONYMOUS_CODING
AAEL000102	1.2	2438410 - 2465504	2459432	3	G	138	A	36	P	SYNONYMOUS_CODING
AAEL000102	1.2	2438410 - 2465504	2464588	3	G						92	A	20	P	SYNONYMOUS_CODING
AAEL000102	1.2	2438410 - 2465504	2464594	3	T	199	G	37	P	SYNONYMOUS_CODING	0	G	71	F	SYNONYMOUS_CODING
AAEL000102	1.2	2438410 - 2465504	2464612	3	C	21	A	100	P	SYNONYMOUS_CODING
AAEL000102	1.2	2438410 - 2465504	2464621	3	C	20	T	130	P	SYNONYMOUS_CODING
AAEL000102	1.2	2438410 - 2465504	2464645	3	C	12	T	19	P	SYNONYMOUS_CODING	62	T	6	P	SYNONYMOUS_CODING
AAEL000102	1.2	2438410 - 2465504	2464720	3	A						97	C	47	P	SYNONYMOUS_CODING
AAEL000102	1.2	2438410 - 2465504	2464804	3	C	36	A	19	P	SYNONYMOUS_CODING
AAEL000102	1.2	2438410 - 2465504	2464816	3	C						133	A	41	P	SYNONYMOUS_CODING
AAEL000102	1.2	2438410 - 2465504	2464912	3	T	70	C	84	P	SYNONYMOUS_CODING
AAEL000102	1.2	2438410 - 2465504	2464939	3	T	140	C	68	P	SYNONYMOUS_CODING	554	C	51	P	SYNONYMOUS_CODING
AAEL000102	1.2	2438410 - 2465504	2464948	3	T	150	C	67	P	SYNONYMOUS_CODING	550	C	51	P	SYNONYMOUS_CODING
AAEL000102	1.2	2438410 - 2465504	2464981	3	A	117	T	35	P	SYNONYMOUS_CODING
AAEL000102	1.2	2438410 - 2465504	2464990	3	T	75	G	35	P	SYNONYMOUS_CODING
AAEL000102	1.2	2438410 - 2465504	2464997	1	T	85	C	15	P	NON_SYNONYMOUS_CODING
AAEL000102	1.2	2438410 - 2465504	2465020	3	A	396	G	158	P	SYNONYMOUS_CODING						1680	G	195	P	SYNONYMOUS_CODING
AAEL000102	1.2	2438410 - 2465504	2465128	3	T	38	C	4	P	SYNONYMOUS_CODING	0	C	8	F	SYNONYMOUS_CODING
AAEL000102	1.2	2438410 - 2465504	2465209	3	G	56	A	206	P	SYNONYMOUS_CODING
AAEL000105	1.2	2492204 - 2493159	2492273	1	T	993	C	69	P	SYNONYMOUS_CODING	26	C	14	P	SYNONYMOUS_CODING
AAEL000105	1.2	2492204 - 2493159	2492286	2	T						0	C	24	F	NON_SYNONYMOUS_CODING	0	C	526	F	NON_SYNONYMOUS_CODING
AAEL000105	1.2	2492204 - 2493159	2492299	3	C	1681	T	207	P	SYNONYMOUS_CODING	0	T	133	F	SYNONYMOUS_CODING	672	T	60	P	SYNONYMOUS_CODING
AAEL000105	1.2	2492204 - 2493159	2492338	3	T	1978	C	775	P	SYNONYMOUS_CODING	0	C	441	F	SYNONYMOUS_CODING	733	C	269	P	SYNONYMOUS_CODING
AAEL000105	1.2	2492204 - 2493159	2492463	2	T	3282	C	674	P	NON_SYNONYMOUS_CODING
AAEL000105	1.2	2492204 - 2493159	2492491	3	A	1616	T	2012	P	SYNONYMOUS_CODING	0	T	907	F	SYNONYMOUS_CODING	692	T	544	P	SYNONYMOUS_CODING
AAEL000105	1.2	2492204 - 2493159	2492563	3	G	1665	A	1538	P	SYNONYMOUS_CODING	0	A	855	F	SYNONYMOUS_CODING	739	A	458	P	SYNONYMOUS_CODING
AAEL000105	1.2	2492204 - 2493159	2492608	3	A	1803	T	1044	P	SYNONYMOUS_CODING	0	T	644	F	SYNONYMOUS_CODING	747	T	315	P	SYNONYMOUS_CODING
AAEL000105	1.2	2492204 - 2493159	2492648	1	T	91	C	2480	F	NON_SYNONYMOUS_CODING	0	C	376	F	NON_SYNONYMOUS_CODING	852	C	271	P	NON_SYNONYMOUS_CODING
AAEL000105	1.2	2492204 - 2493159	2492679	2	G	2043	A	810	P	NON_SYNONYMOUS_CODING	9	A	552	F	NON_SYNONYMOUS_CODING	1089	A	238	P	NON_SYNONYMOUS_CODING
AAEL000105	1.2	2492204 - 2493159	2492722	3	C	1863	T	1116	P	SYNONYMOUS_CODING	4	T	893	F	SYNONYMOUS_CODING	942	T	503	P	SYNONYMOUS_CODING
AAEL000105	1.2	2492204 - 2493159	2492723	1	C	1374	G	1779	P	NON_SYNONYMOUS_CODING
AAEL000105	1.2	2492204 - 2493159	2492767	3	A	68	G	3483	F	SYNONYMOUS_CODING	0	G	1320	F	SYNONYMOUS_CODING	834	G	645	P	SYNONYMOUS_CODING
AAEL000105	1.2	2492204 - 2493159	2492800	3	G	1716	A	2287	P	SYNONYMOUS_CODING
AAEL000105	1.2	2492204 - 2493159	2492821	3	C	2929	A	1450	P	SYNONYMOUS_CODING	1	A	1440	F	SYNONYMOUS_CODING	1086	A	607	P	SYNONYMOUS_CODING
AAEL000105	1.2	2492204 - 2493159	2492893	3	T						0	C	146	F	SYNONYMOUS_CODING
AAEL000105	1.2	2492204 - 2493159	2493004	3	T	956	A	1227	P	NON_SYNONYMOUS_CODING	0	A	1033	F	NON_SYNONYMOUS_CODING	749	A	535	P	NON_SYNONYMOUS_CODING
AAEL000105	1.2	2492204 - 2493159	2493073	3	A	13	T	234	F	SYNONYMOUS_CODING	1	T	99	F	SYNONYMOUS_CODING	301	T	33	P	SYNONYMOUS_CODING
AAEL000109	1.2	5121975 - 5164107	5150743	N/A	T											25	G	6	P	SPLICE_SITE_DONOR
AAEL000109	1.2	5121975 - 5164107	5155250	1	C	773	G	131	P	NON_SYNONYMOUS_CODING	760	G	148	P	NON_SYNONYMOUS_CODING	818	G	71	P	NON_SYNONYMOUS_CODING
AAEL000109	1.2	5121975 - 5164107	5155371	2	C	452	T	409	P	NON_SYNONYMOUS_CODING
AAEL000109	1.2	5121975 - 5164107	5155449	2	G	2	A	820	F	NON_SYNONYMOUS_CODING	0	A	767	F	NON_SYNONYMOUS_CODING	29	A	862	F	NON_SYNONYMOUS_CODING
AAEL000109	1.2	5121975 - 5164107	5155512	2	T	706	G	144	P	NON_SYNONYMOUS_CODING
AAEL000109	1.2	5121975 - 5164107	5155682	1	A	397	C	384	P	NON_SYNONYMOUS_CODING	0	C	607	F	NON_SYNONYMOUS_CODING	21	C	775	F	NON_SYNONYMOUS_CODING
AAEL000109	1.2	5121975 - 5164107	5155759	3	T	366	C	211	P	SYNONYMOUS_CODING
AAEL000109	1.2	5121975 - 5164107	5161287	3	T	853	A	161	P	SYNONYMOUS_CODING
AAEL000109	1.2	5121975 - 5164107	5161391	2	A	575	T	438	P	NON_SYNONYMOUS_CODING
AAEL000109	1.2	5121975 - 5164107	5161409	2	T	553	A	453	P	NON_SYNONYMOUS_CODING
AAEL000109	1.2	5121975 - 5164107	5161607	2	A	669	G	646	P	NON_SYNONYMOUS_CODING
AAEL000109	1.2	5121975 - 5164107	5161699	1	C	605	T	509	P	NON_SYNONYMOUS_CODING
AAEL000109	1.2	5121975 - 5164107	5162102	2	T	514	C	403	P	NON_SYNONYMOUS_CODING
AAEL000109	1.2	5121975 - 5164107	5162309	2	C	515	T	383	P	NON_SYNONYMOUS_CODING
AAEL000109	1.2	5121975 - 5164107	5162747	2	C	240	A	228	P	NON_SYNONYMOUS_CODING
AAEL000111	1.2	2474693 - 2476117	2475094	3	A	1512	G	171	P	SYNONYMOUS_CODING
AAEL000111	1.2	2474693 - 2476117	2475145	3	A	782	C	1093	P	SYNONYMOUS_CODING	0	C	1152	F	SYNONYMOUS_CODING	1859	C	625	P	SYNONYMOUS_CODING
AAEL000111	1.2	2474693 - 2476117	2475324	1	G	1725	A	316	P	NON_SYNONYMOUS_CODING	723	A	256	P	NON_SYNONYMOUS_CODING
AAEL000111	1.2	2474693 - 2476117	2475382	3	C	1348	T	815	P	SYNONYMOUS_CODING	658	T	277	P	SYNONYMOUS_CODING	1775	T	453	P	SYNONYMOUS_CODING
AAEL000111	1.2	2474693 - 2476117	2475462	1	C	982	G	1180	P	NON_SYNONYMOUS_CODING	246	G	547	P	NON_SYNONYMOUS_CODING
AAEL000111	1.2	2474693 - 2476117	2475468	1	G	1987	A	165	P	SYNONYMOUS_CODING	690	A	97	P	SYNONYMOUS_CODING
AAEL000111	1.2	2474693 - 2476117	2475590	3	C	120	T	1775	P	SYNONYMOUS_CODING	0	T	706	F	SYNONYMOUS_CODING	1926	T	550	P	SYNONYMOUS_CODING
AAEL000111	1.2	2474693 - 2476117	2475647	3	T	112	C	762	P	SYNONYMOUS_CODING	1	C	285	F	SYNONYMOUS_CODING	1770	C	199	P	SYNONYMOUS_CODING
AAEL000111	1.2	2474693 - 2476117	2475764	3	G	110	A	1518	P	SYNONYMOUS_CODING	0	A	569	F	SYNONYMOUS_CODING	1656	A	394	P	SYNONYMOUS_CODING
AAEL000111	1.2	2474693 - 2476117	2475827	3	C	1176	T	638	P	SYNONYMOUS_CODING	456	T	197	P	SYNONYMOUS_CODING	1369	T	416	P	SYNONYMOUS_CODING
AAEL000115	1.2	5023909 - 5024868	5024082	3	A	122	C	45	P	NON_SYNONYMOUS_CODING	136	C	116	P	NON_SYNONYMOUS_CODING
AAEL000115	1.2	5023909 - 5024868	5024091	3	C	125	T	46	P	SYNONYMOUS_CODING
AAEL000115	1.2	5023909 - 5024868	5024160	3	A	119	G	63	P	SYNONYMOUS_CODING
AAEL000115	1.2	5023909 - 5024868	5024301	3	C						190	T	103	P	SYNONYMOUS_CODING
AAEL000115	1.2	5023909 - 5024868	5024355	3	C						186	T	113	P	SYNONYMOUS_CODING
AAEL000115	1.2	5023909 - 5024868	5024511	3	G	379	A	54	P	SYNONYMOUS_CODING
AAEL000115	1.2	5023909 - 5024868	5024559	3	C						280	T	191	P	SYNONYMOUS_CODING
AAEL000115	1.2	5023909 - 5024868	5024583	3	T	286	G	25	P	NON_SYNONYMOUS_CODING	320	G	52	P	NON_SYNONYMOUS_CODING
AAEL000124	1.2	673060 - 674073	673116	N/A	T						129	G	15	P	START_GAINED: TTG, UTR_5_PRIME
AAEL000124	1.2	673060 - 674073	673154	2	A	179	T	57	P	NON_SYNONYMOUS_CODING	125	T	229	P	NON_SYNONYMOUS_CODING
AAEL000124	1.2	673060 - 674073	673261	1	T	257	A	67	P	NON_SYNONYMOUS_CODING	393	A	118	P	NON_SYNONYMOUS_CODING
AAEL000124	1.2	673060 - 674073	673363	3	C						484	T	36	P	SYNONYMOUS_CODING
AAEL000124	1.2	673060 - 674073	673390	3	C	340	T	145	P	SYNONYMOUS_CODING	429	T	337	P	SYNONYMOUS_CODING
AAEL000124	1.2	673060 - 674073	673399	3	A											633	G	116	P	SYNONYMOUS_CODING
AAEL000124	1.2	673060 - 674073	673699	1	A	462	T	51	P	NON_SYNONYMOUS_CODING	456	T	305	P	NON_SYNONYMOUS_CODING
AAEL000124	1.2	673060 - 674073	673755	3	G						776	A	104	P	SYNONYMOUS_CODING
AAEL000124	1.2	673060 - 674073	673800	3	A						659	G	64	P	SYNONYMOUS_CODING
AAEL000124	1.2	673060 - 674073	673842	3	G	424	T	35	P	SYNONYMOUS_CODING
AAEL000124	1.2	673060 - 674073	673849	1	C						400	A	99	P	NON_SYNONYMOUS_CODING	664	A	404	P	NON_SYNONYMOUS_CODING
AAEL000124	1.2	673060 - 674073	673864	1	A						385	T	57	P	NON_SYNONYMOUS_CODING
AAEL000124	1.2	673060 - 674073	673870	1	C	260	A	137	P	NON_SYNONYMOUS_CODING	140	A	153	P	NON_SYNONYMOUS_CODING	698	A	163	P	NON_SYNONYMOUS_CODING
AAEL000124	1.2	673060 - 674073	674005	3	A	408	G	69	P	SYNONYMOUS_CODING	268	G	142	P	SYNONYMOUS_CODING
AAEL000124	1.2	673060 - 674073	674020	3	G	339	A	51	P	SYNONYMOUS_CODING	81	A	231	P	SYNONYMOUS_CODING
AAEL000128	1.2	193269 - 224889	193322	1	A	317	G	34	P	SYNONYMOUS_CODING	166	G	140	P	SYNONYMOUS_CODING
AAEL000128	1.2	193269 - 224889	193368	3	A	471	G	51	P	SYNONYMOUS_CODING	284	G	219	P	SYNONYMOUS_CODING	686	G	131	P	SYNONYMOUS_CODING
AAEL000128	1.2	193269 - 224889	193433	1	A	455	G	41	P	SYNONYMOUS_CODING	272	G	221	P	SYNONYMOUS_CODING
AAEL000128	1.2	193269 - 224889	193540	3	C	325	T	94	P	SYNONYMOUS_CODING	202	T	110	P	SYNONYMOUS_CODING	461	T	202	P	SYNONYMOUS_CODING
AAEL000128	1.2	193269 - 224889	193726	3	G						337	A	120	P	SYNONYMOUS_CODING
AAEL000128	1.2	193269 - 224889	193771	3	G	278	A	176	P	SYNONYMOUS_CODING	257	A	131	P	SYNONYMOUS_CODING	897	A	164	P	SYNONYMOUS_CODING
AAEL000128	1.2	193269 - 224889	193792	3	A	306	G	146	P	SYNONYMOUS_CODING	280	G	150	P	SYNONYMOUS_CODING	898	G	119	P	SYNONYMOUS_CODING
AAEL000128	1.2	193269 - 224889	193852	3	G	320	A	110	P	SYNONYMOUS_CODING						735	A	70	P	SYNONYMOUS_CODING
AAEL000128	1.2	193269 - 224889	193864	3	A	276	G	158	P	SYNONYMOUS_CODING	185	G	223	P	SYNONYMOUS_CODING	368	G	424	P	SYNONYMOUS_CODING
AAEL000128	1.2	193269 - 224889	193966	3	C											501	T	156	P	SYNONYMOUS_CODING
AAEL000128	1.2	193269 - 224889	193972	3	C	397	T	82	P	SYNONYMOUS_CODING	350	T	15	P	SYNONYMOUS_CODING	610	T	53	P	SYNONYMOUS_CODING
AAEL000128	1.2	193269 - 224889	193972	3	C	397	A	10	P	SYNONYMOUS_CODING	350	A	62	P	SYNONYMOUS_CODING	610	A	0	P	SYNONYMOUS_CODING
AAEL000128	1.2	193269 - 224889	193990	3	G	424	A	106	P	SYNONYMOUS_CODING	310	A	111	P	SYNONYMOUS_CODING	455	A	252	P	SYNONYMOUS_CODING
AAEL000128	1.2	193269 - 224889	194426	1	G						354	A	68	P	SYNONYMOUS_CODING
AAEL000128	1.2	193269 - 224889	194433	3	T	394	C	159	P	SYNONYMOUS_CODING	241	C	185	P	SYNONYMOUS_CODING	442	C	261	P	SYNONYMOUS_CODING
AAEL000128	1.2	193269 - 224889	194484	N/A	C						404	T	91	P	SPLICE_SITE_ACCEPTOR
AAEL000128	1.2	193269 - 224889	194981	3	T	292	C	186	P	SYNONYMOUS_CODING	209	C	142	P	SYNONYMOUS_CODING	406	C	300	P	SYNONYMOUS_CODING
AAEL000128	1.2	193269 - 224889	207263	3	A						375	G	180	P	SYNONYMOUS_CODING
AAEL000128	1.2	193269 - 224889	207311	3	A						307	G	146	P	SYNONYMOUS_CODING
AAEL000128	1.2	193269 - 224889	207337	1	G	236	A	215	P	SYNONYMOUS_CODING	260	A	120	P	SYNONYMOUS_CODING	681	A	141	P	SYNONYMOUS_CODING
AAEL000128	1.2	193269 - 224889	207389	3	G	0	A	92	F	SYNONYMOUS_CODING	0	A	151	F	SYNONYMOUS_CODING	189	A	364	P	SYNONYMOUS_CODING
AAEL000128	1.2	193269 - 224889	207400	1	A	1	G	71	F	SYNONYMOUS_CODING	0	G	137	F	SYNONYMOUS_CODING	199	G	330	P	SYNONYMOUS_CODING
AAEL000128	1.2	193269 - 224889	207419	3	G	28	A	4	P	SYNONYMOUS_CODING
AAEL000128	1.2	193269 - 224889	207434	3	C	28	T	30	P	SYNONYMOUS_CODING	51	T	23	P	SYNONYMOUS_CODING
AAEL000128	1.2	193269 - 224889	207482	3	A	0	G	264	F	SYNONYMOUS_CODING	0	G	230	F	SYNONYMOUS_CODING	207	G	94	P	SYNONYMOUS_CODING
AAEL000128	1.2	193269 - 224889	207505	1	G											378	A	65	P	SYNONYMOUS_CODING
AAEL000128	1.2	193269 - 224889	207515	3	T	0	C	420	F	SYNONYMOUS_CODING	1	C	341	F	SYNONYMOUS_CODING	199	C	279	P	SYNONYMOUS_CODING
AAEL000128	1.2	193269 - 224889	207539	3	C	243	T	103	P	SYNONYMOUS_CODING						421	T	40	P	SYNONYMOUS_CODING
AAEL000128	1.2	193269 - 224889	207611	3	A						0	C	9	F	NON_SYNONYMOUS_CODING
AAEL000128	1.2	193269 - 224889	207764	3	G	150	A	194	P	SYNONYMOUS_CODING	0	A	165	F	SYNONYMOUS_CODING	191	A	206	P	SYNONYMOUS_CODING
AAEL000128	1.2	193269 - 224889	207773	3	T	125	A	159	P	SYNONYMOUS_CODING	3	A	98	F	SYNONYMOUS_CODING	194	A	115	P	SYNONYMOUS_CODING
AAEL000128	1.2	193269 - 224889	207782	3	C	230	T	103	P	SYNONYMOUS_CODING						155	T	137	P	SYNONYMOUS_CODING
AAEL000128	1.2	193269 - 224889	207893	3	A	513	G	110	P	SYNONYMOUS_CODING						377	G	323	P	SYNONYMOUS_CODING
AAEL000128	1.2	193269 - 224889	208001	3	G						397	A	55	P	SYNONYMOUS_CODING
AAEL000128	1.2	193269 - 224889	208022	3	A	212	G	479	P	SYNONYMOUS_CODING	159	G	275	P	SYNONYMOUS_CODING	176	G	716	P	SYNONYMOUS_CODING
AAEL000128	1.2	193269 - 224889	208153	1	C	406	A	249	P	NON_SYNONYMOUS_CODING	434	A	40	P	NON_SYNONYMOUS_CODING	713	A	142	P	NON_SYNONYMOUS_CODING
AAEL000128	1.2	193269 - 224889	208157	3	T						383	C	75	P	SYNONYMOUS_CODING
AAEL000128	1.2	193269 - 224889	208202	3	T											527	A	252	P	SYNONYMOUS_CODING
AAEL000128	1.2	193269 - 224889	208304	3	A	364	G	163	P	SYNONYMOUS_CODING	219	G	157	P	SYNONYMOUS_CODING	278	G	313	P	SYNONYMOUS_CODING
AAEL000128	1.2	193269 - 224889	208327	1	T	160	A	366	P	NON_SYNONYMOUS_CODING	166	A	218	P	NON_SYNONYMOUS_CODING	156	A	386	P	NON_SYNONYMOUS_CODING
AAEL000128	1.2	193269 - 224889	208390	1	A	363	C	173	P	NON_SYNONYMOUS_CODING	216	C	127	P	NON_SYNONYMOUS_CODING	361	C	160	P	NON_SYNONYMOUS_CODING
AAEL000128	1.2	193269 - 224889	208391	3	G											485	T	40	P	SYNONYMOUS_CODING
AAEL000128	1.2	193269 - 224889	208421	3	A											577	G	135	P	SYNONYMOUS_CODING
AAEL000128	1.2	193269 - 224889	208469	3	A						357	G	33	P	SYNONYMOUS_CODING
AAEL000128	1.2	193269 - 224889	208635	3	G	241	T	136	P	SYNONYMOUS_CODING	293	T	21	P	SYNONYMOUS_CODING	513	T	107	P	SYNONYMOUS_CODING
AAEL000128	1.2	193269 - 224889	208668	3	C	181	T	165	P	SYNONYMOUS_CODING	244	T	48	P	SYNONYMOUS_CODING	136	T	197	P	SYNONYMOUS_CODING
AAEL000128	1.2	193269 - 224889	224726	3	C	N/C	T	N/C	P	SYNONYMOUS_CODING	N/C	T	N/C	P	SYNONYMOUS_CODING	N/C	T	N/C	P	SYNONYMOUS_CODING
AAEL000138	1.2	5518950 - 5523843	5523721	1	G	394	A	85	P	SYNONYMOUS_CODING
AAEL000147	1.2	5109811 - 5110635	5110308	1	G	485	A	99	P	NON_SYNONYMOUS_CODING
AAEL000147	1.2	5109811 - 5110635	5110364	3	C	351	T	246	P	SYNONYMOUS_CODING
AAEL000149	1.2	5041004 - 5042540	5041283	3	T	300	C	171	P	SYNONYMOUS_CODING	461	C	257	P	SYNONYMOUS_CODING
AAEL000149	1.2	5041004 - 5042540	5041400	3	C						430	T	198	P	SYNONYMOUS_CODING
AAEL000152	1.2	235014 - 235640	235057	2	G						126	A	90	P	NON_SYNONYMOUS_CODING
AAEL000152	1.2	235014 - 235640	235084	2	A	115	T	10	P	NON_SYNONYMOUS_CODING	155	T	17	P	NON_SYNONYMOUS_CODING
AAEL000152	1.2	235014 - 235640	235127	3	C											205	T	104	P	SYNONYMOUS_CODING
AAEL000152	1.2	235014 - 235640	235205	3	C	64	A	8	P	SYNONYMOUS_CODING	113	A	11	P	SYNONYMOUS_CODING
AAEL000152	1.2	235014 - 235640	235223	3	G						119	A	15	P	SYNONYMOUS_CODING
AAEL000152	1.2	235014 - 235640	235245	1	A	63	G	36	P	NON_SYNONYMOUS_CODING	132	G	25	P	NON_SYNONYMOUS_CODING
AAEL000152	1.2	235014 - 235640	235255	2	C	72	A	40	P	NON_SYNONYMOUS_CODING	138	A	27	P	NON_SYNONYMOUS_CODING
AAEL000152	1.2	235014 - 235640	235345	2	A	131	G	59	P	NON_SYNONYMOUS_CODING						298	G	81	P	NON_SYNONYMOUS_CODING
AAEL000152	1.2	235014 - 235640	235376	3	C											288	T	32	P	SYNONYMOUS_CODING
AAEL000152	1.2	235014 - 235640	235385	3	T	48	C	134	P	SYNONYMOUS_CODING	33	C	135	P	SYNONYMOUS_CODING	217	C	103	P	SYNONYMOUS_CODING
AAEL000152	1.2	235014 - 235640	235430	3	T	54	C	84	P	SYNONYMOUS_CODING	39	C	85	P	SYNONYMOUS_CODING	259	C	33	P	SYNONYMOUS_CODING
AAEL000152	1.2	235014 - 235640	235481	3	A	59	G	30	P	SYNONYMOUS_CODING	32	G	100	P	SYNONYMOUS_CODING	176	G	110	P	SYNONYMOUS_CODING
AAEL000152	1.2	235014 - 235640	235487	3	T	57	C	36	P	SYNONYMOUS_CODING	42	C	101	P	SYNONYMOUS_CODING
AAEL000152	1.2	235014 - 235640	235515	1	C	93	T	37	P	SYNONYMOUS_CODING	164	T	17	P	SYNONYMOUS_CODING
AAEL000152	1.2	235014 - 235640	235589	3	A	174	C	84	P	SYNONYMOUS_CODING	205	C	94	P	SYNONYMOUS_CODING
AAEL000152	1.2	235014 - 235640	235601	3	C						193	T	140	P	SYNONYMOUS_CODING
AAEL000154	1.2	5075337 - 5085916	5075468	2	T	71	C	84	P	NON_SYNONYMOUS_CODING
AAEL000154	1.2	5075337 - 5085916	5075614	1	T	95	C	68	P	NON_SYNONYMOUS_CODING
AAEL000154	1.2	5075337 - 5085916	5075654	3	T	84	G	130	P	SYNONYMOUS_CODING
AAEL000154	1.2	5075337 - 5085916	5083377	3	T	163	C	144	P	SYNONYMOUS_CODING
AAEL000154	1.2	5075337 - 5085916	5083479	3	G	150	A	110	P	SYNONYMOUS_CODING
AAEL000154	1.2	5075337 - 5085916	5083846	2	C	169	G	140	P	NON_SYNONYMOUS_CODING
AAEL000154	1.2	5075337 - 5085916	5084221	2	G	188	A	57	P	NON_SYNONYMOUS_CODING
AAEL000154	1.2	5075337 - 5085916	5084308	2	G	246	A	60	P	NON_SYNONYMOUS_CODING
AAEL000154	1.2	5075337 - 5085916	5084313	3	G	133	A	154	P	SYNONYMOUS_CODING
AAEL000154	1.2	5075337 - 5085916	5084599	1	T	168	C	51	P	NON_SYNONYMOUS_CODING
AAEL000154	1.2	5075337 - 5085916	5084693	3	C	176	T	190	P	SYNONYMOUS_CODING
AAEL000154	1.2	5075337 - 5085916	5084927	3	C	149	G	166	P	NON_SYNONYMOUS_CODING	0	G	254	F	NON_SYNONYMOUS_CODING	12	G	587	F	NON_SYNONYMOUS_CODING
AAEL000154	1.2	5075337 - 5085916	5085378	2	G	130	T	94	P	NON_SYNONYMOUS_CODING
AAEL000159	1.3	1314408 - 1331421	1314838	3	G						858	A	241	P	SYNONYMOUS_CODING
AAEL000159	1.3	1314408 - 1331421	1315132	3	T	374	C	445	P	SYNONYMOUS_CODING	307	C	576	P	SYNONYMOUS_CODING	1211	C	263	P	SYNONYMOUS_CODING
AAEL000159	1.3	1314408 - 1331421	1315156	3	T	312	C	467	P	SYNONYMOUS_CODING	296	C	557	P	SYNONYMOUS_CODING	1155	C	243	P	SYNONYMOUS_CODING
AAEL000159	1.3	1314408 - 1331421	1315270	3	C						264	T	247	P	SYNONYMOUS_CODING
AAEL000159	1.3	1314408 - 1331421	1315279	3	A						259	G	199	P	SYNONYMOUS_CODING
AAEL000159	1.3	1314408 - 1331421	1315312	3	A	348	G	241	P	SYNONYMOUS_CODING	258	G	41	P	SYNONYMOUS_CODING	1293	G	112	P	SYNONYMOUS_CODING
AAEL000159	1.3	1314408 - 1331421	1315321	3	T	355	C	370	P	SYNONYMOUS_CODING	259	C	268	P	SYNONYMOUS_CODING	1242	C	183	P	SYNONYMOUS_CODING
AAEL000159	1.3	1314408 - 1331421	1315538	3	A	293	T	213	P	SYNONYMOUS_CODING						919	T	101	P	SYNONYMOUS_CODING
AAEL000159	1.3	1314408 - 1331421	1315547	3	C	432	T	47	P	SYNONYMOUS_CODING	190	T	381	P	SYNONYMOUS_CODING
AAEL000159	1.3	1314408 - 1331421	1315586	3	C	293	T	132	P	SYNONYMOUS_CODING	291	T	136	P	SYNONYMOUS_CODING
AAEL000159	1.3	1314408 - 1331421	1330931	1	T	260	C	27	P	NON_SYNONYMOUS_CODING	233	C	47	P	NON_SYNONYMOUS_CODING
AAEL000159	1.3	1314408 - 1331421	1331073	3	T						179	A	314	P	SYNONYMOUS_CODING
AAEL000167	1.3	4632136 - 4632867	4632268	1	A						356	G	88	P	NON_SYNONYMOUS_CODING
AAEL000167	1.3	4632136 - 4632867	4632286	1	G	139	A	70	P	NON_SYNONYMOUS_CODING	313	A	61	P	NON_SYNONYMOUS_CODING	228	A	181	P	NON_SYNONYMOUS_CODING
AAEL000167	1.3	4632136 - 4632867	4632525	3	C	205	T	16	P	SYNONYMOUS_CODING	276	T	68	P	SYNONYMOUS_CODING
AAEL000167	1.3	4632136 - 4632867	4632625	1	T	122	C	63	P	NON_SYNONYMOUS_CODING	294	C	37	P	NON_SYNONYMOUS_CODING	209	C	129	P	NON_SYNONYMOUS_CODING
AAEL000167	1.3	4632136 - 4632867	4632763	1	T						262	C	38	P	NON_SYNONYMOUS_CODING
AAEL000167	1.3	4632136 - 4632867	4632772	1	C						290	T	39	P	NON_SYNONYMOUS_CODING
AAEL000173	1.3	1847559 - 1849128	1847578	1	C						10	T	3	P	NON_SYNONYMOUS_CODING	73	T	7	P	NON_SYNONYMOUS_CODING
AAEL000173	1.3	1847559 - 1849128	1847603	3	C	0	T	160	F	SYNONYMOUS_CODING	0	T	120	F	SYNONYMOUS_CODING	259	T	124	P	SYNONYMOUS_CODING
AAEL000173	1.3	1847559 - 1849128	1847627	3	G						239	A	18	P	SYNONYMOUS_CODING
AAEL000173	1.3	1847559 - 1849128	1847663	3	C	513	T	49	P	SYNONYMOUS_CODING	311	T	116	P	SYNONYMOUS_CODING	822	T	236	P	SYNONYMOUS_CODING
AAEL000173	1.3	1847559 - 1849128	1847726	3	C	891	T	125	P	SYNONYMOUS_CODING	535	T	263	P	SYNONYMOUS_CODING	1335	T	492	P	SYNONYMOUS_CODING
AAEL000173	1.3	1847559 - 1849128	1847738	3	G	971	T	143	P	NON_SYNONYMOUS_CODING	589	T	310	P	NON_SYNONYMOUS_CODING	1446	T	577	P	NON_SYNONYMOUS_CODING
AAEL000173	1.3	1847559 - 1849128	1847834	3	C	427	T	727	P	SYNONYMOUS_CODING						2175	T	293	P	SYNONYMOUS_CODING
AAEL000173	1.3	1847559 - 1849128	1848569	3	T	805	C	149	P	SYNONYMOUS_CODING	458	C	297	P	SYNONYMOUS_CODING	1328	C	661	P	SYNONYMOUS_CODING
AAEL000173	1.3	1847559 - 1849128	1848609	2	G	717	A	173	P	NON_SYNONYMOUS_CODING	414	A	301	P	NON_SYNONYMOUS_CODING	1173	A	686	P	NON_SYNONYMOUS_CODING
AAEL000173	1.3	1847559 - 1849128	1848621	2	T						644	A	105	P	NON_SYNONYMOUS_CODING
AAEL000173	1.3	1847559 - 1849128	1848709	N/A	C	16	T	374	F	START_GAINED: CTG, UTR_5_PRIME	136	T	202	P	START_GAINED: CTG, UTR_5_PRIME	395	T	317	P	START_GAINED: CTG, UTR_5_PRIME
AAEL000175	1.3	1358396 - 1388427	1360595	N/A	A											2	G	3	P	SPLICE_SITE_ACCEPTOR
AAEL000175	1.3	1358396 - 1388427	1360710	3	C						1094	G	130	P	SYNONYMOUS_CODING
AAEL000175	1.3	1358396 - 1388427	1367159	3	T	715	C	283	P	SYNONYMOUS_CODING	656	C	126	P	SYNONYMOUS_CODING
AAEL000175	1.3	1358396 - 1388427	1367192	3	G						1365	A	137	P	SYNONYMOUS_CODING
AAEL000175	1.3	1358396 - 1388427	1367201	3	A	1040	G	1144	P	SYNONYMOUS_CODING	1010	G	383	P	SYNONYMOUS_CODING	4117	G	344	P	SYNONYMOUS_CODING
AAEL000175	1.3	1358396 - 1388427	1367381	3	C	379	T	2110	P	SYNONYMOUS_CODING	262	T	1319	P	SYNONYMOUS_CODING	2106	T	1601	P	SYNONYMOUS_CODING
AAEL000175	1.3	1358396 - 1388427	1367408	3	A	139	G	2105	F	SYNONYMOUS_CODING	177	G	1263	P	SYNONYMOUS_CODING	1978	G	1391	P	SYNONYMOUS_CODING
AAEL000175	1.3	1358396 - 1388427	1367553	1	G	920	C	613	P	NON_SYNONYMOUS_CODING	626	C	274	P	NON_SYNONYMOUS_CODING
AAEL000175	1.3	1358396 - 1388427	1367573	3	T	153	C	1736	P	SYNONYMOUS_CODING	175	C	898	P	SYNONYMOUS_CODING	2191	C	1364	P	SYNONYMOUS_CODING
AAEL000175	1.3	1358396 - 1388427	1367591	3	G						1322	T	192	P	NON_SYNONYMOUS_CODING
AAEL000175	1.3	1358396 - 1388427	1367639	3	A	526	G	2337	P	SYNONYMOUS_CODING	555	G	1139	P	SYNONYMOUS_CODING	2110	G	1726	P	SYNONYMOUS_CODING
AAEL000175	1.3	1358396 - 1388427	1367852	3	T	913	G	2170	P	SYNONYMOUS_CODING	751	G	864	P	SYNONYMOUS_CODING	3352	G	482	P	SYNONYMOUS_CODING
AAEL000175	1.3	1358396 - 1388427	1367885	3	G	482	A	2754	P	SYNONYMOUS_CODING	285	A	1486	P	SYNONYMOUS_CODING	2660	A	2242	P	SYNONYMOUS_CODING
AAEL000175	1.3	1358396 - 1388427	1367966	3	C	901	T	1965	P	SYNONYMOUS_CODING	748	T	870	P	SYNONYMOUS_CODING	3808	T	528	P	SYNONYMOUS_CODING
AAEL000175	1.3	1358396 - 1388427	1368032	3	G	801	T	1931	P	SYNONYMOUS_CODING	833	T	860	P	SYNONYMOUS_CODING	3475	T	520	P	SYNONYMOUS_CODING
AAEL000175	1.3	1358396 - 1388427	1368134	3	C	958	T	1821	P	SYNONYMOUS_CODING	1109	T	648	P	SYNONYMOUS_CODING	3160	T	470	P	SYNONYMOUS_CODING
AAEL000175	1.3	1358396 - 1388427	1368161	3	G	961	T	1816	P	SYNONYMOUS_CODING	1194	T	669	P	SYNONYMOUS_CODING	3150	T	435	P	SYNONYMOUS_CODING
AAEL000175	1.3	1358396 - 1388427	1368168	1	T	2718	C	475	P	SYNONYMOUS_CODING	1362	C	696	P	SYNONYMOUS_CODING	2490	C	1406	P	SYNONYMOUS_CODING
AAEL000175	1.3	1358396 - 1388427	1368215	3	G	3079	A	261	P	SYNONYMOUS_CODING
AAEL000175	1.3	1358396 - 1388427	1368278	3	C	909	T	2343	P	SYNONYMOUS_CODING	1125	T	1139	P	SYNONYMOUS_CODING	3821	T	511	P	SYNONYMOUS_CODING
AAEL000175	1.3	1358396 - 1388427	1368327	1	A	153	C	2673	F	SYNONYMOUS_CODING	223	C	1712	P	SYNONYMOUS_CODING	2083	C	1808	P	SYNONYMOUS_CODING
AAEL000175	1.3	1358396 - 1388427	1368458	3	C	2876	T	823	P	SYNONYMOUS_CODING	1519	T	840	P	SYNONYMOUS_CODING	2939	T	1623	P	SYNONYMOUS_CODING
AAEL000175	1.3	1358396 - 1388427	1368530	3	T	1887	C	1629	P	SYNONYMOUS_CODING	1086	C	1202	P	SYNONYMOUS_CODING	3072	C	1668	P	SYNONYMOUS_CODING
AAEL000175	1.3	1358396 - 1388427	1368629	3	T						2398	C	425	P	SYNONYMOUS_CODING
AAEL000175	1.3	1358396 - 1388427	1368707	3	C						2180	T	391	P	SYNONYMOUS_CODING
AAEL000175	1.3	1358396 - 1388427	1368768	1	C						1874	T	340	P	SYNONYMOUS_CODING
AAEL000175	1.3	1358396 - 1388427	1368962	3	T	467	G	2239	P	SYNONYMOUS_CODING	582	G	1396	P	SYNONYMOUS_CODING	1979	G	2070	P	SYNONYMOUS_CODING
AAEL000175	1.3	1358396 - 1388427	1369076	3	T	251	C	1189	P	SYNONYMOUS_CODING	240	C	814	P	SYNONYMOUS_CODING	1808	C	1083	P	SYNONYMOUS_CODING
AAEL000175	1.3	1358396 - 1388427	1369097	3	A	882	G	454	P	SYNONYMOUS_CODING	1035	G	223	P	SYNONYMOUS_CODING
AAEL000175	1.3	1358396 - 1388427	1387726	3	C	2102	T	462	P	SYNONYMOUS_CODING
AAEL000175	1.3	1358396 - 1388427	1387783	3	A						2173	G	390	P	SYNONYMOUS_CODING
AAEL000175	1.3	1358396 - 1388427	1387795	3	C	3131	T	282	P	SYNONYMOUS_CODING	1786	T	785	P	SYNONYMOUS_CODING	3076	T	1495	P	SYNONYMOUS_CODING
AAEL000175	1.3	1358396 - 1388427	1387849	3	C						2475	T	427	P	SYNONYMOUS_CODING
AAEL000175	1.3	1358396 - 1388427	1387990	3	C	3678	T	342	P	SYNONYMOUS_CODING	2255	T	1036	P	SYNONYMOUS_CODING	3775	T	2218	P	SYNONYMOUS_CODING
AAEL000175	1.3	1358396 - 1388427	1388104	3	T						2116	G	481	P	SYNONYMOUS_CODING
AAEL000175	1.3	1358396 - 1388427	1388122	3	C						2668	T	484	P	SYNONYMOUS_CODING
AAEL000177	1.3	3607178 - 3611112	3609443	3	A	372	C	38	P	SYNONYMOUS_CODING	445	C	38	P	SYNONYMOUS_CODING
AAEL000177	1.3	3607178 - 3611112	3609623	3	T	394	C	293	P	SYNONYMOUS_CODING	100	C	704	P	SYNONYMOUS_CODING
AAEL000177	1.3	3607178 - 3611112	3609737	3	A	487	G	238	P	SYNONYMOUS_CODING	236	G	521	P	SYNONYMOUS_CODING
AAEL000177	1.3	3607178 - 3611112	3609797	3	T	457	C	272	P	SYNONYMOUS_CODING	120	C	604	P	SYNONYMOUS_CODING
AAEL000177	1.3	3607178 - 3611112	3609989	3	A						719	G	161	P	SYNONYMOUS_CODING
AAEL000177	1.3	3607178 - 3611112	3609992	3	C	553	A	230	P	SYNONYMOUS_CODING	829	A	84	P	SYNONYMOUS_CODING
AAEL000177	1.3	3607178 - 3611112	3610210	3	C						598	T	102	P	SYNONYMOUS_CODING
AAEL000177	1.3	3607178 - 3611112	3610234	3	C	625	T	44	P	SYNONYMOUS_CODING	667	T	150	P	SYNONYMOUS_CODING
AAEL000177	1.3	3607178 - 3611112	3610312	3	C	630	A	71	P	SYNONYMOUS_CODING	329	A	188	P	SYNONYMOUS_CODING
AAEL000177	1.3	3607178 - 3611112	3610432	3	G	426	A	373	P	SYNONYMOUS_CODING	99	A	794	P	SYNONYMOUS_CODING
AAEL000177	1.3	3607178 - 3611112	3610538	1	C	591	T	42	P	SYNONYMOUS_CODING	730	T	135	P	SYNONYMOUS_CODING
AAEL000178	1.3	4712667 - 4724327	4713211	2	C	442	T	101	P	NON_SYNONYMOUS_CODING	409	T	41	P	NON_SYNONYMOUS_CODING
AAEL000178	1.3	4712667 - 4724327	4713213	3	A	495	T	40	P	SYNONYMOUS_CODING	367	T	79	P	SYNONYMOUS_CODING
AAEL000178	1.3	4712667 - 4724327	4723951	3	A	105	G	163	P	SYNONYMOUS_CODING	209	G	44	P	SYNONYMOUS_CODING
AAEL000178	1.3	4712667 - 4724327	4724016	1	G	202	T	142	P	NON_SYNONYMOUS_CODING
AAEL000178	1.3	4712667 - 4724327	4724098	3	C						278	T	56	P	SYNONYMOUS_CODING
AAEL000178	1.3	4712667 - 4724327	4724116	3	C	392	T	49	P	SYNONYMOUS_CODING
AAEL000178	1.3	4712667 - 4724327	4724236	3	T						287	A	55	P	SYNONYMOUS_CODING
AAEL000178	1.3	4712667 - 4724327	4724248	3	G						286	C	56	P	NON_SYNONYMOUS_CODING
AAEL000179	1.3	1848941 - 1858506	1857802	2	A	1637	T	369	P	NON_SYNONYMOUS_CODING
AAEL000180	1.3	2041695 - 2042493	2041941	2	G	459	T	169	P	NON_SYNONYMOUS_CODING	371	T	203	P	NON_SYNONYMOUS_CODING	935	T	178	P	NON_SYNONYMOUS_CODING
AAEL000180	1.3	2041695 - 2042493	2042127	3	G											1020	A	151	P	SYNONYMOUS_CODING
AAEL000180	1.3	2041695 - 2042493	2042396	3	A						132	G	18	P	SYNONYMOUS_CODING
AAEL000181	1.3	733247 - 784385	733288	3	C						299	T	66	P	SYNONYMOUS_CODING
AAEL000181	1.3	733247 - 784385	733328	1	G						347	A	29	P	NON_SYNONYMOUS_CODING
AAEL000181	1.3	733247 - 784385	733601	3	G	N/C	T	N/C	P	SYNONYMOUS_CODING	N/C	T	N/C	F	SYNONYMOUS_CODING	N/C	T	N/C	P	SYNONYMOUS_CODING
AAEL000181	1.3	733247 - 784385	733637	3	T	2	C	208	F	SYNONYMOUS_CODING	1	C	121	F	SYNONYMOUS_CODING	202	C	221	P	SYNONYMOUS_CODING
AAEL000181	1.3	733247 - 784385	733694	3	A	235	C	103	P	SYNONYMOUS_CODING	109	C	93	P	SYNONYMOUS_CODING	496	C	51	P	SYNONYMOUS_CODING
AAEL000181	1.3	733247 - 784385	733817	3	A	179	G	258	P	SYNONYMOUS_CODING	116	G	242	P	SYNONYMOUS_CODING	83	G	452	P	SYNONYMOUS_CODING
AAEL000181	1.3	733247 - 784385	733841	3	T	205	C	284	P	SYNONYMOUS_CODING	120	C	265	P	SYNONYMOUS_CODING	82	C	546	P	SYNONYMOUS_CODING
AAEL000181	1.3	733247 - 784385	733916	3	G	N/C	A	N/C	P	SYNONYMOUS_CODING	N/C	A	N/C	P	SYNONYMOUS_CODING	N/C	A	N/C	P	SYNONYMOUS_CODING
AAEL000181	1.3	733247 - 784385	734024	3	G	148	A	300	P	SYNONYMOUS_CODING	32	A	346	P	SYNONYMOUS_CODING	302	A	341	P	SYNONYMOUS_CODING
AAEL000181	1.3	733247 - 784385	734081	3	T	187	C	311	P	SYNONYMOUS_CODING	126	C	272	P	SYNONYMOUS_CODING	314	C	341	P	SYNONYMOUS_CODING
AAEL000181	1.3	733247 - 784385	734183	3	G						322	A	113	P	SYNONYMOUS_CODING
AAEL000181	1.3	733247 - 784385	734299	2	A	36	C	269	P	NON_SYNONYMOUS_CODING	91	C	221	P	NON_SYNONYMOUS_CODING	233	C	298	P	NON_SYNONYMOUS_CODING
AAEL000181	1.3	733247 - 784385	734382	1	G	14	A	221	F	NON_SYNONYMOUS_CODING	0	A	234	F	NON_SYNONYMOUS_CODING	191	A	274	P	NON_SYNONYMOUS_CODING
AAEL000181	1.3	733247 - 784385	734390	3	C	199	T	16	P	SYNONYMOUS_CODING
AAEL000181	1.3	733247 - 784385	734435	3	A	76	G	81	P	SYNONYMOUS_CODING	142	G	39	P	SYNONYMOUS_CODING	169	G	172	P	SYNONYMOUS_CODING
AAEL000181	1.3	733247 - 784385	734456	3	C						155	T	56	P	SYNONYMOUS_CODING
AAEL000181	1.3	733247 - 784385	734462	3	T						160	C	59	P	SYNONYMOUS_CODING
AAEL000181	1.3	733247 - 784385	734818	3	A	71	G	160	P	SYNONYMOUS_CODING	146	G	106	P	SYNONYMOUS_CODING	171	G	170	P	SYNONYMOUS_CODING
AAEL000181	1.3	733247 - 784385	734867	1	T	100	C	184	P	SYNONYMOUS_CODING	195	C	123	P	SYNONYMOUS_CODING	192	C	206	P	SYNONYMOUS_CODING
AAEL000181	1.3	733247 - 784385	734878	3	C											363	T	29	P	SYNONYMOUS_CODING
AAEL000181	1.3	733247 - 784385	734912	1	T	145	C	198	P	SYNONYMOUS_CODING	210	C	111	P	SYNONYMOUS_CODING	224	C	220	P	SYNONYMOUS_CODING
AAEL000181	1.3	733247 - 784385	734932	3	G											451	A	35	P	SYNONYMOUS_CODING
AAEL000181	1.3	733247 - 784385	754270	3	A	276	G	109	P	SYNONYMOUS_CODING						515	G	40	P	SYNONYMOUS_CODING
AAEL000181	1.3	733247 - 784385	754303	3	C	133	T	121	P	SYNONYMOUS_CODING	197	T	74	P	SYNONYMOUS_CODING	240	T	196	P	SYNONYMOUS_CODING
AAEL000181	1.3	733247 - 784385	754312	3	C	118	T	152	P	SYNONYMOUS_CODING	64	T	229	P	SYNONYMOUS_CODING	254	T	221	P	SYNONYMOUS_CODING
AAEL000181	1.3	733247 - 784385	754462	3	A	16	C	219	P	SYNONYMOUS_CODING	99	C	162	P	SYNONYMOUS_CODING	207	C	175	P	SYNONYMOUS_CODING
AAEL000181	1.3	733247 - 784385	754474	3	A	1	G	248	F	SYNONYMOUS_CODING	0	G	269	F	SYNONYMOUS_CODING	199	G	160	P	SYNONYMOUS_CODING
AAEL000181	1.3	733247 - 784385	754520	1	C	151	T	85	P	SYNONYMOUS_CODING	94	T	154	P	SYNONYMOUS_CODING	257	T	70	P	SYNONYMOUS_CODING
AAEL000181	1.3	733247 - 784385	754579	3	C	137	T	37	P	SYNONYMOUS_CODING	227	T	54	P	SYNONYMOUS_CODING	300	T	168	P	SYNONYMOUS_CODING
AAEL000181	1.3	733247 - 784385	754588	3	G	158	T	13	P	SYNONYMOUS_CODING
AAEL000181	1.3	733247 - 784385	754603	3	T	N/C	C	N/C	P	SYNONYMOUS_CODING	N/C	C	N/C	P	SYNONYMOUS_CODING	N/C	C	N/C	P	SYNONYMOUS_CODING
AAEL000181	1.3	733247 - 784385	754723	3	C						219	T	206	P	SYNONYMOUS_CODING
AAEL000181	1.3	733247 - 784385	754759	3	C						324	A	78	P	SYNONYMOUS_CODING
AAEL000181	1.3	733247 - 784385	754778	1	C	341	T	126	P	SYNONYMOUS_CODING
AAEL000181	1.3	733247 - 784385	754942	3	A						297	G	75	P	SYNONYMOUS_CODING
AAEL000181	1.3	733247 - 784385	755020	3	T	214	C	91	P	SYNONYMOUS_CODING	284	C	59	P	SYNONYMOUS_CODING	559	C	41	P	SYNONYMOUS_CODING
AAEL000181	1.3	733247 - 784385	755026	3	C	198	T	88	P	SYNONYMOUS_CODING	270	T	63	P	SYNONYMOUS_CODING	529	T	37	P	SYNONYMOUS_CODING
AAEL000181	1.3	733247 - 784385	765376	3	T	59	C	7	P	SYNONYMOUS_CODING
AAEL000181	1.3	733247 - 784385	765560	1	C	49	T	277	P	NON_SYNONYMOUS_CODING	100	T	114	P	NON_SYNONYMOUS_CODING	213	T	288	P	NON_SYNONYMOUS_CODING
AAEL000181	1.3	733247 - 784385	765584	1	T	0	C	399	F	SYNONYMOUS_CODING	0	C	314	F	SYNONYMOUS_CODING	236	C	349	P	SYNONYMOUS_CODING
AAEL000181	1.3	733247 - 784385	765598	3	C						255	T	62	P	SYNONYMOUS_CODING
AAEL000181	1.3	733247 - 784385	765631	3	A						286	T	87	P	SYNONYMOUS_CODING
AAEL000181	1.3	733247 - 784385	765768	3	T	12	G	73	P	SYNONYMOUS_CODING	1	G	68	F	SYNONYMOUS_CODING	213	G	80	P	SYNONYMOUS_CODING
AAEL000181	1.3	733247 - 784385	765780	3	T	11	C	64	P	SYNONYMOUS_CODING	0	C	61	F	SYNONYMOUS_CODING	205	C	51	P	SYNONYMOUS_CODING
AAEL000181	1.3	733247 - 784385	765789	3	T	11	C	47	P	SYNONYMOUS_CODING	0	C	38	F	SYNONYMOUS_CODING	210	C	32	P	SYNONYMOUS_CODING
AAEL000181	1.3	733247 - 784385	765852	3	G	16	A	171	P	SYNONYMOUS_CODING	120	A	87	P	SYNONYMOUS_CODING	199	A	191	P	SYNONYMOUS_CODING
AAEL000181	1.3	733247 - 784385	765882	3	C						132	T	170	P	SYNONYMOUS_CODING
AAEL000181	1.3	733247 - 784385	765963	3	A						118	G	172	P	SYNONYMOUS_CODING
AAEL000181	1.3	733247 - 784385	766038	3	G						143	A	77	P	SYNONYMOUS_CODING
AAEL000181	1.3	733247 - 784385	766773	3	C						276	T	22	P	SYNONYMOUS_CODING
AAEL000181	1.3	733247 - 784385	766864	3	G						177	A	116	P	SYNONYMOUS_CODING
AAEL000181	1.3	733247 - 784385	766898	1	A						267	T	46	P	NON_SYNONYMOUS_CODING
AAEL000181	1.3	733247 - 784385	766909	3	G						189	A	122	P	SYNONYMOUS_CODING
AAEL000181	1.3	733247 - 784385	766927	3	T						134	C	135	P	SYNONYMOUS_CODING	591	C	43	P	SYNONYMOUS_CODING
AAEL000181	1.3	733247 - 784385	767005	3	A						302	G	25	P	SYNONYMOUS_CODING
AAEL000181	1.3	733247 - 784385	767032	3	T	12	C	264	F	SYNONYMOUS_CODING	60	C	298	P	SYNONYMOUS_CODING	253	C	335	P	SYNONYMOUS_CODING
AAEL000181	1.3	733247 - 784385	767185	3	T	396	C	36	P	SYNONYMOUS_CODING	150	C	326	P	SYNONYMOUS_CODING	710	C	54	P	SYNONYMOUS_CODING
AAEL000181	1.3	733247 - 784385	767200	3	G											726	A	58	P	SYNONYMOUS_CODING
AAEL000181	1.3	733247 - 784385	767392	3	C						186	T	269	P	SYNONYMOUS_CODING
AAEL000181	1.3	733247 - 784385	773636	3	G	56	A	398	P	SYNONYMOUS_CODING	248	A	162	P	SYNONYMOUS_CODING	448	A	513	P	SYNONYMOUS_CODING
AAEL000181	1.3	733247 - 784385	773654	3	A	398	C	40	P	SYNONYMOUS_CODING
AAEL000181	1.3	733247 - 784385	773894	3	T	180	C	23	P	SYNONYMOUS_CODING	86	C	134	P	SYNONYMOUS_CODING
AAEL000181	1.3	733247 - 784385	773900	3	G	0	A	183	F	SYNONYMOUS_CODING	0	A	176	F	SYNONYMOUS_CODING	202	A	223	P	SYNONYMOUS_CODING
AAEL000181	1.3	733247 - 784385	773951	3	A	0	G	206	F	SYNONYMOUS_CODING	0	G	194	F	SYNONYMOUS_CODING	238	G	219	P	SYNONYMOUS_CODING
AAEL000181	1.3	733247 - 784385	773969	3	G	5	A	209	F	SYNONYMOUS_CODING	0	A	262	F	SYNONYMOUS_CODING	217	A	228	P	SYNONYMOUS_CODING
AAEL000181	1.3	733247 - 784385	775341	3	C	226	T	17	P	SYNONYMOUS_CODING						417	T	29	P	SYNONYMOUS_CODING
AAEL000181	1.3	733247 - 784385	775353	3	T						127	C	47	P	SYNONYMOUS_CODING
AAEL000181	1.3	733247 - 784385	775356	3	C											386	T	36	P	SYNONYMOUS_CODING
AAEL000181	1.3	733247 - 784385	775360	1	A											372	G	30	P	NON_SYNONYMOUS_CODING
AAEL000181	1.3	733247 - 784385	775371	3	A	140	G	15	P	SYNONYMOUS_CODING	75	G	62	P	SYNONYMOUS_CODING	313	G	35	P	SYNONYMOUS_CODING
AAEL000181	1.3	733247 - 784385	775383	3	T						88	A	49	P	SYNONYMOUS_CODING
AAEL000181	1.3	733247 - 784385	775404	3	G	127	T	17	P	SYNONYMOUS_CODING	68	T	51	P	SYNONYMOUS_CODING	416	T	39	P	SYNONYMOUS_CODING
AAEL000181	1.3	733247 - 784385	775497	3	G						248	A	28	P	SYNONYMOUS_CODING
AAEL000181	1.3	733247 - 784385	775542	3	A						143	G	39	P	SYNONYMOUS_CODING
AAEL000181	1.3	733247 - 784385	775596	3	T						173	C	98	P	SYNONYMOUS_CODING	745	C	91	P	SYNONYMOUS_CODING
AAEL000181	1.3	733247 - 784385	775626	3	G						235	A	115	P	SYNONYMOUS_CODING	764	A	56	P	SYNONYMOUS_CODING
AAEL000181	1.3	733247 - 784385	776148	3	G						205	C	21	P	SYNONYMOUS_CODING
AAEL000181	1.3	733247 - 784385	776166	3	C	190	T	19	P	SYNONYMOUS_CODING	102	T	115	P	SYNONYMOUS_CODING	492	T	100	P	SYNONYMOUS_CODING
AAEL000181	1.3	733247 - 784385	776245	1	G	74	C	12	P	NON_SYNONYMOUS_CODING	109	C	19	P	NON_SYNONYMOUS_CODING
AAEL000181	1.3	733247 - 784385	776299	1	T	124	G	10	P	NON_SYNONYMOUS_CODING	151	G	37	P	NON_SYNONYMOUS_CODING
AAEL000181	1.3	733247 - 784385	776338	1	G						121	T	100	P	NON_SYNONYMOUS_CODING	513	T	73	P	NON_SYNONYMOUS_CODING
AAEL000181	1.3	733247 - 784385	776346	3	T	21	C	162	P	SYNONYMOUS_CODING	151	C	83	P	SYNONYMOUS_CODING	344	C	236	P	SYNONYMOUS_CODING
AAEL000181	1.3	733247 - 784385	783705	3	A	0	C	170	F	SYNONYMOUS_CODING	0	C	210	F	SYNONYMOUS_CODING	459	C	136	P	SYNONYMOUS_CODING
AAEL000181	1.3	733247 - 784385	783717	3	G	16	A	127	P	SYNONYMOUS_CODING	113	A	70	P	SYNONYMOUS_CODING	413	A	105	P	SYNONYMOUS_CODING
AAEL000181	1.3	733247 - 784385	783732	3	C						66	G	66	P	SYNONYMOUS_CODING
AAEL000181	1.3	733247 - 784385	783765	3	T	0	C	141	F	SYNONYMOUS_CODING	0	C	126	F	SYNONYMOUS_CODING	341	C	95	P	SYNONYMOUS_CODING
AAEL000181	1.3	733247 - 784385	783783	3	G											443	A	54	P	SYNONYMOUS_CODING
AAEL000181	1.3	733247 - 784385	783807	3	C	0	A	198	F	SYNONYMOUS_CODING	2	A	239	F	SYNONYMOUS_CODING	343	A	162	P	SYNONYMOUS_CODING
AAEL000181	1.3	733247 - 784385	783819	3	C											487	G	47	P	SYNONYMOUS_CODING
AAEL000181	1.3	733247 - 784385	783837	3	T	181	C	36	P	SYNONYMOUS_CODING
AAEL000181	1.3	733247 - 784385	783882	3	A	19	G	2	P	SYNONYMOUS_CODING	25	G	70	P	SYNONYMOUS_CODING	148	G	3	P	SYNONYMOUS_CODING
AAEL000181	1.3	733247 - 784385	783882	3	A	19	T	21	P	SYNONYMOUS_CODING	25	T	12	P	SYNONYMOUS_CODING	148	T	15	P	SYNONYMOUS_CODING
AAEL000181	1.3	733247 - 784385	783891	3	G	28	A	17	P	SYNONYMOUS_CODING	29	A	52	P	SYNONYMOUS_CODING	227	A	32	P	SYNONYMOUS_CODING
AAEL000181	1.3	733247 - 784385	783903	3	C	27	T	8	P	SYNONYMOUS_CODING	64	T	9	P	SYNONYMOUS_CODING
AAEL000181	1.3	733247 - 784385	783906	3	C	20	T	15	P	SYNONYMOUS_CODING
AAEL000181	1.3	733247 - 784385	783909	3	C	32	T	6	P	SYNONYMOUS_CODING
AAEL000181	1.3	733247 - 784385	783930	3	A	N/C	C	N/C	P	SYNONYMOUS_CODING	N/C	C	N/C	P	SYNONYMOUS_CODING
AAEL000181	1.3	733247 - 784385	783946	1	G						23	A	4	P	NON_SYNONYMOUS_CODING
AAEL000181	1.3	733247 - 784385	783951	3	C	5	T	6	P	SYNONYMOUS_CODING	20	T	7	P	SYNONYMOUS_CODING
AAEL000182	1.3	2042262 - 2042846	2042630	3	C	N/C	A	N/C	P	SYNONYMOUS_CODING						N/C	A	N/C	P	SYNONYMOUS_CODING
AAEL000182	1.3	2042262 - 2042846	2042743	1	G	6034	T	3960	P	NON_SYNONYMOUS_CODING
AAEL000185	1.3	4872924 - 4909278	4873808	3	C	535	T	5615	P	SYNONYMOUS_CODING	3013	T	2935	P	SYNONYMOUS_CODING	8441	T	1151	P	SYNONYMOUS_CODING
AAEL000185	1.3	4872924 - 4909278	4873883	3	G	2790	A	3858	P	SYNONYMOUS_CODING	3703	A	2351	P	SYNONYMOUS_CODING
AAEL000185	1.3	4872924 - 4909278	4874009	3	C						4695	T	910	P	SYNONYMOUS_CODING
AAEL000185	1.3	4872924 - 4909278	4874348	3	G						2510	T	477	P	SYNONYMOUS_CODING
AAEL000185	1.3	4872924 - 4909278	4874549	3	G	1895	A	1545	P	SYNONYMOUS_CODING
AAEL000185	1.3	4872924 - 4909278	4874615	3	T						3401	C	383	P	SYNONYMOUS_CODING
AAEL000185	1.3	4872924 - 4909278	4874645	3	G	2869	A	1196	P	SYNONYMOUS_CODING						6357	A	722	P	SYNONYMOUS_CODING
AAEL000185	1.3	4872924 - 4909278	4874666	3	C						2962	G	311	P	SYNONYMOUS_CODING
AAEL000185	1.3	4872924 - 4909278	4874705	3	G	2475	A	236	P	SYNONYMOUS_CODING
AAEL000185	1.3	4872924 - 4909278	4883828	3	C						2384	G	456	P	SYNONYMOUS_CODING
AAEL000185	1.3	4872924 - 4909278	4883885	3	G	1843	A	746	P	SYNONYMOUS_CODING
AAEL000185	1.3	4872924 - 4909278	4883933	3	A						2665	G	512	P	SYNONYMOUS_CODING
AAEL000185	1.3	4872924 - 4909278	4900766	N/A	C	2	T	3	P	SPLICE_SITE_ACCEPTOR						7	T	2	P	SPLICE_SITE_ACCEPTOR
AAEL000191	1.3	4820431 - 4851894	4834021	N/A	T	185	A	110	P	START_GAINED: ATG, UTR_5_PRIME
AAEL000191	1.3	4820431 - 4851894	4834100	N/A	G	162	T	62	P	START_GAINED: TTG, UTR_5_PRIME
AAEL000191	1.3	4820431 - 4851894	4834119	N/A	G	151	T	103	P	START_GAINED: ATG, UTR_5_PRIME
AAEL000191	1.3	4820431 - 4851894	4834341	3	A	202	G	101	P	SYNONYMOUS_CODING
AAEL000191	1.3	4820431 - 4851894	4834371	3	A	174	G	70	P	SYNONYMOUS_CODING
AAEL000191	1.3	4820431 - 4851894	4834381	1	T	150	C	58	P	SYNONYMOUS_CODING
AAEL000191	1.3	4820431 - 4851894	4849501	1	G	176	A	159	P	NON_SYNONYMOUS_CODING	327	A	74	P	NON_SYNONYMOUS_CODING
AAEL000191	1.3	4820431 - 4851894	4849506	3	T	257	A	78	P	SYNONYMOUS_CODING
AAEL000191	1.3	4820431 - 4851894	4849551	3	T	175	G	197	P	SYNONYMOUS_CODING	360	G	102	P	SYNONYMOUS_CODING
AAEL000191	1.3	4820431 - 4851894	4849813	3	G	158	A	276	P	SYNONYMOUS_CODING	406	A	81	P	SYNONYMOUS_CODING
AAEL000191	1.3	4820431 - 4851894	4849831	3	G	375	A	67	P	SYNONYMOUS_CODING	418	A	66	P	SYNONYMOUS_CODING
AAEL000191	1.3	4820431 - 4851894	4849876	3	A	168	G	240	P	SYNONYMOUS_CODING	353	G	33	P	SYNONYMOUS_CODING
AAEL000191	1.3	4820431 - 4851894	4849915	3	T	222	C	321	P	SYNONYMOUS_CODING	448	C	77	P	SYNONYMOUS_CODING
AAEL000191	1.3	4820431 - 4851894	4850209	3	G	341	A	89	P	SYNONYMOUS_CODING	404	A	116	P	SYNONYMOUS_CODING
AAEL000193	1.3	1902202 - 1954300	1902787	3	A	368	G	402	P	SYNONYMOUS_CODING	766	G	294	P	SYNONYMOUS_CODING	1560	G	223	P	SYNONYMOUS_CODING
AAEL000193	1.3	1902202 - 1954300	1913309	2	G						1164	A	130	P	NON_SYNONYMOUS_CODING
AAEL000193	1.3	1902202 - 1954300	1930597	3	A	707	G	107	P	SYNONYMOUS_CODING	893	G	114	P	SYNONYMOUS_CODING
AAEL000193	1.3	1902202 - 1954300	1930624	3	G	521	A	333	P	SYNONYMOUS_CODING						1520	A	199	P	SYNONYMOUS_CODING
AAEL000193	1.3	1902202 - 1954300	1930717	3	G	640	A	101	P	SYNONYMOUS_CODING	786	A	99	P	SYNONYMOUS_CODING
AAEL000193	1.3	1902202 - 1954300	1931017	3	T	550	C	51	P	SYNONYMOUS_CODING
AAEL000198	1.3	3599468 - 3607111	3599704	3	G	433	A	37	P	SYNONYMOUS_CODING
AAEL000198	1.3	3599468 - 3607111	3599764	3	A	526	T	155	P	SYNONYMOUS_CODING	581	T	156	P	SYNONYMOUS_CODING
AAEL000198	1.3	3599468 - 3607111	3599784	2	G						580	A	139	P	NON_SYNONYMOUS_CODING
AAEL000198	1.3	3599468 - 3607111	3599842	3	T	412	C	310	P	SYNONYMOUS_CODING	102	C	549	P	SYNONYMOUS_CODING
AAEL000198	1.3	3599468 - 3607111	3599863	3	T	442	C	261	P	SYNONYMOUS_CODING	114	C	502	P	SYNONYMOUS_CODING
AAEL000198	1.3	3599468 - 3607111	3600251	1	C						748	T	111	P	NON_SYNONYMOUS_CODING
AAEL000198	1.3	3599468 - 3607111	3600322	3	G	643	A	293	P	SYNONYMOUS_CODING	127	A	494	P	SYNONYMOUS_CODING
AAEL000198	1.3	3599468 - 3607111	3600358	3	G	901	C	336	P	SYNONYMOUS_CODING	1003	C	96	P	SYNONYMOUS_CODING
AAEL000198	1.3	3599468 - 3607111	3602122	2	C						390	A	603	P	NON_SYNONYMOUS_CODING
AAEL000198	1.3	3599468 - 3607111	3602165	3	T	673	C	474	P	SYNONYMOUS_CODING	150	C	825	P	SYNONYMOUS_CODING
AAEL000198	1.3	3599468 - 3607111	3602399	3	C	510	T	275	P	SYNONYMOUS_CODING	219	T	532	P	SYNONYMOUS_CODING
AAEL000198	1.3	3599468 - 3607111	3607061	1	A	1	T	8	P	NON_SYNONYMOUS_CODING	0	T	9	F	NON_SYNONYMOUS_CODING	4	T	13	P	NON_SYNONYMOUS_CODING
AAEL000199	1.3	2022353 - 2035075	2022459	2	T	203	A	129	P	NON_SYNONYMOUS_CODING						459	A	68	P	NON_SYNONYMOUS_CODING
AAEL000199	1.3	2022353 - 2035075	2022470	3	T						354	G	51	P	NON_SYNONYMOUS_CODING
AAEL000199	1.3	2022353 - 2035075	2022490	1	G	440	A	95	P	SYNONYMOUS_CODING
AAEL000199	1.3	2022353 - 2035075	2022638	3	T						765	C	117	P	SYNONYMOUS_CODING
AAEL000199	1.3	2022353 - 2035075	2022686	3	A						741	G	104	P	SYNONYMOUS_CODING
AAEL000199	1.3	2022353 - 2035075	2022737	3	T						611	C	58	P	SYNONYMOUS_CODING
AAEL000199	1.3	2022353 - 2035075	2022764	3	A						632	C	65	P	NON_SYNONYMOUS_CODING
AAEL000199	1.3	2022353 - 2035075	2022806	3	A	1	G	944	F	SYNONYMOUS_CODING	2	G	688	F	SYNONYMOUS_CODING	536	G	588	P	SYNONYMOUS_CODING
AAEL000199	1.3	2022353 - 2035075	2033465	3	G						414	A	43	P	SYNONYMOUS_CODING
AAEL000199	1.3	2022353 - 2035075	2033521	1	C	N/C	T	N/C	P	NON_SYNONYMOUS_CODING	N/C	T	N/C	P	NON_SYNONYMOUS_CODING
AAEL000199	1.3	2022353 - 2035075	2033558	3	A	370	G	94	P	SYNONYMOUS_CODING	160	G	90	P	SYNONYMOUS_CODING
AAEL000199	1.3	2022353 - 2035075	2033693	3	C	591	T	48	P	SYNONYMOUS_CODING	168	T	165	P	SYNONYMOUS_CODING	671	T	96	P	SYNONYMOUS_CODING
AAEL000199	1.3	2022353 - 2035075	2033705	3	T						301	C	32	P	SYNONYMOUS_CODING
AAEL000199	1.3	2022353 - 2035075	2033738	3	C						310	T	51	P	SYNONYMOUS_CODING
AAEL000199	1.3	2022353 - 2035075	2033827	1	T	455	C	413	P	NON_SYNONYMOUS_CODING	139	C	294	P	NON_SYNONYMOUS_CODING	773	C	117	P	NON_SYNONYMOUS_CODING
AAEL000199	1.3	2022353 - 2035075	2033843	3	T											485	A	279	P	NON_SYNONYMOUS_CODING
AAEL000199	1.3	2022353 - 2035075	2033973	2	C	357	G	307	P	NON_SYNONYMOUS_CODING	112	G	271	P	NON_SYNONYMOUS_CODING	651	G	99	P	NON_SYNONYMOUS_CODING
AAEL000199	1.3	2022353 - 2035075	2033987	3	G						328	A	78	P	SYNONYMOUS_CODING
AAEL000199	1.3	2022353 - 2035075	2034021	2	A	500	G	309	P	NON_SYNONYMOUS_CODING
AAEL000199	1.3	2022353 - 2035075	2034080	3	G						302	A	73	P	SYNONYMOUS_CODING
AAEL000199	1.3	2022353 - 2035075	2034115	1	C	741	T	68	P	NON_SYNONYMOUS_CODING	389	T	76	P	NON_SYNONYMOUS_CODING
AAEL000199	1.3	2022353 - 2035075	2034131	3	C	597	T	221	P	SYNONYMOUS_CODING	314	T	146	P	SYNONYMOUS_CODING	818	T	92	P	SYNONYMOUS_CODING
AAEL000199	1.3	2022353 - 2035075	2034209	3	C	623	T	83	P	SYNONYMOUS_CODING	260	T	145	P	SYNONYMOUS_CODING	509	T	320	P	SYNONYMOUS_CODING
AAEL000199	1.3	2022353 - 2035075	2034342	2	A	381	G	129	P	NON_SYNONYMOUS_CODING	204	G	119	P	NON_SYNONYMOUS_CODING	655	G	84	P	NON_SYNONYMOUS_CODING
AAEL000199	1.3	2022353 - 2035075	2034628	1	C	592	T	42	P	NON_SYNONYMOUS_CODING	318	T	27	P	NON_SYNONYMOUS_CODING
AAEL000199	1.3	2022353 - 2035075	2034851	3	T	424	C	198	P	SYNONYMOUS_CODING	156	C	178	P	SYNONYMOUS_CODING	671	C	110	P	SYNONYMOUS_CODING
AAEL000200	1.3	4498646 - 4499207	4498744	2	T						950	A	69	P	NON_SYNONYMOUS_CODING
AAEL000200	1.3	4498646 - 4499207	4498749	3	A	786	T	612	P	SYNONYMOUS_CODING	544	T	249	P	SYNONYMOUS_CODING	3754	T	275	P	SYNONYMOUS_CODING
AAEL000200	1.3	4498646 - 4499207	4498773	3	G	1301	A	456	P	SYNONYMOUS_CODING	972	A	145	P	SYNONYMOUS_CODING
AAEL000200	1.3	4498646 - 4499207	4498887	1	C						1936	T	161	P	NON_SYNONYMOUS_CODING
AAEL000200	1.3	4498646 - 4499207	4498909	3	G	1800	A	1393	P	SYNONYMOUS_CODING	996	A	523	P	SYNONYMOUS_CODING	7394	A	500	P	SYNONYMOUS_CODING
AAEL000200	1.3	4498646 - 4499207	4499099	1	A	1476	G	1485	P	NON_SYNONYMOUS_CODING	764	G	473	P	NON_SYNONYMOUS_CODING	6325	G	625	P	NON_SYNONYMOUS_CODING
AAEL000200	1.3	4498646 - 4499207	4499127	3	T	1048	G	798	P	NON_SYNONYMOUS_CODING	521	G	241	P	NON_SYNONYMOUS_CODING	4375	G	355	P	NON_SYNONYMOUS_CODING
AAEL000206	1.3	2112343 - 2117688	2112511	3	A	262	G	22	P	SYNONYMOUS_CODING
AAEL000206	1.3	2112343 - 2117688	2112567	1	C						514	T	86	P	NON_SYNONYMOUS_CODING
AAEL000206	1.3	2112343 - 2117688	2112576	1	G						515	T	77	P	SYNONYMOUS_CODING
AAEL000206	1.3	2112343 - 2117688	2112607	3	A	221	T	184	P	SYNONYMOUS_CODING	395	T	167	P	SYNONYMOUS_CODING	819	T	83	P	SYNONYMOUS_CODING
AAEL000206	1.3	2112343 - 2117688	2112640	3	T	0	C	363	F	SYNONYMOUS_CODING	1	C	537	F	SYNONYMOUS_CODING	439	C	311	P	SYNONYMOUS_CODING
AAEL000206	1.3	2112343 - 2117688	2112733	3	T	18	C	334	F	SYNONYMOUS_CODING	74	C	489	P	SYNONYMOUS_CODING	432	C	280	P	SYNONYMOUS_CODING
AAEL000206	1.3	2112343 - 2117688	2112993	2	T	12	C	169	P	NON_SYNONYMOUS_CODING	32	C	194	P	NON_SYNONYMOUS_CODING	158	C	238	P	NON_SYNONYMOUS_CODING
AAEL000206	1.3	2112343 - 2117688	2113003	1	C	81	T	18	P	NON_SYNONYMOUS_CODING	104	T	29	P	NON_SYNONYMOUS_CODING	127	T	64	P	NON_SYNONYMOUS_CODING
AAEL000208	1.3	1992122 - 1993172	1992226	3	C	1339	T	792	P	SYNONYMOUS_CODING	225	T	704	P	SYNONYMOUS_CODING	1312	T	724	P	SYNONYMOUS_CODING
AAEL000208	1.3	1992122 - 1993172	1992325	3	T						830	A	167	P	SYNONYMOUS_CODING
AAEL000208	1.3	1992122 - 1993172	1992485	3	T	1557	C	328	P	SYNONYMOUS_CODING	943	C	107	P	SYNONYMOUS_CODING
AAEL000208	1.3	1992122 - 1993172	1992920	2	G						1171	A	116	P	NON_SYNONYMOUS_CODING
AAEL000208	1.3	1992122 - 1993172	1992974	2	T	1722	C	198	P	NON_SYNONYMOUS_CODING
AAEL000208	1.3	1992122 - 1993172	1993023	3	G	1544	A	296	P	SYNONYMOUS_CODING	1359	A	152	P	SYNONYMOUS_CODING
AAEL000210	1.3	5102045 - 5108541	5102397	3	G	768	C	102	P	SYNONYMOUS_CODING	679	C	141	P	SYNONYMOUS_CODING
AAEL000210	1.3	5102045 - 5108541	5108266	3	G	232	A	277	P	SYNONYMOUS_CODING	144	A	226	P	SYNONYMOUS_CODING	711	A	377	P	SYNONYMOUS_CODING
AAEL000210	1.3	5102045 - 5108541	5108433	1	A	489	C	315	P	NON_SYNONYMOUS_CODING	331	C	176	P	NON_SYNONYMOUS_CODING	988	C	317	P	NON_SYNONYMOUS_CODING
AAEL000210	1.3	5102045 - 5108541	5108451	1	G	345	T	326	P	NON_SYNONYMOUS_CODING	205	T	199	P	NON_SYNONYMOUS_CODING	841	T	237	P	NON_SYNONYMOUS_CODING
AAEL000210	1.3	5102045 - 5108541	5108494	N/A	A	154	T	96	P	START_GAINED: TTG, UTR_5_PRIME	110	T	65	P	START_GAINED: TTG, UTR_5_PRIME	407	T	53	P	START_GAINED: TTG, UTR_5_PRIME
AAEL000211	1.3	1885698 - 1886296	1885832	2	C	1520	T	310	P	NON_SYNONYMOUS_CODING
AAEL000211	1.3	1885698 - 1886296	1886029	3	C	1999	G	144	P	SYNONYMOUS_CODING	1302	G	195	P	SYNONYMOUS_CODING
AAEL000212	1.3	4753036 - 4786164	4753877	3	G	344	A	28	P	SYNONYMOUS_CODING	350	A	59	P	SYNONYMOUS_CODING
AAEL000212	1.3	4753036 - 4786164	4753996	3	A	432	G	33	P	SYNONYMOUS_CODING	455	G	78	P	SYNONYMOUS_CODING
AAEL000212	1.3	4753036 - 4786164	4754044	3	T	420	C	63	P	SYNONYMOUS_CODING
AAEL000212	1.3	4753036 - 4786164	4754140	3	G	247	A	242	P	SYNONYMOUS_CODING
AAEL000212	1.3	4753036 - 4786164	4754227	3	G	178	A	339	P	SYNONYMOUS_CODING	537	A	106	P	SYNONYMOUS_CODING
AAEL000212	1.3	4753036 - 4786164	4759439	3	C						322	T	123	P	SYNONYMOUS_CODING
AAEL000212	1.3	4753036 - 4786164	4759646	3	A	323	T	44	P	SYNONYMOUS_CODING	212	T	125	P	SYNONYMOUS_CODING
AAEL000212	1.3	4753036 - 4786164	4759750	1	A	255	G	32	P	SYNONYMOUS_CODING
AAEL000212	1.3	4753036 - 4786164	4760171	3	C	186	T	36	P	SYNONYMOUS_CODING
AAEL000212	1.3	4753036 - 4786164	4760264	3	C	363	T	73	P	SYNONYMOUS_CODING
AAEL000212	1.3	4753036 - 4786164	4760291	3	G						363	A	45	P	SYNONYMOUS_CODING
AAEL000212	1.3	4753036 - 4786164	4760312	3	T						374	C	60	P	SYNONYMOUS_CODING
AAEL000212	1.3	4753036 - 4786164	4760423	3	C						323	T	66	P	SYNONYMOUS_CODING
AAEL000212	1.3	4753036 - 4786164	4760510	3	C						335	T	72	P	SYNONYMOUS_CODING
AAEL000212	1.3	4753036 - 4786164	4760597	3	A	1	T	421	F	SYNONYMOUS_CODING	0	T	414	F	SYNONYMOUS_CODING	382	T	352	P	SYNONYMOUS_CODING
AAEL000212	1.3	4753036 - 4786164	4760604	2	G	0	T	413	F	NON_SYNONYMOUS_CODING	0	T	386	F	NON_SYNONYMOUS_CODING	374	T	336	P	NON_SYNONYMOUS_CODING
AAEL000212	1.3	4753036 - 4786164	4760723	3	A						276	C	57	P	NON_SYNONYMOUS_CODING
AAEL000212	1.3	4753036 - 4786164	4760766	2	T	352	G	61	P	NON_SYNONYMOUS_CODING
AAEL000212	1.3	4753036 - 4786164	4760792	3	G						335	A	49	P	SYNONYMOUS_CODING
AAEL000212	1.3	4753036 - 4786164	4760816	3	G						336	A	49	P	SYNONYMOUS_CODING
AAEL000212	1.3	4753036 - 4786164	4760840	3	T						358	A	40	P	NON_SYNONYMOUS_CODING
AAEL000212	1.3	4753036 - 4786164	4760949	2	C						333	G	66	P	NON_SYNONYMOUS_CODING
AAEL000212	1.3	4753036 - 4786164	4762355	3	G	252	A	22	P	SYNONYMOUS_CODING
AAEL000212	1.3	4753036 - 4786164	4762424	3	C	262	T	26	P	SYNONYMOUS_CODING	282	T	38	P	SYNONYMOUS_CODING
AAEL000212	1.3	4753036 - 4786164	4762651	3	G						336	A	40	P	SYNONYMOUS_CODING
AAEL000212	1.3	4753036 - 4786164	4762807	3	T	159	C	262	P	SYNONYMOUS_CODING	329	C	65	P	SYNONYMOUS_CODING
AAEL000212	1.3	4753036 - 4786164	4763020	3	C	410	T	28	P	SYNONYMOUS_CODING	363	T	48	P	SYNONYMOUS_CODING
AAEL000212	1.3	4753036 - 4786164	4763035	3	G						383	A	50	P	SYNONYMOUS_CODING
AAEL000212	1.3	4753036 - 4786164	4763187	1	A	228	T	35	P	NON_SYNONYMOUS_CODING
AAEL000212	1.3	4753036 - 4786164	4763646	3	G						210	A	28	P	SYNONYMOUS_CODING
AAEL000212	1.3	4753036 - 4786164	4776286	3	T	0	C	3	F	SYNONYMOUS_CODING	0	C	3	F	SYNONYMOUS_CODING	0	C	5	F	SYNONYMOUS_CODING
AAEL000212	1.3	4753036 - 4786164	4786078	3	C	62	A	9	P	SYNONYMOUS_CODING
AAEL000213	1.3	784052 - 818588	784279	1	C						215	T	239	P	NON_SYNONYMOUS_CODING
AAEL000213	1.3	784052 - 818588	784289	3	G						342	A	50	P	SYNONYMOUS_CODING
AAEL000213	1.3	784052 - 818588	784343	3	G	640	T	209	P	SYNONYMOUS_CODING	103	T	74	P	SYNONYMOUS_CODING	1309	T	113	P	SYNONYMOUS_CODING
AAEL000213	1.3	784052 - 818588	784349	3	G						592	A	89	P	SYNONYMOUS_CODING
AAEL000213	1.3	784052 - 818588	807250	3	T	530	C	1218	P	SYNONYMOUS_CODING	414	C	225	P	SYNONYMOUS_CODING	988	C	1066	P	SYNONYMOUS_CODING
AAEL000213	1.3	784052 - 818588	807277	3	C	1144	A	141	P	SYNONYMOUS_CODING
AAEL000213	1.3	784052 - 818588	807298	3	C	19	T	895	F	SYNONYMOUS_CODING	327	T	165	P	SYNONYMOUS_CODING	706	T	564	P	SYNONYMOUS_CODING
AAEL000213	1.3	784052 - 818588	807307	3	T	815	C	64	P	SYNONYMOUS_CODING	454	C	38	P	SYNONYMOUS_CODING
AAEL000213	1.3	784052 - 818588	807343	3	A	24	G	307	P	SYNONYMOUS_CODING	319	G	35	P	SYNONYMOUS_CODING	611	G	154	P	SYNONYMOUS_CODING
AAEL000213	1.3	784052 - 818588	807373	3	C	26	A	25	P	SYNONYMOUS_CODING
AAEL000213	1.3	784052 - 818588	807397	3	T	33	C	10	P	SYNONYMOUS_CODING
AAEL000213	1.3	784052 - 818588	807400	3	G	65	A	12	P	SYNONYMOUS_CODING
AAEL000213	1.3	784052 - 818588	807414	1	G	70	A	310	P	SYNONYMOUS_CODING	287	A	46	P	SYNONYMOUS_CODING	553	A	106	P	SYNONYMOUS_CODING
AAEL000213	1.3	784052 - 818588	807640	3	C	50	T	797	F	SYNONYMOUS_CODING	310	T	52	P	SYNONYMOUS_CODING	590	T	317	P	SYNONYMOUS_CODING
AAEL000213	1.3	784052 - 818588	807746	2	C	1704	T	596	P	NON_SYNONYMOUS_CODING
AAEL000213	1.3	784052 - 818588	807790	3	G						166	A	219	P	SYNONYMOUS_CODING
AAEL000213	1.3	784052 - 818588	807805	3	G	146	A	937	P	SYNONYMOUS_CODING	199	A	65	P	SYNONYMOUS_CODING	508	A	397	P	SYNONYMOUS_CODING
AAEL000213	1.3	784052 - 818588	807844	3	G	181	A	810	P	SYNONYMOUS_CODING	224	A	52	P	SYNONYMOUS_CODING	460	A	261	P	SYNONYMOUS_CODING
AAEL000213	1.3	784052 - 818588	807849	1	C	1	T	858	F	NON_SYNONYMOUS_CODING	0	T	247	F	NON_SYNONYMOUS_CODING	371	T	243	P	NON_SYNONYMOUS_CODING
AAEL000213	1.3	784052 - 818588	807937	3	G	562	A	1035	P	SYNONYMOUS_CODING	132	A	79	P	SYNONYMOUS_CODING	390	A	560	P	SYNONYMOUS_CODING
AAEL000213	1.3	784052 - 818588	807940	3	G						116	C	102	P	NON_SYNONYMOUS_CODING
AAEL000213	1.3	784052 - 818588	807955	3	G	1	A	1756	F	SYNONYMOUS_CODING	0	A	230	F	SYNONYMOUS_CODING	395	A	694	P	SYNONYMOUS_CODING
AAEL000213	1.3	784052 - 818588	808030	3	G						80	A	134	P	SYNONYMOUS_CODING
AAEL000213	1.3	784052 - 818588	818405	3	A	1148	G	117	P	SYNONYMOUS_CODING
AAEL000213	1.3	784052 - 818588	818411	3	C	1100	T	133	P	SYNONYMOUS_CODING
AAEL000213	1.3	784052 - 818588	818444	3	A	807	C	173	P	SYNONYMOUS_CODING	62	C	51	P	SYNONYMOUS_CODING
AAEL000213	1.3	784052 - 818588	818465	3	T						96	C	13	P	SYNONYMOUS_CODING
AAEL000213	1.3	784052 - 818588	818486	3	G	953	C	238	P	SYNONYMOUS_CODING
AAEL000213	1.3	784052 - 818588	818535	N/A	C						27	T	31	P	START_GAINED: TTG, UTR_5_PRIME
AAEL000217	1.3	1254658 - 1285351	1255316	3	C						345	T	235	P	SYNONYMOUS_CODING	777	T	63	P	SYNONYMOUS_CODING
AAEL000217	1.3	1254658 - 1285351	1263497	3	G	139	A	29	P	SYNONYMOUS_CODING	276	A	194	P	SYNONYMOUS_CODING	636	A	53	P	SYNONYMOUS_CODING
AAEL000217	1.3	1254658 - 1285351	1263515	3	C						282	T	98	P	SYNONYMOUS_CODING
AAEL000217	1.3	1254658 - 1285351	1263590	3	C	215	T	219	P	SYNONYMOUS_CODING						970	T	117	P	SYNONYMOUS_CODING
AAEL000217	1.3	1254658 - 1285351	1263674	3	A	133	G	71	P	SYNONYMOUS_CODING	65	G	108	P	SYNONYMOUS_CODING	334	G	106	P	SYNONYMOUS_CODING
AAEL000217	1.3	1254658 - 1285351	1267220	3	T	162	C	137	P	SYNONYMOUS_CODING	241	C	219	P	SYNONYMOUS_CODING	619	C	59	P	SYNONYMOUS_CODING
AAEL000217	1.3	1254658 - 1285351	1267232	3	G						381	T	88	P	SYNONYMOUS_CODING
AAEL000217	1.3	1254658 - 1285351	1267235	3	G	242	A	79	P	SYNONYMOUS_CODING
AAEL000217	1.3	1254658 - 1285351	1267262	3	T	176	C	80	P	SYNONYMOUS_CODING	236	C	131	P	SYNONYMOUS_CODING
AAEL000217	1.3	1254658 - 1285351	1267459	3	A	229	G	258	P	SYNONYMOUS_CODING	291	G	395	P	SYNONYMOUS_CODING	860	G	171	P	SYNONYMOUS_CODING
AAEL000217	1.3	1254658 - 1285351	1267495	3	C						700	T	186	P	SYNONYMOUS_CODING
AAEL000217	1.3	1254658 - 1285351	1268459	3	C	291	T	289	P	SYNONYMOUS_CODING						881	T	140	P	SYNONYMOUS_CODING
AAEL000217	1.3	1254658 - 1285351	1268492	3	C						343	T	290	P	SYNONYMOUS_CODING	885	T	80	P	SYNONYMOUS_CODING
AAEL000217	1.3	1254658 - 1285351	1268657	3	G	178	A	13	P	SYNONYMOUS_CODING	318	A	75	P	SYNONYMOUS_CODING
AAEL000217	1.3	1254658 - 1285351	1268830	1	A						343	G	57	P	SYNONYMOUS_CODING
AAEL000217	1.3	1254658 - 1285351	1268852	3	C						376	A	55	P	SYNONYMOUS_CODING
AAEL000217	1.3	1254658 - 1285351	1268972	3	T	139	C	200	P	SYNONYMOUS_CODING	177	C	310	P	SYNONYMOUS_CODING	567	C	133	P	SYNONYMOUS_CODING
AAEL000217	1.3	1254658 - 1285351	1269447	3	G	198	A	99	P	SYNONYMOUS_CODING	342	A	108	P	SYNONYMOUS_CODING	381	A	242	P	SYNONYMOUS_CODING
AAEL000217	1.3	1254658 - 1285351	1269477	3	A	201	G	96	P	SYNONYMOUS_CODING	373	G	127	P	SYNONYMOUS_CODING	385	G	260	P	SYNONYMOUS_CODING
AAEL000217	1.3	1254658 - 1285351	1269525	3	G						423	T	138	P	SYNONYMOUS_CODING
AAEL000217	1.3	1254658 - 1285351	1285028	3	C						203	T	191	P	SYNONYMOUS_CODING
AAEL000219	1.4	2850103 - 2851666	2850236	1	C	117	T	35	P	NON_SYNONYMOUS_CODING	0	T	232	F	NON_SYNONYMOUS_CODING	373	T	59	P	NON_SYNONYMOUS_CODING
AAEL000219	1.4	2850103 - 2851666	2850297	3	G	118	A	17	P	SYNONYMOUS_CODING	0	A	90	F	SYNONYMOUS_CODING
AAEL000219	1.4	2850103 - 2851666	2850321	3	G						0	T	7	F	SYNONYMOUS_CODING
AAEL000219	1.4	2850103 - 2851666	2850354	3	A						0	T	37	F	SYNONYMOUS_CODING
AAEL000219	1.4	2850103 - 2851666	2850459	3	A						0	G	36	F	SYNONYMOUS_CODING
AAEL000219	1.4	2850103 - 2851666	2850467	1	G						0	A	7	F	SYNONYMOUS_CODING
AAEL000219	1.4	2850103 - 2851666	2850501	3	G	138	T	16	P	SYNONYMOUS_CODING	0	T	82	F	SYNONYMOUS_CODING
AAEL000219	1.4	2850103 - 2851666	2850618	3	T	134	C	77	P	SYNONYMOUS_CODING	0	C	311	F	SYNONYMOUS_CODING	419	C	76	P	SYNONYMOUS_CODING
AAEL000219	1.4	2850103 - 2851666	2850633	3	T	114	C	70	P	SYNONYMOUS_CODING	0	C	287	F	SYNONYMOUS_CODING	391	C	65	P	SYNONYMOUS_CODING
AAEL000219	1.4	2850103 - 2851666	2850768	3	A	80	G	12	P	SYNONYMOUS_CODING	0	G	43	F	SYNONYMOUS_CODING
AAEL000219	1.4	2850103 - 2851666	2850786	3	G						0	A	6	F	SYNONYMOUS_CODING
AAEL000219	1.4	2850103 - 2851666	2850855	3	T						0	C	10	F	SYNONYMOUS_CODING
AAEL000219	1.4	2850103 - 2851666	2850870	3	G						0	A	9	F	SYNONYMOUS_CODING
AAEL000219	1.4	2850103 - 2851666	2850888	3	A	262	G	38	P	SYNONYMOUS_CODING	0	G	109	F	SYNONYMOUS_CODING
AAEL000219	1.4	2850103 - 2851666	2850987	3	A	309	G	98	P	SYNONYMOUS_CODING	0	G	338	F	SYNONYMOUS_CODING	1093	G	101	P	SYNONYMOUS_CODING
AAEL000219	1.4	2850103 - 2851666	2851226	3	G	271	T	141	P	SYNONYMOUS_CODING	0	T	511	F	SYNONYMOUS_CODING	899	T	163	P	SYNONYMOUS_CODING
AAEL000221	1.4	4566505 - 4575616	4566853	1	G						840	A	63	P	NON_SYNONYMOUS_CODING
AAEL000221	1.4	4566505 - 4575616	4566884	3	A	105	G	739	P	SYNONYMOUS_CODING	0	G	701	F	SYNONYMOUS_CODING	943	G	688	P	SYNONYMOUS_CODING
AAEL000222	1.4	4507251 - 4511980	4511531	3	G	54	A	439	P	SYNONYMOUS_CODING	0	A	514	F	SYNONYMOUS_CODING	487	A	594	P	SYNONYMOUS_CODING
AAEL000223	1.4	3845501 - 3847558	3845560	3	T	438	C	65	P	SYNONYMOUS_CODING	0	C	126	F	SYNONYMOUS_CODING	507	C	50	P	SYNONYMOUS_CODING
AAEL000223	1.4	3845501 - 3847558	3845581	3	C	479	T	186	P	SYNONYMOUS_CODING	1	T	365	F	SYNONYMOUS_CODING	566	T	187	P	SYNONYMOUS_CODING
AAEL000223	1.4	3845501 - 3847558	3845697	2	G	1	A	1253	F	NON_SYNONYMOUS_CODING	1	A	1773	F	NON_SYNONYMOUS_CODING	437	A	772	P	NON_SYNONYMOUS_CODING
AAEL000223	1.4	3845501 - 3847558	3845783	1	C	326	T	356	P	SYNONYMOUS_CODING	72	T	683	P	SYNONYMOUS_CODING	484	T	330	P	SYNONYMOUS_CODING
AAEL000223	1.4	3845501 - 3847558	3845795	1	G	315	A	315	P	NON_SYNONYMOUS_CODING
AAEL000223	1.4	3845501 - 3847558	3845814	2	A	285	G	115	P	NON_SYNONYMOUS_CODING	0	G	271	F	NON_SYNONYMOUS_CODING	438	G	102	P	NON_SYNONYMOUS_CODING
AAEL000223	1.4	3845501 - 3847558	3845830	3	G						0	A	35	F	SYNONYMOUS_CODING
AAEL000223	1.4	3845501 - 3847558	3845850	2	T	1	G	250	F	NON_SYNONYMOUS_CODING	0	G	18	F	NON_SYNONYMOUS_CODING
AAEL000223	1.4	3845501 - 3847558	3845883	2	C						N/C	T	N/C	P	NON_SYNONYMOUS_CODING
AAEL000223	1.4	3845501 - 3847558	3845902	3	C	206	T	146	P	SYNONYMOUS_CODING	0	T	339	F	SYNONYMOUS_CODING	371	T	131	P	SYNONYMOUS_CODING
AAEL000223	1.4	3845501 - 3847558	3845923	3	G	229	A	301	P	SYNONYMOUS_CODING	86	A	633	P	SYNONYMOUS_CODING	416	A	277	P	SYNONYMOUS_CODING
AAEL000223	1.4	3845501 - 3847558	3845945	1	G	479	A	171	P	NON_SYNONYMOUS_CODING
AAEL000223	1.4	3845501 - 3847558	3845987	1	C	437	T	189	P	SYNONYMOUS_CODING
AAEL000223	1.4	3845501 - 3847558	3846016	3	T	12	C	369	F	SYNONYMOUS_CODING	0	C	357	F	SYNONYMOUS_CODING	477	C	146	P	SYNONYMOUS_CODING
AAEL000223	1.4	3845501 - 3847558	3846034	3	T	248	C	47	P	SYNONYMOUS_CODING	0	C	108	F	SYNONYMOUS_CODING	512	C	52	P	SYNONYMOUS_CODING
AAEL000223	1.4	3845501 - 3847558	3846043	3	T						0	C	4	F	SYNONYMOUS_CODING
AAEL000223	1.4	3845501 - 3847558	3846049	3	A						0	G	7	F	SYNONYMOUS_CODING
AAEL000223	1.4	3845501 - 3847558	3846085	3	G						14	A	18	P	SYNONYMOUS_CODING
AAEL000223	1.4	3845501 - 3847558	3846095	1	A						14	G	15	P	NON_SYNONYMOUS_CODING
AAEL000223	1.4	3845501 - 3847558	3846109	3	G						0	T	13	F	SYNONYMOUS_CODING
AAEL000223	1.4	3845501 - 3847558	3846121	3	G						0	A	11	F	SYNONYMOUS_CODING
AAEL000223	1.4	3845501 - 3847558	3846133	3	G	0	A	163	F	SYNONYMOUS_CODING
AAEL000223	1.4	3845501 - 3847558	3846151	3	G						0	A	2	P	SYNONYMOUS_CODING
AAEL000223	1.4	3845501 - 3847558	3846151	3	G						0	T	2	P	SYNONYMOUS_CODING
AAEL000223	1.4	3845501 - 3847558	3846153	2	G	7	A	90	P	NON_SYNONYMOUS_CODING
AAEL000223	1.4	3845501 - 3847558	3846179	1	A	4	G	25	P	NON_SYNONYMOUS_CODING
AAEL000223	1.4	3845501 - 3847558	3846189	2	G						0	A	4	F	NON_SYNONYMOUS_CODING
AAEL000223	1.4	3845501 - 3847558	3846199	3	T						0	A	15	F	SYNONYMOUS_CODING
AAEL000223	1.4	3845501 - 3847558	3846205	3	A						0	G	32	F	SYNONYMOUS_CODING
AAEL000223	1.4	3845501 - 3847558	3846212	1	G	35	C	72	P	NON_SYNONYMOUS_CODING	41	C	139	P	NON_SYNONYMOUS_CODING	391	C	81	P	NON_SYNONYMOUS_CODING
AAEL000223	1.4	3845501 - 3847558	3846229	3	G	12	A	245	F	SYNONYMOUS_CODING	75	A	424	P	SYNONYMOUS_CODING	444	A	180	P	SYNONYMOUS_CODING
AAEL000223	1.4	3845501 - 3847558	3846277	3	G	397	T	64	P	SYNONYMOUS_CODING
AAEL000223	1.4	3845501 - 3847558	3846313	3	C	215	A	215	P	SYNONYMOUS_CODING	0	A	409	F	SYNONYMOUS_CODING	516	A	147	P	SYNONYMOUS_CODING
AAEL000223	1.4	3845501 - 3847558	3846319	3	C	173	A	86	P	NON_SYNONYMOUS_CODING	0	A	170	F	NON_SYNONYMOUS_CODING	434	A	56	P	NON_SYNONYMOUS_CODING
AAEL000223	1.4	3845501 - 3847558	3846337	3	C						0	A	5	F	SYNONYMOUS_CODING
AAEL000223	1.4	3845501 - 3847558	3846343	3	C						0	T	14	F	SYNONYMOUS_CODING
AAEL000223	1.4	3845501 - 3847558	3846376	3	C	233	T	144	P	SYNONYMOUS_CODING	26	T	367	P	SYNONYMOUS_CODING	503	T	135	P	SYNONYMOUS_CODING
AAEL000223	1.4	3845501 - 3847558	3846415	3	G	167	A	145	P	SYNONYMOUS_CODING	57	A	372	P	SYNONYMOUS_CODING	603	A	130	P	SYNONYMOUS_CODING
AAEL000223	1.4	3845501 - 3847558	3846418	3	G						415	A	57	P	SYNONYMOUS_CODING
AAEL000223	1.4	3845501 - 3847558	3846433	3	T	206	A	104	P	SYNONYMOUS_CODING
AAEL000223	1.4	3845501 - 3847558	3846457	3	G	7	A	150	F	SYNONYMOUS_CODING	92	A	197	P	SYNONYMOUS_CODING	645	A	97	P	SYNONYMOUS_CODING
AAEL000223	1.4	3845501 - 3847558	3846460	3	T						223	C	85	P	SYNONYMOUS_CODING
AAEL000223	1.4	3845501 - 3847558	3846466	3	C	7	T	193	F	SYNONYMOUS_CODING	101	T	348	P	SYNONYMOUS_CODING	635	T	187	P	SYNONYMOUS_CODING
AAEL000223	1.4	3845501 - 3847558	3846502	3	A	547	G	49	P	SYNONYMOUS_CODING
AAEL000223	1.4	3845501 - 3847558	3846526	3	A	184	G	675	P	SYNONYMOUS_CODING	152	G	1411	P	SYNONYMOUS_CODING	748	G	696	P	SYNONYMOUS_CODING
AAEL000223	1.4	3845501 - 3847558	3846569	1	C						1130	T	86	P	NON_SYNONYMOUS_CODING
AAEL000223	1.4	3845501 - 3847558	3846589	3	G						521	A	37	P	SYNONYMOUS_CODING
AAEL000223	1.4	3845501 - 3847558	3846604	3	G	153	A	170	P	SYNONYMOUS_CODING	36	A	320	P	SYNONYMOUS_CODING	613	A	173	P	SYNONYMOUS_CODING
AAEL000223	1.4	3845501 - 3847558	3846614	1	G	103	A	33	P	NON_SYNONYMOUS_CODING	21	A	42	P	NON_SYNONYMOUS_CODING
AAEL000223	1.4	3845501 - 3847558	3846622	3	T	1	C	154	F	SYNONYMOUS_CODING	0	C	124	F	SYNONYMOUS_CODING	554	C	60	P	SYNONYMOUS_CODING
AAEL000223	1.4	3845501 - 3847558	3846703	3	G	1	T	367	F	SYNONYMOUS_CODING	2	T	637	F	SYNONYMOUS_CODING	361	T	305	P	SYNONYMOUS_CODING
AAEL000223	1.4	3845501 - 3847558	3846733	3	C	2	G	374	F	SYNONYMOUS_CODING	2	G	813	F	SYNONYMOUS_CODING	277	G	349	P	SYNONYMOUS_CODING
AAEL000223	1.4	3845501 - 3847558	3846748	3	A	0	G	386	F	SYNONYMOUS_CODING	4	G	762	F	SYNONYMOUS_CODING	268	G	293	P	SYNONYMOUS_CODING
AAEL000223	1.4	3845501 - 3847558	3846829	3	A	0	G	631	F	SYNONYMOUS_CODING	1	G	1306	F	SYNONYMOUS_CODING	279	G	662	P	SYNONYMOUS_CODING
AAEL000223	1.4	3845501 - 3847558	3846841	3	T	0	A	691	F	SYNONYMOUS_CODING	1	A	1420	F	SYNONYMOUS_CODING	364	A	734	P	SYNONYMOUS_CODING
AAEL000223	1.4	3845501 - 3847558	3846910	3	G	569	A	181	P	SYNONYMOUS_CODING
AAEL000223	1.4	3845501 - 3847558	3846976	3	T	51	C	10	P	SYNONYMOUS_CODING	10	C	10	P	SYNONYMOUS_CODING
AAEL000223	1.4	3845501 - 3847558	3846979	3	A	2	G	49	F	SYNONYMOUS_CODING	0	G	17	F	SYNONYMOUS_CODING
AAEL000223	1.4	3845501 - 3847558	3846985	3	T	0	G	30	F	SYNONYMOUS_CODING	0	G	9	F	SYNONYMOUS_CODING
AAEL000223	1.4	3845501 - 3847558	3846988	3	T						4	C	3	P	SYNONYMOUS_CODING
AAEL000223	1.4	3845501 - 3847558	3847003	3	C	3	A	2	P	SYNONYMOUS_CODING
AAEL000223	1.4	3845501 - 3847558	3847018	3	C	0	G	5	F	SYNONYMOUS_CODING
AAEL000223	1.4	3845501 - 3847558	3847033	3	A	0	G	7	F	SYNONYMOUS_CODING	1	G	114	F	SYNONYMOUS_CODING
AAEL000223	1.4	3845501 - 3847558	3847048	3	C	0	T	123	F	SYNONYMOUS_CODING	130	T	235	P	SYNONYMOUS_CODING	641	T	104	P	SYNONYMOUS_CODING
AAEL000223	1.4	3845501 - 3847558	3847096	3	A	0	G	240	F	SYNONYMOUS_CODING	1	G	491	F	SYNONYMOUS_CODING	572	G	187	P	SYNONYMOUS_CODING
AAEL000223	1.4	3845501 - 3847558	3847150	3	T	0	C	107	F	SYNONYMOUS_CODING	0	C	177	F	SYNONYMOUS_CODING	640	C	80	P	SYNONYMOUS_CODING
AAEL000223	1.4	3845501 - 3847558	3847162	3	C	0	G	21	F	NON_SYNONYMOUS_CODING	0	G	30	F	NON_SYNONYMOUS_CODING
AAEL000223	1.4	3845501 - 3847558	3847195	3	G	0	T	6	F	SYNONYMOUS_CODING	0	T	8	F	SYNONYMOUS_CODING
AAEL000223	1.4	3845501 - 3847558	3847201	3	A						0	G	2	F	SYNONYMOUS_CODING
AAEL000223	1.4	3845501 - 3847558	3847216	3	C	206	T	33	P	SYNONYMOUS_CODING
AAEL000223	1.4	3845501 - 3847558	3847329	3	G	0	A	369	F	SYNONYMOUS_CODING	3	A	622	F	SYNONYMOUS_CODING	617	A	329	P	SYNONYMOUS_CODING
AAEL000223	1.4	3845501 - 3847558	3847395	3	G	1017	T	177	P	SYNONYMOUS_CODING
AAEL000223	1.4	3845501 - 3847558	3847458	3	T	131	A	201	P	SYNONYMOUS_CODING	0	A	541	F	SYNONYMOUS_CODING	387	A	284	P	SYNONYMOUS_CODING
AAEL000223	1.4	3845501 - 3847558	3847465	1	T	114	C	134	P	NON_SYNONYMOUS_CODING	13	C	368	F	NON_SYNONYMOUS_CODING	350	C	208	P	NON_SYNONYMOUS_CODING
AAEL000223	1.4	3845501 - 3847558	3847479	3	G	54	A	69	P	SYNONYMOUS_CODING
AAEL000223	1.4	3845501 - 3847558	3847488	3	A	0	G	13	F	SYNONYMOUS_CODING
AAEL000226	1.4	4650697 - 4655784	4650857	2	G	432	T	58	P	NON_SYNONYMOUS_CODING	361	T	93	P	NON_SYNONYMOUS_CODING	643	T	218	P	NON_SYNONYMOUS_CODING
AAEL000226	1.4	4650697 - 4655784	4650921	1	G						396	C	105	P	NON_SYNONYMOUS_CODING	782	C	243	P	NON_SYNONYMOUS_CODING
AAEL000226	1.4	4650697 - 4655784	4651132	3	G	543	C	81	P	SYNONYMOUS_CODING	471	C	87	P	SYNONYMOUS_CODING	768	C	300	P	SYNONYMOUS_CODING
AAEL000226	1.4	4650697 - 4655784	4651321	3	A	72	T	593	P	SYNONYMOUS_CODING	0	T	481	F	SYNONYMOUS_CODING	461	T	475	P	SYNONYMOUS_CODING
AAEL000226	1.4	4650697 - 4655784	4655619	3	C	81	A	101	P	NON_SYNONYMOUS_CODING	1	A	71	F	NON_SYNONYMOUS_CODING	584	A	94	P	NON_SYNONYMOUS_CODING
AAEL000226	1.4	4650697 - 4655784	4655634	3	G	621	A	70	P	SYNONYMOUS_CODING	359	A	91	P	SYNONYMOUS_CODING	726	A	248	P	SYNONYMOUS_CODING
AAEL000226	1.4	4650697 - 4655784	4655729	N/A	A	362	G	35	P	START_GAINED: TTG, UTR_5_PRIME	194	G	49	P	START_GAINED: TTG, UTR_5_PRIME	414	G	150	P	START_GAINED: TTG, UTR_5_PRIME
AAEL000231	1.4	2867520 - 2883055	2867920	3	G	624	A	55	P	SYNONYMOUS_CODING	0	A	218	F	SYNONYMOUS_CODING
AAEL000231	1.4	2867520 - 2883055	2867962	3	C	561	T	82	P	SYNONYMOUS_CODING	0	T	318	F	SYNONYMOUS_CODING	1019	T	70	P	SYNONYMOUS_CODING
AAEL000231	1.4	2867520 - 2883055	2867989	3	T	524	A	41	P	SYNONYMOUS_CODING	1	A	159	F	SYNONYMOUS_CODING
AAEL000231	1.4	2867520 - 2883055	2868070	3	C						0	T	5	F	SYNONYMOUS_CODING
AAEL000231	1.4	2867520 - 2883055	2868100	3	A						0	G	32	F	SYNONYMOUS_CODING
AAEL000231	1.4	2867520 - 2883055	2868142	3	A	521	T	73	P	SYNONYMOUS_CODING	1	T	257	F	SYNONYMOUS_CODING
AAEL000231	1.4	2867520 - 2883055	2881267	3	G	116	A	105	P	SYNONYMOUS_CODING
AAEL000231	1.4	2867520 - 2883055	2881279	3	T	123	C	61	P	SYNONYMOUS_CODING
AAEL000231	1.4	2867520 - 2883055	2881291	3	A	140	C	69	P	SYNONYMOUS_CODING
AAEL000231	1.4	2867520 - 2883055	2881306	3	C	150	T	177	P	SYNONYMOUS_CODING
AAEL000231	1.4	2867520 - 2883055	2881408	3	A	126	G	204	P	SYNONYMOUS_CODING
AAEL000231	1.4	2867520 - 2883055	2881418	1	C	112	A	167	P	NON_SYNONYMOUS_CODING
AAEL000231	1.4	2867520 - 2883055	2881513	3	A	101	G	13	P	SYNONYMOUS_CODING
AAEL000231	1.4	2867520 - 2883055	2881528	3	G	126	A	89	P	SYNONYMOUS_CODING
AAEL000231	1.4	2867520 - 2883055	2881591	3	A	185	G	71	P	SYNONYMOUS_CODING
AAEL000231	1.4	2867520 - 2883055	2881612	3	A	185	C	158	P	SYNONYMOUS_CODING
AAEL000231	1.4	2867520 - 2883055	2881672	3	G	205	A	645	P	SYNONYMOUS_CODING
AAEL000231	1.4	2867520 - 2883055	2881738	3	C	200	T	379	P	SYNONYMOUS_CODING
AAEL000231	1.4	2867520 - 2883055	2881771	3	C	233	T	77	P	SYNONYMOUS_CODING
AAEL000231	1.4	2867520 - 2883055	2881846	3	G	192	A	156	P	SYNONYMOUS_CODING
AAEL000231	1.4	2867520 - 2883055	2881876	3	C	182	G	344	P	SYNONYMOUS_CODING
AAEL000231	1.4	2867520 - 2883055	2881961	1	C	174	T	611	P	SYNONYMOUS_CODING
AAEL000231	1.4	2867520 - 2883055	2881981	3	G	214	A	580	P	SYNONYMOUS_CODING
AAEL000231	1.4	2867520 - 2883055	2882101	3	T	181	C	261	P	SYNONYMOUS_CODING
AAEL000231	1.4	2867520 - 2883055	2882206	3	G	224	C	515	P	SYNONYMOUS_CODING
AAEL000231	1.4	2867520 - 2883055	2882261	1	T	235	C	212	P	SYNONYMOUS_CODING
AAEL000231	1.4	2867520 - 2883055	2882410	3	T	147	G	100	P	SYNONYMOUS_CODING
AAEL000231	1.4	2867520 - 2883055	2882446	3	G	151	A	34	P	SYNONYMOUS_CODING
AAEL000231	1.4	2867520 - 2883055	2882464	3	A	132	G	130	P	SYNONYMOUS_CODING
AAEL000231	1.4	2867520 - 2883055	2882521	3	A	151	T	205	P	SYNONYMOUS_CODING
AAEL000231	1.4	2867520 - 2883055	2882561	1	C	177	T	90	P	SYNONYMOUS_CODING
AAEL000231	1.4	2867520 - 2883055	2882569	3	G	185	C	30	P	SYNONYMOUS_CODING
AAEL000231	1.4	2867520 - 2883055	2882614	3	C	192	T	142	P	SYNONYMOUS_CODING
AAEL000231	1.4	2867520 - 2883055	2882636	1	T	194	C	200	P	SYNONYMOUS_CODING
AAEL000231	1.4	2867520 - 2883055	2882686	3	T	149	G	71	P	SYNONYMOUS_CODING
AAEL000231	1.4	2867520 - 2883055	2882797	3	G	123	A	386	P	SYNONYMOUS_CODING
AAEL000235	1.4	4673130 - 4701324	4673258	3	T	98	C	623	P	SYNONYMOUS_CODING	0	C	726	F	SYNONYMOUS_CODING	614	C	475	P	SYNONYMOUS_CODING
AAEL000235	1.4	4673130 - 4701324	4673384	3	A	64	C	498	P	SYNONYMOUS_CODING	0	C	618	F	SYNONYMOUS_CODING	546	C	449	P	SYNONYMOUS_CODING
AAEL000235	1.4	4673130 - 4701324	4673449	2	A	154	C	508	P	NON_SYNONYMOUS_CODING	436	C	256	P	NON_SYNONYMOUS_CODING	969	C	191	P	NON_SYNONYMOUS_CODING
AAEL000235	1.4	4673130 - 4701324	4673514	1	A	101	T	583	P	NON_SYNONYMOUS_CODING	0	T	731	F	NON_SYNONYMOUS_CODING	640	T	575	P	NON_SYNONYMOUS_CODING
AAEL000235	1.4	4673130 - 4701324	4673771	3	T	96	C	572	P	SYNONYMOUS_CODING	0	C	700	F	SYNONYMOUS_CODING	627	C	514	P	SYNONYMOUS_CODING
AAEL000235	1.4	4673130 - 4701324	4674203	3	G						605	A	81	P	SYNONYMOUS_CODING	854	A	133	P	SYNONYMOUS_CODING
AAEL000235	1.4	4673130 - 4701324	4674221	3	T	82	C	412	P	SYNONYMOUS_CODING	0	C	496	F	SYNONYMOUS_CODING	661	C	220	P	SYNONYMOUS_CODING
AAEL000235	1.4	4673130 - 4701324	4674241	2	G						588	C	61	P	NON_SYNONYMOUS_CODING	960	C	170	P	NON_SYNONYMOUS_CODING
AAEL000240	1.4	5142247 - 5168875	5151466	3	C	39	T	472	P	SYNONYMOUS_CODING	2	T	405	F	SYNONYMOUS_CODING	145	T	421	P	SYNONYMOUS_CODING
AAEL000241	1.4	3828458 - 3830178	3828700	3	T	125	C	58	P	SYNONYMOUS_CODING
AAEL000241	1.4	3828458 - 3830178	3828754	3	G	130	A	20	P	SYNONYMOUS_CODING	203	A	51	P	SYNONYMOUS_CODING
AAEL000241	1.4	3828458 - 3830178	3828874	3	C	243	T	24	P	SYNONYMOUS_CODING
AAEL000241	1.4	3828458 - 3830178	3828889	3	G						228	T	49	P	SYNONYMOUS_CODING
AAEL000241	1.4	3828458 - 3830178	3829245	3	C	205	T	73	P	SYNONYMOUS_CODING
AAEL000241	1.4	3828458 - 3830178	3829269	3	T	184	G	63	P	SYNONYMOUS_CODING	212	G	24	P	SYNONYMOUS_CODING
AAEL000241	1.4	3828458 - 3830178	3829275	3	C						212	T	20	P	SYNONYMOUS_CODING
AAEL000241	1.4	3828458 - 3830178	3829356	3	C	158	T	15	P	SYNONYMOUS_CODING
AAEL000241	1.4	3828458 - 3830178	3829380	3	G											382	A	79	P	SYNONYMOUS_CODING
AAEL000241	1.4	3828458 - 3830178	3829458	3	C	186	T	64	P	SYNONYMOUS_CODING
AAEL000241	1.4	3828458 - 3830178	3829497	3	A	203	G	69	P	SYNONYMOUS_CODING
AAEL000241	1.4	3828458 - 3830178	3829731	3	G	228	A	74	P	SYNONYMOUS_CODING
AAEL000241	1.4	3828458 - 3830178	3829755	3	T						340	C	77	P	SYNONYMOUS_CODING
AAEL000241	1.4	3828458 - 3830178	3829764	3	A	236	G	118	P	SYNONYMOUS_CODING	360	G	80	P	SYNONYMOUS_CODING
AAEL000241	1.4	3828458 - 3830178	3829866	3	C						351	T	32	P	SYNONYMOUS_CODING
AAEL000241	1.4	3828458 - 3830178	3829881	3	G	214	A	147	P	SYNONYMOUS_CODING
AAEL000241	1.4	3828458 - 3830178	3829908	3	C						369	T	27	P	SYNONYMOUS_CODING
AAEL000241	1.4	3828458 - 3830178	3829971	3	G	184	C	47	P	SYNONYMOUS_CODING
AAEL000241	1.4	3828458 - 3830178	3829983	3	C	176	A	28	P	SYNONYMOUS_CODING
AAEL000241	1.4	3828458 - 3830178	3830007	3	A	153	G	27	P	SYNONYMOUS_CODING
AAEL000241	1.4	3828458 - 3830178	3830029	1	C	128	T	34	P	SYNONYMOUS_CODING
AAEL000241	1.4	3828458 - 3830178	3830076	3	T						165	C	18	P	SYNONYMOUS_CODING
AAEL000241	1.4	3828458 - 3830178	3830088	3	T	82	C	10	P	SYNONYMOUS_CODING
AAEL000241	1.4	3828458 - 3830178	3830103	3	C						112	G	23	P	SYNONYMOUS_CODING
AAEL000245	1.4	5090080 - 5094668	5094350	3	G	637	A	649	P	NON_SYNONYMOUS_CODING
AAEL000245	1.4	5090080 - 5094668	5094449	3	C	243	T	1122	P	SYNONYMOUS_CODING	4	T	896	F	SYNONYMOUS_CODING	1019	T	992	P	SYNONYMOUS_CODING
AAEL000245	1.4	5090080 - 5094668	5094506	3	G	213	A	1010	P	SYNONYMOUS_CODING	0	A	786	F	SYNONYMOUS_CODING	812	A	829	P	SYNONYMOUS_CODING
AAEL000248	1.4	4528752 - 4556156	4528959	3	C	163	T	490	P	SYNONYMOUS_CODING	181	T	518	P	SYNONYMOUS_CODING	764	T	182	P	SYNONYMOUS_CODING
AAEL000248	1.4	4528752 - 4556156	4529026	2	G	457	A	53	P	NON_SYNONYMOUS_CODING	408	A	178	P	NON_SYNONYMOUS_CODING	715	A	147	P	NON_SYNONYMOUS_CODING
AAEL000248	1.4	4528752 - 4556156	4529175	3	G	73	C	542	P	NON_SYNONYMOUS_CODING	0	C	696	F	NON_SYNONYMOUS_CODING	516	C	517	P	NON_SYNONYMOUS_CODING
AAEL000248	1.4	4528752 - 4556156	4529188	2	G	154	A	453	P	NON_SYNONYMOUS_CODING	156	A	522	P	NON_SYNONYMOUS_CODING	870	A	159	P	NON_SYNONYMOUS_CODING
AAEL000248	1.4	4528752 - 4556156	4529424	3	C						447	T	117	P	SYNONYMOUS_CODING	629	T	306	P	SYNONYMOUS_CODING
AAEL000248	1.4	4528752 - 4556156	4529520	3	A	62	G	365	P	SYNONYMOUS_CODING	0	G	431	F	SYNONYMOUS_CODING	348	G	261	P	SYNONYMOUS_CODING
AAEL000248	1.4	4528752 - 4556156	4537973	3	C	462	T	59	P	SYNONYMOUS_CODING	344	T	89	P	SYNONYMOUS_CODING	411	T	229	P	SYNONYMOUS_CODING
AAEL000248	1.4	4528752 - 4556156	4538183	3	G	98	A	369	P	SYNONYMOUS_CODING	97	A	314	P	SYNONYMOUS_CODING	515	A	122	P	SYNONYMOUS_CODING
AAEL000248	1.4	4528752 - 4556156	4538195	3	T	403	C	50	P	SYNONYMOUS_CODING	313	C	99	P	SYNONYMOUS_CODING	400	C	216	P	SYNONYMOUS_CODING
AAEL000248	1.4	4528752 - 4556156	4538449	3	T						386	A	95	P	SYNONYMOUS_CODING	450	A	232	P	SYNONYMOUS_CODING
AAEL000248	1.4	4528752 - 4556156	4538452	3	T	125	C	408	P	SYNONYMOUS_CODING	103	C	389	P	SYNONYMOUS_CODING	558	C	130	P	SYNONYMOUS_CODING
AAEL000248	1.4	4528752 - 4556156	4538553	1	G	320	T	206	P	NON_SYNONYMOUS_CODING
AAEL000248	1.4	4528752 - 4556156	4538599	3	G						369	C	94	P	SYNONYMOUS_CODING	499	C	199	P	SYNONYMOUS_CODING
AAEL000248	1.4	4528752 - 4556156	4538782	3	T	509	C	61	P	SYNONYMOUS_CODING	356	C	90	P	SYNONYMOUS_CODING	553	C	248	P	SYNONYMOUS_CODING
AAEL000248	1.4	4528752 - 4556156	4540389	3	G	476	T	32	P	SYNONYMOUS_CODING	341	T	83	P	SYNONYMOUS_CODING	420	T	241	P	SYNONYMOUS_CODING
AAEL000248	1.4	4528752 - 4556156	4540572	N/A	C	389	T	35	P	START_GAINED: CTG, UTR_5_PRIME	242	T	25	P	START_GAINED: CTG, UTR_5_PRIME	382	T	73	P	START_GAINED: CTG, UTR_5_PRIME
AAEL000257	1.5	3690053 - 3699548	3690218	3	C	56	T	163	P	SYNONYMOUS_CODING	0	T	188	F	SYNONYMOUS_CODING	386	T	53	P	SYNONYMOUS_CODING
AAEL000257	1.5	3690053 - 3699548	3690230	3	G											408	T	51	P	SYNONYMOUS_CODING
AAEL000257	1.5	3690053 - 3699548	3690315	1	T						180	C	23	P	SYNONYMOUS_CODING
AAEL000257	1.5	3690053 - 3699548	3698143	3	A	238	T	65	P	SYNONYMOUS_CODING
AAEL000257	1.5	3690053 - 3699548	3698155	3	C						259	T	43	P	SYNONYMOUS_CODING
AAEL000257	1.5	3690053 - 3699548	3698203	3	G	280	T	42	P	SYNONYMOUS_CODING	49	T	256	P	SYNONYMOUS_CODING
AAEL000257	1.5	3690053 - 3699548	3698221	3	G	239	A	35	P	SYNONYMOUS_CODING
AAEL000257	1.5	3690053 - 3699548	3698290	3	G	214	A	32	P	SYNONYMOUS_CODING	71	A	140	P	SYNONYMOUS_CODING
AAEL000257	1.5	3690053 - 3699548	3698296	3	G	214	A	30	P	SYNONYMOUS_CODING	68	A	140	P	SYNONYMOUS_CODING
AAEL000257	1.5	3690053 - 3699548	3698381	1	T	N/C	C	N/C	P	SYNONYMOUS_CODING	N/C	C	N/C	F	SYNONYMOUS_CODING	N/C	C	N/C	P	SYNONYMOUS_CODING
AAEL000257	1.5	3690053 - 3699548	3698410	3	T	266	C	58	P	SYNONYMOUS_CODING
AAEL000257	1.5	3690053 - 3699548	3698509	3	C	209	A	109	P	SYNONYMOUS_CODING
AAEL000257	1.5	3690053 - 3699548	3698590	3	T	198	C	22	P	SYNONYMOUS_CODING	73	C	131	P	SYNONYMOUS_CODING
AAEL000257	1.5	3690053 - 3699548	3698641	3	T	50	C	172	P	SYNONYMOUS_CODING	0	C	164	F	SYNONYMOUS_CODING	346	C	149	P	SYNONYMOUS_CODING
AAEL000257	1.5	3690053 - 3699548	3698647	3	A						81	T	76	P	SYNONYMOUS_CODING
AAEL000257	1.5	3690053 - 3699548	3698653	3	G	183	A	30	P	SYNONYMOUS_CODING
AAEL000257	1.5	3690053 - 3699548	3698725	3	C	12	A	212	F	SYNONYMOUS_CODING	122	A	68	P	SYNONYMOUS_CODING	8	A	500	F	SYNONYMOUS_CODING
AAEL000257	1.5	3690053 - 3699548	3698746	3	A						72	G	87	P	SYNONYMOUS_CODING	460	G	53	P	SYNONYMOUS_CODING
AAEL000257	1.5	3690053 - 3699548	3698767	3	C						69	T	34	P	SYNONYMOUS_CODING
AAEL000257	1.5	3690053 - 3699548	3698785	3	T						14	C	78	P	SYNONYMOUS_CODING
AAEL000257	1.5	3690053 - 3699548	3698809	3	C						61	T	46	P	SYNONYMOUS_CODING
AAEL000257	1.5	3690053 - 3699548	3698839	3	C	154	T	118	P	SYNONYMOUS_CODING	87	T	54	P	SYNONYMOUS_CODING
AAEL000257	1.5	3690053 - 3699548	3698881	3	T						49	C	30	P	SYNONYMOUS_CODING
AAEL000257	1.5	3690053 - 3699548	3698887	3	T	209	G	31	P	SYNONYMOUS_CODING	38	G	18	P	SYNONYMOUS_CODING
AAEL000257	1.5	3690053 - 3699548	3698902	3	A	104	G	111	P	SYNONYMOUS_CODING	29	G	6	P	SYNONYMOUS_CODING
AAEL000257	1.5	3690053 - 3699548	3698944	3	A	174	G	22	P	SYNONYMOUS_CODING	0	G	96	F	SYNONYMOUS_CODING
AAEL000257	1.5	3690053 - 3699548	3698950	3	A	169	G	22	P	SYNONYMOUS_CODING	0	G	114	F	SYNONYMOUS_CODING
AAEL000257	1.5	3690053 - 3699548	3698983	3	T	117	A	124	P	SYNONYMOUS_CODING	216	A	33	P	SYNONYMOUS_CODING	459	A	150	P	SYNONYMOUS_CODING
AAEL000257	1.5	3690053 - 3699548	3699112	3	G						282	A	27	P	SYNONYMOUS_CODING
AAEL000257	1.5	3690053 - 3699548	3699133	3	C	124	T	76	P	SYNONYMOUS_CODING
AAEL000257	1.5	3690053 - 3699548	3699142	3	C						285	T	22	P	SYNONYMOUS_CODING
AAEL000257	1.5	3690053 - 3699548	3699151	3	T	138	C	96	P	SYNONYMOUS_CODING	0	C	314	F	SYNONYMOUS_CODING	410	C	161	P	SYNONYMOUS_CODING
AAEL000257	1.5	3690053 - 3699548	3699271	3	C	193	T	78	P	SYNONYMOUS_CODING	1	T	148	F	SYNONYMOUS_CODING
AAEL000257	1.5	3690053 - 3699548	3699286	3	G						12	A	60	P	SYNONYMOUS_STOP
AAEL000258	1.5	1062926 - 1081569	1063418	3	C	247	T	34	P	SYNONYMOUS_CODING	271	T	27	P	SYNONYMOUS_CODING
AAEL000258	1.5	1062926 - 1081569	1063619	3	A	287	G	144	P	SYNONYMOUS_CODING
AAEL000258	1.5	1062926 - 1081569	1063724	3	A	234	G	214	P	SYNONYMOUS_CODING	209	G	210	P	SYNONYMOUS_CODING
AAEL000258	1.5	1062926 - 1081569	1063739	3	C	311	T	79	P	SYNONYMOUS_CODING
AAEL000258	1.5	1062926 - 1081569	1063784	3	C						356	A	26	P	SYNONYMOUS_CODING
AAEL000258	1.5	1062926 - 1081569	1063796	3	A	147	C	171	P	SYNONYMOUS_CODING	168	C	176	P	SYNONYMOUS_CODING
AAEL000258	1.5	1062926 - 1081569	1063850	3	C						264	T	42	P	SYNONYMOUS_CODING
AAEL000258	1.5	1062926 - 1081569	1063871	3	T						209	G	45	P	SYNONYMOUS_CODING
AAEL000258	1.5	1062926 - 1081569	1079272	3	G	317	T	77	P	SYNONYMOUS_CODING	321	T	43	P	SYNONYMOUS_CODING
AAEL000258	1.5	1062926 - 1081569	1079332	3	G						448	A	55	P	SYNONYMOUS_CODING
AAEL000258	1.5	1062926 - 1081569	1079383	3	G						481	C	63	P	SYNONYMOUS_CODING
AAEL000258	1.5	1062926 - 1081569	1079425	3	G	391	A	255	P	SYNONYMOUS_CODING	388	A	146	P	SYNONYMOUS_CODING
AAEL000258	1.5	1062926 - 1081569	1079491	3	C	561	T	438	P	SYNONYMOUS_CODING	465	T	327	P	SYNONYMOUS_CODING
AAEL000258	1.5	1062926 - 1081569	1079515	3	T						674	C	56	P	SYNONYMOUS_CODING
AAEL000258	1.5	1062926 - 1081569	1079551	3	G	477	A	325	P	SYNONYMOUS_CODING	437	A	185	P	SYNONYMOUS_CODING
AAEL000258	1.5	1062926 - 1081569	1079572	3	G						560	C	42	P	SYNONYMOUS_CODING
AAEL000258	1.5	1062926 - 1081569	1079645	N/A	A	316	G	149	P	START_GAINED: CTG, UTR_5_PRIME	401	G	102	P	START_GAINED: CTG, UTR_5_PRIME
AAEL000262	1.5	4009332 - 4047714	4014399	3	A	58	C	621	P	SYNONYMOUS_CODING	18	C	880	F	SYNONYMOUS_CODING	715	C	727	P	SYNONYMOUS_CODING
AAEL000262	1.5	4009332 - 4047714	4014414	3	A	465	G	294	P	SYNONYMOUS_CODING						1237	G	353	P	SYNONYMOUS_CODING
AAEL000262	1.5	4009332 - 4047714	4014845	3	C											390	A	177	P	SYNONYMOUS_CODING
AAEL000262	1.5	4009332 - 4047714	4014854	3	T	N/C	C	N/C	P	SYNONYMOUS_CODING	N/C	C	N/C	P	SYNONYMOUS_CODING	N/C	C	N/C	P	SYNONYMOUS_CODING
AAEL000262	1.5	4009332 - 4047714	4014866	3	A	70	G	9	P	SYNONYMOUS_CODING	39	G	20	P	SYNONYMOUS_CODING
AAEL000262	1.5	4009332 - 4047714	4014971	3	G						484	T	95	P	SYNONYMOUS_CODING
AAEL000262	1.5	4009332 - 4047714	4034972	3	C	0	T	651	F	SYNONYMOUS_CODING	0	T	668	F	SYNONYMOUS_CODING	542	T	681	P	SYNONYMOUS_CODING
AAEL000262	1.5	4009332 - 4047714	4035251	2	T	25	A	17	P	NON_SYNONYMOUS_CODING	18	A	20	P	NON_SYNONYMOUS_CODING	47	A	26	P	NON_SYNONYMOUS_CODING
AAEL000262	1.5	4009332 - 4047714	4035252	3	C	13	A	10	P	SYNONYMOUS_CODING	18	A	5	P	SYNONYMOUS_CODING	13	A	17	P	SYNONYMOUS_CODING
AAEL000262	1.5	4009332 - 4047714	4035254	2	G	3	T	3	P	NON_SYNONYMOUS_CODING	6	T	5	P	NON_SYNONYMOUS_CODING	5	T	3	P	NON_SYNONYMOUS_CODING
AAEL000262	1.5	4009332 - 4047714	4035302	2	T											5	G	2	P	NON_SYNONYMOUS_CODING
AAEL000262	1.5	4009332 - 4047714	4035739	3	C						905	T	287	P	SYNONYMOUS_CODING	1412	T	445	P	SYNONYMOUS_CODING
AAEL000262	1.5	4009332 - 4047714	4035820	3	T						903	C	78	P	SYNONYMOUS_CODING
AAEL000262	1.5	4009332 - 4047714	4035933	1	C	988	T	97	P	NON_SYNONYMOUS_CODING
AAEL000262	1.5	4009332 - 4047714	4035986	3	G						870	A	84	P	SYNONYMOUS_CODING	1303	A	199	P	SYNONYMOUS_CODING
AAEL000262	1.5	4009332 - 4047714	4035992	3	C						833	T	110	P	SYNONYMOUS_CODING	1239	T	169	P	SYNONYMOUS_CODING
AAEL000262	1.5	4009332 - 4047714	4036090	3	T	458	C	204	P	SYNONYMOUS_CODING	714	C	78	P	SYNONYMOUS_CODING	743	C	397	P	SYNONYMOUS_CODING
AAEL000262	1.5	4009332 - 4047714	4036129	3	G	431	C	204	P	SYNONYMOUS_CODING	724	C	89	P	SYNONYMOUS_CODING	763	C	414	P	SYNONYMOUS_CODING
AAEL000262	1.5	4009332 - 4047714	4036192	3	C	400	T	163	P	SYNONYMOUS_CODING	648	T	51	P	SYNONYMOUS_CODING	679	T	308	P	SYNONYMOUS_CODING
AAEL000262	1.5	4009332 - 4047714	4036308	3	G						776	A	88	P	SYNONYMOUS_CODING	1066	A	167	P	SYNONYMOUS_CODING
AAEL000262	1.5	4009332 - 4047714	4036320	3	C	431	T	197	P	SYNONYMOUS_CODING						948	T	347	P	SYNONYMOUS_CODING
AAEL000262	1.5	4009332 - 4047714	4036347	3	T						705	G	108	P	SYNONYMOUS_CODING	1173	G	224	P	SYNONYMOUS_CODING
AAEL000262	1.5	4009332 - 4047714	4036477	3	T	458	G	241	P	SYNONYMOUS_CODING	818	G	179	P	SYNONYMOUS_CODING	867	G	438	P	SYNONYMOUS_CODING
AAEL000262	1.5	4009332 - 4047714	4036594	3	C											912	T	86	P	SYNONYMOUS_CODING
AAEL000262	1.5	4009332 - 4047714	4046187	3	C	340	T	110	P	SYNONYMOUS_CODING
AAEL000262	1.5	4009332 - 4047714	4046193	3	G											638	C	72	P	SYNONYMOUS_CODING
AAEL000262	1.5	4009332 - 4047714	4046250	3	T	282	C	143	P	SYNONYMOUS_CODING	559	C	122	P	SYNONYMOUS_CODING	597	C	436	P	SYNONYMOUS_CODING
AAEL000262	1.5	4009332 - 4047714	4046316	3	C						639	A	87	P	SYNONYMOUS_CODING
AAEL000262	1.5	4009332 - 4047714	4046438	3	T	427	C	158	P	SYNONYMOUS_CODING	723	C	128	P	SYNONYMOUS_CODING	781	C	491	P	SYNONYMOUS_CODING
AAEL000262	1.5	4009332 - 4047714	4046459	3	A	391	C	186	P	SYNONYMOUS_CODING	658	C	101	P	SYNONYMOUS_CODING	668	C	384	P	SYNONYMOUS_CODING
AAEL000262	1.5	4009332 - 4047714	4046501	3	T						747	C	61	P	SYNONYMOUS_CODING	1053	C	94	P	SYNONYMOUS_CODING
AAEL000262	1.5	4009332 - 4047714	4046543	3	T	445	C	115	P	SYNONYMOUS_CODING	698	C	81	P	SYNONYMOUS_CODING	765	C	264	P	SYNONYMOUS_CODING
AAEL000262	1.5	4009332 - 4047714	4046742	1	A	432	G	103	P	NON_SYNONYMOUS_CODING	614	G	53	P	NON_SYNONYMOUS_CODING	807	G	415	P	NON_SYNONYMOUS_CODING
AAEL000264	1.5	880869 - 891429	881003	1	C						348	T	92	P	NON_SYNONYMOUS_CODING	219	T	302	P	NON_SYNONYMOUS_CODING
AAEL000264	1.5	880869 - 891429	881040	3	T	34	C	287	P	SYNONYMOUS_CODING	70	C	369	P	SYNONYMOUS_CODING	168	C	401	P	SYNONYMOUS_CODING
AAEL000264	1.5	880869 - 891429	881172	3	A						220	C	44	P	SYNONYMOUS_CODING	202	C	52	P	SYNONYMOUS_CODING
AAEL000264	1.5	880869 - 891429	881181	3	G											201	A	36	P	SYNONYMOUS_CODING
AAEL000264	1.5	880869 - 891429	881190	3	G						194	A	19	P	SYNONYMOUS_CODING
AAEL000264	1.5	880869 - 891429	881217	3	T	39	A	79	P	SYNONYMOUS_CODING	60	A	48	P	SYNONYMOUS_CODING
AAEL000264	1.5	880869 - 891429	881223	3	C	40	T	63	P	SYNONYMOUS_CODING	68	T	39	P	SYNONYMOUS_CODING
AAEL000264	1.5	880869 - 891429	881247	3	A	35	G	63	P	SYNONYMOUS_CODING	81	G	35	P	SYNONYMOUS_CODING	186	G	44	P	SYNONYMOUS_CODING
AAEL000264	1.5	880869 - 891429	881292	3	G						200	T	36	P	SYNONYMOUS_CODING
AAEL000264	1.5	880869 - 891429	881303	1	A	0	G	298	F	SYNONYMOUS_CODING	0	G	275	F	SYNONYMOUS_CODING	217	G	174	P	SYNONYMOUS_CODING
AAEL000264	1.5	880869 - 891429	881364	3	C	103	A	277	P	SYNONYMOUS_CODING	322	A	118	P	SYNONYMOUS_CODING
AAEL000264	1.5	880869 - 891429	881478	3	A						336	C	49	P	SYNONYMOUS_CODING
AAEL000264	1.5	880869 - 891429	881499	3	T	33	C	256	P	SYNONYMOUS_CODING	72	C	278	P	SYNONYMOUS_CODING	221	C	422	P	SYNONYMOUS_CODING
AAEL000264	1.5	880869 - 891429	881523	3	T	44	A	184	P	SYNONYMOUS_CODING	143	A	118	P	SYNONYMOUS_CODING
AAEL000264	1.5	880869 - 891429	881598	3	A	47	G	215	P	SYNONYMOUS_CODING	85	G	274	P	SYNONYMOUS_CODING	244	G	318	P	SYNONYMOUS_CODING
AAEL000264	1.5	880869 - 891429	881604	3	G						248	A	134	P	SYNONYMOUS_CODING	277	A	303	P	SYNONYMOUS_CODING
AAEL000264	1.5	880869 - 891429	881613	3	G	108	A	141	P	SYNONYMOUS_CODING	319	A	64	P	SYNONYMOUS_CODING
AAEL000264	1.5	880869 - 891429	881667	3	G	119	A	36	P	SYNONYMOUS_CODING
AAEL000264	1.5	880869 - 891429	881682	3	C	119	A	13	P	SYNONYMOUS_CODING
AAEL000264	1.5	880869 - 891429	881685	3	G	93	A	24	P	SYNONYMOUS_CODING	227	A	137	P	SYNONYMOUS_CODING
AAEL000264	1.5	880869 - 891429	881771	3	G	65	A	28	P	SYNONYMOUS_CODING	287	A	46	P	SYNONYMOUS_CODING
AAEL000264	1.5	880869 - 891429	881804	3	A	65	G	13	P	SYNONYMOUS_CODING	190	G	80	P	SYNONYMOUS_CODING
AAEL000264	1.5	880869 - 891429	881852	3	A	90	G	10	P	SYNONYMOUS_CODING
AAEL000264	1.5	880869 - 891429	881894	3	T	33	A	72	P	SYNONYMOUS_CODING	0	A	293	F	SYNONYMOUS_CODING	165	A	327	P	SYNONYMOUS_CODING
AAEL000264	1.5	880869 - 891429	881963	3	A	20	G	57	P	SYNONYMOUS_CODING	0	G	291	F	SYNONYMOUS_CODING	159	G	282	P	SYNONYMOUS_CODING
AAEL000264	1.5	880869 - 891429	881984	3	A	73	G	10	P	SYNONYMOUS_CODING
AAEL000264	1.5	880869 - 891429	882002	3	T	67	A	40	P	SYNONYMOUS_CODING
AAEL000264	1.5	880869 - 891429	882017	3	C	134	T	14	P	SYNONYMOUS_CODING
AAEL000264	1.5	880869 - 891429	882038	3	G	61	A	86	P	SYNONYMOUS_CODING	180	A	101	P	SYNONYMOUS_CODING
AAEL000264	1.5	880869 - 891429	882050	3	G						208	A	49	P	SYNONYMOUS_CODING	145	A	220	P	SYNONYMOUS_CODING
AAEL000264	1.5	880869 - 891429	882074	3	A						290	G	51	P	SYNONYMOUS_CODING
AAEL000264	1.5	880869 - 891429	882083	3	G	268	C	20	P	SYNONYMOUS_CODING	264	C	70	P	SYNONYMOUS_CODING
AAEL000264	1.5	880869 - 891429	882133	1	A	73	G	335	P	SYNONYMOUS_CODING	200	G	206	P	SYNONYMOUS_CODING
AAEL000264	1.5	880869 - 891429	882170	3	T						N/C	C	N/C	P	SYNONYMOUS_CODING	N/C	C	N/C	P	SYNONYMOUS_CODING
AAEL000264	1.5	880869 - 891429	882188	3	T						181	C	18	P	SYNONYMOUS_CODING
AAEL000264	1.5	880869 - 891429	882251	3	A						131	C	49	P	SYNONYMOUS_CODING	208	C	85	P	SYNONYMOUS_CODING
AAEL000264	1.5	880869 - 891429	882286	1	A	8	C	299	F	NON_SYNONYMOUS_CODING	0	C	325	F	NON_SYNONYMOUS_CODING	145	C	232	P	NON_SYNONYMOUS_CODING
AAEL000264	1.5	880869 - 891429	882326	3	A						296	G	44	P	SYNONYMOUS_CODING
AAEL000264	1.5	880869 - 891429	882437	3	G						282	A	82	P	SYNONYMOUS_CODING	192	A	301	P	SYNONYMOUS_CODING
AAEL000264	1.5	880869 - 891429	882515	3	A	190	G	49	P	SYNONYMOUS_CODING	288	G	38	P	SYNONYMOUS_CODING
AAEL000264	1.5	880869 - 891429	882554	3	T	126	C	12	P	SYNONYMOUS_CODING
AAEL000264	1.5	880869 - 891429	882558	2	G	98	A	27	P	NON_SYNONYMOUS_CODING	186	A	87	P	NON_SYNONYMOUS_CODING
AAEL000264	1.5	880869 - 891429	882559	1	C	109	T	19	P	NON_SYNONYMOUS_CODING
AAEL000264	1.5	880869 - 891429	882581	3	C	124	T	13	P	SYNONYMOUS_CODING
AAEL000264	1.5	880869 - 891429	882587	3	A	104	G	76	P	SYNONYMOUS_CODING	279	G	47	P	SYNONYMOUS_CODING
AAEL000264	1.5	880869 - 891429	882619	1	T	85	A	162	P	NON_SYNONYMOUS_CODING	314	A	53	P	NON_SYNONYMOUS_CODING
AAEL000264	1.5	880869 - 891429	882814	1	A	60	G	122	P	SYNONYMOUS_CODING	0	G	175	F	SYNONYMOUS_CODING	234	G	115	P	SYNONYMOUS_CODING
AAEL000264	1.5	880869 - 891429	882875	3	A	N/C	C	N/C	P	SYNONYMOUS_CODING	N/C	C	N/C	P	SYNONYMOUS_CODING	N/C	C	N/C	P	SYNONYMOUS_CODING
AAEL000264	1.5	880869 - 891429	882905	3	A	76	G	6	P	SYNONYMOUS_CODING	98	G	23	P	SYNONYMOUS_CODING
AAEL000264	1.5	880869 - 891429	882974	3	G						61	A	75	P	SYNONYMOUS_CODING	185	A	268	P	SYNONYMOUS_CODING
AAEL000264	1.5	880869 - 891429	882989	3	G						142	A	12	P	SYNONYMOUS_CODING
AAEL000264	1.5	880869 - 891429	882992	3	G	161	T	14	P	SYNONYMOUS_CODING
AAEL000264	1.5	880869 - 891429	883003	1	A	29	G	157	P	SYNONYMOUS_CODING	23	G	165	P	SYNONYMOUS_CODING	175	G	288	P	SYNONYMOUS_CODING
AAEL000264	1.5	880869 - 891429	883010	3	C	64	T	134	P	SYNONYMOUS_CODING	135	T	88	P	SYNONYMOUS_CODING
AAEL000264	1.5	880869 - 891429	883025	3	G						232	A	36	P	SYNONYMOUS_CODING
AAEL000264	1.5	880869 - 891429	883028	3	G						221	A	43	P	SYNONYMOUS_CODING
AAEL000264	1.5	880869 - 891429	883085	3	A	66	C	118	P	SYNONYMOUS_CODING	241	C	57	P	SYNONYMOUS_CODING
AAEL000264	1.5	880869 - 891429	883121	3	A	168	T	25	P	SYNONYMOUS_CODING
AAEL000264	1.5	880869 - 891429	883127	3	T	65	C	168	P	SYNONYMOUS_CODING	167	C	114	P	SYNONYMOUS_CODING
AAEL000264	1.5	880869 - 891429	883166	3	G	74	A	176	P	SYNONYMOUS_CODING	139	A	118	P	SYNONYMOUS_CODING
AAEL000264	1.5	880869 - 891429	883211	3	A						177	T	51	P	SYNONYMOUS_CODING
AAEL000264	1.5	880869 - 891429	883214	3	A						208	T	15	P	SYNONYMOUS_CODING	212	T	60	P	SYNONYMOUS_CODING
AAEL000264	1.5	880869 - 891429	883220	3	G						206	A	16	P	SYNONYMOUS_CODING	215	A	50	P	SYNONYMOUS_CODING
AAEL000264	1.5	880869 - 891429	883235	3	C	234	T	19	P	SYNONYMOUS_CODING	138	T	34	P	SYNONYMOUS_CODING
AAEL000264	1.5	880869 - 891429	883253	3	G	41	A	224	P	SYNONYMOUS_CODING	37	A	135	P	SYNONYMOUS_CODING	213	A	24	P	SYNONYMOUS_CODING
AAEL000264	1.5	880869 - 891429	883445	3	A						200	G	15	P	SYNONYMOUS_CODING	176	G	45	P	SYNONYMOUS_CODING
AAEL000264	1.5	880869 - 891429	883463	3	G											169	A	30	P	SYNONYMOUS_CODING
AAEL000264	1.5	880869 - 891429	883487	3	A											183	G	25	P	SYNONYMOUS_CODING
AAEL000264	1.5	880869 - 891429	883496	3	G						212	A	20	P	SYNONYMOUS_CODING	180	A	45	P	SYNONYMOUS_CODING
AAEL000264	1.5	880869 - 891429	883538	3	A	174	G	18	P	SYNONYMOUS_CODING	128	G	76	P	SYNONYMOUS_CODING
AAEL000264	1.5	880869 - 891429	883571	3	C						229	T	20	P	SYNONYMOUS_CODING
AAEL000264	1.5	880869 - 891429	883610	3	C						170	T	19	P	SYNONYMOUS_CODING	128	T	97	P	SYNONYMOUS_CODING
AAEL000264	1.5	880869 - 891429	883628	3	G						163	A	26	P	SYNONYMOUS_CODING	132	A	85	P	SYNONYMOUS_CODING
AAEL000264	1.5	880869 - 891429	883643	3	G						154	A	23	P	SYNONYMOUS_CODING	143	A	76	P	SYNONYMOUS_CODING
AAEL000264	1.5	880869 - 891429	883802	3	A	0	C	258	F	SYNONYMOUS_CODING	0	C	294	F	SYNONYMOUS_CODING	200	C	283	P	SYNONYMOUS_CODING
AAEL000264	1.5	880869 - 891429	883895	3	A	1	G	154	F	SYNONYMOUS_CODING	0	G	203	F	SYNONYMOUS_CODING	130	G	212	P	SYNONYMOUS_CODING
AAEL000264	1.5	880869 - 891429	883958	3	G						91	T	16	P	SYNONYMOUS_CODING	102	T	21	P	SYNONYMOUS_CODING
AAEL000264	1.5	880869 - 891429	883994	3	T						139	C	15	P	SYNONYMOUS_CODING	110	C	32	P	SYNONYMOUS_CODING
AAEL000264	1.5	880869 - 891429	884039	3	C						205	T	43	P	SYNONYMOUS_CODING
AAEL000264	1.5	880869 - 891429	884059	1	G	32	A	15	P	SYNONYMOUS_CODING
AAEL000264	1.5	880869 - 891429	890560	3	C	152	T	58	P	SYNONYMOUS_CODING	233	T	56	P	SYNONYMOUS_CODING
AAEL000264	1.5	880869 - 891429	890596	3	C	28	T	148	P	SYNONYMOUS_CODING	98	T	135	P	SYNONYMOUS_CODING	148	T	133	P	SYNONYMOUS_CODING
AAEL000264	1.5	880869 - 891429	890623	3	A	149	G	20	P	SYNONYMOUS_CODING	237	G	35	P	SYNONYMOUS_CODING	179	G	109	P	SYNONYMOUS_CODING
AAEL000264	1.5	880869 - 891429	890659	3	C	34	T	153	P	SYNONYMOUS_CODING	126	T	148	P	SYNONYMOUS_CODING	182	T	148	P	SYNONYMOUS_CODING
AAEL000264	1.5	880869 - 891429	890698	3	C						277	T	47	P	SYNONYMOUS_CODING
AAEL000264	1.5	880869 - 891429	890725	3	T	10	C	260	F	SYNONYMOUS_CODING	13	C	254	F	SYNONYMOUS_CODING	153	C	236	P	SYNONYMOUS_CODING
AAEL000264	1.5	880869 - 891429	890823	3	A	34	G	227	P	SYNONYMOUS_CODING	76	G	149	P	SYNONYMOUS_CODING	161	G	191	P	SYNONYMOUS_CODING
AAEL000264	1.5	880869 - 891429	890880	3	C	3	T	165	F	SYNONYMOUS_CODING	57	T	52	P	SYNONYMOUS_CODING
AAEL000264	1.5	880869 - 891429	890904	3	A	4	T	146	F	SYNONYMOUS_CODING	65	T	74	P	SYNONYMOUS_CODING	185	T	48	P	SYNONYMOUS_CODING
AAEL000264	1.5	880869 - 891429	890944	2	G	110	C	56	P	NON_SYNONYMOUS_CODING	203	C	18	P	NON_SYNONYMOUS_CODING
AAEL000264	1.5	880869 - 891429	890958	3	C	1	G	223	F	SYNONYMOUS_CODING	0	G	268	F	SYNONYMOUS_CODING	156	G	175	P	SYNONYMOUS_CODING
AAEL000264	1.5	880869 - 891429	891166	3	T	3	C	86	F	SYNONYMOUS_CODING	0	C	107	F	SYNONYMOUS_CODING	138	C	69	P	SYNONYMOUS_CODING
AAEL000264	1.5	880869 - 891429	891181	3	T	2	C	25	F	SYNONYMOUS_CODING	0	C	38	F	SYNONYMOUS_CODING	135	C	31	P	SYNONYMOUS_CODING
AAEL000264	1.5	880869 - 891429	891192	1	C	2	T	7	P	NON_SYNONYMOUS_CODING	0	T	27	F	NON_SYNONYMOUS_CODING	131	T	39	P	NON_SYNONYMOUS_CODING
AAEL000264	1.5	880869 - 891429	891211	3	C	2	T	67	F	SYNONYMOUS_CODING	1	T	110	F	SYNONYMOUS_CODING	115	T	89	P	SYNONYMOUS_CODING
AAEL000264	1.5	880869 - 891429	891232	3	T	75	C	46	P	SYNONYMOUS_CODING
AAEL000264	1.5	880869 - 891429	891304	3	T						47	A	103	P	SYNONYMOUS_CODING	132	A	110	P	SYNONYMOUS_CODING
AAEL000264	1.5	880869 - 891429	891331	3	G						78	A	21	P	SYNONYMOUS_CODING	119	A	56	P	SYNONYMOUS_CODING
AAEL000264	1.5	880869 - 891429	891339	1	G	71	T	25	P	NON_SYNONYMOUS_CODING	64	T	18	P	NON_SYNONYMOUS_CODING
AAEL000264	1.5	880869 - 891429	891361	3	C	57	T	10	P	SYNONYMOUS_CODING	56	T	6	P	SYNONYMOUS_CODING
AAEL000264	1.5	880869 - 891429	891373	3	T	9	G	39	P	SYNONYMOUS_CODING
AAEL000264	1.5	880869 - 891429	891400	3	A	15	G	60	P	SYNONYMOUS_CODING	56	G	16	P	SYNONYMOUS_CODING	133	G	14	P	SYNONYMOUS_CODING
AAEL000264	1.5	880869 - 891429	891412	3	T	16	C	55	P	SYNONYMOUS_CODING	55	C	21	P	SYNONYMOUS_CODING	118	C	23	P	SYNONYMOUS_CODING
AAEL000269	1.5	3665815 - 3668702	3665994	3	C	4570	T	731	P	SYNONYMOUS_CODING
AAEL000269	1.5	3665815 - 3668702	3666012	3	A	3762	G	3005	P	SYNONYMOUS_CODING	5340	G	484	P	SYNONYMOUS_CODING	12454	G	3787	P	SYNONYMOUS_CODING
AAEL000269	1.5	3665815 - 3668702	3666028	1	C											11550	T	3326	P	SYNONYMOUS_CODING
AAEL000269	1.5	3665815 - 3668702	3666108	3	A	129	G	151	P	SYNONYMOUS_CODING	183	G	126	P	SYNONYMOUS_CODING
AAEL000269	1.5	3665815 - 3668702	3668204	1	G											12575	A	3009	P	NON_SYNONYMOUS_CODING
AAEL000269	1.5	3665815 - 3668702	3668206	3	A	4095	G	1961	P	SYNONYMOUS_CODING
AAEL000269	1.5	3665815 - 3668702	3668329	3	A											15203	G	3939	P	SYNONYMOUS_CODING
AAEL000269	1.5	3665815 - 3668702	3668341	3	G	6432	T	2956	P	SYNONYMOUS_CODING
AAEL000269	1.5	3665815 - 3668702	3668404	3	G											11193	A	3628	P	SYNONYMOUS_CODING
AAEL000270	1.5	1757258 - 1761282	1757515	3	A	477	G	271	P	SYNONYMOUS_CODING	111	G	282	P	SYNONYMOUS_CODING	562	G	483	P	SYNONYMOUS_CODING
AAEL000270	1.5	1757258 - 1761282	1757533	3	G	651	T	52	P	SYNONYMOUS_CODING	283	T	113	P	SYNONYMOUS_CODING	533	T	509	P	SYNONYMOUS_CODING
AAEL000270	1.5	1757258 - 1761282	1760467	3	T	409	C	204	P	SYNONYMOUS_CODING	87	C	197	P	SYNONYMOUS_CODING
AAEL000270	1.5	1757258 - 1761282	1760494	3	A						242	G	64	P	SYNONYMOUS_CODING
AAEL000270	1.5	1757258 - 1761282	1760500	3	T	471	C	180	P	SYNONYMOUS_CODING	226	C	93	P	SYNONYMOUS_CODING
AAEL000270	1.5	1757258 - 1761282	1760521	3	C						258	T	73	P	SYNONYMOUS_CODING
AAEL000270	1.5	1757258 - 1761282	1760650	3	T	681	C	189	P	SYNONYMOUS_CODING	158	C	198	P	SYNONYMOUS_CODING
AAEL000270	1.5	1757258 - 1761282	1760695	3	A	648	T	75	P	SYNONYMOUS_CODING	274	T	41	P	SYNONYMOUS_CODING
AAEL000270	1.5	1757258 - 1761282	1760707	3	C						293	T	23	P	SYNONYMOUS_CODING
AAEL000270	1.5	1757258 - 1761282	1760746	3	G	529	T	145	P	SYNONYMOUS_CODING	273	T	67	P	SYNONYMOUS_CODING
AAEL000270	1.5	1757258 - 1761282	1760782	3	A						379	T	94	P	SYNONYMOUS_CODING
AAEL000270	1.5	1757258 - 1761282	1760803	3	C											674	T	156	P	SYNONYMOUS_CODING
AAEL000270	1.5	1757258 - 1761282	1760815	3	T	487	C	232	P	SYNONYMOUS_CODING	211	C	233	P	SYNONYMOUS_CODING	600	C	155	P	SYNONYMOUS_CODING
AAEL000270	1.5	1757258 - 1761282	1760833	3	C						361	T	133	P	SYNONYMOUS_CODING
AAEL000270	1.5	1757258 - 1761282	1760854	3	C	585	T	214	P	SYNONYMOUS_CODING	355	T	135	P	SYNONYMOUS_CODING
AAEL000270	1.5	1757258 - 1761282	1760902	3	T	526	C	271	P	SYNONYMOUS_CODING	153	C	399	P	SYNONYMOUS_CODING	711	C	378	P	SYNONYMOUS_CODING
AAEL000270	1.5	1757258 - 1761282	1760911	3	T						452	C	97	P	SYNONYMOUS_CODING	726	C	469	P	SYNONYMOUS_CODING
AAEL000270	1.5	1757258 - 1761282	1760929	3	C						536	T	61	P	SYNONYMOUS_CODING
AAEL000270	1.5	1757258 - 1761282	1760980	3	A	799	G	307	P	SYNONYMOUS_CODING	539	G	159	P	SYNONYMOUS_CODING
AAEL000270	1.5	1757258 - 1761282	1761019	3	G						643	A	84	P	SYNONYMOUS_CODING
AAEL000270	1.5	1757258 - 1761282	1761058	3	T						650	C	88	P	SYNONYMOUS_CODING
AAEL000270	1.5	1757258 - 1761282	1761118	3	C	903	T	73	P	SYNONYMOUS_CODING
AAEL000270	1.5	1757258 - 1761282	1761142	3	T						458	C	52	P	SYNONYMOUS_CODING
AAEL000270	1.5	1757258 - 1761282	1761166	3	G						354	A	31	P	SYNONYMOUS_CODING
AAEL000271	1.5	4718214 - 4726016	4718427	3	G	150	C	46	P	NON_SYNONYMOUS_CODING						221	C	88	P	NON_SYNONYMOUS_CODING
AAEL000271	1.5	4718214 - 4726016	4718443	1	T	107	C	84	P	SYNONYMOUS_CODING						183	C	133	P	SYNONYMOUS_CODING
AAEL000271	1.5	4718214 - 4726016	4718509	1	C	106	T	16	P	SYNONYMOUS_CODING						159	T	40	P	SYNONYMOUS_CODING
AAEL000271	1.5	4718214 - 4726016	4718524	1	C	75	T	52	P	NON_SYNONYMOUS_CODING	164	T	21	P	NON_SYNONYMOUS_CODING	24	T	159	P	NON_SYNONYMOUS_CODING
AAEL000271	1.5	4718214 - 4726016	4718556	3	A	75	G	69	P	SYNONYMOUS_CODING	149	G	17	P	SYNONYMOUS_CODING	18	G	182	P	SYNONYMOUS_CODING
AAEL000271	1.5	4718214 - 4726016	4718664	3	G	55	A	12	P	SYNONYMOUS_CODING	65	A	16	P	SYNONYMOUS_CODING
AAEL000271	1.5	4718214 - 4726016	4723972	3	T	31	C	49	P	SYNONYMOUS_CODING	0	C	71	F	SYNONYMOUS_CODING	146	C	108	P	SYNONYMOUS_CODING
AAEL000271	1.5	4718214 - 4726016	4723984	3	G	68	A	9	P	SYNONYMOUS_CODING	20	A	22	P	SYNONYMOUS_CODING
AAEL000271	1.5	4718214 - 4726016	4724032	3	T						25	A	10	P	SYNONYMOUS_CODING
AAEL000271	1.5	4718214 - 4726016	4724065	3	C	86	T	20	P	SYNONYMOUS_CODING	23	T	46	P	SYNONYMOUS_CODING
AAEL000271	1.5	4718214 - 4726016	4724113	3	T	84	C	20	P	SYNONYMOUS_CODING	15	C	70	P	SYNONYMOUS_CODING	249	C	21	P	SYNONYMOUS_CODING
AAEL000271	1.5	4718214 - 4726016	4724147	1	C						39	T	24	P	SYNONYMOUS_CODING	190	T	77	P	SYNONYMOUS_CODING
AAEL000271	1.5	4718214 - 4726016	4724149	3	G	114	A	10	P	SYNONYMOUS_CODING	25	A	37	P	SYNONYMOUS_CODING
AAEL000271	1.5	4718214 - 4726016	4724164	3	A						35	C	26	P	SYNONYMOUS_CODING	176	C	83	P	SYNONYMOUS_CODING
AAEL000271	1.5	4718214 - 4726016	4724188	3	C						32	T	19	P	SYNONYMOUS_CODING
AAEL000271	1.5	4718214 - 4726016	4724197	3	A	85	C	57	P	SYNONYMOUS_CODING
AAEL000271	1.5	4718214 - 4726016	4724218	3	T	122	C	11	P	SYNONYMOUS_CODING	35	C	9	P	SYNONYMOUS_CODING	289	C	20	P	SYNONYMOUS_CODING
AAEL000271	1.5	4718214 - 4726016	4724224	3	G	134	C	22	P	SYNONYMOUS_CODING	31	C	31	P	SYNONYMOUS_CODING	285	C	29	P	SYNONYMOUS_CODING
AAEL000271	1.5	4718214 - 4726016	4724275	3	A						110	C	36	P	NON_SYNONYMOUS_CODING
AAEL000271	1.5	4718214 - 4726016	4724281	3	A	131	G	73	P	SYNONYMOUS_CODING	37	G	108	P	SYNONYMOUS_CODING	278	G	101	P	SYNONYMOUS_CODING
AAEL000271	1.5	4718214 - 4726016	4724341	3	C						31	T	21	P	SYNONYMOUS_CODING
AAEL000271	1.5	4718214 - 4726016	4724374	3	C	100	T	12	P	SYNONYMOUS_CODING	24	T	42	P	SYNONYMOUS_CODING
AAEL000271	1.5	4718214 - 4726016	4724434	3	G	79	A	57	P	SYNONYMOUS_CODING						158	A	49	P	SYNONYMOUS_CODING
AAEL000271	1.5	4718214 - 4726016	4724524	3	T	140	C	34	P	SYNONYMOUS_CODING	0	C	104	F	SYNONYMOUS_CODING	186	C	23	P	SYNONYMOUS_CODING
AAEL000271	1.5	4718214 - 4726016	4724542	3	G	169	A	33	P	SYNONYMOUS_CODING	0	A	124	F	SYNONYMOUS_CODING	221	A	32	P	SYNONYMOUS_CODING
AAEL000271	1.5	4718214 - 4726016	4724644	3	G						2	A	49	F	SYNONYMOUS_CODING	260	A	19	P	SYNONYMOUS_CODING
AAEL000271	1.5	4718214 - 4726016	4724652	2	G						2	A	24	P	NON_SYNONYMOUS_CODING
AAEL000271	1.5	4718214 - 4726016	4724677	3	C	150	T	56	P	SYNONYMOUS_CODING						204	T	80	P	SYNONYMOUS_CODING
AAEL000271	1.5	4718214 - 4726016	4724707	3	T	178	G	68	P	SYNONYMOUS_CODING	0	G	8	F	SYNONYMOUS_CODING
AAEL000271	1.5	4718214 - 4726016	4724735	1	T	268	G	41	P	NON_SYNONYMOUS_CODING	0	G	15	F	NON_SYNONYMOUS_CODING	334	G	53	P	NON_SYNONYMOUS_CODING
AAEL000271	1.5	4718214 - 4726016	4724752	3	C						13	T	15	P	SYNONYMOUS_CODING
AAEL000271	1.5	4718214 - 4726016	4724789	1	G						18	A	27	P	NON_SYNONYMOUS_CODING
AAEL000271	1.5	4718214 - 4726016	4724808	2	G	53	A	28	P	NON_SYNONYMOUS_CODING
AAEL000271	1.5	4718214 - 4726016	4724824	3	G						29	A	3	P	SYNONYMOUS_CODING
AAEL000271	1.5	4718214 - 4726016	4724826	2	T	48	C	7	P	NON_SYNONYMOUS_CODING	6	C	22	P	NON_SYNONYMOUS_CODING
AAEL000271	1.5	4718214 - 4726016	4724853	2	T											57	C	25	P	NON_SYNONYMOUS_CODING
AAEL000271	1.5	4718214 - 4726016	4725733	1	A	232	C	47	P	SYNONYMOUS_CODING	0	C	12	F	SYNONYMOUS_CODING
AAEL000271	1.5	4718214 - 4726016	4725744	3	A	209	G	39	P	SYNONYMOUS_CODING	9	G	17	P	SYNONYMOUS_CODING
AAEL000273	1.5	1484649 - 1594835	1484757	3	G	672	A	69	P	SYNONYMOUS_CODING
AAEL000273	1.5	1484649 - 1594835	1484814	3	C	475	T	298	P	SYNONYMOUS_CODING
AAEL000273	1.5	1484649 - 1594835	1484826	3	G						542	A	308	P	SYNONYMOUS_CODING
AAEL000273	1.5	1484649 - 1594835	1484895	3	C	453	T	38	P	SYNONYMOUS_CODING
AAEL000273	1.5	1484649 - 1594835	1484952	3	T	35	C	297	P	SYNONYMOUS_CODING	0	C	395	F	SYNONYMOUS_CODING	299	C	480	P	SYNONYMOUS_CODING
AAEL000273	1.5	1484649 - 1594835	1484970	N/A	C	281	T	40	P	SPLICE_SITE_ACCEPTOR	311	T	74	P	SPLICE_SITE_ACCEPTOR	454	T	276	P	SPLICE_SITE_ACCEPTOR
AAEL000273	1.5	1484649 - 1594835	1485251	1	T	210	G	276	P	SYNONYMOUS_CODING	0	G	479	F	SYNONYMOUS_CODING	28	G	707	F	SYNONYMOUS_CODING
AAEL000273	1.5	1484649 - 1594835	1485306	3	G	243	A	206	P	SYNONYMOUS_CODING	88	A	359	P	SYNONYMOUS_CODING	380	A	482	P	SYNONYMOUS_CODING
AAEL000273	1.5	1484649 - 1594835	1485420	3	T	11	A	263	P	SYNONYMOUS_CODING	0	A	477	P	SYNONYMOUS_CODING	394	A	532	P	SYNONYMOUS_CODING
AAEL000273	1.5	1484649 - 1594835	1485687	3	T						263	C	37	P	SYNONYMOUS_CODING
AAEL000273	1.5	1484649 - 1594835	1485692	1	G						264	T	60	P	NON_SYNONYMOUS_CODING
AAEL000273	1.5	1484649 - 1594835	1485703	2	C	194	T	141	P	NON_SYNONYMOUS_CODING
AAEL000273	1.5	1484649 - 1594835	1485707	1	A						297	T	52	P	NON_SYNONYMOUS_CODING
AAEL000273	1.5	1484649 - 1594835	1485747	3	G						327	A	58	P	SYNONYMOUS_CODING
AAEL000273	1.5	1484649 - 1594835	1485834	3	G	234	T	145	P	SYNONYMOUS_CODING
AAEL000273	1.5	1484649 - 1594835	1485897	3	C	234	T	19	P	SYNONYMOUS_CODING	131	T	27	P	SYNONYMOUS_CODING	317	T	63	P	SYNONYMOUS_CODING
AAEL000273	1.5	1484649 - 1594835	1495500	3	G	194	A	85	P	SYNONYMOUS_CODING	78	A	104	P	SYNONYMOUS_CODING	335	A	62	P	SYNONYMOUS_CODING
AAEL000273	1.5	1484649 - 1594835	1495515	3	G	261	A	31	P	SYNONYMOUS_CODING	158	A	25	P	SYNONYMOUS_CODING	342	A	50	P	SYNONYMOUS_CODING
AAEL000273	1.5	1484649 - 1594835	1495524	3	C	287	T	34	P	SYNONYMOUS_CODING	146	T	72	P	SYNONYMOUS_CODING
AAEL000273	1.5	1484649 - 1594835	1495578	3	G	310	A	181	P	SYNONYMOUS_CODING	205	A	258	P	SYNONYMOUS_CODING	405	A	353	P	SYNONYMOUS_CODING
AAEL000273	1.5	1484649 - 1594835	1495593	3	C						416	G	109	P	SYNONYMOUS_CODING
AAEL000273	1.5	1484649 - 1594835	1495659	3	C	223	T	211	P	SYNONYMOUS_CODING	92	T	335	P	SYNONYMOUS_CODING	302	T	358	P	SYNONYMOUS_CODING
AAEL000273	1.5	1484649 - 1594835	1495680	3	A						367	G	67	P	SYNONYMOUS_CODING
AAEL000273	1.5	1484649 - 1594835	1495692	3	C	236	T	174	P	SYNONYMOUS_CODING
AAEL000273	1.5	1484649 - 1594835	1495722	3	G	160	C	155	P	SYNONYMOUS_CODING	67	C	249	P	SYNONYMOUS_CODING	302	C	363	P	SYNONYMOUS_CODING
AAEL000273	1.5	1484649 - 1594835	1495803	3	A	44	G	189	P	SYNONYMOUS_CODING	130	G	150	P	SYNONYMOUS_CODING	210	G	266	P	SYNONYMOUS_CODING
AAEL000273	1.5	1484649 - 1594835	1495839	3	T	80	C	15	P	SYNONYMOUS_CODING
AAEL000273	1.5	1484649 - 1594835	1495854	3	G	126	A	33	P	SYNONYMOUS_CODING	121	A	72	P	SYNONYMOUS_CODING
AAEL000273	1.5	1484649 - 1594835	1495872	3	G	164	A	49	P	SYNONYMOUS_CODING
AAEL000273	1.5	1484649 - 1594835	1497683	3	A	215	G	74	P	SYNONYMOUS_CODING
AAEL000273	1.5	1484649 - 1594835	1497710	3	T	140	C	82	P	SYNONYMOUS_CODING	209	C	84	P	SYNONYMOUS_CODING
AAEL000273	1.5	1484649 - 1594835	1497722	3	A	153	G	72	P	SYNONYMOUS_CODING	223	G	66	P	SYNONYMOUS_CODING
AAEL000273	1.5	1484649 - 1594835	1497752	3	G	196	T	70	P	SYNONYMOUS_CODING	318	T	27	P	SYNONYMOUS_CODING
AAEL000273	1.5	1484649 - 1594835	1582026	3	T						338	C	68	P	SYNONYMOUS_CODING
AAEL000273	1.5	1484649 - 1594835	1582158	3	T	393	C	55	P	SYNONYMOUS_CODING	214	C	172	P	SYNONYMOUS_CODING	329	C	360	P	SYNONYMOUS_CODING
AAEL000273	1.5	1484649 - 1594835	1582242	3	G	0	A	477	F	SYNONYMOUS_CODING	0	A	414	F	SYNONYMOUS_CODING	314	A	366	P	SYNONYMOUS_CODING
AAEL000273	1.5	1484649 - 1594835	1582248	3	A						324	G	71	P	SYNONYMOUS_CODING
AAEL000273	1.5	1484649 - 1594835	1582378	2	G	313	T	37	P	NON_SYNONYMOUS_CODING	313	T	70	P	NON_SYNONYMOUS_CODING
AAEL000273	1.5	1484649 - 1594835	1582428	3	G						300	A	60	P	SYNONYMOUS_CODING
AAEL000273	1.5	1484649 - 1594835	1582527	3	A	0	G	428	F	SYNONYMOUS_CODING	0	G	331	F	SYNONYMOUS_CODING	311	G	313	P	SYNONYMOUS_CODING
AAEL000273	1.5	1484649 - 1594835	1594831	N/A	A	N/C	G	N/C	P	START_GAINED: ATG, UTR_5_PRIME	N/C	G	N/C	P	START_GAINED: ATG, UTR_5_PRIME
AAEL000274	1.5	1342653 - 1363914	1363542	3	T	991	G	103	P	SYNONYMOUS_CODING
AAEL000274	1.5	1342653 - 1363914	1363683	3	A	205	G	58	P	SYNONYMOUS_CODING
AAEL000274	1.5	1342653 - 1363914	1363707	3	C	202	T	85	P	SYNONYMOUS_CODING	109	T	291	P	SYNONYMOUS_CODING
AAEL000274	1.5	1342653 - 1363914	1363755	3	C	419	T	77	P	SYNONYMOUS_CODING	600	T	76	P	SYNONYMOUS_CODING
AAEL000274	1.5	1342653 - 1363914	1363806	3	T	140	G	407	P	SYNONYMOUS_CODING	279	G	281	P	SYNONYMOUS_CODING
AAEL000274	1.5	1342653 - 1363914	1363832	2	T	157	A	530	P	NON_SYNONYMOUS_CODING	182	A	453	P	NON_SYNONYMOUS_CODING
AAEL000276	1.5	1783322 - 1854767	1783354	3	T						180	G	74	P	SYNONYMOUS_CODING
AAEL000276	1.5	1783322 - 1854767	1783366	3	C	190	T	161	P	SYNONYMOUS_CODING	167	T	117	P	SYNONYMOUS_CODING
AAEL000276	1.5	1783322 - 1854767	1783396	3	A						345	G	30	P	SYNONYMOUS_CODING
AAEL000276	1.5	1783322 - 1854767	1802051	3	A						418	G	44	P	SYNONYMOUS_CODING
AAEL000276	1.5	1783322 - 1854767	1802072	3	G	223	A	208	P	SYNONYMOUS_CODING	247	A	187	P	SYNONYMOUS_CODING
AAEL000276	1.5	1783322 - 1854767	1802153	3	T	274	C	142	P	SYNONYMOUS_CODING	299	C	127	P	SYNONYMOUS_CODING
AAEL000276	1.5	1783322 - 1854767	1802198	3	G	352	A	144	P	SYNONYMOUS_CODING	465	A	66	P	SYNONYMOUS_CODING
AAEL000276	1.5	1783322 - 1854767	1802237	3	T	309	G	135	P	SYNONYMOUS_CODING	383	G	70	P	SYNONYMOUS_CODING
AAEL000276	1.5	1783322 - 1854767	1802357	3	A						405	G	45	P	SYNONYMOUS_CODING
AAEL000276	1.5	1783322 - 1854767	1802375	3	C	330	A	185	P	SYNONYMOUS_CODING	358	A	105	P	SYNONYMOUS_CODING
AAEL000276	1.5	1783322 - 1854767	1802444	3	G	238	A	147	P	SYNONYMOUS_CODING	252	A	94	P	SYNONYMOUS_CODING
AAEL000276	1.5	1783322 - 1854767	1802459	3	T						344	C	27	P	SYNONYMOUS_CODING
AAEL000276	1.5	1783322 - 1854767	1802541	1	T	234	C	59	P	SYNONYMOUS_CODING	307	C	28	P	SYNONYMOUS_CODING
AAEL000276	1.5	1783322 - 1854767	1802555	3	C						291	T	44	P	SYNONYMOUS_CODING
AAEL000276	1.5	1783322 - 1854767	1802651	3	G	345	A	25	P	SYNONYMOUS_CODING	314	A	49	P	SYNONYMOUS_CODING
AAEL000276	1.5	1783322 - 1854767	1802680	2	T	174	G	146	P	NON_SYNONYMOUS_CODING	151	G	174	P	NON_SYNONYMOUS_CODING
AAEL000276	1.5	1783322 - 1854767	1802768	3	G	374	T	30	P	SYNONYMOUS_CODING	280	T	131	P	SYNONYMOUS_CODING
AAEL000276	1.5	1783322 - 1854767	1802786	3	C	220	T	104	P	SYNONYMOUS_CODING	194	T	146	P	SYNONYMOUS_CODING
AAEL000276	1.5	1783322 - 1854767	1802798	3	A	230	G	72	P	SYNONYMOUS_CODING	287	G	29	P	SYNONYMOUS_CODING
AAEL000276	1.5	1783322 - 1854767	1802840	3	T	238	C	83	P	SYNONYMOUS_CODING	296	C	40	P	SYNONYMOUS_CODING
AAEL000276	1.5	1783322 - 1854767	1802891	3	G	309	C	202	P	SYNONYMOUS_CODING	338	C	162	P	SYNONYMOUS_CODING
AAEL000276	1.5	1783322 - 1854767	1802936	3	A	290	G	168	P	SYNONYMOUS_CODING	344	G	94	P	SYNONYMOUS_CODING
AAEL000276	1.5	1783322 - 1854767	1802972	3	G	288	A	125	P	SYNONYMOUS_CODING	333	A	53	P	SYNONYMOUS_CODING
AAEL000276	1.5	1783322 - 1854767	1803029	3	G	295	T	47	P	SYNONYMOUS_CODING	310	T	45	P	SYNONYMOUS_CODING
AAEL000276	1.5	1783322 - 1854767	1803044	3	G						284	A	57	P	SYNONYMOUS_CODING
AAEL000276	1.5	1783322 - 1854767	1803134	3	T	292	C	116	P	SYNONYMOUS_CODING	348	C	67	P	SYNONYMOUS_CODING
AAEL000276	1.5	1783322 - 1854767	1803203	3	T						361	C	84	P	SYNONYMOUS_CODING
AAEL000276	1.5	1783322 - 1854767	1803305	3	A	314	C	52	P	SYNONYMOUS_CODING	277	C	140	P	SYNONYMOUS_CODING
AAEL000276	1.5	1783322 - 1854767	1803428	3	A						379	G	73	P	SYNONYMOUS_CODING
AAEL000276	1.5	1783322 - 1854767	1803464	3	G	274	A	186	P	SYNONYMOUS_CODING	216	A	229	P	SYNONYMOUS_CODING
AAEL000276	1.5	1783322 - 1854767	1803476	3	T	313	C	138	P	SYNONYMOUS_CODING	379	C	66	P	SYNONYMOUS_CODING
AAEL000276	1.5	1783322 - 1854767	1803545	3	C						345	G	92	P	SYNONYMOUS_CODING
AAEL000276	1.5	1783322 - 1854767	1803575	3	T	516	C	61	P	SYNONYMOUS_CODING	443	C	90	P	SYNONYMOUS_CODING
AAEL000276	1.5	1783322 - 1854767	1803596	3	G	268	A	267	P	SYNONYMOUS_CODING	316	A	188	P	SYNONYMOUS_CODING
AAEL000276	1.5	1783322 - 1854767	1816052	3	C	323	T	24	P	SYNONYMOUS_CODING	243	T	110	P	SYNONYMOUS_CODING
AAEL000276	1.5	1783322 - 1854767	1816073	3	C	186	T	136	P	SYNONYMOUS_CODING	281	T	57	P	SYNONYMOUS_CODING
AAEL000276	1.5	1783322 - 1854767	1816130	3	T	123	C	129	P	SYNONYMOUS_CODING	128	C	123	P	SYNONYMOUS_CODING
AAEL000276	1.5	1783322 - 1854767	1816244	3	T	192	C	47	P	SYNONYMOUS_CODING	259	C	20	P	SYNONYMOUS_CODING
AAEL000276	1.5	1783322 - 1854767	1816262	3	G	209	A	19	P	SYNONYMOUS_CODING	212	A	81	P	SYNONYMOUS_CODING
AAEL000276	1.5	1783322 - 1854767	1816307	3	C						265	G	23	P	SYNONYMOUS_CODING
AAEL000276	1.5	1783322 - 1854767	1816313	3	G						242	A	37	P	SYNONYMOUS_CODING
AAEL000276	1.5	1783322 - 1854767	1816326	1	T						223	C	36	P	SYNONYMOUS_CODING
AAEL000276	1.5	1783322 - 1854767	1816443	1	A	200	C	15	P	SYNONYMOUS_CODING	197	C	36	P	SYNONYMOUS_CODING
AAEL000276	1.5	1783322 - 1854767	1816454	3	C						192	G	16	P	SYNONYMOUS_CODING
AAEL000276	1.5	1783322 - 1854767	1816493	3	G						207	A	16	P	SYNONYMOUS_CODING
AAEL000276	1.5	1783322 - 1854767	1821227	3	C	204	T	57	P	SYNONYMOUS_CODING	278	T	25	P	SYNONYMOUS_CODING
AAEL000276	1.5	1783322 - 1854767	1821239	3	G	202	T	84	P	SYNONYMOUS_CODING	209	T	124	P	SYNONYMOUS_CODING
AAEL000276	1.5	1783322 - 1854767	1821296	3	A						348	G	177	P	SYNONYMOUS_CODING
AAEL000276	1.5	1783322 - 1854767	1821468	1	C	131	T	134	P	SYNONYMOUS_CODING	197	T	131	P	SYNONYMOUS_CODING
AAEL000276	1.5	1783322 - 1854767	1821551	3	C	330	T	53	P	SYNONYMOUS_CODING
AAEL000276	1.5	1783322 - 1854767	1821575	3	C	280	A	50	P	SYNONYMOUS_CODING	263	A	206	P	SYNONYMOUS_CODING
AAEL000276	1.5	1783322 - 1854767	1821743	3	A						267	T	69	P	SYNONYMOUS_CODING
AAEL000276	1.5	1783322 - 1854767	1821752	3	T	123	C	101	P	SYNONYMOUS_CODING	178	C	62	P	SYNONYMOUS_CODING
AAEL000276	1.5	1783322 - 1854767	1821809	3	A						462	C	44	P	SYNONYMOUS_CODING
AAEL000276	1.5	1783322 - 1854767	1821824	3	A						437	G	50	P	SYNONYMOUS_CODING
AAEL000276	1.5	1783322 - 1854767	1821872	3	A						391	C	41	P	SYNONYMOUS_CODING
AAEL000276	1.5	1783322 - 1854767	1821896	3	G	200	A	144	P	SYNONYMOUS_CODING	268	A	131	P	SYNONYMOUS_CODING
AAEL000276	1.5	1783322 - 1854767	1822010	N/A	A	277	G	199	P	SPLICE_SITE_ACCEPTOR	256	G	296	P	SPLICE_SITE_ACCEPTOR
AAEL000276	1.5	1783322 - 1854767	1822052	3	G						519	A	100	P	SYNONYMOUS_CODING
AAEL000276	1.5	1783322 - 1854767	1822136	3	G						553	T	120	P	SYNONYMOUS_CODING
AAEL000276	1.5	1783322 - 1854767	1822145	3	C						587	A	110	P	SYNONYMOUS_CODING
AAEL000276	1.5	1783322 - 1854767	1822223	3	A						624	T	100	P	SYNONYMOUS_CODING
AAEL000276	1.5	1783322 - 1854767	1837819	3	G						571	A	125	P	SYNONYMOUS_CODING
AAEL000276	1.5	1783322 - 1854767	1837843	3	C	467	A	257	P	SYNONYMOUS_CODING	599	A	121	P	SYNONYMOUS_CODING
AAEL000276	1.5	1783322 - 1854767	1837855	3	G	471	A	275	P	SYNONYMOUS_CODING	639	A	115	P	SYNONYMOUS_CODING
AAEL000276	1.5	1783322 - 1854767	1838312	3	T						747	C	82	P	SYNONYMOUS_CODING
AAEL000276	1.5	1783322 - 1854767	1838340	1	T	308	C	296	P	SYNONYMOUS_CODING	227	C	473	P	SYNONYMOUS_CODING
AAEL000276	1.5	1783322 - 1854767	1838387	3	T	303	C	255	P	SYNONYMOUS_CODING	213	C	434	P	SYNONYMOUS_CODING
AAEL000276	1.5	1783322 - 1854767	1838468	3	A						676	G	98	P	SYNONYMOUS_CODING
AAEL000276	1.5	1783322 - 1854767	1838507	3	G	413	C	212	P	SYNONYMOUS_CODING	632	C	120	P	SYNONYMOUS_CODING
AAEL000276	1.5	1783322 - 1854767	1838639	3	A	556	G	38	P	SYNONYMOUS_CODING	393	G	369	P	SYNONYMOUS_CODING
AAEL000276	1.5	1783322 - 1854767	1838699	3	G						703	T	62	P	SYNONYMOUS_CODING
AAEL000276	1.5	1783322 - 1854767	1838711	3	C						583	T	231	P	SYNONYMOUS_CODING
AAEL000276	1.5	1783322 - 1854767	1838816	3	G						690	T	152	P	SYNONYMOUS_CODING
AAEL000276	1.5	1783322 - 1854767	1838825	3	C	445	T	265	P	SYNONYMOUS_CODING	720	T	168	P	SYNONYMOUS_CODING
AAEL000276	1.5	1783322 - 1854767	1838870	3	C						737	T	135	P	SYNONYMOUS_CODING
AAEL000276	1.5	1783322 - 1854767	1854237	3	C						515	T	105	P	SYNONYMOUS_CODING
AAEL000276	1.5	1783322 - 1854767	1854285	3	C	215	A	136	P	SYNONYMOUS_CODING	437	A	100	P	SYNONYMOUS_CODING
AAEL000278	1.5	2057794 - 2070424	2057974	3	A						285	G	53	P	SYNONYMOUS_CODING
AAEL000278	1.5	2057794 - 2070424	2058118	3	C	378	T	47	P	SYNONYMOUS_CODING	321	T	78	P	SYNONYMOUS_CODING	481	T	579	P	SYNONYMOUS_CODING
AAEL000278	1.5	2057794 - 2070424	2062754	3	G						349	A	43	P	SYNONYMOUS_CODING
AAEL000278	1.5	2057794 - 2070424	2062805	3	A						320	T	68	P	SYNONYMOUS_CODING
AAEL000278	1.5	2057794 - 2070424	2062814	3	T						227	G	27	P	SYNONYMOUS_CODING
AAEL000278	1.5	2057794 - 2070424	2062874	3	G						281	A	57	P	SYNONYMOUS_CODING
AAEL000278	1.5	2057794 - 2070424	2062904	3	T						251	C	124	P	SYNONYMOUS_CODING
AAEL000278	1.5	2057794 - 2070424	2069236	3	C						289	G	60	P	SYNONYMOUS_CODING
AAEL000278	1.5	2057794 - 2070424	2069266	3	C						269	T	21	P	SYNONYMOUS_CODING
AAEL000278	1.5	2057794 - 2070424	2069341	3	C						438	T	90	P	SYNONYMOUS_CODING
AAEL000284	1.5	4646237 - 4646996	4646273	3	A	3	C	42	F	SYNONYMOUS_CODING						45	C	17	P	SYNONYMOUS_CODING
AAEL000284	1.5	4646237 - 4646996	4646300	3	T	15	C	69	P	SYNONYMOUS_CODING	92	C	12	P	SYNONYMOUS_CODING	95	C	41	P	SYNONYMOUS_CODING
AAEL000284	1.5	4646237 - 4646996	4646324	3	C											244	G	20	P	SYNONYMOUS_CODING
AAEL000284	1.5	4646237 - 4646996	4646363	3	C	35	T	143	P	SYNONYMOUS_CODING	199	T	28	P	SYNONYMOUS_CODING	231	T	139	P	SYNONYMOUS_CODING
AAEL000284	1.5	4646237 - 4646996	4646380	1	A	168	G	30	P	SYNONYMOUS_CODING
AAEL000284	1.5	4646237 - 4646996	4646419	1	A	46	G	137	P	SYNONYMOUS_CODING						255	G	150	P	SYNONYMOUS_CODING
AAEL000284	1.5	4646237 - 4646996	4646478	2	A	84	G	176	P	NON_SYNONYMOUS_CODING						300	G	189	P	NON_SYNONYMOUS_CODING
AAEL000284	1.5	4646237 - 4646996	4646528	3	C						287	A	28	P	SYNONYMOUS_CODING
AAEL000284	1.5	4646237 - 4646996	4646547	2	G											505	A	45	P	NON_SYNONYMOUS_CODING
AAEL000284	1.5	4646237 - 4646996	4646550	2	G	161	A	181	P	NON_SYNONYMOUS_CODING						362	A	190	P	NON_SYNONYMOUS_CODING
AAEL000284	1.5	4646237 - 4646996	4646567	3	G	282	A	93	P	SYNONYMOUS_CODING
AAEL000284	1.5	4646237 - 4646996	4646696	3	C	309	T	175	P	SYNONYMOUS_CODING	325	T	30	P	SYNONYMOUS_CODING
AAEL000284	1.5	4646237 - 4646996	4646886	3	G	92	A	278	P	SYNONYMOUS_CODING						491	A	52	P	SYNONYMOUS_CODING
AAEL000284	1.5	4646237 - 4646996	4646915	1	G	81	T	128	P	SYNONYMOUS_CODING
AAEL000284	1.5	4646237 - 4646996	4646934	3	C											303	T	100	P	SYNONYMOUS_CODING
AAEL000284	1.5	4646237 - 4646996	4646949	3	T	75	C	8	P	SYNONYMOUS_CODING
AAEL000284	1.5	4646237 - 4646996	4646955	3	A	68	G	7	P	SYNONYMOUS_CODING
AAEL000284	1.5	4646237 - 4646996	4646984	1	T	61	G	15	P	NON_SYNONYMOUS_CODING
AAEL000284	1.5	4646237 - 4646996	4646991	3	T	50	A	15	P	SYNONYMOUS_CODING
AAEL000288	1.5	4606152 - 4626916	4606230	1	G	25	A	32	P	NON_SYNONYMOUS_CODING
AAEL000288	1.5	4606152 - 4626916	4606238	3	A						71	G	10	P	SYNONYMOUS_CODING
AAEL000288	1.5	4606152 - 4626916	4606256	3	C						107	T	13	P	SYNONYMOUS_CODING
AAEL000288	1.5	4606152 - 4626916	4606331	3	A	38	G	53	P	SYNONYMOUS_CODING	115	G	34	P	SYNONYMOUS_CODING	290	G	102	P	SYNONYMOUS_CODING
AAEL000288	1.5	4606152 - 4626916	4606339	2	G	95	A	16	P	NON_SYNONYMOUS_CODING
AAEL000288	1.5	4606152 - 4626916	4608547	3	G						192	A	37	P	SYNONYMOUS_CODING
AAEL000288	1.5	4606152 - 4626916	4608580	3	C	83	T	91	P	SYNONYMOUS_CODING	148	T	34	P	SYNONYMOUS_CODING	459	T	181	P	SYNONYMOUS_CODING
AAEL000291	1.5	120403 - 142801	120609	N/A	T											3	G	4	P	SPLICE_SITE_ACCEPTOR
AAEL000293	1.5	4654483 - 4692349	4654614	N/A	C	2679	T	382	P	START_GAINED: TTG, UTR_5_PRIME						1981	T	187	P	START_GAINED: TTG, UTR_5_PRIME
AAEL000293	1.5	4654483 - 4692349	4673358	3	T	1376	C	187	P	SYNONYMOUS_CODING	881	C	130	P	SYNONYMOUS_CODING	2163	C	644	P	SYNONYMOUS_CODING
AAEL000293	1.5	4654483 - 4692349	4673606	3	G											2233	A	510	P	SYNONYMOUS_CODING
AAEL000293	1.5	4654483 - 4692349	4673624	3	G											2167	A	442	P	SYNONYMOUS_CODING
AAEL000293	1.5	4654483 - 4692349	4673720	3	G	907	A	479	P	SYNONYMOUS_CODING
AAEL000293	1.5	4654483 - 4692349	4673726	3	T	850	C	495	P	SYNONYMOUS_CODING	809	C	185	P	SYNONYMOUS_CODING
AAEL000293	1.5	4654483 - 4692349	4673834	3	C	1835	T	1023	P	SYNONYMOUS_CODING						2589	T	1046	P	SYNONYMOUS_CODING
AAEL000293	1.5	4654483 - 4692349	4673861	3	C											3122	T	269	P	SYNONYMOUS_CODING
AAEL000293	1.5	4654483 - 4692349	4673870	3	T						1644	C	298	P	SYNONYMOUS_CODING	3278	C	287	P	SYNONYMOUS_CODING
AAEL000293	1.5	4654483 - 4692349	4673895	1	A	817	G	2467	P	NON_SYNONYMOUS_CODING	1586	G	372	P	NON_SYNONYMOUS_CODING	2089	G	1463	P	NON_SYNONYMOUS_CODING
AAEL000293	1.5	4654483 - 4692349	4673981	3	T	589	C	2010	P	SYNONYMOUS_CODING	1303	C	356	P	SYNONYMOUS_CODING	1598	C	1780	P	SYNONYMOUS_CODING
AAEL000293	1.5	4654483 - 4692349	4674089	3	T	1876	C	1215	P	SYNONYMOUS_CODING
AAEL000293	1.5	4654483 - 4692349	4674167	3	C	1966	T	1415	P	SYNONYMOUS_CODING
AAEL000293	1.5	4654483 - 4692349	4674188	3	T						1693	C	190	P	SYNONYMOUS_CODING	2674	C	846	P	SYNONYMOUS_CODING
AAEL000293	1.5	4654483 - 4692349	4674191	3	A	2181	G	1103	P	SYNONYMOUS_CODING						2797	G	798	P	SYNONYMOUS_CODING
AAEL000293	1.5	4654483 - 4692349	4674197	3	A	2182	G	1101	P	SYNONYMOUS_CODING	1707	G	211	P	SYNONYMOUS_CODING	1927	G	1649	P	SYNONYMOUS_CODING
AAEL000293	1.5	4654483 - 4692349	4674338	3	G	2273	A	371	P	SYNONYMOUS_CODING
AAEL000293	1.5	4654483 - 4692349	4674377	3	G	1781	T	1092	P	SYNONYMOUS_CODING	1552	T	401	P	SYNONYMOUS_CODING	3092	T	809	P	SYNONYMOUS_CODING
AAEL000293	1.5	4654483 - 4692349	4674440	3	C											3235	T	360	P	SYNONYMOUS_CODING
AAEL000293	1.5	4654483 - 4692349	4674452	3	T	689	C	1694	P	SYNONYMOUS_CODING	1643	C	361	P	SYNONYMOUS_CODING	1910	C	1228	P	SYNONYMOUS_CODING
AAEL000293	1.5	4654483 - 4692349	4674471	1	G	1764	A	467	P	NON_SYNONYMOUS_CODING	383	A	1576	P	NON_SYNONYMOUS_CODING
AAEL000293	1.5	4654483 - 4692349	4674494	3	A	1803	C	310	P	SYNONYMOUS_CODING
AAEL000293	1.5	4654483 - 4692349	4674500	3	G						2039	C	370	P	SYNONYMOUS_CODING	3398	C	730	P	SYNONYMOUS_CODING
AAEL000293	1.5	4654483 - 4692349	4674506	3	C	1344	T	720	P	SYNONYMOUS_CODING						2907	T	1052	P	SYNONYMOUS_CODING
AAEL000293	1.5	4654483 - 4692349	4674512	3	A	1602	C	442	P	SYNONYMOUS_CODING
AAEL000293	1.5	4654483 - 4692349	4674524	3	C	1698	T	472	P	SYNONYMOUS_CODING
AAEL000293	1.5	4654483 - 4692349	4674575	3	A	1771	G	584	P	SYNONYMOUS_CODING						2970	G	862	P	SYNONYMOUS_CODING
AAEL000293	1.5	4654483 - 4692349	4674623	3	G	2764	A	232	P	SYNONYMOUS_CODING
AAEL000293	1.5	4654483 - 4692349	4674629	3	T	1636	C	708	P	SYNONYMOUS_CODING	1488	C	212	P	SYNONYMOUS_CODING	3106	C	584	P	SYNONYMOUS_CODING
AAEL000293	1.5	4654483 - 4692349	4680875	3	G	1195	A	535	P	SYNONYMOUS_CODING
AAEL000293	1.5	4654483 - 4692349	4680974	3	T	1729	A	820	P	SYNONYMOUS_CODING	1427	A	375	P	SYNONYMOUS_CODING
AAEL000293	1.5	4654483 - 4692349	4681007	3	G	1325	A	1455	P	SYNONYMOUS_CODING	1635	A	413	P	SYNONYMOUS_CODING
AAEL000293	1.5	4654483 - 4692349	4681037	3	C	1928	T	830	P	SYNONYMOUS_CODING
AAEL000293	1.5	4654483 - 4692349	4681067	3	G											3721	A	1030	P	SYNONYMOUS_CODING
AAEL000293	1.5	4654483 - 4692349	4681148	3	C	1082	T	678	P	SYNONYMOUS_CODING	1454	T	162	P	SYNONYMOUS_CODING	3104	T	306	P	SYNONYMOUS_CODING
AAEL000293	1.5	4654483 - 4692349	4681154	3	G	1189	A	668	P	SYNONYMOUS_CODING	1614	A	152	P	SYNONYMOUS_CODING	3335	A	285	P	SYNONYMOUS_CODING
AAEL000293	1.5	4654483 - 4692349	4681196	3	A	1150	G	398	P	SYNONYMOUS_CODING
AAEL000293	1.5	4654483 - 4692349	4681211	3	A	1247	G	367	P	SYNONYMOUS_CODING
AAEL000293	1.5	4654483 - 4692349	4681271	3	T	1245	C	203	P	SYNONYMOUS_CODING
AAEL000293	1.5	4654483 - 4692349	4681283	3	C	1190	T	337	P	SYNONYMOUS_CODING
AAEL000293	1.5	4654483 - 4692349	4681511	3	A	2831	G	605	P	SYNONYMOUS_CODING						3854	G	1352	P	SYNONYMOUS_CODING
AAEL000293	1.5	4654483 - 4692349	4681609	2	C											4750	A	1452	P	NON_SYNONYMOUS_CODING
AAEL000293	1.5	4654483 - 4692349	4681616	3	G						2657	T	450	P	SYNONYMOUS_CODING
AAEL000293	1.5	4654483 - 4692349	4681619	3	T	2413	C	1674	P	SYNONYMOUS_CODING
AAEL000293	1.5	4654483 - 4692349	4681658	3	A						2634	G	476	P	SYNONYMOUS_CODING	4725	G	1388	P	SYNONYMOUS_CODING
AAEL000293	1.5	4654483 - 4692349	4681696	2	T											3651	G	1163	P	NON_SYNONYMOUS_CODING
AAEL000293	1.5	4654483 - 4692349	4682410	3	A	1381	G	715	P	SYNONYMOUS_CODING
AAEL000293	1.5	4654483 - 4692349	4682461	3	A	1628	G	710	P	SYNONYMOUS_CODING	1989	G	438	P	SYNONYMOUS_CODING	3763	G	1237	P	SYNONYMOUS_CODING
AAEL000293	1.5	4654483 - 4692349	4682476	3	C						2156	T	275	P	SYNONYMOUS_CODING
AAEL000293	1.5	4654483 - 4692349	4682491	3	C	1622	T	457	P	SYNONYMOUS_CODING
AAEL000293	1.5	4654483 - 4692349	4683027	3	T						1	C	20	F	SYNONYMOUS_CODING
AAEL000293	1.5	4654483 - 4692349	4683069	3	C	2347	T	1410	P	SYNONYMOUS_CODING
AAEL000293	1.5	4654483 - 4692349	4683138	3	C											4290	T	1181	P	SYNONYMOUS_CODING
AAEL000293	1.5	4654483 - 4692349	4691450	3	C	1423	T	684	P	SYNONYMOUS_CODING						2046	T	1721	P	SYNONYMOUS_CODING
AAEL000293	1.5	4654483 - 4692349	4691486	3	C	1748	T	570	P	SYNONYMOUS_CODING
AAEL000294	1.5	1728307 - 1746920	1728363	2	T	306	C	159	P	NON_SYNONYMOUS_CODING	350	C	194	P	NON_SYNONYMOUS_CODING
AAEL000294	1.5	1728307 - 1746920	1728398	1	A	387	G	201	P	NON_SYNONYMOUS_CODING	489	G	223	P	NON_SYNONYMOUS_CODING
AAEL000294	1.5	1728307 - 1746920	1728655	1	T	44	G	898	F	NON_SYNONYMOUS_CODING	302	G	609	P	NON_SYNONYMOUS_CODING
AAEL000294	1.5	1728307 - 1746920	1728660	3	A	169	G	764	P	SYNONYMOUS_CODING	308	G	597	P	SYNONYMOUS_CODING
AAEL000294	1.5	1728307 - 1746920	1728732	3	G	161	A	814	P	SYNONYMOUS_CODING	301	A	701	P	SYNONYMOUS_CODING
AAEL000294	1.5	1728307 - 1746920	1728788	2	C	580	T	203	P	NON_SYNONYMOUS_CODING
AAEL000294	1.5	1728307 - 1746920	1728922	3	A	598	G	341	P	SYNONYMOUS_CODING	1234	G	108	P	SYNONYMOUS_CODING
AAEL000294	1.5	1728307 - 1746920	1729042	3	T	36	C	1188	F	SYNONYMOUS_CODING	273	C	1129	P	SYNONYMOUS_CODING
AAEL000294	1.5	1728307 - 1746920	1729060	3	G	1108	T	95	P	SYNONYMOUS_CODING
AAEL000294	1.5	1728307 - 1746920	1729084	3	G						1407	A	221	P	SYNONYMOUS_CODING
AAEL000294	1.5	1728307 - 1746920	1729150	3	A	134	T	709	P	SYNONYMOUS_CODING	519	T	453	P	SYNONYMOUS_CODING
AAEL000294	1.5	1728307 - 1746920	1729171	3	C	27	T	566	F	SYNONYMOUS_CODING	231	T	446	P	SYNONYMOUS_CODING
AAEL000294	1.5	1728307 - 1746920	1746161	3	A						661	C	89	P	SYNONYMOUS_CODING
AAEL000294	1.5	1728307 - 1746920	1746182	3	T	520	C	75	P	SYNONYMOUS_CODING	540	C	233	P	SYNONYMOUS_CODING
AAEL000294	1.5	1728307 - 1746920	1746236	3	T	749	G	208	P	SYNONYMOUS_CODING	1058	G	297	P	SYNONYMOUS_CODING
AAEL000294	1.5	1728307 - 1746920	1746248	3	C						1061	A	222	P	SYNONYMOUS_CODING	1039	A	1311	P	SYNONYMOUS_CODING
AAEL000294	1.5	1728307 - 1746920	1746305	3	A						1146	T	197	P	SYNONYMOUS_CODING
AAEL000294	1.5	1728307 - 1746920	1746308	3	T	766	C	241	P	SYNONYMOUS_CODING	1004	C	376	P	SYNONYMOUS_CODING
AAEL000294	1.5	1728307 - 1746920	1746404	3	G						936	A	213	P	SYNONYMOUS_CODING
AAEL000294	1.5	1728307 - 1746920	1746418	2	T	757	A	227	P	NON_SYNONYMOUS_CODING	292	A	624	P	NON_SYNONYMOUS_CODING	1430	A	1150	P	NON_SYNONYMOUS_CODING
AAEL000294	1.5	1728307 - 1746920	1746494	3	T	819	C	88	P	SYNONYMOUS_CODING	312	C	127	P	SYNONYMOUS_CODING
AAEL000294	1.5	1728307 - 1746920	1746512	3	G						586	A	67	P	SYNONYMOUS_CODING
AAEL000294	1.5	1728307 - 1746920	1746542	3	C						681	T	234	P	SYNONYMOUS_CODING	1627	T	185	P	SYNONYMOUS_CODING
AAEL000294	1.5	1728307 - 1746920	1746584	3	C	1124	T	494	P	SYNONYMOUS_CODING	806	T	945	P	SYNONYMOUS_CODING	1616	T	1084	P	SYNONYMOUS_CODING
AAEL000294	1.5	1728307 - 1746920	1746596	3	T	1190	A	504	P	SYNONYMOUS_CODING	1258	A	715	P	SYNONYMOUS_CODING
AAEL000294	1.5	1728307 - 1746920	1746617	3	T						1666	C	373	P	SYNONYMOUS_CODING	1617	C	1989	P	SYNONYMOUS_CODING
AAEL000294	1.5	1728307 - 1746920	1746659	3	C						1937	T	389	P	SYNONYMOUS_CODING
AAEL000294	1.5	1728307 - 1746920	1746672	1	G						1880	A	316	P	NON_SYNONYMOUS_CODING
AAEL000297	1.5	1767361 - 1776703	1768060	3	T	101	C	216	P	SYNONYMOUS_CODING	172	C	169	P	SYNONYMOUS_CODING
AAEL000297	1.5	1767361 - 1776703	1776083	3	A	285	G	287	P	SYNONYMOUS_CODING	241	G	194	P	SYNONYMOUS_CODING
AAEL000297	1.5	1767361 - 1776703	1776195	3	C	563	T	44	P	SYNONYMOUS_CODING	435	T	52	P	SYNONYMOUS_CODING
AAEL000297	1.5	1767361 - 1776703	1776234	3	C						362	T	84	P	SYNONYMOUS_CODING
AAEL000297	1.5	1767361 - 1776703	1776439	3	T						280	C	147	P	SYNONYMOUS_CODING
AAEL000300	1.5	85343 - 88262	85347	2	G											1	A	4	P	NON_SYNONYMOUS_CODING
AAEL000300	1.5	85343 - 88262	86688	1	C	115	T	63	P	SYNONYMOUS_CODING	50	T	111	P	SYNONYMOUS_CODING
AAEL000300	1.5	85343 - 88262	86786	3	G	313	A	68	P	SYNONYMOUS_CODING
AAEL000300	1.5	85343 - 88262	86792	3	C	306	T	60	P	SYNONYMOUS_CODING
AAEL000300	1.5	85343 - 88262	86862	2	A	255	G	74	P	NON_SYNONYMOUS_CODING	167	G	96	P	NON_SYNONYMOUS_CODING
AAEL000300	1.5	85343 - 88262	86929	3	C						235	T	34	P	SYNONYMOUS_CODING
AAEL000300	1.5	85343 - 88262	86980	3	G						283	T	28	P	SYNONYMOUS_CODING
AAEL000300	1.5	85343 - 88262	87004	3	C	261	T	27	P	SYNONYMOUS_CODING
AAEL000300	1.5	85343 - 88262	87013	3	A	225	T	40	P	SYNONYMOUS_CODING	257	T	40	P	SYNONYMOUS_CODING
AAEL000300	1.5	85343 - 88262	87079	3	C	237	G	117	P	SYNONYMOUS_CODING	185	G	153	P	SYNONYMOUS_CODING
AAEL000300	1.5	85343 - 88262	87178	3	G	224	C	160	P	SYNONYMOUS_CODING	176	C	151	P	SYNONYMOUS_CODING
AAEL000300	1.5	85343 - 88262	87214	3	T						236	C	55	P	SYNONYMOUS_CODING
AAEL000300	1.5	85343 - 88262	87220	3	A	178	G	161	P	SYNONYMOUS_CODING	159	G	116	P	SYNONYMOUS_CODING
AAEL000300	1.5	85343 - 88262	87226	3	C	299	T	52	P	SYNONYMOUS_CODING	164	T	106	P	SYNONYMOUS_CODING
AAEL000300	1.5	85343 - 88262	87787	1	T						318	C	31	P	NON_SYNONYMOUS_CODING
AAEL000300	1.5	85343 - 88262	87838	1	C	158	T	184	P	NON_SYNONYMOUS_CODING	118	T	210	P	NON_SYNONYMOUS_CODING
AAEL000300	1.5	85343 - 88262	88140	2	A	0	G	370	F	NON_SYNONYMOUS_CODING	2	G	334	F	NON_SYNONYMOUS_CODING	1	G	824	F	NON_SYNONYMOUS_CODING
AAEL000300	1.5	85343 - 88262	88182	2	A						182	G	18	P	NON_SYNONYMOUS_CODING
AAEL000300	1.5	85343 - 88262	88189	3	T						155	C	11	P	SYNONYMOUS_CODING
AAEL000300	1.5	85343 - 88262	88192	3	T	166	C	39	P	SYNONYMOUS_CODING
AAEL000301	1.5	186586 - 189042	186693	3	C	570	A	49	P	SYNONYMOUS_CODING	135	A	232	P	SYNONYMOUS_CODING	625	A	389	P	SYNONYMOUS_CODING
AAEL000301	1.5	186586 - 189042	186750	3	C	217	A	518	P	SYNONYMOUS_CODING	162	A	276	P	SYNONYMOUS_CODING	805	A	596	P	SYNONYMOUS_CODING
AAEL000301	1.5	186586 - 189042	186756	3	G						458	T	44	P	SYNONYMOUS_CODING
AAEL000301	1.5	186586 - 189042	186852	3	A	807	G	59	P	SYNONYMOUS_CODING	554	G	164	P	SYNONYMOUS_CODING
AAEL000301	1.5	186586 - 189042	187019	3	A	153	G	586	P	SYNONYMOUS_CODING
AAEL000301	1.5	186586 - 189042	187024	1	C	754	T	57	P	NON_SYNONYMOUS_CODING
AAEL000301	1.5	186586 - 189042	187052	3	T	375	C	530	P	SYNONYMOUS_CODING	566	C	177	P	SYNONYMOUS_CODING
AAEL000301	1.5	186586 - 189042	187178	3	G	132	A	694	P	SYNONYMOUS_CODING	486	A	246	P	SYNONYMOUS_CODING
AAEL000301	1.5	186586 - 189042	187238	3	A	504	G	121	P	SYNONYMOUS_CODING	436	G	206	P	SYNONYMOUS_CODING
AAEL000301	1.5	186586 - 189042	187277	3	C	164	T	110	P	SYNONYMOUS_CODING
AAEL000301	1.5	186586 - 189042	187283	3	A	154	G	62	P	SYNONYMOUS_CODING	412	G	81	P	SYNONYMOUS_CODING
AAEL000301	1.5	186586 - 189042	187421	3	T	130	C	10	P	SYNONYMOUS_CODING	395	C	103	P	SYNONYMOUS_CODING
AAEL000301	1.5	186586 - 189042	187448	3	G						469	A	79	P	SYNONYMOUS_CODING
AAEL000301	1.5	186586 - 189042	187619	3	A	169	G	133	P	SYNONYMOUS_CODING	510	G	130	P	SYNONYMOUS_CODING
AAEL000301	1.5	186586 - 189042	187745	3	A	176	G	642	P	SYNONYMOUS_CODING	462	G	123	P	SYNONYMOUS_CODING
AAEL000301	1.5	186586 - 189042	187751	3	G	777	A	72	P	SYNONYMOUS_CODING
AAEL000301	1.5	186586 - 189042	187790	3	T	181	C	597	P	SYNONYMOUS_CODING
AAEL000301	1.5	186586 - 189042	187835	3	C						515	T	91	P	SYNONYMOUS_CODING
AAEL000301	1.5	186586 - 189042	187943	3	C	297	A	686	P	SYNONYMOUS_CODING	488	A	120	P	SYNONYMOUS_CODING
AAEL000301	1.5	186586 - 189042	188006	3	G						577	A	115	P	SYNONYMOUS_CODING
AAEL000301	1.5	186586 - 189042	188018	3	T	175	C	687	P	SYNONYMOUS_CODING	405	C	215	P	SYNONYMOUS_CODING
AAEL000301	1.5	186586 - 189042	188060	3	A	253	G	428	P	SYNONYMOUS_CODING	487	G	100	P	SYNONYMOUS_CODING
AAEL000301	1.5	186586 - 189042	188120	3	A	344	G	113	P	SYNONYMOUS_CODING
AAEL000301	1.5	186586 - 189042	188261	3	G	275	T	45	P	SYNONYMOUS_CODING
AAEL000301	1.5	186586 - 189042	188324	3	G	338	A	442	P	SYNONYMOUS_CODING	452	A	37	P	SYNONYMOUS_CODING
AAEL000301	1.5	186586 - 189042	188411	3	A	212	G	609	P	SYNONYMOUS_CODING	352	G	39	P	SYNONYMOUS_CODING
AAEL000301	1.5	186586 - 189042	188540	3	C	130	G	672	P	SYNONYMOUS_CODING	359	G	33	P	SYNONYMOUS_CODING
AAEL000301	1.5	186586 - 189042	188657	3	A	103	G	547	P	SYNONYMOUS_CODING	346	G	97	P	SYNONYMOUS_CODING
AAEL000301	1.5	186586 - 189042	188846	2	G	171	T	481	P	NON_SYNONYMOUS_CODING
AAEL000301	1.5	186586 - 189042	188881	3	T						319	A	26	P	SYNONYMOUS_CODING
AAEL000304	1.6	3154879 - 3183176	3155078	3	G						13	A	11	P	SYNONYMOUS_CODING
AAEL000304	1.6	3154879 - 3183176	3155144	3	C						9	T	32	P	SYNONYMOUS_CODING
AAEL000304	1.6	3154879 - 3183176	3155186	3	G						10	A	4	P	SYNONYMOUS_CODING
AAEL000304	1.6	3154879 - 3183176	3155613	2	C	N/C	G	N/C	P	NON_SYNONYMOUS_CODING	N/C	G	N/C	P	NON_SYNONYMOUS_CODING	N/C	G	N/C	P	NON_SYNONYMOUS_CODING
AAEL000304	1.6	3154879 - 3183176	3155657	3	A	154	G	30	P	SYNONYMOUS_CODING	30	G	47	P	SYNONYMOUS_CODING	273	G	96	P	SYNONYMOUS_CODING
AAEL000304	1.6	3154879 - 3183176	3155778	2	C	124	G	59	P	NON_SYNONYMOUS_CODING	44	G	64	P	NON_SYNONYMOUS_CODING	237	G	235	P	NON_SYNONYMOUS_CODING
AAEL000304	1.6	3154879 - 3183176	3155855	3	C						116	T	54	P	SYNONYMOUS_CODING
AAEL000304	1.6	3154879 - 3183176	3168825	3	C	120	A	12	P	SYNONYMOUS_CODING	10	A	72	P	SYNONYMOUS_CODING
AAEL000304	1.6	3154879 - 3183176	3168900	3	T						5	A	40	P	SYNONYMOUS_CODING
AAEL000304	1.6	3154879 - 3183176	3168910	2	G	74	A	12	P	NON_SYNONYMOUS_CODING
AAEL000304	1.6	3154879 - 3183176	3168939	3	G						8	A	48	P	SYNONYMOUS_CODING
AAEL000304	1.6	3154879 - 3183176	3169011	3	A	62	C	16	P	SYNONYMOUS_CODING
AAEL000304	1.6	3154879 - 3183176	3169131	3	T	127	C	18	P	SYNONYMOUS_CODING	59	C	17	P	SYNONYMOUS_CODING
AAEL000304	1.6	3154879 - 3183176	3183141	N/A	T	43	G	25	P	START_GAINED: TTG, UTR_5_PRIME	1	G	48	F	START_GAINED: TTG, UTR_5_PRIME
AAEL000328	1.6	2223096 - 2229248	2223281	3	G	1429	A	113	P	SYNONYMOUS_CODING	422	A	942	P	SYNONYMOUS_CODING
AAEL000328	1.6	2223096 - 2229248	2223296	3	G						897	A	111	P	SYNONYMOUS_CODING
AAEL000328	1.6	2223096 - 2229248	2223476	3	T	970	C	108	P	SYNONYMOUS_CODING	329	C	710	P	SYNONYMOUS_CODING
AAEL000328	1.6	2223096 - 2229248	2223518	3	T	1015	C	83	P	SYNONYMOUS_CODING	316	C	731	P	SYNONYMOUS_CODING
AAEL000328	1.6	2223096 - 2229248	2223599	3	G						757	A	282	P	SYNONYMOUS_CODING
AAEL000328	1.6	2223096 - 2229248	2223653	3	C						800	T	267	P	SYNONYMOUS_CODING
AAEL000328	1.6	2223096 - 2229248	2223668	3	C						762	T	279	P	SYNONYMOUS_CODING
AAEL000328	1.6	2223096 - 2229248	2228532	3	C						668	T	89	P	SYNONYMOUS_CODING
AAEL000328	1.6	2223096 - 2229248	2228564	1	G						244	A	318	P	SYNONYMOUS_CODING
AAEL000328	1.6	2223096 - 2229248	2228583	3	C						625	T	84	P	SYNONYMOUS_CODING
AAEL000328	1.6	2223096 - 2229248	2228646	3	G						565	T	326	P	SYNONYMOUS_CODING
AAEL000328	1.6	2223096 - 2229248	2228739	3	G						195	A	248	P	SYNONYMOUS_CODING
AAEL000328	1.6	2223096 - 2229248	2228742	3	G	492	A	226	P	SYNONYMOUS_CODING
AAEL000328	1.6	2223096 - 2229248	2228802	3	A	773	G	72	P	SYNONYMOUS_CODING	219	G	513	P	SYNONYMOUS_CODING
AAEL000328	1.6	2223096 - 2229248	2228892	3	T	1107	C	95	P	SYNONYMOUS_CODING	323	C	686	P	SYNONYMOUS_CODING
AAEL000328	1.6	2223096 - 2229248	2228937	3	T	1135	A	97	P	SYNONYMOUS_CODING	339	A	862	P	SYNONYMOUS_CODING
AAEL000328	1.6	2223096 - 2229248	2229138	3	G						711	T	428	P	SYNONYMOUS_CODING
AAEL000328	1.6	2223096 - 2229248	2229204	3	C						534	T	310	P	SYNONYMOUS_CODING
AAEL000330	1.6	772168 - 774246	772320	3	A	19	G	100	P	SYNONYMOUS_CODING	98	G	64	P	SYNONYMOUS_CODING	227	G	92	P	SYNONYMOUS_CODING
AAEL000330	1.6	772168 - 774246	772418	3	T	32	A	169	P	SYNONYMOUS_CODING	133	A	92	P	SYNONYMOUS_CODING	258	A	177	P	SYNONYMOUS_CODING
AAEL000330	1.6	772168 - 774246	772503	1	C	22	T	211	P	SYNONYMOUS_CODING	90	T	133	P	SYNONYMOUS_CODING	340	T	318	P	SYNONYMOUS_CODING
AAEL000330	1.6	772168 - 774246	772695	3	T	210	G	18	P	SYNONYMOUS_CODING	159	G	70	P	SYNONYMOUS_CODING
AAEL000330	1.6	772168 - 774246	772713	3	C	31	T	125	P	SYNONYMOUS_CODING	114	T	64	P	SYNONYMOUS_CODING
AAEL000330	1.6	772168 - 774246	772722	3	G	11	A	169	F	SYNONYMOUS_CODING	57	A	113	P	SYNONYMOUS_CODING	364	A	52	P	SYNONYMOUS_CODING
AAEL000330	1.6	772168 - 774246	772734	3	T	202	C	22	P	SYNONYMOUS_CODING	99	C	94	P	SYNONYMOUS_CODING
AAEL000330	1.6	772168 - 774246	772761	3	T	305	G	43	P	SYNONYMOUS_CODING	140	G	125	P	SYNONYMOUS_CODING	398	G	224	P	SYNONYMOUS_CODING
AAEL000330	1.6	772168 - 774246	772768	1	A	363	G	36	P	NON_SYNONYMOUS_CODING	240	G	51	P	NON_SYNONYMOUS_CODING	396	G	296	P	NON_SYNONYMOUS_CODING
AAEL000330	1.6	772168 - 774246	772770	3	C	55	T	332	P	SYNONYMOUS_CODING	148	T	148	P	SYNONYMOUS_CODING
AAEL000330	1.6	772168 - 774246	772818	3	G	136	A	562	P	SYNONYMOUS_CODING	265	A	248	P	SYNONYMOUS_CODING
AAEL000330	1.6	772168 - 774246	772875	3	A	0	G	129	F	SYNONYMOUS_CODING	0	G	98	F	SYNONYMOUS_CODING	343	G	210	P	SYNONYMOUS_CODING
AAEL000331	1.6	1374159 - 1375082	1374167	3	C	519	T	41	P	SYNONYMOUS_CODING	168	T	41	P	SYNONYMOUS_CODING	633	T	141	P	SYNONYMOUS_CODING
AAEL000331	1.6	1374159 - 1375082	1374185	3	C						182	T	36	P	SYNONYMOUS_CODING
AAEL000331	1.6	1374159 - 1375082	1374207	1	C	669	A	79	P	SYNONYMOUS_CODING	324	A	24	P	SYNONYMOUS_CODING
AAEL000331	1.6	1374159 - 1375082	1374210	1	C	660	T	79	P	SYNONYMOUS_CODING	290	T	59	P	SYNONYMOUS_CODING	728	T	230	P	SYNONYMOUS_CODING
AAEL000331	1.6	1374159 - 1375082	1374218	3	C	631	G	132	P	SYNONYMOUS_CODING	251	G	127	P	SYNONYMOUS_CODING
AAEL000331	1.6	1374159 - 1375082	1374284	3	A	776	G	235	P	SYNONYMOUS_CODING	382	G	141	P	SYNONYMOUS_CODING	877	G	513	P	SYNONYMOUS_CODING
AAEL000331	1.6	1374159 - 1375082	1374422	3	A	489	G	358	P	SYNONYMOUS_CODING	0	G	440	F	SYNONYMOUS_CODING	671	G	409	P	SYNONYMOUS_CODING
AAEL000331	1.6	1374159 - 1375082	1374452	3	C	862	A	73	P	SYNONYMOUS_CODING
AAEL000331	1.6	1374159 - 1375082	1374479	3	G	847	A	195	P	SYNONYMOUS_CODING	180	A	349	P	SYNONYMOUS_CODING
AAEL000331	1.6	1374159 - 1375082	1374517	2	C						400	T	214	P	NON_SYNONYMOUS_CODING
AAEL000331	1.6	1374159 - 1375082	1374561	1	T	929	C	77	P	SYNONYMOUS_CODING
AAEL000331	1.6	1374159 - 1375082	1374633	1	C	883	T	107	P	NON_SYNONYMOUS_CODING
AAEL000331	1.6	1374159 - 1375082	1374656	3	C	844	A	145	P	SYNONYMOUS_CODING	473	A	138	P	SYNONYMOUS_CODING	1098	A	548	P	SYNONYMOUS_CODING
AAEL000331	1.6	1374159 - 1375082	1374719	3	G	875	A	222	P	SYNONYMOUS_CODING	159	A	455	P	SYNONYMOUS_CODING
AAEL000331	1.6	1374159 - 1375082	1374962	3	C						97	T	10	P	SYNONYMOUS_CODING
AAEL000331	1.6	1374159 - 1375082	1374973	2	C						28	T	32	P	NON_SYNONYMOUS_CODING
AAEL000331	1.6	1374159 - 1375082	1374977	3	G						24	T	22	P	SYNONYMOUS_CODING
AAEL000331	1.6	1374159 - 1375082	1375004	3	C						26	G	6	P	SYNONYMOUS_CODING
AAEL000331	1.6	1374159 - 1375082	1375013	3	C	417	T	68	P	SYNONYMOUS_CODING	5	T	23	P	SYNONYMOUS_CODING
AAEL000331	1.6	1374159 - 1375082	1375037	3	G						24	T	5	P	SYNONYMOUS_CODING
AAEL000335	1.6	3209273 - 3211399	3209325	N/A	G						2	C	0	P	SPLICE_SITE_DONOR	0	C	5	P	SPLICE_SITE_DONOR
AAEL000335	1.6	3209273 - 3211399	3209325	N/A	G						2	T	5	P	SPLICE_SITE_DONOR	0	T	36	P	SPLICE_SITE_DONOR
AAEL000335	1.6	3209273 - 3211399	3209398	N/A	G	766	T	93	P	START_GAINED: TTG, UTR_5_PRIME						1472	T	369	P	START_GAINED: TTG, UTR_5_PRIME
AAEL000335	1.6	3209273 - 3211399	3209533	3	A	499	G	49	P	SYNONYMOUS_CODING
AAEL000335	1.6	3209273 - 3211399	3209554	3	T	559	C	77	P	SYNONYMOUS_CODING
AAEL000335	1.6	3209273 - 3211399	3209572	3	C	626	T	62	P	SYNONYMOUS_CODING
AAEL000335	1.6	3209273 - 3211399	3209578	3	C	496	T	201	P	SYNONYMOUS_CODING	73	T	960	P	SYNONYMOUS_CODING	1540	T	477	P	SYNONYMOUS_CODING
AAEL000335	1.6	3209273 - 3211399	3209596	3	G	623	C	50	P	SYNONYMOUS_CODING
AAEL000335	1.6	3209273 - 3211399	3209605	3	G	557	A	115	P	SYNONYMOUS_CODING	536	A	249	P	SYNONYMOUS_CODING
AAEL000335	1.6	3209273 - 3211399	3209617	3	C	512	T	69	P	SYNONYMOUS_CODING
AAEL000335	1.6	3209273 - 3211399	3209671	3	T						68	C	47	P	SYNONYMOUS_CODING
AAEL000335	1.6	3209273 - 3211399	3209755	3	G	775	A	330	P	SYNONYMOUS_CODING	710	A	288	P	SYNONYMOUS_CODING
AAEL000335	1.6	3209273 - 3211399	3209785	3	C	1026	G	126	P	SYNONYMOUS_CODING
AAEL000335	1.6	3209273 - 3211399	3209803	3	T						230	C	773	P	SYNONYMOUS_CODING	1938	C	701	P	SYNONYMOUS_CODING
AAEL000335	1.6	3209273 - 3211399	3209830	3	T	N/C	C	N/C	P	SYNONYMOUS_CODING	N/C	C	N/C	P	SYNONYMOUS_CODING	N/C	C	N/C	P	SYNONYMOUS_CODING
AAEL000335	1.6	3209273 - 3211399	3209920	3	A						103	G	128	P	SYNONYMOUS_CODING
AAEL000335	1.6	3209273 - 3211399	3209929	3	A	N/C	G	N/C	P	SYNONYMOUS_CODING	N/C	G	N/C	P	SYNONYMOUS_CODING
AAEL000335	1.6	3209273 - 3211399	3210007	3	T	637	C	510	P	SYNONYMOUS_CODING	89	C	838	P	SYNONYMOUS_CODING
AAEL000335	1.6	3209273 - 3211399	3210067	3	G	1271	A	103	P	SYNONYMOUS_CODING	992	A	255	P	SYNONYMOUS_CODING
AAEL000335	1.6	3209273 - 3211399	3210082	3	C						358	T	846	P	SYNONYMOUS_CODING
AAEL000335	1.6	3209273 - 3211399	3210115	3	G	1011	A	106	P	SYNONYMOUS_CODING						1758	A	606	P	SYNONYMOUS_CODING
AAEL000335	1.6	3209273 - 3211399	3210169	3	A	1001	T	373	P	SYNONYMOUS_CODING	227	T	690	P	SYNONYMOUS_CODING
AAEL000335	1.6	3209273 - 3211399	3210220	3	A	860	G	75	P	SYNONYMOUS_CODING	101	G	163	P	SYNONYMOUS_CODING
AAEL000335	1.6	3209273 - 3211399	3210235	3	T						110	C	47	P	SYNONYMOUS_CODING
AAEL000335	1.6	3209273 - 3211399	3210283	3	A						103	G	31	P	SYNONYMOUS_CODING
AAEL000335	1.6	3209273 - 3211399	3210310	3	T	908	C	87	P	SYNONYMOUS_CODING	102	C	165	P	SYNONYMOUS_CODING
AAEL000335	1.6	3209273 - 3211399	3210326	1	G	942	A	91	P	NON_SYNONYMOUS_CODING
AAEL000335	1.6	3209273 - 3211399	3210349	3	A	1060	G	71	P	SYNONYMOUS_CODING	122	G	152	P	SYNONYMOUS_CODING
AAEL000335	1.6	3209273 - 3211399	3210397	3	A	1161	G	108	P	SYNONYMOUS_CODING	84	G	50	P	SYNONYMOUS_CODING
AAEL000335	1.6	3209273 - 3211399	3210403	3	C	1283	T	121	P	SYNONYMOUS_CODING	97	T	79	P	SYNONYMOUS_CODING
AAEL000335	1.6	3209273 - 3211399	3210424	3	A						97	T	302	P	SYNONYMOUS_CODING
AAEL000335	1.6	3209273 - 3211399	3210571	3	C	974	T	157	P	SYNONYMOUS_CODING
AAEL000335	1.6	3209273 - 3211399	3210592	3	C	715	T	131	P	SYNONYMOUS_CODING	70	T	447	P	SYNONYMOUS_CODING
AAEL000335	1.6	3209273 - 3211399	3210604	3	A	773	C	50	P	SYNONYMOUS_CODING	70	C	413	P	SYNONYMOUS_CODING
AAEL000335	1.6	3209273 - 3211399	3210604	3	A	773	T	59	P	SYNONYMOUS_CODING	70	T	0	P	SYNONYMOUS_CODING
AAEL000335	1.6	3209273 - 3211399	3210673	3	T						79	C	14	P	SYNONYMOUS_CODING
AAEL000335	1.6	3209273 - 3211399	3210730	3	T						83	C	15	P	SYNONYMOUS_CODING
AAEL000335	1.6	3209273 - 3211399	3210781	3	A											2802	G	1036	P	SYNONYMOUS_CODING
AAEL000335	1.6	3209273 - 3211399	3210865	3	C						107	T	79	P	SYNONYMOUS_CODING
AAEL000335	1.6	3209273 - 3211399	3210881	1	A	559	G	323	P	NON_SYNONYMOUS_CODING	93	G	138	P	NON_SYNONYMOUS_CODING	2137	G	621	P	NON_SYNONYMOUS_CODING
AAEL000335	1.6	3209273 - 3211399	3210916	3	A						182	T	25	P	SYNONYMOUS_CODING
AAEL000335	1.6	3209273 - 3211399	3210946	3	G	523	A	59	P	SYNONYMOUS_CODING	74	A	87	P	SYNONYMOUS_CODING
AAEL000335	1.6	3209273 - 3211399	3210953	1	T						68	A	79	P	NON_SYNONYMOUS_CODING
AAEL000335	1.6	3209273 - 3211399	3211021	3	T	336	C	369	P	SYNONYMOUS_CODING	54	C	739	P	SYNONYMOUS_CODING	1373	C	279	P	SYNONYMOUS_CODING
AAEL000335	1.6	3209273 - 3211399	3211054	3	T	370	C	132	P	SYNONYMOUS_CODING	199	C	140	P	SYNONYMOUS_CODING	1344	C	156	P	SYNONYMOUS_CODING
AAEL000335	1.6	3209273 - 3211399	3211087	3	C						254	T	109	P	SYNONYMOUS_CODING
AAEL000335	1.6	3209273 - 3211399	3211090	3	A						157	G	235	P	SYNONYMOUS_CODING	1589	G	234	P	SYNONYMOUS_CODING
AAEL000335	1.6	3209273 - 3211399	3211109	1	A	469	G	646	P	NON_SYNONYMOUS_CODING	59	G	749	P	NON_SYNONYMOUS_CODING	2027	G	404	P	NON_SYNONYMOUS_CODING
AAEL000335	1.6	3209273 - 3211399	3211144	3	T						744	C	263	P	SYNONYMOUS_CODING
AAEL000339	1.6	3278002 - 3364368	3279260	3	T	103	C	316	P	SYNONYMOUS_CODING	1	C	492	F	SYNONYMOUS_CODING
AAEL000339	1.6	3278002 - 3364368	3279284	3	C	407	A	50	P	SYNONYMOUS_CODING
AAEL000339	1.6	3278002 - 3364368	3279359	3	G	340	T	45	P	SYNONYMOUS_CODING
AAEL000339	1.6	3278002 - 3364368	3279377	3	C	293	T	41	P	SYNONYMOUS_CODING	28	T	487	F	SYNONYMOUS_CODING
AAEL000339	1.6	3278002 - 3364368	3279398	3	T	347	C	49	P	SYNONYMOUS_CODING
AAEL000339	1.6	3278002 - 3364368	3305926	3	A	217	G	383	P	SYNONYMOUS_CODING	41	G	506	P	SYNONYMOUS_CODING
[truncated: 96,363 more rows]

## Sheet: SNPs in UTRs
Table S4B. Position and effect of SNPs in UTRs. Details of the position and type of change associated with each SNP identified in 4464 SNP-genes.
Gene ID	Reference	Bases	SNP location	Position	Ref Base	CTM RO	CTM Base	CTM AO	CTM F/P	CTM Change	RexD RO	RexD Base	RexD AO	RexD F/P	RexD Change	LVP RO	LVP Base	LVP AO	LVP F/P	LVP Change
AAEL000001	1.1	4290724 - 4298425	4290814	N/A	C											791	G	59	P	UTR_3_PRIME
AAEL000004	1.1	2714033 - 2718269	2714052	N/A	T						N/C	C	N/C	P	UTR_3_PRIME	N/C	C	N/C	P	UTR_3_PRIME
AAEL000004	1.1	2714033 - 2718269	2714090	N/A	T	77	C	76	P	UTR_3_PRIME	125	C	77	P	UTR_3_PRIME
AAEL000004	1.1	2714033 - 2718269	2714122	N/A	T	104	G	120	P	UTR_3_PRIME	166	G	116	P	UTR_3_PRIME
AAEL000004	1.1	2714033 - 2718269	2714158	N/A	G	273	T	33	P	UTR_3_PRIME
AAEL000004	1.1	2714033 - 2718269	2714181	N/A	G	330	C	38	P	UTR_3_PRIME	221	C	192	P	UTR_3_PRIME
AAEL000004	1.1	2714033 - 2718269	2714298	N/A	A	322	T	226	P	UTR_3_PRIME
AAEL000004	1.1	2714033 - 2718269	2714392	N/A	A	391	T	32	P	UTR_3_PRIME	221	T	184	P	UTR_3_PRIME
AAEL000004	1.1	2714033 - 2718269	2714401	N/A	A	125	G	254	P	UTR_3_PRIME	193	G	181	P	UTR_3_PRIME
AAEL000004	1.1	2714033 - 2718269	2714471	N/A	T	345	A	83	P	UTR_3_PRIME
AAEL000004	1.1	2714033 - 2718269	2714491	N/A	A											841	G	74	P	UTR_3_PRIME
AAEL000005	1.1	4197253 - 4221459	4208851	N/A	T	18	C	10	P	UTR_5_PRIME	58	C	10	P	UTR_5_PRIME	75	C	15	P	UTR_5_PRIME
AAEL000005	1.1	4197253 - 4221459	4208990	N/A	C						6	T	79	P	UTR_5_PRIME
AAEL000005	1.1	4197253 - 4221459	4217155	N/A	G						495	A	35	P	UTR_5_PRIME
AAEL000006	1.1	4321517 - 4323668	4321593	N/A	T	13	A	331	F	UTR_3_PRIME	15	A	593	F	UTR_3_PRIME	709	A	1063	P	UTR_3_PRIME
AAEL000006	1.1	4321517 - 4323668	4321603	N/A	A	7	G	377	F	UTR_3_PRIME	1	G	725	F	UTR_3_PRIME	805	G	1300	P	UTR_3_PRIME
AAEL000006	1.1	4321517 - 4323668	4321653	N/A	G	559	A	45	P	UTR_3_PRIME	914	A	284	P	UTR_3_PRIME	3063	A	364	P	UTR_3_PRIME
AAEL000006	1.1	4321517 - 4323668	4321656	N/A	G	246	A	453	P	UTR_3_PRIME
AAEL000010	1.1	4236617 - 4237833	4236714	N/A	A	945	G	893	P	UTR_3_PRIME	287	G	2579	P	UTR_3_PRIME	6605	G	1409	P	UTR_3_PRIME
AAEL000010	1.1	4236617 - 4237833	4236739	N/A	G	1354	A	833	P	UTR_3_PRIME	3032	A	1198	P	UTR_3_PRIME	9816	A	1414	P	UTR_3_PRIME
AAEL000010	1.1	4236617 - 4237833	4237609	N/A	G	99	A	201	P	UTR_5_PRIME	184	A	134	P	UTR_5_PRIME	537	A	404	P	UTR_5_PRIME
AAEL000010	1.1	4236617 - 4237833	4237633	N/A	C						225	T	65	P	UTR_5_PRIME
AAEL000010	1.1	4236617 - 4237833	4237643	N/A	G	221	A	23	P	UTR_5_PRIME						746	A	105	P	UTR_5_PRIME
AAEL000010	1.1	4236617 - 4237833	4237687	N/A	A						180	G	76	P	UTR_5_PRIME
AAEL000010	1.1	4236617 - 4237833	4237705	N/A	T	72	C	105	P	UTR_5_PRIME	172	C	61	P	UTR_5_PRIME	459	C	193	P	UTR_5_PRIME
AAEL000010	1.1	4236617 - 4237833	4237729	N/A	A	70	T	77	P	UTR_5_PRIME	149	T	34	P	UTR_5_PRIME	373	T	115	P	UTR_5_PRIME
AAEL000016	1.1	228726 - 230295	228829	N/A	T	323	C	73	P	UTR_5_PRIME	109	C	66	P	UTR_5_PRIME
AAEL000016	1.1	228726 - 230295	230254	N/A	G						35	A	7	P	UTR_3_PRIME
AAEL000022	1.1	5369841 - 5370711	5369856	N/A	T	8	C	10	P	UTR_5_PRIME	0	C	27	F	UTR_5_PRIME	30	C	16	P	UTR_5_PRIME
AAEL000022	1.1	5369841 - 5370711	5369877	N/A	C	13	T	15	P	UTR_5_PRIME	34	T	13	P	UTR_5_PRIME	43	T	22	P	UTR_5_PRIME
AAEL000022	1.1	5369841 - 5370711	5369924	N/A	T	41	C	4	P	UTR_5_PRIME						86	C	21	P	UTR_5_PRIME
AAEL000022	1.1	5369841 - 5370711	5369937	N/A	T	42	A	5	P	UTR_5_PRIME						102	A	11	P	UTR_5_PRIME
AAEL000022	1.1	5369841 - 5370711	5369944	N/A	A	31	G	13	P	UTR_5_PRIME	34	G	70	P	UTR_5_PRIME
AAEL000022	1.1	5369841 - 5370711	5370705	N/A	G	8	A	3	P	UTR_3_PRIME
AAEL000055	1.1	4165539 - 4169600	4165573	N/A	T	9	C	62	P	UTR_3_PRIME	30	C	30	P	UTR_3_PRIME	50	C	9	P	UTR_3_PRIME
AAEL000055	1.1	4165539 - 4169600	4165630	N/A	A	28	G	60	P	UTR_3_PRIME	0	G	53	F	UTR_3_PRIME	133	G	9	P	UTR_3_PRIME
AAEL000055	1.1	4165539 - 4169600	4169511	N/A	C	N/C	T	N/C	P	UTR_5_PRIME	N/C	T	N/C	P	UTR_5_PRIME	N/C	T	N/C	P	UTR_5_PRIME
AAEL000055	1.1	4165539 - 4169600	4169550	N/A	A											95	T	11	P	UTR_5_PRIME
AAEL000064	1.1	35414 - 53420	35475	N/A	G	181	T	60	P	UTR_5_PRIME
AAEL000064	1.1	35414 - 53420	35492	N/A	T						98	C	14	P	UTR_5_PRIME
AAEL000064	1.1	35414 - 53420	35523	N/A	A	160	G	88	P	UTR_5_PRIME	49	G	34	P	UTR_5_PRIME
AAEL000064	1.1	35414 - 53420	53292	N/A	C	128	T	11	P	UTR_3_PRIME	52	T	130	P	UTR_3_PRIME
AAEL000064	1.1	35414 - 53420	53335	N/A	T	3	A	62	F	UTR_3_PRIME	68	A	36	P	UTR_3_PRIME	6	A	344	F	UTR_3_PRIME
AAEL000064	1.1	35414 - 53420	53354	N/A	A	20	C	2	P	UTR_3_PRIME						119	C	3	P	UTR_3_PRIME
AAEL000064	1.1	35414 - 53420	53354	N/A	A	20	G	0	P	UTR_3_PRIME						119	G	11	P	UTR_3_PRIME
AAEL000077	1.1	2743470 - 2750947	2743476	N/A	A	17	C	3	P	UTR_3_PRIME
AAEL000077	1.1	2743470 - 2750947	2743497	N/A	C						50	G	47	P	UTR_3_PRIME
AAEL000077	1.1	2743470 - 2750947	2743730	N/A	C	694	A	411	P	UTR_3_PRIME
AAEL000077	1.1	2743470 - 2750947	2743817	N/A	G						326	C	230	P	UTR_3_PRIME
AAEL000077	1.1	2743470 - 2750947	2743819	N/A	C	671	T	199	P	UTR_3_PRIME
AAEL000077	1.1	2743470 - 2750947	2750802	N/A	T	591	C	116	P	UTR_5_PRIME	297	C	67	P	UTR_5_PRIME
AAEL000077	1.1	2743470 - 2750947	2750833	N/A	C	871	T	171	P	UTR_5_PRIME						807	T	115	P	UTR_5_PRIME
AAEL000077	1.1	2743470 - 2750947	2750867	N/A	C						321	T	122	P	UTR_5_PRIME
AAEL000077	1.1	2743470 - 2750947	2750877	N/A	G											513	A	62	P	UTR_5_PRIME
AAEL000079	1.1	322042 - 391518	322136	N/A	T						27	C	45	P	UTR_5_PRIME	132	C	16	P	UTR_5_PRIME
AAEL000079	1.1	322042 - 391518	322165	N/A	G						44	A	23	P	UTR_5_PRIME
AAEL000079	1.1	322042 - 391518	322395	N/A	C						214	T	123	P	UTR_5_PRIME
AAEL000079	1.1	322042 - 391518	322477	N/A	G						86	A	90	P	UTR_5_PRIME	481	A	33	P	UTR_5_PRIME
AAEL000079	1.1	322042 - 391518	322477	N/A	G						86	C	137	P	UTR_5_PRIME	481	C	0	P	UTR_5_PRIME
AAEL000079	1.1	322042 - 391518	322514	N/A	A						85	C	205	P	UTR_5_PRIME
AAEL000079	1.1	322042 - 391518	322557	N/A	A						202	G	60	P	UTR_5_PRIME
AAEL000079	1.1	322042 - 391518	322661	N/A	C						133	T	44	P	UTR_5_PRIME
AAEL000079	1.1	322042 - 391518	322715	N/A	T						75	G	75	P	UTR_5_PRIME	410	G	63	P	UTR_5_PRIME
AAEL000079	1.1	322042 - 391518	322748	N/A	G						78	C	67	P	UTR_5_PRIME	397	C	56	P	UTR_5_PRIME
AAEL000079	1.1	322042 - 391518	322805	N/A	T						70	G	118	P	UTR_5_PRIME	402	G	45	P	UTR_5_PRIME
AAEL000079	1.1	322042 - 391518	322924	N/A	T						53	G	115	P	UTR_5_PRIME	300	G	24	P	UTR_5_PRIME
AAEL000079	1.1	322042 - 391518	323016	N/A	A											381	T	68	P	UTR_5_PRIME
AAEL000079	1.1	322042 - 391518	323064	N/A	A						223	T	88	P	UTR_5_PRIME
AAEL000079	1.1	322042 - 391518	323146	N/A	G						199	A	137	P	UTR_5_PRIME
AAEL000079	1.1	322042 - 391518	323167	N/A	C						193	A	134	P	UTR_5_PRIME
AAEL000079	1.1	322042 - 391518	365566	N/A	G	266	C	89	P	UTR_5_PRIME	322	C	31	P	UTR_5_PRIME	389	C	133	P	UTR_5_PRIME
AAEL000079	1.1	322042 - 391518	365640	N/A	C	273	A	114	P	UTR_5_PRIME	57	A	322	P	UTR_5_PRIME	472	A	126	P	UTR_5_PRIME
AAEL000079	1.1	322042 - 391518	391166	N/A	A						158	T	331	P	UTR_3_PRIME	761	T	100	P	UTR_3_PRIME
AAEL000079	1.1	322042 - 391518	391244	N/A	T	180	C	135	P	UTR_3_PRIME
AAEL000079	1.1	322042 - 391518	391251	N/A	G											570	T	100	P	UTR_3_PRIME
AAEL000079	1.1	322042 - 391518	391376	N/A	G	163	A	13	P	UTR_3_PRIME	134	A	95	P	UTR_3_PRIME
AAEL000079	1.1	322042 - 391518	391451	N/A	A						79	T	31	P	UTR_3_PRIME
AAEL000079	1.1	322042 - 391518	391456	N/A	T						56	C	46	P	UTR_3_PRIME
AAEL000080	1.1	4413646 - 4416304	4416043	N/A	G	1	C	4	P	UTR_3_PRIME
AAEL000080	1.1	4413646 - 4416304	4416050	N/A	G						N/C	A	N/C	P	UTR_3_PRIME
AAEL000080	1.1	4413646 - 4416304	4416053	N/A	T						0	A	2	F	UTR_3_PRIME
AAEL000080	1.1	4413646 - 4416304	4416197	N/A	G	145	A	30	P	UTR_3_PRIME	87	A	25	P	UTR_3_PRIME	175	A	87	P	UTR_3_PRIME
AAEL000080	1.1	4413646 - 4416304	4416247	N/A	C	3	G	50	F	UTR_3_PRIME	18	G	18	P	UTR_3_PRIME	29	G	18	P	UTR_3_PRIME
AAEL000080	1.1	4413646 - 4416304	4416284	N/A	T											27	A	5	P	UTR_3_PRIME
AAEL000080	1.1	4413646 - 4416304	4416297	N/A	G						5	A	4	P	UTR_3_PRIME	6	A	11	P	UTR_3_PRIME
AAEL000081	1.1	531068 - 537308	531189	N/A	T											1145	C	83	P	UTR_3_PRIME
AAEL000081	1.1	531068 - 537308	531293	N/A	G											1184	T	588	P	UTR_3_PRIME
AAEL000081	1.1	531068 - 537308	531300	N/A	C											1478	T	344	P	UTR_3_PRIME
AAEL000081	1.1	531068 - 537308	531326	N/A	C											1441	T	496	P	UTR_3_PRIME
AAEL000081	1.1	531068 - 537308	531347	N/A	C											1588	G	637	P	UTR_3_PRIME
AAEL000081	1.1	531068 - 537308	531428	N/A	A											3007	T	440	P	UTR_3_PRIME
AAEL000081	1.1	531068 - 537308	531508	N/A	C						1212	T	286	P	UTR_3_PRIME
AAEL000081	1.1	531068 - 537308	531525	N/A	A						1468	G	115	P	UTR_3_PRIME	1145	G	1245	P	UTR_3_PRIME
AAEL000081	1.1	531068 - 537308	531589	N/A	A											1303	C	1027	P	UTR_3_PRIME
AAEL000084	1.1	248482 - 271865	248621	N/A	T	123	G	88	P	UTR_3_PRIME	50	G	198	P	UTR_3_PRIME
AAEL000084	1.1	248482 - 271865	248780	N/A	A	847	G	472	P	UTR_3_PRIME
AAEL000084	1.1	248482 - 271865	248823	N/A	G						639	A	681	P	UTR_3_PRIME
AAEL000084	1.1	248482 - 271865	249056	N/A	G	1182	T	836	P	UTR_3_PRIME	1563	T	591	P	UTR_3_PRIME
AAEL000084	1.1	248482 - 271865	249101	N/A	T						1550	G	614	P	UTR_3_PRIME
AAEL000084	1.1	248482 - 271865	249222	N/A	T	513	C	381	P	UTR_3_PRIME	280	C	810	P	UTR_3_PRIME
AAEL000084	1.1	248482 - 271865	249238	N/A	G						561	A	357	P	UTR_3_PRIME
AAEL000084	1.1	248482 - 271865	271594	N/A	G	565	A	661	P	UTR_5_PRIME	624	A	536	P	UTR_5_PRIME
AAEL000090	1.1	4262499 - 4284409	4262535	N/A	G						218	A	65	P	UTR_5_PRIME
AAEL000090	1.1	4262499 - 4284409	4262731	N/A	C						446	A	86	P	UTR_5_PRIME
AAEL000090	1.1	4262499 - 4284409	4262741	N/A	G	788	A	80	P	UTR_5_PRIME	410	A	76	P	UTR_5_PRIME
AAEL000090	1.1	4262499 - 4284409	4262765	N/A	A	537	G	91	P	UTR_5_PRIME	213	G	100	P	UTR_5_PRIME
AAEL000090	1.1	4262499 - 4284409	4262801	N/A	T	486	C	82	P	UTR_5_PRIME	275	C	68	P	UTR_5_PRIME
AAEL000090	1.1	4262499 - 4284409	4262834	N/A	A						525	G	103	P	UTR_5_PRIME
AAEL000090	1.1	4262499 - 4284409	4262876	N/A	A	646	C	76	P	UTR_5_PRIME	400	C	108	P	UTR_5_PRIME
AAEL000090	1.1	4262499 - 4284409	4262878	N/A	G											953	A	80	P	UTR_5_PRIME
AAEL000090	1.1	4262499 - 4284409	4283187	N/A	T											1102	C	174	P	UTR_3_PRIME
AAEL000090	1.1	4262499 - 4284409	4283224	N/A	C	958	T	84	P	UTR_3_PRIME	383	T	393	P	UTR_3_PRIME	880	T	720	P	UTR_3_PRIME
AAEL000090	1.1	4262499 - 4284409	4283244	N/A	T	167	C	749	P	UTR_3_PRIME
AAEL000090	1.1	4262499 - 4284409	4283246	N/A	C	879	A	71	P	UTR_3_PRIME	235	A	369	P	UTR_3_PRIME	855	A	677	P	UTR_3_PRIME
AAEL000090	1.1	4262499 - 4284409	4283291	N/A	T						478	A	43	P	UTR_3_PRIME	1024	A	188	P	UTR_3_PRIME
AAEL000090	1.1	4262499 - 4284409	4283291	N/A	T						478	G	83	P	UTR_3_PRIME	1024	G	1	P	UTR_3_PRIME
AAEL000090	1.1	4262499 - 4284409	4283293	N/A	C	171	G	641	P	UTR_3_PRIME
AAEL000090	1.1	4262499 - 4284409	4283390	N/A	G						621	T	296	P	UTR_3_PRIME	964	T	314	P	UTR_3_PRIME
AAEL000090	1.1	4262499 - 4284409	4283409	N/A	G	182	T	578	P	UTR_3_PRIME
AAEL000090	1.1	4262499 - 4284409	4283427	N/A	C	188	T	631	P	UTR_3_PRIME
AAEL000090	1.1	4262499 - 4284409	4283448	N/A	C						898	T	191	P	UTR_3_PRIME
AAEL000090	1.1	4262499 - 4284409	4283494	N/A	A						839	T	69	P	UTR_3_PRIME
AAEL000090	1.1	4262499 - 4284409	4283503	N/A	G	190	A	571	P	UTR_3_PRIME
AAEL000090	1.1	4262499 - 4284409	4283514	N/A	A											1219	C	192	P	UTR_3_PRIME
AAEL000090	1.1	4262499 - 4284409	4283528	N/A	C	8	T	501	F	UTR_3_PRIME	27	T	736	F	UTR_3_PRIME	366	T	875	P	UTR_3_PRIME
AAEL000090	1.1	4262499 - 4284409	4283576	N/A	C	N/C	A	N/C	P	UTR_3_PRIME	N/C	A	N/C	P	UTR_3_PRIME	N/C	A	N/C	P	UTR_3_PRIME
AAEL000090	1.1	4262499 - 4284409	4283584	N/A	C	166	A	370	P	UTR_3_PRIME
AAEL000090	1.1	4262499 - 4284409	4283759	N/A	T						438	A	306	P	UTR_3_PRIME	1006	A	176	P	UTR_3_PRIME
AAEL000090	1.1	4262499 - 4284409	4283791	N/A	G						436	A	85	P	UTR_3_PRIME	601	A	136	P	UTR_3_PRIME
AAEL000090	1.1	4262499 - 4284409	4283794	N/A	C						306	G	232	P	UTR_3_PRIME	622	G	130	P	UTR_3_PRIME
AAEL000090	1.1	4262499 - 4284409	4283811	N/A	A						422	T	124	P	UTR_3_PRIME	583	T	199	P	UTR_3_PRIME
AAEL000090	1.1	4262499 - 4284409	4283917	N/A	T	568	A	39	P	UTR_3_PRIME	205	A	197	P	UTR_3_PRIME	416	A	269	P	UTR_3_PRIME
AAEL000090	1.1	4262499 - 4284409	4283964	N/A	T						340	G	86	P	UTR_3_PRIME	418	G	187	P	UTR_3_PRIME
AAEL000090	1.1	4262499 - 4284409	4283968	N/A	A						259	G	180	P	UTR_3_PRIME	351	G	269	P	UTR_3_PRIME
AAEL000090	1.1	4262499 - 4284409	4283991	N/A	C	53	T	610	P	UTR_3_PRIME	272	T	210	P	UTR_3_PRIME	310	T	332	P	UTR_3_PRIME
AAEL000090	1.1	4262499 - 4284409	4283997	N/A	C						420	T	101	P	UTR_3_PRIME
AAEL000090	1.1	4262499 - 4284409	4284007	N/A	A						419	G	86	P	UTR_3_PRIME
AAEL000090	1.1	4262499 - 4284409	4284073	N/A	A	29	C	627	F	UTR_3_PRIME	198	C	450	P	UTR_3_PRIME	335	C	520	P	UTR_3_PRIME
AAEL000090	1.1	4262499 - 4284409	4284119	N/A	C	123	T	352	P	UTR_3_PRIME
AAEL000090	1.1	4262499 - 4284409	4284165	N/A	A	283	G	27	P	UTR_3_PRIME	350	G	148	P	UTR_3_PRIME	446	G	155	P	UTR_3_PRIME
AAEL000090	1.1	4262499 - 4284409	4284171	N/A	T	42	A	278	P	UTR_3_PRIME	153	A	339	P	UTR_3_PRIME	125	A	458	P	UTR_3_PRIME
AAEL000090	1.1	4262499 - 4284409	4284184	N/A	T	110	A	266	P	UTR_3_PRIME
AAEL000090	1.1	4262499 - 4284409	4284210	N/A	C						249	T	172	P	UTR_3_PRIME	262	T	272	P	UTR_3_PRIME
AAEL000090	1.1	4262499 - 4284409	4284236	N/A	G						354	A	41	P	UTR_3_PRIME
AAEL000090	1.1	4262499 - 4284409	4284246	N/A	A											503	G	51	P	UTR_3_PRIME
AAEL000090	1.1	4262499 - 4284409	4284263	N/A	T	258	C	35	P	UTR_3_PRIME	198	C	195	P	UTR_3_PRIME	224	C	371	P	UTR_3_PRIME
AAEL000090	1.1	4262499 - 4284409	4284309	N/A	A	76	G	51	P	UTR_3_PRIME
AAEL000090	1.1	4262499 - 4284409	4284351	N/A	T	2	C	102	F	UTR_3_PRIME	13	C	155	P	UTR_3_PRIME	150	C	169	P	UTR_3_PRIME
AAEL000090	1.1	4262499 - 4284409	4284376	N/A	A	60	T	8	P	UTR_3_PRIME	22	T	29	P	UTR_3_PRIME	139	T	46	P	UTR_3_PRIME
AAEL000090	1.1	4262499 - 4284409	4284400	N/A	A	3	C	3	P	UTR_3_PRIME
AAEL000091	1.1	2723083 - 2724358	2723106	N/A	C	14	A	3	P	UTR_3_PRIME	14	A	8	P	UTR_3_PRIME	35	A	3	P	UTR_3_PRIME
AAEL000091	1.1	2723083 - 2724358	2723163	N/A	T	86	C	8	P	UTR_3_PRIME
AAEL000102	1.2	2438410 - 2465504	2438473	N/A	G	293	T	133	P	UTR_5_PRIME	263	T	90	P	UTR_5_PRIME	517	T	146	P	UTR_5_PRIME
AAEL000102	1.2	2438410 - 2465504	2438517	N/A	G	473	T	93	P	UTR_5_PRIME	250	T	228	P	UTR_5_PRIME
AAEL000102	1.2	2438410 - 2465504	2438621	N/A	G	88	A	90	P	UTR_5_PRIME	134	A	66	P	UTR_5_PRIME	269	A	73	P	UTR_5_PRIME
AAEL000102	1.2	2438410 - 2465504	2459626	N/A	A						224	G	155	P	UTR_3_PRIME
AAEL000102	1.2	2438410 - 2465504	2459637	N/A	C	99	T	220	P	UTR_3_PRIME
AAEL000102	1.2	2438410 - 2465504	2459656	N/A	C	1	T	6	P	UTR_3_PRIME	4	T	21	P	UTR_3_PRIME	9	T	5	P	UTR_3_PRIME
AAEL000102	1.2	2438410 - 2465504	2459700	N/A	A	2	G	2	P	UTR_3_PRIME	20	G	4	P	UTR_3_PRIME	1	G	4	P	UTR_3_PRIME
AAEL000102	1.2	2438410 - 2465504	2465433	N/A	C	16	T	147	P	UTR_3_PRIME	137	T	59	P	UTR_3_PRIME
AAEL000102	1.2	2438410 - 2465504	2465479	N/A	A						31	G	5	P	UTR_3_PRIME	79	G	14	P	UTR_3_PRIME
AAEL000105	1.2	2492204 - 2493159	2492224	N/A	C						0	A	5	F	UTR_5_PRIME
AAEL000105	1.2	2492204 - 2493159	2493079	N/A	T						0	A	3	F	UTR_3_PRIME
AAEL000105	1.2	2492204 - 2493159	2493083	N/A	C	7	A	77	P	UTR_3_PRIME
AAEL000109	1.2	5121975 - 5164107	5162796	N/A	A						384	T	237	P	UTR_3_PRIME
AAEL000109	1.2	5121975 - 5164107	5163088	N/A	C	345	G	309	P	UTR_3_PRIME
AAEL000109	1.2	5121975 - 5164107	5163307	N/A	C						186	T	17	P	UTR_3_PRIME
AAEL000109	1.2	5121975 - 5164107	5163352	N/A	A						219	G	59	P	UTR_3_PRIME
AAEL000109	1.2	5121975 - 5164107	5163477	N/A	G	148	A	123	P	UTR_3_PRIME
AAEL000109	1.2	5121975 - 5164107	5163718	N/A	A	218	T	45	P	UTR_3_PRIME
AAEL000109	1.2	5121975 - 5164107	5163830	N/A	A	152	G	135	P	UTR_3_PRIME
AAEL000111	1.2	2474693 - 2476117	2474755	N/A	T						0	C	8	F	UTR_3_PRIME
AAEL000111	1.2	2474693 - 2476117	2474782	N/A	A	5	T	2	P	UTR_3_PRIME						6	T	2	P	UTR_3_PRIME
AAEL000111	1.2	2474693 - 2476117	2474788	N/A	A	21	C	2	P	UTR_3_PRIME						42	C	4	P	UTR_3_PRIME
AAEL000111	1.2	2474693 - 2476117	2474788	N/A	A	21	T	3	P	UTR_3_PRIME						42	T	3	P	UTR_3_PRIME
AAEL000111	1.2	2474693 - 2476117	2474811	N/A	C	89	A	27	P	UTR_3_PRIME	66	A	49	P	UTR_3_PRIME
AAEL000111	1.2	2474693 - 2476117	2474828	N/A	C	137	T	16	P	UTR_3_PRIME	53	T	113	P	UTR_3_PRIME
AAEL000111	1.2	2474693 - 2476117	2474839	N/A	G	177	C	21	P	UTR_3_PRIME	63	C	128	P	UTR_3_PRIME
AAEL000111	1.2	2474693 - 2476117	2474985	N/A	C	1076	G	76	P	UTR_3_PRIME	399	G	551	P	UTR_3_PRIME
AAEL000111	1.2	2474693 - 2476117	2475933	N/A	T	424	A	30	P	UTR_5_PRIME	185	A	23	P	UTR_5_PRIME
AAEL000111	1.2	2474693 - 2476117	2475938	N/A	A	50	C	353	P	UTR_5_PRIME	0	C	185	F	UTR_5_PRIME	345	C	30	P	UTR_5_PRIME
AAEL000111	1.2	2474693 - 2476117	2475945	N/A	A						170	T	14	P	UTR_5_PRIME
AAEL000111	1.2	2474693 - 2476117	2475959	N/A	G	N/C	T	N/C	P	UTR_5_PRIME	N/C	T	N/C	P	UTR_5_PRIME
AAEL000115	1.2	5023909 - 5024868	5024832	N/A	C	76	A	6	P	UTR_5_PRIME	52	A	40	P	UTR_5_PRIME
AAEL000124	1.2	673060 - 674073	673100	N/A	T	19	C	11	P	UTR_5_PRIME	5	C	36	P	UTR_5_PRIME	45	C	78	P	UTR_5_PRIME
AAEL000124	1.2	673060 - 674073	674053	N/A	A						54	T	32	P	UTR_3_PRIME
AAEL000124	1.2	673060 - 674073	674070	N/A	G	149	A	17	P	UTR_3_PRIME	38	A	5	P	UTR_3_PRIME
AAEL000128	1.2	193269 - 224889	224889	N/A	A						334	C	38	P	UTR_5_PRIME
AAEL000138	1.2	5518950 - 5523843	5518967	N/A	A											74	T	7	P	UTR_3_PRIME
AAEL000138	1.2	5518950 - 5523843	5518985	N/A	A						269	T	21	P	UTR_3_PRIME
AAEL000138	1.2	5518950 - 5523843	5519054	N/A	A	2293	G	190	P	UTR_3_PRIME
AAEL000138	1.2	5518950 - 5523843	5519072	N/A	C	2861	T	308	P	UTR_3_PRIME
AAEL000138	1.2	5518950 - 5523843	5523781	N/A	C						693	T	308	P	UTR_5_PRIME
AAEL000147	1.2	5109811 - 5110635	5110547	N/A	C	183	T	22	P	UTR_3_PRIME
AAEL000147	1.2	5109811 - 5110635	5110633	N/A	G						1	A	3	P	UTR_3_PRIME	4	A	4	P	UTR_3_PRIME
AAEL000149	1.2	5041004 - 5042540	5041122	N/A	T	379	G	172	P	UTR_5_PRIME
AAEL000149	1.2	5041004 - 5042540	5041152	N/A	A	395	C	211	P	UTR_5_PRIME	508	C	238	P	UTR_5_PRIME
AAEL000149	1.2	5041004 - 5042540	5042388	N/A	A						153	T	139	P	UTR_3_PRIME
AAEL000149	1.2	5041004 - 5042540	5042396	N/A	A	85	G	138	P	UTR_3_PRIME	126	G	138	P	UTR_3_PRIME
AAEL000149	1.2	5041004 - 5042540	5042539	N/A	C						18	G	37	P	UTR_3_PRIME
AAEL000154	1.2	5075337 - 5085916	5075357	N/A	A	2	T	2	P	UTR_3_PRIME
AAEL000159	1.3	1314408 - 1331421	1314415	N/A	G	8	A	6	P	UTR_3_PRIME
AAEL000159	1.3	1314408 - 1331421	1314461	N/A	A	78	T	86	P	UTR_3_PRIME	115	T	72	P	UTR_3_PRIME	296	T	38	P	UTR_3_PRIME
AAEL000159	1.3	1314408 - 1331421	1314531	N/A	G	252	A	230	P	UTR_3_PRIME						899	A	60	P	UTR_3_PRIME
AAEL000159	1.3	1314408 - 1331421	1314550	N/A	A	178	G	267	P	UTR_3_PRIME	202	G	297	P	UTR_3_PRIME	778	G	122	P	UTR_3_PRIME
AAEL000159	1.3	1314408 - 1331421	1314578	N/A	C						434	T	261	P	UTR_3_PRIME
AAEL000159	1.3	1314408 - 1331421	1314681	N/A	A											1569	G	107	P	UTR_3_PRIME
AAEL000159	1.3	1314408 - 1331421	1314709	N/A	T	434	A	372	P	UTR_3_PRIME	628	A	375	P	UTR_3_PRIME	1614	A	190	P	UTR_3_PRIME
AAEL000159	1.3	1314408 - 1331421	1314731	N/A	T	402	C	394	P	UTR_3_PRIME	569	C	356	P	UTR_3_PRIME	1458	C	256	P	UTR_3_PRIME
AAEL000159	1.3	1314408 - 1331421	1331251	N/A	A						456	C	35	P	UTR_5_PRIME
AAEL000159	1.3	1314408 - 1331421	1331277	N/A	T	369	C	183	P	UTR_5_PRIME
AAEL000159	1.3	1314408 - 1331421	1331361	N/A	T	188	C	295	P	UTR_5_PRIME	138	C	259	P	UTR_5_PRIME	819	C	99	P	UTR_5_PRIME
AAEL000173	1.3	1847559 - 1849128	1848768	N/A	C	0	T	20	F	UTR_5_PRIME	4	T	10	P	UTR_5_PRIME	30	T	24	P	UTR_5_PRIME
AAEL000173	1.3	1847559 - 1849128	1848803	N/A	G						4	A	2	P	UTR_5_PRIME	32	A	4	P	UTR_5_PRIME
AAEL000173	1.3	1847559 - 1849128	1848823	N/A	C	5	G	8	P	UTR_5_PRIME	5	G	4	P	UTR_5_PRIME	17	G	22	P	UTR_5_PRIME
AAEL000173	1.3	1847559 - 1849128	1848875	N/A	G	7	T	2	P	UTR_5_PRIME						26	T	11	P	UTR_5_PRIME
AAEL000173	1.3	1847559 - 1849128	1848941	N/A	A	31	G	4	P	UTR_5_PRIME
AAEL000173	1.3	1847559 - 1849128	1849104	N/A	C	1	T	21	F	UTR_5_PRIME	4	T	12	P	UTR_5_PRIME	28	T	48	P	UTR_5_PRIME
AAEL000175	1.3	1358396 - 1388427	1360598	N/A	C	594	T	102	P	UTR_5_PRIME	517	T	166	P	UTR_5_PRIME
AAEL000175	1.3	1358396 - 1388427	1360599	N/A	G	637	A	1419	P	UTR_5_PRIME	674	A	439	P	UTR_5_PRIME	2343	A	407	P	UTR_5_PRIME
AAEL000175	1.3	1358396 - 1388427	1388198	N/A	T	N/C	A	N/C	P	UTR_3_PRIME	N/C	A	N/C	P	UTR_3_PRIME
AAEL000175	1.3	1358396 - 1388427	1388216	N/A	T						2370	C	194	P	UTR_3_PRIME
AAEL000175	1.3	1358396 - 1388427	1388284	N/A	A	1875	T	498	P	UTR_3_PRIME	1146	T	869	P	UTR_3_PRIME	2832	T	1840	P	UTR_3_PRIME
AAEL000175	1.3	1358396 - 1388427	1388419	N/A	A	26	T	291	P	UTR_3_PRIME	157	T	168	P	UTR_3_PRIME	294	T	316	P	UTR_3_PRIME
AAEL000177	1.3	3607178 - 3611112	3610611	N/A	G	674	T	88	P	UTR_3_PRIME	356	T	450	P	UTR_3_PRIME
AAEL000177	1.3	3607178 - 3611112	3610619	N/A	T	716	C	70	P	UTR_3_PRIME	381	C	431	P	UTR_3_PRIME
AAEL000177	1.3	3607178 - 3611112	3610672	N/A	A	526	G	184	P	UTR_3_PRIME	141	G	436	P	UTR_3_PRIME
AAEL000177	1.3	3607178 - 3611112	3610680	N/A	A	546	T	166	P	UTR_3_PRIME	271	T	355	P	UTR_3_PRIME
AAEL000177	1.3	3607178 - 3611112	3610751	N/A	T						989	A	103	P	UTR_3_PRIME
AAEL000177	1.3	3607178 - 3611112	3610812	N/A	T						781	G	179	P	UTR_3_PRIME
AAEL000177	1.3	3607178 - 3611112	3610821	N/A	A	386	G	299	P	UTR_3_PRIME	131	G	713	P	UTR_3_PRIME
AAEL000177	1.3	3607178 - 3611112	3610916	N/A	G	640	T	60	P	UTR_3_PRIME	339	T	109	P	UTR_3_PRIME
AAEL000177	1.3	3607178 - 3611112	3610976	N/A	C	841	T	76	P	UTR_3_PRIME
AAEL000178	1.3	4712667 - 4724327	4712669	N/A	G						4	A	2	P	UTR_3_PRIME
AAEL000179	1.3	1848941 - 1858506	1848941	N/A	A	31	G	4	P	UTR_5_PRIME
AAEL000179	1.3	1848941 - 1858506	1858188	N/A	A	122	G	666	P	UTR_3_PRIME	387	G	490	P	UTR_3_PRIME	1105	G	168	P	UTR_3_PRIME
AAEL000179	1.3	1848941 - 1858506	1858501	N/A	T	18	A	3	P	UTR_3_PRIME	20	A	3	P	UTR_3_PRIME
AAEL000180	1.3	2041695 - 2042493	2041727	N/A	C	75	T	6	P	UTR_5_PRIME	49	T	11	P	UTR_5_PRIME
AAEL000180	1.3	2041695 - 2042493	2041756	N/A	T	124	C	30	P	UTR_5_PRIME	61	C	63	P	UTR_5_PRIME	215	C	22	P	UTR_5_PRIME
AAEL000180	1.3	2041695 - 2042493	2042444	N/A	T	76	C	10	P	UTR_3_PRIME
AAEL000181	1.3	733247 - 784385	783978	N/A	G						19	A	7	P	UTR_3_PRIME
AAEL000181	1.3	733247 - 784385	784010	N/A	A	6	G	9	P	UTR_3_PRIME	40	G	39	P	UTR_3_PRIME
AAEL000181	1.3	733247 - 784385	784019	N/A	A	17	G	3	P	UTR_3_PRIME
AAEL000181	1.3	733247 - 784385	784058	N/A	T	22	A	17	P	UTR_3_PRIME
AAEL000181	1.3	733247 - 784385	784078	N/A	T						76	A	31	P	UTR_3_PRIME
AAEL000181	1.3	733247 - 784385	784085	N/A	C	16	A	57	P	UTR_3_PRIME	55	A	42	P	UTR_3_PRIME	211	A	46	P	UTR_3_PRIME
AAEL000181	1.3	733247 - 784385	784178	N/A	A	394	C	31	P	UTR_3_PRIME
AAEL000181	1.3	733247 - 784385	784218	N/A	G						173	A	207	P	UTR_3_PRIME
AAEL000181	1.3	733247 - 784385	784279	N/A	C						215	T	239	P	UTR_3_PRIME
AAEL000181	1.3	733247 - 784385	784289	N/A	G						342	A	50	P	UTR_3_PRIME
AAEL000181	1.3	733247 - 784385	784343	N/A	G	640	T	209	P	UTR_3_PRIME	103	T	74	P	UTR_3_PRIME	1309	T	113	P	UTR_3_PRIME
AAEL000181	1.3	733247 - 784385	784349	N/A	G						592	A	89	P	UTR_3_PRIME
AAEL000182	1.3	2042262 - 2042846	2042396	N/A	A						132	G	18	P	UTR_3_PRIME
AAEL000182	1.3	2042262 - 2042846	2042444	N/A	T	76	C	10	P	UTR_3_PRIME
AAEL000182	1.3	2042262 - 2042846	2042765	N/A	C	4665	T	2982	P	UTR_5_PRIME
AAEL000182	1.3	2042262 - 2042846	2042818	N/A	A	207	T	789	P	UTR_5_PRIME	393	T	932	P	UTR_5_PRIME	2265	T	329	P	UTR_5_PRIME
AAEL000182	1.3	2042262 - 2042846	2042832	N/A	T						318	A	34	P	UTR_5_PRIME	557	A	56	P	UTR_5_PRIME
AAEL000185	1.3	4872924 - 4909278	4873168	N/A	G	2567	T	196	P	UTR_3_PRIME
AAEL000185	1.3	4872924 - 4909278	4873217	N/A	G						3010	T	261	P	UTR_3_PRIME
AAEL000185	1.3	4872924 - 4909278	4873303	N/A	T						3068	A	583	P	UTR_3_PRIME
AAEL000185	1.3	4872924 - 4909278	4873367	N/A	T						3317	C	603	P	UTR_3_PRIME
AAEL000185	1.3	4872924 - 4909278	4873383	N/A	C	3904	T	297	P	UTR_3_PRIME
AAEL000185	1.3	4872924 - 4909278	4873419	N/A	T	4048	C	261	P	UTR_3_PRIME	2415	C	1567	P	UTR_3_PRIME
AAEL000185	1.3	4872924 - 4909278	4873423	N/A	A						3529	T	617	P	UTR_3_PRIME
AAEL000185	1.3	4872924 - 4909278	4873529	N/A	A						4463	G	906	P	UTR_3_PRIME
AAEL000185	1.3	4872924 - 4909278	4884013	N/A	G						2757	A	485	P	UTR_5_PRIME
AAEL000185	1.3	4872924 - 4909278	4884517	N/A	T						1912	A	322	P	UTR_5_PRIME
AAEL000185	1.3	4872924 - 4909278	4885010	N/A	A	N/C	T	N/C	P	UTR_5_PRIME	N/C	T	N/C	P	UTR_5_PRIME	N/C	T	N/C	P	UTR_5_PRIME
AAEL000185	1.3	4872924 - 4909278	4885020	N/A	C	N/C	T	N/C	P	UTR_5_PRIME	N/C	T	N/C	P	UTR_5_PRIME	N/C	T	N/C	P	UTR_5_PRIME
AAEL000191	1.3	4820431 - 4851894	4820499	N/A	T	37	C	13	P	UTR_5_PRIME	35	C	4	P	UTR_5_PRIME
AAEL000191	1.3	4820431 - 4851894	4834097	N/A	G	192	A	33	P	UTR_5_PRIME
AAEL000191	1.3	4820431 - 4851894	4850722	N/A	C	417	T	71	P	UTR_3_PRIME
AAEL000191	1.3	4820431 - 4851894	4850764	N/A	A	181	G	289	P	UTR_3_PRIME	389	G	123	P	UTR_3_PRIME
AAEL000191	1.3	4820431 - 4851894	4850817	N/A	G	222	A	165	P	UTR_3_PRIME
AAEL000191	1.3	4820431 - 4851894	4850841	N/A	A	274	G	21	P	UTR_3_PRIME	321	G	54	P	UTR_3_PRIME
AAEL000191	1.3	4820431 - 4851894	4850856	N/A	A	96	C	180	P	UTR_3_PRIME	272	C	67	P	UTR_3_PRIME
AAEL000191	1.3	4820431 - 4851894	4850955	N/A	T	375	A	27	P	UTR_3_PRIME
AAEL000191	1.3	4820431 - 4851894	4851029	N/A	A	316	G	52	P	UTR_3_PRIME
AAEL000191	1.3	4820431 - 4851894	4851055	N/A	T	194	G	128	P	UTR_3_PRIME
AAEL000191	1.3	4820431 - 4851894	4851108	N/A	C	320	T	67	P	UTR_3_PRIME
AAEL000191	1.3	4820431 - 4851894	4851556	N/A	C						493	G	119	P	UTR_3_PRIME
AAEL000191	1.3	4820431 - 4851894	4851707	N/A	A	261	T	141	P	UTR_3_PRIME
AAEL000191	1.3	4820431 - 4851894	4851763	N/A	A	194	T	121	P	UTR_3_PRIME
AAEL000191	1.3	4820431 - 4851894	4851765	N/A	A	243	T	72	P	UTR_3_PRIME	215	T	128	P	UTR_3_PRIME	537	T	312	P	UTR_3_PRIME
AAEL000193	1.3	1902202 - 1954300	1902333	N/A	T	117	G	127	P	UTR_3_PRIME	283	G	75	P	UTR_3_PRIME	558	G	62	P	UTR_3_PRIME
AAEL000193	1.3	1902202 - 1954300	1902397	N/A	A	359	T	63	P	UTR_3_PRIME	489	T	95	P	UTR_3_PRIME
AAEL000193	1.3	1902202 - 1954300	1902535	N/A	A	343	C	480	P	UTR_3_PRIME	800	C	296	P	UTR_3_PRIME	1565	C	177	P	UTR_3_PRIME
AAEL000199	1.3	2022353 - 2035075	2022363	N/A	T											12	C	3	P	UTR_3_PRIME
AAEL000199	1.3	2022353 - 2035075	2022367	N/A	A						13	T	5	P	UTR_3_PRIME
AAEL000199	1.3	2022353 - 2035075	2022395	N/A	A	75	C	10	P	UTR_3_PRIME
AAEL000200	1.3	4498646 - 4499207	4498654	N/A	T	47	G	85	P	UTR_3_PRIME	48	G	25	P	UTR_3_PRIME	167	G	26	P	UTR_3_PRIME
AAEL000208	1.3	1992122 - 1993172	1993068	N/A	A	N/C	G	N/C	P	UTR_3_PRIME	N/C	G	N/C	P	UTR_3_PRIME	N/C	G	N/C	P	UTR_3_PRIME
AAEL000208	1.3	1992122 - 1993172	1993089	N/A	T	427	G	233	P	UTR_3_PRIME	79	G	461	P	UTR_3_PRIME	544	G	173	P	UTR_3_PRIME
AAEL000208	1.3	1992122 - 1993172	1993132	N/A	A											201	G	19	P	UTR_3_PRIME
AAEL000208	1.3	1992122 - 1993172	1993167	N/A	A	15	G	3	P	UTR_3_PRIME						34	G	4	P	UTR_3_PRIME
AAEL000210	1.3	5102045 - 5108541	5102063	N/A	T											10	C	3	P	UTR_3_PRIME
AAEL000210	1.3	5102045 - 5108541	5102072	N/A	T	19	C	4	P	UTR_3_PRIME	17	C	4	P	UTR_3_PRIME
AAEL000211	1.3	1885698 - 1886296	1885733	N/A	T	76	C	45	P	UTR_3_PRIME
AAEL000211	1.3	1885698 - 1886296	1886295	N/A	C						23	T	18	P	UTR_5_PRIME
AAEL000212	1.3	4753036 - 4786164	4753074	N/A	A	24	T	3	P	UTR_3_PRIME
AAEL000212	1.3	4753036 - 4786164	4753193	N/A	C	78	A	42	P	UTR_3_PRIME
AAEL000212	1.3	4753036 - 4786164	4753410	N/A	C	69	G	107	P	UTR_3_PRIME	146	G	29	P	UTR_3_PRIME
AAEL000212	1.3	4753036 - 4786164	4753521	N/A	A						135	G	13	P	UTR_3_PRIME
AAEL000213	1.3	784052 - 818588	784058	N/A	T	22	A	17	P	UTR_3_PRIME
AAEL000213	1.3	784052 - 818588	784078	N/A	T						76	A	31	P	UTR_3_PRIME
AAEL000213	1.3	784052 - 818588	784085	N/A	C	16	A	57	P	UTR_3_PRIME	55	A	42	P	UTR_3_PRIME	211	A	46	P	UTR_3_PRIME
AAEL000213	1.3	784052 - 818588	784178	N/A	A	394	C	31	P	UTR_3_PRIME
AAEL000213	1.3	784052 - 818588	784218	N/A	G						173	A	207	P	UTR_3_PRIME
AAEL000213	1.3	784052 - 818588	818514	N/A	A						72	G	6	P	UTR_5_PRIME
AAEL000213	1.3	784052 - 818588	818529	N/A	C	650	T	197	P	UTR_5_PRIME	8	T	58	P	UTR_5_PRIME	148	T	252	P	UTR_5_PRIME
AAEL000217	1.3	1254658 - 1285351	1254673	N/A	A	38	T	19	P	UTR_3_PRIME						155	T	12	P	UTR_3_PRIME
AAEL000217	1.3	1254658 - 1285351	1254693	N/A	T	32	G	19	P	UTR_3_PRIME						153	G	15	P	UTR_3_PRIME
AAEL000217	1.3	1254658 - 1285351	1254914	N/A	A						309	T	240	P	UTR_3_PRIME
AAEL000217	1.3	1254658 - 1285351	1254930	N/A	A	0	G	334	F	UTR_3_PRIME	1	G	561	F	UTR_3_PRIME	85	G	749	P	UTR_3_PRIME
AAEL000219	1.4	2850103 - 2851666	2850133	N/A	A						29	G	4	P	UTR_3_PRIME
AAEL000222	1.4	4507251 - 4511980	4511932	N/A	C	25	A	4	P	UTR_3_PRIME
AAEL000222	1.4	4507251 - 4511980	4511941	N/A	G	5	A	13	P	UTR_3_PRIME	10	A	8	P	UTR_3_PRIME	25	A	7	P	UTR_3_PRIME
AAEL000222	1.4	4507251 - 4511980	4511972	N/A	A						2	G	4	P	UTR_3_PRIME
AAEL000223	1.4	3845501 - 3847558	3847532	N/A	T											32	A	11	P	UTR_3_PRIME
AAEL000231	1.4	2867520 - 2883055	2867542	N/A	T						0	C	34	F	UTR_5_PRIME
AAEL000231	1.4	2867520 - 2883055	2883031	N/A	A											55	G	8	P	UTR_3_PRIME
AAEL000235	1.4	4673130 - 4701324	4701249	N/A	G	2	A	10	P	UTR_3_PRIME	0	A	33	F	UTR_3_PRIME	44	A	23	P	UTR_3_PRIME
AAEL000235	1.4	4673130 - 4701324	4701284	N/A	A						8	G	2	P	UTR_3_PRIME	15	G	2	P	UTR_3_PRIME
AAEL000240	1.4	5142247 - 5168875	5142295	N/A	A	6	T	3	P	UTR_3_PRIME
AAEL000241	1.4	3828458 - 3830178	3828518	N/A	T	126	C	27	P	UTR_5_PRIME
AAEL000241	1.4	3828458 - 3830178	3828537	N/A	C	147	T	56	P	UTR_5_PRIME
AAEL000241	1.4	3828458 - 3830178	3828692	N/A	G	127	A	66	P	UTR_5_PRIME
AAEL000241	1.4	3828458 - 3830178	3830173	N/A	T	6	C	2	P	UTR_3_PRIME
AAEL000245	1.4	5090080 - 5094668	5094646	N/A	C	9	A	38	P	UTR_3_PRIME	0	A	22	F	UTR_3_PRIME	29	A	11	P	UTR_3_PRIME
AAEL000245	1.4	5090080 - 5094668	5094665	N/A	T	8	C	4	P	UTR_3_PRIME	0	C	9	F	UTR_3_PRIME
AAEL000248	1.4	4528752 - 4556156	4528771	N/A	A	7	T	3	P	UTR_3_PRIME	9	T	3	P	UTR_3_PRIME	20	T	2	P	UTR_3_PRIME
AAEL000248	1.4	4528752 - 4556156	4528792	N/A	A											26	C	4	P	UTR_3_PRIME
AAEL000248	1.4	4528752 - 4556156	4540502	N/A	A	66	C	447	P	UTR_5_PRIME	0	C	370	F	UTR_5_PRIME	285	C	262	P	UTR_5_PRIME
AAEL000248	1.4	4528752 - 4556156	4540529	N/A	G	427	A	48	P	UTR_5_PRIME	292	A	60	P	UTR_5_PRIME	381	A	117	P	UTR_5_PRIME
AAEL000248	1.4	4528752 - 4556156	4556074	N/A	C	N/C	T	N/C	P	UTR_5_PRIME	N/C	T	N/C	P	UTR_5_PRIME	N/C	T	N/C	P	UTR_5_PRIME
AAEL000257	1.5	3690053 - 3699548	3690131	N/A	C						102	T	32	P	UTR_5_PRIME
AAEL000257	1.5	3690053 - 3699548	3690140	N/A	A	141	G	40	P	UTR_5_PRIME
AAEL000257	1.5	3690053 - 3699548	3690145	N/A	A	91	G	93	P	UTR_5_PRIME	37	G	111	P	UTR_5_PRIME
AAEL000257	1.5	3690053 - 3699548	3699295	N/A	A	127	T	65	P	UTR_3_PRIME	34	T	6	P	UTR_3_PRIME	643	T	94	P	UTR_3_PRIME
AAEL000257	1.5	3690053 - 3699548	3699305	N/A	C	128	A	51	P	UTR_3_PRIME						650	A	84	P	UTR_3_PRIME
AAEL000257	1.5	3690053 - 3699548	3699310	N/A	T						3	C	8	P	UTR_3_PRIME
AAEL000257	1.5	3690053 - 3699548	3699515	N/A	C						0	A	6	F	UTR_3_PRIME
AAEL000258	1.5	1062926 - 1081569	1063150	N/A	C	170	A	312	P	UTR_3_PRIME	181	A	222	P	UTR_3_PRIME
AAEL000258	1.5	1062926 - 1081569	1063183	N/A	G						461	A	69	P	UTR_3_PRIME
AAEL000258	1.5	1062926 - 1081569	1063273	N/A	T	512	A	114	P	UTR_3_PRIME
AAEL000258	1.5	1062926 - 1081569	1063275	N/A	T	533	C	52	P	UTR_3_PRIME
AAEL000258	1.5	1062926 - 1081569	1063300	N/A	T	349	C	124	P	UTR_3_PRIME
AAEL000258	1.5	1062926 - 1081569	1079425	N/A	G	391	A	255	P	UTR_5_PRIME	388	A	146	P	UTR_5_PRIME
AAEL000258	1.5	1062926 - 1081569	1079684	N/A	A	274	G	124	P	UTR_5_PRIME	280	G	84	P	UTR_5_PRIME
AAEL000258	1.5	1062926 - 1081569	1079693	N/A	A	317	G	84	P	UTR_5_PRIME	341	G	43	P	UTR_5_PRIME
AAEL000258	1.5	1062926 - 1081569	1079752	N/A	G	220	A	16	P	UTR_5_PRIME	227	A	29	P	UTR_5_PRIME
AAEL000258	1.5	1062926 - 1081569	1079753	N/A	G						231	C	19	P	UTR_5_PRIME
AAEL000258	1.5	1062926 - 1081569	1081462	N/A	A	124	C	46	P	UTR_5_PRIME	143	C	12	P	UTR_5_PRIME
AAEL000258	1.5	1062926 - 1081569	1081484	N/A	G	108	C	60	P	UTR_5_PRIME	140	C	32	P	UTR_5_PRIME
AAEL000258	1.5	1062926 - 1081569	1081521	N/A	T	241	A	27	P	UTR_5_PRIME	195	A	67	P	UTR_5_PRIME
AAEL000258	1.5	1062926 - 1081569	1081541	N/A	A	252	G	29	P	UTR_5_PRIME
AAEL000262	1.5	4009332 - 4047714	4046850	N/A	G											1248	A	142	P	UTR_3_PRIME
AAEL000262	1.5	4009332 - 4047714	4046884	N/A	G	833	T	139	P	UTR_3_PRIME	1048	T	264	P	UTR_3_PRIME	1149	T	662	P	UTR_3_PRIME
AAEL000262	1.5	4009332 - 4047714	4046906	N/A	T	894	G	149	P	UTR_3_PRIME	1139	G	293	P	UTR_3_PRIME	1115	G	736	P	UTR_3_PRIME
AAEL000262	1.5	4009332 - 4047714	4047028	N/A	C	706	G	325	P	UTR_3_PRIME	984	G	288	P	UTR_3_PRIME	924	G	695	P	UTR_3_PRIME
AAEL000262	1.5	4009332 - 4047714	4047084	N/A	A						N/C	G	N/C	P	UTR_3_PRIME	N/C	G	N/C	P	UTR_3_PRIME
AAEL000262	1.5	4009332 - 4047714	4047133	N/A	C						903	T	100	P	UTR_3_PRIME
AAEL000262	1.5	4009332 - 4047714	4047139	N/A	G						892	T	104	P	UTR_3_PRIME
AAEL000262	1.5	4009332 - 4047714	4047165	N/A	G	43	A	1007	F	UTR_3_PRIME	215	A	998	P	UTR_3_PRIME	772	A	967	P	UTR_3_PRIME
AAEL000262	1.5	4009332 - 4047714	4047247	N/A	T						1150	A	90	P	UTR_3_PRIME	1171	A	343	P	UTR_3_PRIME
AAEL000262	1.5	4009332 - 4047714	4047270	N/A	A											1364	G	107	P	UTR_3_PRIME
AAEL000262	1.5	4009332 - 4047714	4047550	N/A	T	644	A	60	P	UTR_3_PRIME
AAEL000262	1.5	4009332 - 4047714	4047614	N/A	A											944	G	244	P	UTR_3_PRIME
AAEL000262	1.5	4009332 - 4047714	4047663	N/A	T	286	C	79	P	UTR_3_PRIME	344	C	56	P	UTR_3_PRIME	406	C	209	P	UTR_3_PRIME
AAEL000262	1.5	4009332 - 4047714	4047674	N/A	T						327	C	27	P	UTR_3_PRIME
AAEL000262	1.5	4009332 - 4047714	4047713	N/A	T											194	C	92	P	UTR_3_PRIME
AAEL000264	1.5	880869 - 891429	880922	N/A	A						306	C	29	P	UTR_3_PRIME
AAEL000264	1.5	880869 - 891429	880931	N/A	A	N/C	T	N/C	P	UTR_3_PRIME	N/C	T	N/C	P	UTR_3_PRIME	N/C	T	N/C	P	UTR_3_PRIME
AAEL000269	1.5	3665815 - 3668702	3665830	N/A	G											18	A	3	P	UTR_5_PRIME
AAEL000269	1.5	3665815 - 3668702	3665838	N/A	T	23	C	9	P	UTR_5_PRIME						49	C	11	P	UTR_5_PRIME
AAEL000269	1.5	3665815 - 3668702	3665908	N/A	T						4126	A	571	P	UTR_5_PRIME
AAEL000269	1.5	3665815 - 3668702	3668560	N/A	T	1614	C	137	P	UTR_3_PRIME	1489	C	138	P	UTR_3_PRIME	3003	C	299	P	UTR_3_PRIME
AAEL000269	1.5	3665815 - 3668702	3668564	N/A	G	213	A	57	P	UTR_3_PRIME
AAEL000269	1.5	3665815 - 3668702	3668592	N/A	A	N/C	G	N/C	P	UTR_3_PRIME	N/C	G	N/C	P	UTR_3_PRIME	N/C	G	N/C	P	UTR_3_PRIME
AAEL000269	1.5	3665815 - 3668702	3668603	N/A	T	40	A	11	P	UTR_3_PRIME	65	A	12	P	UTR_3_PRIME	55	A	22	P	UTR_3_PRIME
AAEL000269	1.5	3665815 - 3668702	3668606	N/A	C											57	A	9	P	UTR_3_PRIME
AAEL000269	1.5	3665815 - 3668702	3668632	N/A	G	30	C	5	P	UTR_3_PRIME
AAEL000269	1.5	3665815 - 3668702	3668638	N/A	C	7	T	28	P	UTR_3_PRIME	4	T	76	F	UTR_3_PRIME	30	T	8	P	UTR_3_PRIME
AAEL000269	1.5	3665815 - 3668702	3668639	N/A	C	29	T	7	P	UTR_3_PRIME						19	T	19	P	UTR_3_PRIME
AAEL000269	1.5	3665815 - 3668702	3668667	N/A	C											7	T	3	P	UTR_3_PRIME
AAEL000270	1.5	1757258 - 1761282	1757366	N/A	C						110	G	55	P	UTR_5_PRIME
AAEL000270	1.5	1757258 - 1761282	1757407	N/A	G	583	T	67	P	UTR_5_PRIME	90	T	74	P	UTR_5_PRIME	615	T	146	P	UTR_5_PRIME
AAEL000271	1.5	4718214 - 4726016	4718223	N/A	T	25	C	6	P	UTR_5_PRIME	0	C	6	F	UTR_5_PRIME	57	C	6	P	UTR_5_PRIME
AAEL000271	1.5	4718214 - 4726016	4718256	N/A	C						1	T	4	P	UTR_5_PRIME
AAEL000271	1.5	4718214 - 4726016	4718339	N/A	T						63	A	9	P	UTR_5_PRIME
AAEL000271	1.5	4718214 - 4726016	4718345	N/A	G	116	A	18	P	UTR_5_PRIME						192	A	20	P	UTR_5_PRIME
AAEL000271	1.5	4718214 - 4726016	4718405	N/A	C											268	T	64	P	UTR_5_PRIME
AAEL000271	1.5	4718214 - 4726016	4725794	N/A	A						87	C	11	P	UTR_3_PRIME
AAEL000271	1.5	4718214 - 4726016	4725800	N/A	C	149	T	82	P	UTR_3_PRIME	19	T	81	P	UTR_3_PRIME	423	T	60	P	UTR_3_PRIME
AAEL000271	1.5	4718214 - 4726016	4725839	N/A	T	116	C	84	P	UTR_3_PRIME	0	C	92	F	UTR_3_PRIME	387	C	67	P	UTR_3_PRIME
AAEL000271	1.5	4718214 - 4726016	4725882	N/A	A	69	G	20	P	UTR_3_PRIME	4	G	8	P	UTR_3_PRIME
AAEL000271	1.5	4718214 - 4726016	4725918	N/A	T	44	C	6	P	UTR_3_PRIME	1	C	7	P	UTR_3_PRIME
AAEL000271	1.5	4718214 - 4726016	4725944	N/A	T	N/C	A	N/C	P	UTR_3_PRIME	N/C	A	N/C	P	UTR_3_PRIME
AAEL000271	1.5	4718214 - 4726016	4725963	N/A	C						10	A	3	P	UTR_3_PRIME
AAEL000271	1.5	4718214 - 4726016	4725994	N/A	T	6	A	2	P	UTR_3_PRIME
AAEL000271	1.5	4718214 - 4726016	4726016	N/A	A											0	T	2	F	UTR_3_PRIME
AAEL000273	1.5	1484649 - 1594835	1582682	N/A	C	225	A	127	P	UTR_5_PRIME
AAEL000273	1.5	1484649 - 1594835	1582899	N/A	C	109	T	48	P	UTR_5_PRIME
AAEL000273	1.5	1484649 - 1594835	1594676	N/A	G	92	T	11	P	UTR_5_PRIME	48	T	40	P	UTR_5_PRIME
AAEL000273	1.5	1484649 - 1594835	1594758	N/A	C						58	T	8	P	UTR_5_PRIME
AAEL000273	1.5	1484649 - 1594835	1594764	N/A	A	N/C	G	N/C	P	UTR_5_PRIME	N/C	G	N/C	F	UTR_5_PRIME	N/C	G	N/C	P	UTR_5_PRIME
AAEL000276	1.5	1783322 - 1854767	1854386	N/A	A						517	T	86	P	UTR_3_PRIME
AAEL000276	1.5	1783322 - 1854767	1854424	N/A	G	341	A	56	P	UTR_3_PRIME	345	A	141	P	UTR_3_PRIME
AAEL000276	1.5	1783322 - 1854767	1854474	N/A	C						532	A	94	P	UTR_3_PRIME
AAEL000276	1.5	1783322 - 1854767	1854654	N/A	G	212	A	152	P	UTR_3_PRIME	243	A	142	P	UTR_3_PRIME
AAEL000276	1.5	1783322 - 1854767	1854659	N/A	C	324	A	34	P	UTR_3_PRIME
AAEL000276	1.5	1783322 - 1854767	1854698	N/A	A						358	T	46	P	UTR_3_PRIME
AAEL000278	1.5	2057794 - 2070424	2069456	N/A	T	0	C	323	F	UTR_3_PRIME	0	C	268	F	UTR_3_PRIME	409	C	499	P	UTR_3_PRIME
AAEL000278	1.5	2057794 - 2070424	2069461	N/A	T						247	C	20	P	UTR_3_PRIME
AAEL000278	1.5	2057794 - 2070424	2069610	N/A	A	0	G	556	F	UTR_3_PRIME	0	G	469	F	UTR_3_PRIME	581	G	753	P	UTR_3_PRIME
AAEL000278	1.5	2057794 - 2070424	2069631	N/A	C						568	T	58	P	UTR_3_PRIME
AAEL000278	1.5	2057794 - 2070424	2069654	N/A	G						574	T	179	P	UTR_3_PRIME
AAEL000278	1.5	2057794 - 2070424	2069670	N/A	A						610	T	200	P	UTR_3_PRIME
AAEL000278	1.5	2057794 - 2070424	2069836	N/A	A						487	T	149	P	UTR_3_PRIME
AAEL000278	1.5	2057794 - 2070424	2069896	N/A	G						504	A	66	P	UTR_3_PRIME
AAEL000278	1.5	2057794 - 2070424	2069909	N/A	A						455	T	98	P	UTR_3_PRIME
AAEL000278	1.5	2057794 - 2070424	2069952	N/A	G						659	T	88	P	UTR_3_PRIME
AAEL000278	1.5	2057794 - 2070424	2070039	N/A	G						775	A	82	P	UTR_3_PRIME
AAEL000278	1.5	2057794 - 2070424	2070114	N/A	C						577	T	53	P	UTR_3_PRIME
AAEL000278	1.5	2057794 - 2070424	2070171	N/A	G						558	A	95	P	UTR_3_PRIME
AAEL000278	1.5	2057794 - 2070424	2070187	N/A	A						555	T	73	P	UTR_3_PRIME
AAEL000278	1.5	2057794 - 2070424	2070249	N/A	C						568	T	101	P	UTR_3_PRIME
AAEL000278	1.5	2057794 - 2070424	2070393	N/A	T	16	C	2	P	UTR_3_PRIME	24	C	3	P	UTR_3_PRIME	28	C	9	P	UTR_3_PRIME
AAEL000278	1.5	2057794 - 2070424	2070393	N/A	T	16	G	4	P	UTR_3_PRIME	24	G	0	P	UTR_3_PRIME	28	G	1	P	UTR_3_PRIME
AAEL000278	1.5	2057794 - 2070424	2070410	N/A	G						9	A	2	P	UTR_3_PRIME
AAEL000288	1.5	4606152 - 4626916	4626447	N/A	A						322	T	59	P	UTR_3_PRIME
AAEL000288	1.5	4606152 - 4626916	4626449	N/A	T	68	C	166	P	UTR_3_PRIME						453	C	370	P	UTR_3_PRIME
AAEL000288	1.5	4606152 - 4626916	4626459	N/A	G											653	A	215	P	UTR_3_PRIME
AAEL000288	1.5	4606152 - 4626916	4626514	N/A	C	69	A	246	P	UTR_3_PRIME						624	A	121	P	UTR_3_PRIME
AAEL000288	1.5	4606152 - 4626916	4626657	N/A	T	53	C	252	P	UTR_3_PRIME	279	C	69	P	UTR_3_PRIME	351	C	195	P	UTR_3_PRIME
AAEL000288	1.5	4606152 - 4626916	4626666	N/A	A											559	C	44	P	UTR_3_PRIME
AAEL000288	1.5	4606152 - 4626916	4626683	N/A	T	53	G	255	P	UTR_3_PRIME	275	G	74	P	UTR_3_PRIME	333	G	215	P	UTR_3_PRIME
AAEL000288	1.5	4606152 - 4626916	4626758	N/A	A						327	T	27	P	UTR_3_PRIME
AAEL000288	1.5	4606152 - 4626916	4626813	N/A	G	80	A	74	P	UTR_3_PRIME
AAEL000288	1.5	4606152 - 4626916	4626844	N/A	A	96	C	20	P	UTR_3_PRIME
AAEL000288	1.5	4606152 - 4626916	4626888	N/A	T	80	A	73	P	UTR_3_PRIME						672	A	62	P	UTR_3_PRIME
AAEL000288	1.5	4606152 - 4626916	4626899	N/A	T											555	C	247	P	UTR_3_PRIME
AAEL000293	1.5	4654483 - 4692349	4654623	N/A	G											2090	A	153	P	UTR_5_PRIME
AAEL000293	1.5	4654483 - 4692349	4654659	N/A	G	1507	A	1482	P	UTR_5_PRIME
AAEL000293	1.5	4654483 - 4692349	4654695	N/A	T	1823	A	1279	P	UTR_5_PRIME
AAEL000293	1.5	4654483 - 4692349	4691752	N/A	G	2856	A	1567	P	UTR_3_PRIME	1073	A	4260	P	UTR_3_PRIME	5257	A	1970	P	UTR_3_PRIME
AAEL000293	1.5	4654483 - 4692349	4691818	N/A	G						5495	T	998	P	UTR_3_PRIME
AAEL000293	1.5	4654483 - 4692349	4691884	N/A	G						6052	T	1170	P	UTR_3_PRIME	8586	T	2417	P	UTR_3_PRIME
AAEL000293	1.5	4654483 - 4692349	4691891	N/A	T	4828	A	981	P	UTR_3_PRIME	7101	A	521	P	UTR_3_PRIME
AAEL000293	1.5	4654483 - 4692349	4691913	N/A	G	5147	A	644	P	UTR_3_PRIME
AAEL000293	1.5	4654483 - 4692349	4691932	N/A	C	4414	T	885	P	UTR_3_PRIME	6484	T	519	P	UTR_3_PRIME
AAEL000293	1.5	4654483 - 4692349	4692042	N/A	T	2585	C	196	P	UTR_3_PRIME	982	C	735	P	UTR_3_PRIME	1944	C	218	P	UTR_3_PRIME
AAEL000293	1.5	4654483 - 4692349	4692105	N/A	A	1418	G	2878	P	UTR_3_PRIME	2	G	4873	F	UTR_3_PRIME	3632	G	3174	P	UTR_3_PRIME
AAEL000293	1.5	4654483 - 4692349	4692349	N/A	G	113	A	25	P	UTR_3_PRIME	161	A	41	P	UTR_3_PRIME	327	A	61	P	UTR_3_PRIME
AAEL000294	1.5	1728307 - 1746920	1728340	N/A	G	214	T	22	P	UTR_5_PRIME
AAEL000294	1.5	1728307 - 1746920	1746779	N/A	T						459	C	74	P	UTR_3_PRIME
AAEL000294	1.5	1728307 - 1746920	1746788	N/A	A						363	G	91	P	UTR_3_PRIME
AAEL000294	1.5	1728307 - 1746920	1746816	N/A	T											615	C	72	P	UTR_3_PRIME
AAEL000294	1.5	1728307 - 1746920	1746899	N/A	C						137	T	13	P	UTR_3_PRIME
AAEL000297	1.5	1767361 - 1776703	1767361	N/A	G	134	A	14	P	UTR_3_PRIME
AAEL000297	1.5	1767361 - 1776703	1767561	N/A	T						65	C	12	P	UTR_3_PRIME
AAEL000297	1.5	1767361 - 1776703	1767594	N/A	T						69	G	14	P	UTR_3_PRIME
AAEL000297	1.5	1767361 - 1776703	1767794	N/A	T	24	C	11	P	UTR_3_PRIME	18	C	7	P	UTR_3_PRIME
AAEL000297	1.5	1767361 - 1776703	1767799	N/A	C	24	T	10	P	UTR_3_PRIME	19	T	5	P	UTR_3_PRIME
AAEL000297	1.5	1767361 - 1776703	1767842	N/A	T	11	A	2	P	UTR_3_PRIME
AAEL000297	1.5	1767361 - 1776703	1767896	N/A	A	37	T	25	P	UTR_3_PRIME	63	T	27	P	UTR_3_PRIME
AAEL000297	1.5	1767361 - 1776703	1767922	N/A	T	50	C	68	P	UTR_3_PRIME	80	C	53	P	UTR_3_PRIME
AAEL000297	1.5	1767361 - 1776703	1776512	N/A	A						218	G	28	P	UTR_5_PRIME
AAEL000297	1.5	1767361 - 1776703	1776517	N/A	T	215	A	78	P	UTR_5_PRIME	210	A	24	P	UTR_5_PRIME
AAEL000297	1.5	1767361 - 1776703	1776557	N/A	G	273	A	22	P	UTR_5_PRIME	152	A	39	P	UTR_5_PRIME
AAEL000297	1.5	1767361 - 1776703	1776578	N/A	T						182	G	17	P	UTR_5_PRIME
AAEL000297	1.5	1767361 - 1776703	1776649	N/A	G	192	A	68	P	UTR_5_PRIME	114	A	14	P	UTR_5_PRIME
AAEL000301	1.5	186586 - 189042	186586	N/A	A	7	T	0	P	UTR_3_PRIME	0	T	3	P	UTR_3_PRIME	15	T	2	P	UTR_3_PRIME
AAEL000301	1.5	186586 - 189042	186592	N/A	G	8	C	15	P	UTR_3_PRIME	9	C	3	P	UTR_3_PRIME
AAEL000301	1.5	186586 - 189042	186619	N/A	A						134	C	34	P	UTR_3_PRIME
AAEL000301	1.5	186586 - 189042	186638	N/A	T						169	A	35	P	UTR_3_PRIME
AAEL000301	1.5	186586 - 189042	186674	N/A	A	462	T	38	P	UTR_3_PRIME	118	T	187	P	UTR_3_PRIME	455	T	273	P	UTR_3_PRIME
AAEL000301	1.5	186586 - 189042	188930	N/A	T						304	C	50	P	UTR_5_PRIME
AAEL000301	1.5	186586 - 189042	188980	N/A	T						137	C	27	P	UTR_5_PRIME
AAEL000304	1.6	3154879 - 3183176	3154911	N/A	T	27	C	4	P	UTR_3_PRIME						35	C	5	P	UTR_3_PRIME
AAEL000304	1.6	3154879 - 3183176	3155023	N/A	T						25	A	12	P	UTR_3_PRIME
AAEL000304	1.6	3154879 - 3183176	3155036	N/A	T	126	G	64	P	UTR_3_PRIME	8	G	19	P	UTR_3_PRIME
AAEL000304	1.6	3154879 - 3183176	3155059	N/A	A	152	G	69	P	UTR_3_PRIME	10	G	15	P	UTR_3_PRIME
AAEL000304	1.6	3154879 - 3183176	3169341	N/A	G						6	A	50	P	UTR_5_PRIME
AAEL000330	1.6	772168 - 774246	772230	N/A	G	19	A	8	P	UTR_5_PRIME
AAEL000330	1.6	772168 - 774246	772247	N/A	C	19	A	13	P	UTR_5_PRIME
AAEL000330	1.6	772168 - 774246	774086	N/A	C	442	T	195	P	UTR_3_PRIME	371	T	79	P	UTR_3_PRIME
AAEL000330	1.6	772168 - 774246	774113	N/A	A						419	C	75	P	UTR_3_PRIME
AAEL000330	1.6	772168 - 774246	774168	N/A	A	254	C	128	P	UTR_3_PRIME	332	C	54	P	UTR_3_PRIME
AAEL000330	1.6	772168 - 774246	774233	N/A	T	118	C	30	P	UTR_3_PRIME	114	C	36	P	UTR_3_PRIME	118	C	147	P	UTR_3_PRIME
AAEL000335	1.6	3209273 - 3211399	3209276	N/A	A						468	G	102	P	UTR_5_PRIME
AAEL000335	1.6	3209273 - 3211399	3209315	N/A	C	684	T	111	P	UTR_5_PRIME
AAEL000335	1.6	3209273 - 3211399	3209444	N/A	C	467	T	310	P	UTR_5_PRIME	71	T	793	P	UTR_5_PRIME	1467	T	379	P	UTR_5_PRIME
AAEL000335	1.6	3209273 - 3211399	3209457	N/A	G						797	A	67	P	UTR_5_PRIME
AAEL000335	1.6	3209273 - 3211399	3209481	N/A	C											1596	T	423	P	UTR_5_PRIME
AAEL000335	1.6	3209273 - 3211399	3209492	N/A	C						316	T	695	P	UTR_5_PRIME
AAEL000335	1.6	3209273 - 3211399	3209497	N/A	C	577	T	131	P	UTR_5_PRIME
AAEL000335	1.6	3209273 - 3211399	3211186	N/A	T	982	A	175	P	UTR_3_PRIME
AAEL000335	1.6	3209273 - 3211399	3211218	N/A	C	789	T	200	P	UTR_3_PRIME
AAEL000335	1.6	3209273 - 3211399	3211227	N/A	G	N/C	T	N/C	P	UTR_3_PRIME	N/C	T	N/C	P	UTR_3_PRIME	N/C	T	N/C	P	UTR_3_PRIME
AAEL000335	1.6	3209273 - 3211399	3211235	N/A	A	791	G	61	P	UTR_3_PRIME	499	G	219	P	UTR_3_PRIME
AAEL000335	1.6	3209273 - 3211399	3211266	N/A	C	700	G	47	P	UTR_3_PRIME
AAEL000335	1.6	3209273 - 3211399	3211326	N/A	C						11	T	29	P	UTR_3_PRIME
AAEL000335	1.6	3209273 - 3211399	3211343	N/A	C	67	T	15	P	UTR_3_PRIME	6	T	8	P	UTR_3_PRIME	156	T	57	P	UTR_3_PRIME
AAEL000335	1.6	3209273 - 3211399	3211351	N/A	C	60	T	9	P	UTR_3_PRIME						138	T	42	P	UTR_3_PRIME
AAEL000339	1.6	3278002 - 3364368	3278170	N/A	G						10	A	123	P	UTR_3_PRIME
AAEL000339	1.6	3278002 - 3364368	3278218	N/A	T	110	G	61	P	UTR_3_PRIME	0	G	7	F	UTR_3_PRIME
AAEL000339	1.6	3278002 - 3364368	3278290	N/A	T	331	A	39	P	UTR_3_PRIME
AAEL000339	1.6	3278002 - 3364368	3278515	N/A	C	111	A	334	P	UTR_3_PRIME	0	A	460	F	UTR_3_PRIME
AAEL000339	1.6	3278002 - 3364368	3278540	N/A	T	375	A	40	P	UTR_3_PRIME	358	A	51	P	UTR_3_PRIME
AAEL000339	1.6	3278002 - 3364368	3278565	N/A	A						374	C	60	P	UTR_3_PRIME
AAEL000339	1.6	3278002 - 3364368	3278626	N/A	T	210	A	179	P	UTR_3_PRIME
AAEL000339	1.6	3278002 - 3364368	3278652	N/A	C	199	A	152	P	UTR_3_PRIME
AAEL000339	1.6	3278002 - 3364368	3278660	N/A	T	284	C	33	P	UTR_3_PRIME
AAEL000339	1.6	3278002 - 3364368	3278709	N/A	C	99	G	106	P	UTR_3_PRIME	0	G	480	F	UTR_3_PRIME
AAEL000339	1.6	3278002 - 3364368	3278731	N/A	T	115	C	109	P	UTR_3_PRIME	1	C	530	F	UTR_3_PRIME
AAEL000339	1.6	3278002 - 3364368	3278752	N/A	G	259	A	42	P	UTR_3_PRIME
AAEL000339	1.6	3278002 - 3364368	3278769	N/A	T	237	C	64	P	UTR_3_PRIME
AAEL000339	1.6	3278002 - 3364368	3278860	N/A	A	116	G	28	P	UTR_3_PRIME
AAEL000339	1.6	3278002 - 3364368	3278865	N/A	C	101	T	43	P	UTR_3_PRIME	0	T	88	F	UTR_3_PRIME
AAEL000339	1.6	3278002 - 3364368	3278871	N/A	A						47	G	21	P	UTR_3_PRIME
AAEL000339	1.6	3278002 - 3364368	3278939	N/A	T	143	A	52	P	UTR_3_PRIME	106	A	66	P	UTR_3_PRIME
AAEL000339	1.6	3278002 - 3364368	3278964	N/A	G	N/C	C	N/C	P	UTR_3_PRIME	N/C	C	N/C	F	UTR_3_PRIME
AAEL000339	1.6	3278002 - 3364368	3279005	N/A	A						2	G	160	F	UTR_3_PRIME
AAEL000339	1.6	3278002 - 3364368	3279012	N/A	G	60	A	15	P	UTR_3_PRIME	1	A	182	F	UTR_3_PRIME
AAEL000339	1.6	3278002 - 3364368	3279012	N/A	G	60	T	66	P	UTR_3_PRIME	1	T	0	F	UTR_3_PRIME
AAEL000339	1.6	3278002 - 3364368	3279034	N/A	A						262	G	25	P	UTR_3_PRIME
AAEL000339	1.6	3278002 - 3364368	3279084	N/A	C	121	G	114	P	UTR_3_PRIME	0	G	372	F	UTR_3_PRIME
AAEL000339	1.6	3278002 - 3364368	3279123	N/A	T	134	G	244	P	UTR_3_PRIME	0	G	355	F	UTR_3_PRIME
AAEL000339	1.6	3278002 - 3364368	3279161	N/A	A	425	G	61	P	UTR_3_PRIME
AAEL000339	1.6	3278002 - 3364368	3279174	N/A	G	460	A	31	P	UTR_3_PRIME	45	A	296	P	UTR_3_PRIME
AAEL000339	1.6	3278002 - 3364368	3279187	N/A	A	434	T	31	P	UTR_3_PRIME
AAEL000339	1.6	3278002 - 3364368	3279200	N/A	A	124	G	318	P	UTR_3_PRIME	0	G	350	F	UTR_3_PRIME
AAEL000343	1.6	690214 - 746473	690225	N/A	A											8	G	2	P	UTR_3_PRIME
AAEL000343	1.6	690214 - 746473	690278	N/A	C	32	A	28	P	UTR_3_PRIME	21	A	62	P	UTR_3_PRIME	65	A	79	P	UTR_3_PRIME
AAEL000343	1.6	690214 - 746473	690368	N/A	A						86	T	19	P	UTR_3_PRIME
AAEL000343	1.6	690214 - 746473	690374	N/A	A	105	G	16	P	UTR_3_PRIME	96	G	22	P	UTR_3_PRIME
AAEL000343	1.6	690214 - 746473	690483	N/A	G						112	T	27	P	UTR_3_PRIME
AAEL000343	1.6	690214 - 746473	690544	N/A	G											254	A	64	P	UTR_3_PRIME
AAEL000343	1.6	690214 - 746473	690576	N/A	T	159	A	14	P	UTR_3_PRIME
AAEL000343	1.6	690214 - 746473	690606	N/A	C	135	T	25	P	UTR_3_PRIME	106	T	60	P	UTR_3_PRIME
AAEL000343	1.6	690214 - 746473	690694	N/A	T	179	C	41	P	UTR_3_PRIME	164	C	72	P	UTR_3_PRIME
AAEL000343	1.6	690214 - 746473	690712	N/A	T	210	A	16	P	UTR_3_PRIME	201	A	49	P	UTR_3_PRIME
AAEL000343	1.6	690214 - 746473	690839	N/A	T						120	A	32	P	UTR_3_PRIME	123	A	152	P	UTR_3_PRIME
AAEL000343	1.6	690214 - 746473	690873	N/A	A	90	G	22	P	UTR_3_PRIME	102	G	41	P	UTR_3_PRIME
AAEL000343	1.6	690214 - 746473	690912	N/A	T	92	A	16	P	UTR_3_PRIME	99	A	29	P	UTR_3_PRIME
AAEL000343	1.6	690214 - 746473	691008	N/A	T	160	G	18	P	UTR_3_PRIME	118	G	34	P	UTR_3_PRIME
AAEL000343	1.6	690214 - 746473	691029	N/A	C						147	T	13	P	UTR_3_PRIME
AAEL000343	1.6	690214 - 746473	691057	N/A	G						131	A	36	P	UTR_3_PRIME
AAEL000343	1.6	690214 - 746473	691095	N/A	A						161	T	17	P	UTR_3_PRIME
AAEL000343	1.6	690214 - 746473	691164	N/A	C	77	T	83	P	UTR_3_PRIME	98	T	67	P	UTR_3_PRIME	214	T	117	P	UTR_3_PRIME
AAEL000343	1.6	690214 - 746473	691245	N/A	A	85	G	66	P	UTR_3_PRIME	62	G	77	P	UTR_3_PRIME	179	G	89	P	UTR_3_PRIME
AAEL000343	1.6	690214 - 746473	691276	N/A	T	75	A	111	P	UTR_3_PRIME	40	A	136	P	UTR_3_PRIME	221	A	106	P	UTR_3_PRIME
AAEL000343	1.6	690214 - 746473	691321	N/A	A						253	T	46	P	UTR_3_PRIME
AAEL000343	1.6	690214 - 746473	691381	N/A	T						361	G	45	P	UTR_3_PRIME
AAEL000343	1.6	690214 - 746473	691407	N/A	C						347	A	67	P	UTR_3_PRIME
AAEL000343	1.6	690214 - 746473	691438	N/A	A	164	G	168	P	UTR_3_PRIME	205	G	179	P	UTR_3_PRIME	442	G	251	P	UTR_3_PRIME
AAEL000343	1.6	690214 - 746473	691473	N/A	A						287	G	48	P	UTR_3_PRIME
AAEL000343	1.6	690214 - 746473	691487	N/A	C						234	T	31	P	UTR_3_PRIME
AAEL000343	1.6	690214 - 746473	691511	N/A	G						263	T	63	P	UTR_3_PRIME	262	T	308	P	UTR_3_PRIME
AAEL000343	1.6	690214 - 746473	691539	N/A	A	130	G	184	P	UTR_3_PRIME	185	G	162	P	UTR_3_PRIME	378	G	252	P	UTR_3_PRIME
AAEL000343	1.6	690214 - 746473	691544	N/A	G	129	C	189	P	UTR_3_PRIME	76	C	279	P	UTR_3_PRIME	389	C	249	P	UTR_3_PRIME
AAEL000343	1.6	690214 - 746473	691614	N/A	A						398	T	60	P	UTR_3_PRIME
AAEL000343	1.6	690214 - 746473	691672	N/A	G						432	T	86	P	UTR_3_PRIME
AAEL000343	1.6	690214 - 746473	691686	N/A	A	271	G	196	P	UTR_3_PRIME	263	G	262	P	UTR_3_PRIME
AAEL000343	1.6	690214 - 746473	691785	N/A	T						476	A	150	P	UTR_3_PRIME
AAEL000343	1.6	690214 - 746473	691795	N/A	G	271	A	221	P	UTR_3_PRIME	352	A	150	P	UTR_3_PRIME	617	A	421	P	UTR_3_PRIME
AAEL000343	1.6	690214 - 746473	691807	N/A	T	289	C	198	P	UTR_3_PRIME	355	C	110	P	UTR_3_PRIME	604	C	399	P	UTR_3_PRIME
AAEL000343	1.6	690214 - 746473	691827	N/A	A	496	G	33	P	UTR_3_PRIME
AAEL000343	1.6	690214 - 746473	691875	N/A	A						409	G	62	P	UTR_3_PRIME
AAEL000343	1.6	690214 - 746473	691911	N/A	T						290	A	56	P	UTR_3_PRIME
AAEL000343	1.6	690214 - 746473	691967	N/A	A	86	T	48	P	UTR_3_PRIME	79	T	160	P	UTR_3_PRIME
AAEL000343	1.6	690214 - 746473	691973	N/A	A	81	G	53	P	UTR_3_PRIME	81	G	168	P	UTR_3_PRIME
AAEL000343	1.6	690214 - 746473	697591	N/A	A	35	T	45	P	UTR_3_PRIME	17	T	32	P	UTR_3_PRIME	96	T	64	P	UTR_3_PRIME
AAEL000343	1.6	690214 - 746473	697601	N/A	G						69	A	7	P	UTR_3_PRIME
AAEL000343	1.6	690214 - 746473	697628	N/A	A	55	T	40	P	UTR_3_PRIME	53	T	21	P	UTR_3_PRIME	114	T	94	P	UTR_3_PRIME
AAEL000343	1.6	690214 - 746473	697642	N/A	T	75	C	16	P	UTR_3_PRIME	47	C	28	P	UTR_3_PRIME	116	C	91	P	UTR_3_PRIME
AAEL000343	1.6	690214 - 746473	697654	N/A	T						64	G	21	P	UTR_3_PRIME
AAEL000343	1.6	690214 - 746473	697700	N/A	A	96	G	20	P	UTR_3_PRIME	75	G	41	P	UTR_3_PRIME	139	G	149	P	UTR_3_PRIME
AAEL000343	1.6	690214 - 746473	697789	N/A	C						41	A	7	P	UTR_3_PRIME
AAEL000343	1.6	690214 - 746473	697821	N/A	T						56	C	7	P	UTR_3_PRIME
AAEL000343	1.6	690214 - 746473	697822	N/A	C	57	T	5	P	UTR_3_PRIME	48	T	16	P	UTR_3_PRIME
AAEL000343	1.6	690214 - 746473	697849	N/A	T	32	C	32	P	UTR_3_PRIME	0	C	62	F	UTR_3_PRIME	114	C	121	P	UTR_3_PRIME
AAEL000343	1.6	690214 - 746473	697915	N/A	T	61	A	64	P	UTR_3_PRIME	45	A	96	P	UTR_3_PRIME	117	A	182	P	UTR_3_PRIME
AAEL000343	1.6	690214 - 746473	697952	N/A	C	98	A	42	P	UTR_3_PRIME						330	A	25	P	UTR_3_PRIME
AAEL000343	1.6	690214 - 746473	697983	N/A	G	62	A	40	P	UTR_3_PRIME	104	A	32	P	UTR_3_PRIME	222	A	81	P	UTR_3_PRIME
AAEL000343	1.6	690214 - 746473	730083	N/A	A	0	G	151	P	UTR_5_PRIME	0	G	239	P	UTR_5_PRIME	230	G	267	P	UTR_5_PRIME
AAEL000343	1.6	690214 - 746473	746201	N/A	C						190	T	50	P	UTR_5_PRIME
AAEL000343	1.6	690214 - 746473	746222	N/A	G	177	T	168	P	UTR_5_PRIME
AAEL000343	1.6	690214 - 746473	746329	N/A	A	0	G	73	F	UTR_5_PRIME	1	G	83	F	UTR_5_PRIME	209	G	69	P	UTR_5_PRIME
AAEL000343	1.6	690214 - 746473	746347	N/A	A	8	T	53	P	UTR_5_PRIME	21	T	51	P	UTR_5_PRIME	208	T	78	P	UTR_5_PRIME
AAEL000343	1.6	690214 - 746473	746366	N/A	A	10	C	90	P	UTR_5_PRIME	19	C	73	P	UTR_5_PRIME	217	C	81	P	UTR_5_PRIME
AAEL000343	1.6	690214 - 746473	746388	N/A	C						137	T	23	P	UTR_5_PRIME
AAEL000364	1.6	1133051 - 1142465	1133137	N/A	G	84	T	53	P	UTR_3_PRIME
AAEL000364	1.6	1133051 - 1142465	1133151	N/A	G	89	T	55	P	UTR_3_PRIME
AAEL000364	1.6	1133051 - 1142465	1133250	N/A	C	790	T	366	P	UTR_3_PRIME	4	T	651	F	UTR_3_PRIME
AAEL000365	1.6	2122855 - 2154005	2152927	N/A	T	238	C	208	P	UTR_3_PRIME	168	C	348	P	UTR_3_PRIME
AAEL000365	1.6	2122855 - 2154005	2152953	N/A	G	239	A	218	P	UTR_3_PRIME	148	A	374	P	UTR_3_PRIME
AAEL000365	1.6	2122855 - 2154005	2153114	N/A	A						343	C	284	P	UTR_3_PRIME
AAEL000365	1.6	2122855 - 2154005	2153122	N/A	G	268	T	124	P	UTR_3_PRIME	232	T	364	P	UTR_3_PRIME
AAEL000365	1.6	2122855 - 2154005	2153136	N/A	A						500	T	66	P	UTR_3_PRIME
AAEL000365	1.6	2122855 - 2154005	2153173	N/A	C						632	T	110	P	UTR_3_PRIME
AAEL000365	1.6	2122855 - 2154005	2153186	N/A	C	312	T	203	P	UTR_3_PRIME
AAEL000365	1.6	2122855 - 2154005	2153222	N/A	T	507	A	74	P	UTR_3_PRIME
AAEL000365	1.6	2122855 - 2154005	2153305	N/A	A						267	T	256	P	UTR_3_PRIME
AAEL000365	1.6	2122855 - 2154005	2153312	N/A	C	298	T	288	P	UTR_3_PRIME	197	T	266	P	UTR_3_PRIME
AAEL000365	1.6	2122855 - 2154005	2153443	N/A	G						232	A	40	P	UTR_3_PRIME
AAEL000365	1.6	2122855 - 2154005	2153448	N/A	C	192	T	156	P	UTR_3_PRIME
AAEL000365	1.6	2122855 - 2154005	2153542	N/A	A						245	C	133	P	UTR_3_PRIME
AAEL000365	1.6	2122855 - 2154005	2153583	N/A	T	96	C	148	P	UTR_3_PRIME	17	C	290	F	UTR_3_PRIME
AAEL000365	1.6	2122855 - 2154005	2153650	N/A	A	89	T	126	P	UTR_3_PRIME	106	T	113	P	UTR_3_PRIME
AAEL000365	1.6	2122855 - 2154005	2153697	N/A	T	76	C	136	P	UTR_3_PRIME	84	C	142	P	UTR_3_PRIME
AAEL000365	1.6	2122855 - 2154005	2153766	N/A	C	79	A	103	P	UTR_3_PRIME	55	A	157	P	UTR_3_PRIME
AAEL000365	1.6	2122855 - 2154005	2153822	N/A	C						152	T	93	P	UTR_3_PRIME
AAEL000365	1.6	2122855 - 2154005	2153845	N/A	T	104	C	74	P	UTR_3_PRIME	58	C	157	P	UTR_3_PRIME	150	C	128	P	UTR_3_PRIME
AAEL000378	1.6	825774 - 840929	825823	N/A	C	121	T	20	P	UTR_5_PRIME	118	T	9	P	UTR_5_PRIME	271	T	33	P	UTR_5_PRIME
AAEL000378	1.6	825774 - 840929	825882	N/A	G	5	A	63	P	UTR_5_PRIME	4	A	57	P	UTR_5_PRIME
AAEL000378	1.6	825774 - 840929	825908	N/A	C	5	T	3	P	UTR_5_PRIME	4	T	3	P	UTR_5_PRIME
AAEL000378	1.6	825774 - 840929	825939	N/A	A	4	T	3	P	UTR_5_PRIME	4	T	5	P	UTR_5_PRIME
AAEL000378	1.6	825774 - 840929	825941	N/A	G						9	A	3	P	UTR_5_PRIME
AAEL000378	1.6	825774 - 840929	825944	N/A	A	0	G	4	F	UTR_5_PRIME	0	G	5	F	UTR_5_PRIME
AAEL000378	1.6	825774 - 840929	825962	N/A	A	N/C	G	N/C	P	UTR_5_PRIME	N/C	G	N/C	P	UTR_5_PRIME	N/C	G	N/C	P	UTR_5_PRIME
AAEL000378	1.6	825774 - 840929	825980	N/A	T	86	C	11	P	UTR_5_PRIME	75	C	20	P	UTR_5_PRIME
AAEL000378	1.6	825774 - 840929	840478	N/A	G	400	A	10	P	UTR_3_PRIME	490	A	59	P	UTR_3_PRIME
AAEL000378	1.6	825774 - 840929	840478	N/A	G	400	T	48	P	UTR_3_PRIME	490	T	0	P	UTR_3_PRIME
AAEL000378	1.6	825774 - 840929	840487	N/A	T						422	C	104	P	UTR_3_PRIME
AAEL000378	1.6	825774 - 840929	840597	N/A	A	97	T	15	P	UTR_3_PRIME
AAEL000378	1.6	825774 - 840929	840649	N/A	T	78	C	186	P	UTR_3_PRIME	125	C	159	P	UTR_3_PRIME
AAEL000378	1.6	825774 - 840929	840654	N/A	A						308	G	23	P	UTR_3_PRIME
AAEL000378	1.6	825774 - 840929	840655	N/A	A	117	G	196	P	UTR_3_PRIME	198	G	143	P	UTR_3_PRIME
AAEL000378	1.6	825774 - 840929	840745	N/A	G	83	A	76	P	UTR_3_PRIME	127	A	54	P	UTR_3_PRIME
AAEL000378	1.6	825774 - 840929	840762	N/A	T	68	A	27	P	UTR_3_PRIME	122	A	23	P	UTR_3_PRIME
AAEL000378	1.6	825774 - 840929	840772	N/A	A	65	G	18	P	UTR_3_PRIME	112	G	19	P	UTR_3_PRIME
AAEL000378	1.6	825774 - 840929	840796	N/A	G	63	A	83	P	UTR_3_PRIME	142	A	63	P	UTR_3_PRIME
AAEL000378	1.6	825774 - 840929	840886	N/A	C	80	T	7	P	UTR_3_PRIME
AAEL000378	1.6	825774 - 840929	840892	N/A	G	18	A	56	P	UTR_3_PRIME	29	A	72	P	UTR_3_PRIME
AAEL000378	1.6	825774 - 840929	840906	N/A	A	10	G	29	P	UTR_3_PRIME	16	G	39	P	UTR_3_PRIME
AAEL000386	1.7	2040955 - 2075310	2074571	N/A	G	293	A	191	P	UTR_3_PRIME	0	A	443	F	UTR_3_PRIME	196	A	510	P	UTR_3_PRIME
AAEL000386	1.7	2040955 - 2075310	2074640	N/A	G	267	A	107	P	UTR_3_PRIME	0	A	45	F	UTR_3_PRIME
AAEL000386	1.7	2040955 - 2075310	2074652	N/A	A						43	G	44	P	UTR_3_PRIME	171	G	59	P	UTR_3_PRIME
AAEL000386	1.7	2040955 - 2075310	2074667	N/A	G						49	A	97	P	UTR_3_PRIME	158	A	117	P	UTR_3_PRIME
AAEL000386	1.7	2040955 - 2075310	2074682	N/A	A	314	C	58	P	UTR_3_PRIME
AAEL000386	1.7	2040955 - 2075310	2074724	N/A	A						290	G	69	P	UTR_3_PRIME
AAEL000386	1.7	2040955 - 2075310	2074758	N/A	G						73	A	223	P	UTR_3_PRIME	153	A	289	P	UTR_3_PRIME
AAEL000386	1.7	2040955 - 2075310	2074793	N/A	G						92	T	62	P	UTR_3_PRIME
AAEL000386	1.7	2040955 - 2075310	2074799	N/A	G	N/C	T	N/C	P	UTR_3_PRIME	N/C	T	N/C	P	UTR_3_PRIME	N/C	T	N/C	P	UTR_3_PRIME
AAEL000386	1.7	2040955 - 2075310	2074806	N/A	T	263	A	29	P	UTR_3_PRIME	56	A	36	P	UTR_3_PRIME	145	A	53	P	UTR_3_PRIME
AAEL000386	1.7	2040955 - 2075310	2074852	N/A	C						57	G	166	P	UTR_3_PRIME	106	G	237	P	UTR_3_PRIME
AAEL000386	1.7	2040955 - 2075310	2074915	N/A	A	N/C	G	N/C	P	UTR_3_PRIME	N/C	G	N/C	F	UTR_3_PRIME	N/C	G	N/C	P	UTR_3_PRIME
AAEL000386	1.7	2040955 - 2075310	2075001	N/A	A	228	G	42	P	UTR_3_PRIME
AAEL000386	1.7	2040955 - 2075310	2075003	N/A	T	199	A	57	P	UTR_3_PRIME
AAEL000386	1.7	2040955 - 2075310	2075089	N/A	G	315	A	32	P	UTR_3_PRIME	0	A	375	F	UTR_3_PRIME	115	A	464	P	UTR_3_PRIME
AAEL000386	1.7	2040955 - 2075310	2075187	N/A	A						120	T	14	P	UTR_3_PRIME
AAEL000386	1.7	2040955 - 2075310	2075194	N/A	A	115	T	102	P	UTR_3_PRIME	0	T	126	F	UTR_3_PRIME	122	T	222	P	UTR_3_PRIME
AAEL000386	1.7	2040955 - 2075310	2075225	N/A	A						6	G	30	P	UTR_3_PRIME	91	G	63	P	UTR_3_PRIME
AAEL000386	1.7	2040955 - 2075310	2075237	N/A	A	73	T	48	P	UTR_3_PRIME	0	T	7	F	UTR_3_PRIME	70	T	11	P	UTR_3_PRIME
AAEL000386	1.7	2040955 - 2075310	2075264	N/A	C											32	A	4	P	UTR_3_PRIME
AAEL000386	1.7	2040955 - 2075310	2075277	N/A	C						5	A	3	P	UTR_3_PRIME
AAEL000388	1.7	4386856 - 4416311	4386860	N/A	T	15	G	7	P	UTR_3_PRIME
AAEL000388	1.7	4386856 - 4416311	4386877	N/A	T	16	G	183	P	UTR_3_PRIME	28	G	166	P	UTR_3_PRIME	142	G	245	P	UTR_3_PRIME
AAEL000388	1.7	4386856 - 4416311	4386910	N/A	G	N/C	A	N/C	P	UTR_3_PRIME						N/C	A	N/C	P	UTR_3_PRIME
AAEL000388	1.7	4386856 - 4416311	4386911	N/A	C	N/C	T	N/C	P	UTR_3_PRIME						N/C	T	N/C	P	UTR_3_PRIME
AAEL000388	1.7	4386856 - 4416311	4386920	N/A	T	616	C	46	P	UTR_3_PRIME	528	C	139	P	UTR_3_PRIME
AAEL000388	1.7	4386856 - 4416311	4386970	N/A	T	443	C	348	P	UTR_3_PRIME
AAEL000388	1.7	4386856 - 4416311	4386985	N/A	G						966	A	114	P	UTR_3_PRIME
AAEL000388	1.7	4386856 - 4416311	4387016	N/A	G	579	C	80	P	UTR_3_PRIME	902	C	313	P	UTR_3_PRIME	1370	C	1500	P	UTR_3_PRIME
AAEL000388	1.7	4386856 - 4416311	4387035	N/A	G	433	A	127	P	UTR_3_PRIME
AAEL000388	1.7	4386856 - 4416311	4387041	N/A	C	493	G	111	P	UTR_3_PRIME
AAEL000392	1.7	4371240 - 4373321	4371333	N/A	A						7	C	2	P	UTR_3_PRIME
AAEL000392	1.7	4371240 - 4373321	4371363	N/A	T	14	C	4	P	UTR_3_PRIME						42	C	5	P	UTR_3_PRIME
AAEL000392	1.7	4371240 - 4373321	4371402	N/A	A	36	G	11	P	UTR_3_PRIME	32	G	77	P	UTR_3_PRIME
AAEL000392	1.7	4371240 - 4373321	4373040	N/A	A	856	G	91	P	UTR_5_PRIME
AAEL000392	1.7	4371240 - 4373321	4373318	N/A	G	0	C	2	F	UTR_5_PRIME
AAEL000394	1.7	2003098 - 2004130	2003148	N/A	T	31	A	10	P	UTR_3_PRIME	5	A	20	P	UTR_3_PRIME	30	A	21	P	UTR_3_PRIME
AAEL000394	1.7	2003098 - 2004130	2004095	N/A	A	149	C	19	P	UTR_5_PRIME	1	C	127	F	UTR_5_PRIME	46	C	208	P	UTR_5_PRIME
AAEL000395	1.7	4679207 - 4871613	4679358	N/A	A	141	G	51	P	UTR_5_PRIME	72	G	129	P	UTR_5_PRIME	122	G	245	P	UTR_5_PRIME
AAEL000395	1.7	4679207 - 4871613	4679375	N/A	A											205	T	170	P	UTR_5_PRIME
AAEL000395	1.7	4679207 - 4871613	4679452	N/A	C											258	T	221	P	UTR_5_PRIME
AAEL000395	1.7	4679207 - 4871613	4679468	N/A	A											275	G	248	P	UTR_5_PRIME
AAEL000395	1.7	4679207 - 4871613	4679537	N/A	C											440	T	60	P	UTR_5_PRIME
AAEL000395	1.7	4679207 - 4871613	4679576	N/A	C	233	A	17	P	UTR_5_PRIME	172	A	189	P	UTR_5_PRIME
AAEL000395	1.7	4679207 - 4871613	4679657	N/A	G	399	A	47	P	UTR_5_PRIME
AAEL000395	1.7	4679207 - 4871613	4679716	N/A	T						461	G	68	P	UTR_5_PRIME
AAEL000395	1.7	4679207 - 4871613	4679731	N/A	T	415	C	58	P	UTR_5_PRIME						582	C	77	P	UTR_5_PRIME
AAEL000395	1.7	4679207 - 4871613	4679778	N/A	G	272	A	97	P	UTR_5_PRIME	108	A	239	P	UTR_5_PRIME	215	A	167	P	UTR_5_PRIME
AAEL000395	1.7	4679207 - 4871613	4679815	N/A	T	301	C	75	P	UTR_5_PRIME	137	C	125	P	UTR_5_PRIME	262	C	78	P	UTR_5_PRIME
AAEL000395	1.7	4679207 - 4871613	4679839	N/A	T											369	C	143	P	UTR_5_PRIME
AAEL000395	1.7	4679207 - 4871613	4679905	N/A	G						437	A	63	P	UTR_5_PRIME
AAEL000395	1.7	4679207 - 4871613	4755638	N/A	G	38	A	15	P	UTR_5_PRIME	43	A	43	P	UTR_5_PRIME
AAEL000395	1.7	4679207 - 4871613	4755720	N/A	T	46	C	6	P	UTR_5_PRIME	60	C	20	P	UTR_5_PRIME	137	C	12	P	UTR_5_PRIME
AAEL000395	1.7	4679207 - 4871613	4755749	N/A	G	N/C	T	N/C	P	UTR_5_PRIME	N/C	T	N/C	P	UTR_5_PRIME	N/C	T	N/C	P	UTR_5_PRIME
AAEL000395	1.7	4679207 - 4871613	4755788	N/A	G	6	A	10	P	UTR_5_PRIME	43	A	4	P	UTR_5_PRIME
AAEL000395	1.7	4679207 - 4871613	4755797	N/A	T	0	C	18	F	UTR_5_PRIME	9	C	38	P	UTR_5_PRIME	46	C	36	P	UTR_5_PRIME
AAEL000395	1.7	4679207 - 4871613	4755857	N/A	C	39	T	5	P	UTR_5_PRIME	62	T	7	P	UTR_5_PRIME	122	T	15	P	UTR_5_PRIME
AAEL000395	1.7	4679207 - 4871613	4755872	N/A	T	48	G	5	P	UTR_5_PRIME	66	G	6	P	UTR_5_PRIME	128	G	21	P	UTR_5_PRIME
AAEL000395	1.7	4679207 - 4871613	4755949	N/A	T	58	A	12	P	UTR_5_PRIME	51	A	25	P	UTR_5_PRIME
AAEL000407	1.8	2470340 - 2470827	2470806	N/A	A	32	G	4	P	UTR_3_PRIME	21	G	2	P	UTR_3_PRIME	25	G	3	P	UTR_3_PRIME
AAEL000408	1.8	937884 - 939637	937909	N/A	T	129	G	66	P	UTR_3_PRIME
AAEL000408	1.8	937884 - 939637	938369	N/A	G	58	A	90	P	UTR_3_PRIME	35	A	162	P	UTR_3_PRIME	192	A	178	P	UTR_3_PRIME
AAEL000408	1.8	937884 - 939637	938630	N/A	C	99	T	31	P	UTR_3_PRIME
AAEL000408	1.8	937884 - 939637	938633	N/A	G	48	A	78	P	UTR_3_PRIME	31	A	119	P	UTR_3_PRIME	174	A	188	P	UTR_3_PRIME
AAEL000408	1.8	937884 - 939637	939520	N/A	A	147	C	208	P	UTR_5_PRIME	65	C	177	P	UTR_5_PRIME	245	C	267	P	UTR_5_PRIME
AAEL000408	1.8	937884 - 939637	939536	N/A	A	252	T	32	P	UTR_5_PRIME
AAEL000408	1.8	937884 - 939637	939575	N/A	C	42	T	83	P	UTR_5_PRIME	28	T	84	P	UTR_5_PRIME	88	T	104	P	UTR_5_PRIME
AAEL000410	1.8	413564 - 414998	413571	N/A	A	15	T	5	P	UTR_3_PRIME
AAEL000410	1.8	413564 - 414998	413573	N/A	T						18	G	3	P	UTR_3_PRIME	34	G	3	P	UTR_3_PRIME
AAEL000410	1.8	413564 - 414998	413591	N/A	A	288	G	22	P	UTR_3_PRIME	305	G	25	P	UTR_3_PRIME	488	G	41	P	UTR_3_PRIME
AAEL000410	1.8	413564 - 414998	413598	N/A	A						370	T	25	P	UTR_3_PRIME
AAEL000410	1.8	413564 - 414998	413630	N/A	T						408	A	100	P	UTR_3_PRIME
AAEL000410	1.8	413564 - 414998	413662	N/A	T	930	C	213	P	UTR_3_PRIME
AAEL000410	1.8	413564 - 414998	413696	N/A	C						945	T	464	P	UTR_3_PRIME
AAEL000410	1.8	413564 - 414998	414976	N/A	A	423	T	33	P	UTR_5_PRIME	165	T	88	P	UTR_5_PRIME
AAEL000415	1.8	3686991 - 3701010	3700636	N/A	A	329	T	53	P	UTR_3_PRIME	343	T	78	P	UTR_3_PRIME
AAEL000415	1.8	3686991 - 3701010	3700692	N/A	A	302	C	46	P	UTR_3_PRIME	337	C	32	P	UTR_3_PRIME
AAEL000415	1.8	3686991 - 3701010	3700729	N/A	T	331	A	61	P	UTR_3_PRIME
AAEL000415	1.8	3686991 - 3701010	3700842	N/A	G	158	A	28	P	UTR_3_PRIME
AAEL000415	1.8	3686991 - 3701010	3701001	N/A	T											0	C	3	F	UTR_3_PRIME
AAEL000418	1.8	2523445 - 2545138	2523575	N/A	T	386	G	63	P	UTR_3_PRIME
AAEL000418	1.8	2523445 - 2545138	2523615	N/A	G	212	A	276	P	UTR_3_PRIME	214	A	199	P	UTR_3_PRIME
AAEL000418	1.8	2523445 - 2545138	2545011	N/A	G						437	A	31	P	UTR_5_PRIME
AAEL000418	1.8	2523445 - 2545138	2545120	N/A	A	3	G	3	P	UTR_5_PRIME	2	G	3	P	UTR_5_PRIME	8	G	6	P	UTR_5_PRIME
AAEL000421	1.8	2547138 - 2578897	2578731	N/A	T						301	C	23	P	UTR_3_PRIME
AAEL000421	1.8	2547138 - 2578897	2578799	N/A	G						138	T	14	P	UTR_3_PRIME
AAEL000421	1.8	2547138 - 2578897	2578816	N/A	A	95	G	20	P	UTR_3_PRIME
AAEL000422	1.8	2460670 - 2469535	2460670	N/A	C											N/C	T	N/C	P	UTR_3_PRIME
AAEL000424	1.8	1778268 - 1854492	1854360	N/A	T	454	A	496	P	UTR_3_PRIME	683	A	315	P	UTR_3_PRIME
AAEL000424	1.8	1778268 - 1854492	1854386	N/A	G	350	A	381	P	UTR_3_PRIME	579	A	219	P	UTR_3_PRIME
AAEL000427	1.8	2239048 - 2288710	2239097	N/A	C						472	T	46	P	UTR_5_PRIME
AAEL000427	1.8	2239048 - 2288710	2239169	N/A	C						883	A	72	P	UTR_5_PRIME
AAEL000427	1.8	2239048 - 2288710	2239243	N/A	G						1011	A	74	P	UTR_5_PRIME
AAEL000427	1.8	2239048 - 2288710	2239314	N/A	G						754	A	336	P	UTR_5_PRIME
AAEL000428	1.8	3404783 - 3430186	3430103	N/A	A						533	G	53	P	UTR_3_PRIME
AAEL000428	1.8	3404783 - 3430186	3430142	N/A	C						234	T	20	P	UTR_3_PRIME
AAEL000430	1.8	3747478 - 3780653	3747509	N/A	T						44	G	8	P	UTR_3_PRIME
AAEL000430	1.8	3747478 - 3780653	3747603	N/A	T											108	C	100	P	UTR_3_PRIME
AAEL000430	1.8	3747478 - 3780653	3747630	N/A	G						69	A	28	P	UTR_3_PRIME	154	A	27	P	UTR_3_PRIME
AAEL000430	1.8	3747478 - 3780653	3747648	N/A	G	60	T	7	P	UTR_3_PRIME
AAEL000430	1.8	3747478 - 3780653	3747751	N/A	C	131	T	14	P	UTR_3_PRIME
AAEL000430	1.8	3747478 - 3780653	3747809	N/A	A	180	G	18	P	UTR_3_PRIME
AAEL000430	1.8	3747478 - 3780653	3747888	N/A	G	184	A	15	P	UTR_3_PRIME
AAEL000430	1.8	3747478 - 3780653	3748164	N/A	A	62	T	83	P	UTR_3_PRIME	93	T	59	P	UTR_3_PRIME	102	T	152	P	UTR_3_PRIME
AAEL000430	1.8	3747478 - 3780653	3748336	N/A	A	139	T	15	P	UTR_3_PRIME
AAEL000430	1.8	3747478 - 3780653	3748383	N/A	G						137	T	35	P	UTR_3_PRIME	273	T	33	P	UTR_3_PRIME
AAEL000430	1.8	3747478 - 3780653	3748528	N/A	C	172	A	16	P	UTR_3_PRIME
AAEL000430	1.8	3747478 - 3780653	3748606	N/A	T	71	C	120	P	UTR_3_PRIME	139	C	86	P	UTR_3_PRIME	202	C	272	P	UTR_3_PRIME
AAEL000430	1.8	3747478 - 3780653	3748938	N/A	T	214	A	96	P	UTR_3_PRIME						319	A	251	P	UTR_3_PRIME
AAEL000431	1.8	1060441 - 1061857	1060447	N/A	C						8	T	5	P	UTR_3_PRIME	14	T	3	P	UTR_3_PRIME
AAEL000431	1.8	1060441 - 1061857	1060504	N/A	C	50	T	216	P	UTR_3_PRIME	53	T	321	P	UTR_3_PRIME	546	T	272	P	UTR_3_PRIME
AAEL000431	1.8	1060441 - 1061857	1060584	N/A	G	640	A	90	P	UTR_3_PRIME
AAEL000431	1.8	1060441 - 1061857	1060765	N/A	G						1775	T	334	P	UTR_3_PRIME
AAEL000435	1.8	1764180 - 1768165	1768000	N/A	A	N/C	T	N/C	F	UTR_5_PRIME	N/C	T	N/C	F	UTR_5_PRIME
AAEL000435	1.8	1764180 - 1768165	1768075	N/A	T						91	C	11	P	UTR_5_PRIME
AAEL000444	1.8	250471 - 287890	250473	N/A	A	8	G	4	P	UTR_3_PRIME	7	G	3	P	UTR_3_PRIME	18	G	2	P	UTR_3_PRIME
AAEL000444	1.8	250471 - 287890	250567	N/A	T	404	C	735	P	UTR_3_PRIME	893	C	327	P	UTR_3_PRIME	1767	C	228	P	UTR_3_PRIME
AAEL000444	1.8	250471 - 287890	250613	N/A	C						1411	G	133	P	UTR_3_PRIME
AAEL000444	1.8	250471 - 287890	250717	N/A	C	661	A	380	P	UTR_3_PRIME	1312	A	160	P	UTR_3_PRIME	2530	A	282	P	UTR_3_PRIME
AAEL000444	1.8	250471 - 287890	250795	N/A	A	631	G	94	P	UTR_3_PRIME	1165	G	131	P	UTR_3_PRIME
AAEL000445	1.8	2307241 - 2335329	2307278	N/A	T	32	G	27	P	UTR_3_PRIME	20	G	36	P	UTR_3_PRIME
AAEL000445	1.8	2307241 - 2335329	2307669	N/A	T	97	C	438	P	UTR_3_PRIME	53	C	201	P	UTR_3_PRIME	689	C	385	P	UTR_3_PRIME
AAEL000445	1.8	2307241 - 2335329	2307681	N/A	T	405	A	89	P	UTR_3_PRIME
AAEL000445	1.8	2307241 - 2335329	2335015	N/A	G	446	A	322	P	UTR_5_PRIME	128	A	214	P	UTR_5_PRIME	1342	A	246	P	UTR_5_PRIME
AAEL000445	1.8	2307241 - 2335329	2335101	N/A	T	154	C	116	P	UTR_5_PRIME	15	C	74	P	UTR_5_PRIME	398	C	56	P	UTR_5_PRIME
AAEL000445	1.8	2307241 - 2335329	2335125	N/A	C						60	T	6	P	UTR_5_PRIME
AAEL000445	1.8	2307241 - 2335329	2335127	N/A	C	163	T	56	P	UTR_5_PRIME	28	T	35	P	UTR_5_PRIME	419	T	31	P	UTR_5_PRIME
AAEL000445	1.8	2307241 - 2335329	2335145	N/A	G	6	C	154	F	UTR_5_PRIME	4	C	32	P	UTR_5_PRIME	198	C	201	P	UTR_5_PRIME
AAEL000445	1.8	2307241 - 2335329	2335157	N/A	C	627	T	202	P	UTR_5_PRIME	228	T	50	P	UTR_5_PRIME
AAEL000445	1.8	2307241 - 2335329	2335189	N/A	G	N/C	A	N/C	P	UTR_5_PRIME	N/C	A	N/C	P	UTR_5_PRIME	N/C	A	N/C	P	UTR_5_PRIME
AAEL000448	1.8	2441684 - 2459612	2441741	N/A	G	132	A	121	P	UTR_5_PRIME	173	A	44	P	UTR_5_PRIME
AAEL000448	1.8	2441684 - 2459612	2459250	N/A	A	163	T	40	P	UTR_3_PRIME
AAEL000448	1.8	2441684 - 2459612	2459259	N/A	C	0	T	202	F	UTR_3_PRIME	0	T	192	F	UTR_3_PRIME	175	T	168	P	UTR_3_PRIME
AAEL000448	1.8	2441684 - 2459612	2459280	N/A	G						157	C	24	P	UTR_3_PRIME
AAEL000448	1.8	2441684 - 2459612	2459415	N/A	A	68	C	60	P	UTR_3_PRIME	122	C	11	P	UTR_3_PRIME	133	C	103	P	UTR_3_PRIME
AAEL000448	1.8	2441684 - 2459612	2459438	N/A	C	97	T	19	P	UTR_3_PRIME						113	T	106	P	UTR_3_PRIME
AAEL000448	1.8	2441684 - 2459612	2459492	N/A	C											153	T	14	P	UTR_3_PRIME
AAEL000451	1.8	379794 - 390003	379835	N/A	T	413	C	91	P	UTR_5_PRIME	150	C	119	P	UTR_5_PRIME
AAEL000452	1.8	1089745 - 1130002	1129587	N/A	C	277	T	42	P	UTR_3_PRIME	120	T	277	P	UTR_3_PRIME	373	T	308	P	UTR_3_PRIME
AAEL000452	1.8	1089745 - 1130002	1129661	N/A	G	46	A	135	P	UTR_3_PRIME
AAEL000452	1.8	1089745 - 1130002	1129668	N/A	A	159	T	23	P	UTR_3_PRIME
AAEL000452	1.8	1089745 - 1130002	1129713	N/A	A	12	G	125	P	UTR_3_PRIME	71	G	250	P	UTR_3_PRIME	344	G	360	P	UTR_3_PRIME
AAEL000452	1.8	1089745 - 1130002	1129747	N/A	G	95	A	162	P	UTR_3_PRIME
AAEL000452	1.8	1089745 - 1130002	1129773	N/A	T	242	A	33	P	UTR_3_PRIME
AAEL000452	1.8	1089745 - 1130002	1129820	N/A	G	55	A	192	P	UTR_3_PRIME	272	A	79	P	UTR_3_PRIME
AAEL000452	1.8	1089745 - 1130002	1129913	N/A	T	0	A	168	F	UTR_3_PRIME	0	A	214	F	UTR_3_PRIME	172	A	193	P	UTR_3_PRIME
AAEL000452	1.8	1089745 - 1130002	1130000	N/A	C	17	A	2	P	UTR_3_PRIME						16	A	5	P	UTR_3_PRIME
AAEL000452	1.8	1089745 - 1130002	1130002	N/A	C											4	A	2	P	UTR_3_PRIME
AAEL000454	1.8	2788724 - 2803568	2788998	N/A	A						1856	C	142	P	UTR_3_PRIME
AAEL000454	1.8	2788724 - 2803568	2789062	N/A	T						1674	C	132	P	UTR_3_PRIME
AAEL000454	1.8	2788724 - 2803568	2789094	N/A	G	378	A	1015	P	UTR_3_PRIME	806	A	707	P	UTR_3_PRIME	1093	A	660	P	UTR_3_PRIME
AAEL000454	1.8	2788724 - 2803568	2789207	N/A	G	1464	C	189	P	UTR_3_PRIME	1380	C	113	P	UTR_3_PRIME	1756	C	263	P	UTR_3_PRIME
AAEL000454	1.8	2788724 - 2803568	2803517	N/A	T	144	A	439	P	UTR_5_PRIME	462	A	207	P	UTR_5_PRIME	1087	A	302	P	UTR_5_PRIME
AAEL000454	1.8	2788724 - 2803568	2803546	N/A	C	0	T	104	F	UTR_5_PRIME	0	T	285	F	UTR_5_PRIME
AAEL000454	1.8	2788724 - 2803568	2803555	N/A	A	18	C	51	P	UTR_5_PRIME	0	C	206	F	UTR_5_PRIME
AAEL000457	1.8	594802 - 605260	594848	N/A	A	86	T	36	P	UTR_3_PRIME	24	T	65	P	UTR_3_PRIME
AAEL000457	1.8	594802 - 605260	594892	N/A	A	137	G	10	P	UTR_3_PRIME	116	G	47	P	UTR_3_PRIME
AAEL000457	1.8	594802 - 605260	594935	N/A	T	54	A	69	P	UTR_3_PRIME	24	A	108	P	UTR_3_PRIME
AAEL000457	1.8	594802 - 605260	595007	N/A	T						59	G	20	P	UTR_3_PRIME
AAEL000457	1.8	594802 - 605260	595050	N/A	C						25	A	6	P	UTR_3_PRIME
AAEL000457	1.8	594802 - 605260	595163	N/A	T						49	G	10	P	UTR_3_PRIME
AAEL000457	1.8	594802 - 605260	595172	N/A	T	42	C	47	P	UTR_3_PRIME	11	C	41	P	UTR_3_PRIME
AAEL000457	1.8	594802 - 605260	605204	N/A	C	221	T	108	P	UTR_5_PRIME	194	T	124	P	UTR_5_PRIME
AAEL000457	1.8	594802 - 605260	605220	N/A	G						228	A	20	P	UTR_5_PRIME
AAEL000458	1.8	1886413 - 1886827	1886827	N/A	G	63	A	45	P	UTR_3_PRIME	35	A	33	P	UTR_3_PRIME	247	A	47	P	UTR_3_PRIME
AAEL000459	1.8	493096 - 497624	497433	N/A	G	765	C	270	P	UTR_3_PRIME	357	C	768	P	UTR_3_PRIME
AAEL000459	1.8	493096 - 497624	497610	N/A	T	14	A	2	P	UTR_3_PRIME	32	A	4	P	UTR_3_PRIME	45	A	4	P	UTR_3_PRIME
AAEL000459	1.8	493096 - 497624	497620	N/A	A	5	G	3	P	UTR_3_PRIME	20	G	2	P	UTR_3_PRIME
AAEL000459	1.8	493096 - 497624	497622	N/A	C	1	A	2	P	UTR_3_PRIME	19	A	2	P	UTR_3_PRIME	4	A	2	P	UTR_3_PRIME
AAEL000459	1.8	493096 - 497624	497623	N/A	A											3	G	3	P	UTR_3_PRIME
AAEL000460	1.8	2411858 - 2417736	2417461	N/A	G	287	T	338	P	UTR_3_PRIME	570	T	107	P	UTR_3_PRIME	645	T	427	P	UTR_3_PRIME
AAEL000460	1.8	2411858 - 2417736	2417532	N/A	G						658	A	52	P	UTR_3_PRIME
AAEL000460	1.8	2411858 - 2417736	2417551	N/A	T	258	C	388	P	UTR_3_PRIME	0	C	641	F	UTR_3_PRIME	972	C	96	P	UTR_3_PRIME
AAEL000460	1.8	2411858 - 2417736	2417659	N/A	C	146	T	10	P	UTR_3_PRIME	134	T	10	P	UTR_3_PRIME
AAEL000460	1.8	2411858 - 2417736	2417680	N/A	C						34	T	73	P	UTR_3_PRIME	201	T	15	P	UTR_3_PRIME
AAEL000460	1.8	2411858 - 2417736	2417734	N/A	C						7	A	3	P	UTR_3_PRIME	19	A	12	P	UTR_3_PRIME
AAEL000461	1.8	2703402 - 2776411	2703433	N/A	C	0	G	157	F	UTR_5_PRIME	0	G	188	F	UTR_5_PRIME	178	G	159	P	UTR_5_PRIME
AAEL000461	1.8	2703402 - 2776411	2703444	N/A	G						167	T	45	P	UTR_5_PRIME
AAEL000461	1.8	2703402 - 2776411	2703495	N/A	G	165	A	20	P	UTR_5_PRIME						283	A	37	P	UTR_5_PRIME
AAEL000461	1.8	2703402 - 2776411	2703532	N/A	G						185	A	16	P	UTR_5_PRIME
AAEL000461	1.8	2703402 - 2776411	2703552	N/A	A						131	T	14	P	UTR_5_PRIME
AAEL000461	1.8	2703402 - 2776411	2703784	N/A	A	70	G	11	P	UTR_5_PRIME
AAEL000461	1.8	2703402 - 2776411	2703943	N/A	G	64	A	6	P	UTR_5_PRIME	66	A	23	P	UTR_5_PRIME
AAEL000461	1.8	2703402 - 2776411	2703960	N/A	A	82	T	6	P	UTR_5_PRIME	90	T	30	P	UTR_5_PRIME
AAEL000461	1.8	2703402 - 2776411	2775263	N/A	A	N/C	G	N/C	P	UTR_3_PRIME	N/C	G	N/C	P	UTR_3_PRIME	N/C	G	N/C	P	UTR_3_PRIME
AAEL000461	1.8	2703402 - 2776411	2775287	N/A	A						390	T	130	P	UTR_3_PRIME
AAEL000461	1.8	2703402 - 2776411	2775310	N/A	T	433	G	44	P	UTR_3_PRIME	338	G	149	P	UTR_3_PRIME
AAEL000461	1.8	2703402 - 2776411	2775394	N/A	T	566	C	78	P	UTR_3_PRIME	763	C	67	P	UTR_3_PRIME	996	C	98	P	UTR_3_PRIME
AAEL000461	1.8	2703402 - 2776411	2775412	N/A	C						800	A	54	P	UTR_3_PRIME
AAEL000461	1.8	2703402 - 2776411	2775571	N/A	C						477	T	78	P	UTR_3_PRIME
AAEL000461	1.8	2703402 - 2776411	2775577	N/A	T	476	C	131	P	UTR_3_PRIME	378	C	183	P	UTR_3_PRIME	1225	C	130	P	UTR_3_PRIME
AAEL000461	1.8	2703402 - 2776411	2775610	N/A	G	546	T	80	P	UTR_3_PRIME	470	T	119	P	UTR_3_PRIME
AAEL000461	1.8	2703402 - 2776411	2775737	N/A	G						864	T	64	P	UTR_3_PRIME
AAEL000461	1.8	2703402 - 2776411	2775739	N/A	T	165	C	518	P	UTR_3_PRIME	456	C	466	P	UTR_3_PRIME	833	C	556	P	UTR_3_PRIME
AAEL000461	1.8	2703402 - 2776411	2775812	N/A	G						454	A	162	P	UTR_3_PRIME
AAEL000461	1.8	2703402 - 2776411	2775838	N/A	A	62	G	300	P	UTR_3_PRIME	219	G	307	P	UTR_3_PRIME	543	G	414	P	UTR_3_PRIME
AAEL000461	1.8	2703402 - 2776411	2775917	N/A	C	23	G	113	P	UTR_3_PRIME	101	G	134	P	UTR_3_PRIME	231	G	110	P	UTR_3_PRIME
AAEL000461	1.8	2703402 - 2776411	2775977	N/A	A	34	C	138	P	UTR_3_PRIME	126	C	137	P	UTR_3_PRIME	290	C	137	P	UTR_3_PRIME
AAEL000461	1.8	2703402 - 2776411	2776051	N/A	C	62	T	226	P	UTR_3_PRIME	208	T	247	P	UTR_3_PRIME	438	T	221	P	UTR_3_PRIME
AAEL000461	1.8	2703402 - 2776411	2776138	N/A	A						498	G	35	P	UTR_3_PRIME
AAEL000461	1.8	2703402 - 2776411	2776196	N/A	C	84	T	229	P	UTR_3_PRIME	102	T	301	P	UTR_3_PRIME	512	T	246	P	UTR_3_PRIME
AAEL000461	1.8	2703402 - 2776411	2776220	N/A	G	224	T	25	P	UTR_3_PRIME
AAEL000461	1.8	2703402 - 2776411	2776297	N/A	T						289	G	28	P	UTR_3_PRIME
AAEL000461	1.8	2703402 - 2776411	2776311	N/A	T	180	C	34	P	UTR_3_PRIME	279	C	31	P	UTR_3_PRIME	426	C	67	P	UTR_3_PRIME
AAEL000461	1.8	2703402 - 2776411	2776392	N/A	T											11	G	4	P	UTR_3_PRIME
AAEL000468	1.8	1854635 - 1855877	1854637	N/A	A	5	T	5	P	UTR_3_PRIME	10	T	2	P	UTR_3_PRIME	5	T	4	P	UTR_3_PRIME
AAEL000468	1.8	1854635 - 1855877	1854979	N/A	A											853	T	712	P	UTR_3_PRIME
AAEL000469	1.8	966601 - 1018490	966750	N/A	G	481	T	46	P	UTR_3_PRIME	531	T	45	P	UTR_3_PRIME	743	T	155	P	UTR_3_PRIME
AAEL000469	1.8	966601 - 1018490	966752	N/A	C											810	T	122	P	UTR_3_PRIME
AAEL000469	1.8	966601 - 1018490	966770	N/A	C	441	T	136	P	UTR_3_PRIME
AAEL000469	1.8	966601 - 1018490	966854	N/A	C											794	A	504	P	UTR_3_PRIME
AAEL000471	1.8	2179463 - 2201590	2200113	N/A	T	0	A	625	F	UTR_3_PRIME	0	A	403	F	UTR_3_PRIME	362	A	330	P	UTR_3_PRIME
AAEL000471	1.8	2179463 - 2201590	2200151	N/A	C	272	T	371	P	UTR_3_PRIME	203	T	215	P	UTR_3_PRIME	357	T	282	P	UTR_3_PRIME
AAEL000471	1.8	2179463 - 2201590	2200243	N/A	T	214	C	377	P	UTR_3_PRIME	54	C	453	P	UTR_3_PRIME	351	C	279	P	UTR_3_PRIME
AAEL000471	1.8	2179463 - 2201590	2200258	N/A	G						453	A	46	P	UTR_3_PRIME
AAEL000471	1.8	2179463 - 2201590	2200272	N/A	A	235	G	305	P	UTR_3_PRIME	234	G	233	P	UTR_3_PRIME	320	G	272	P	UTR_3_PRIME
AAEL000471	1.8	2179463 - 2201590	2200354	N/A	A	41	T	504	P	UTR_3_PRIME	186	T	273	P	UTR_3_PRIME	322	T	231	P	UTR_3_PRIME
AAEL000471	1.8	2179463 - 2201590	2200369	N/A	G	329	A	211	P	UTR_3_PRIME	372	A	102	P	UTR_3_PRIME	360	A	152	P	UTR_3_PRIME
AAEL000471	1.8	2179463 - 2201590	2200441	N/A	G	400	T	295	P	UTR_3_PRIME	446	T	146	P	UTR_3_PRIME	490	T	310	P	UTR_3_PRIME
AAEL000471	1.8	2179463 - 2201590	2200447	N/A	C						562	A	63	P	UTR_3_PRIME
AAEL000471	1.8	2179463 - 2201590	2200452	N/A	G						560	A	52	P	UTR_3_PRIME
AAEL000471	1.8	2179463 - 2201590	2200471	N/A	G	672	A	234	P	UTR_3_PRIME
AAEL000471	1.8	2179463 - 2201590	2200730	N/A	C	265	T	98	P	UTR_3_PRIME	348	T	58	P	UTR_3_PRIME	376	T	155	P	UTR_3_PRIME
AAEL000471	1.8	2179463 - 2201590	2200770	N/A	G	212	A	162	P	UTR_3_PRIME	222	A	181	P	UTR_3_PRIME	350	A	213	P	UTR_3_PRIME
AAEL000471	1.8	2179463 - 2201590	2200790	N/A	A	N/C	T	N/C	P	UTR_3_PRIME	N/C	T	N/C	P	UTR_3_PRIME	N/C	T	N/C	P	UTR_3_PRIME
AAEL000471	1.8	2179463 - 2201590	2200803	N/A	T						596	G	42	P	UTR_3_PRIME
AAEL000471	1.8	2179463 - 2201590	2200892	N/A	G	229	A	577	P	UTR_3_PRIME	1	A	787	F	UTR_3_PRIME	586	A	605	P	UTR_3_PRIME
AAEL000471	1.8	2179463 - 2201590	2200932	N/A	T						753	C	76	P	UTR_3_PRIME
AAEL000471	1.8	2179463 - 2201590	2200949	N/A	G	338	A	428	P	UTR_3_PRIME	359	A	320	P	UTR_3_PRIME	599	A	535	P	UTR_3_PRIME
AAEL000471	1.8	2179463 - 2201590	2200957	N/A	G						592	A	125	P	UTR_3_PRIME
AAEL000471	1.8	2179463 - 2201590	2201045	N/A	A	661	T	276	P	UTR_3_PRIME
AAEL000471	1.8	2179463 - 2201590	2201099	N/A	G	360	T	527	P	UTR_3_PRIME	414	T	585	P	UTR_3_PRIME	810	T	813	P	UTR_3_PRIME
AAEL000471	1.8	2179463 - 2201590	2201163	N/A	C	609	G	360	P	UTR_3_PRIME	839	G	272	P	UTR_3_PRIME	1064	G	753	P	UTR_3_PRIME
AAEL000471	1.8	2179463 - 2201590	2201260	N/A	G						980	A	69	P	UTR_3_PRIME
AAEL000471	1.8	2179463 - 2201590	2201363	N/A	T	246	A	392	P	UTR_3_PRIME	320	A	477	P	UTR_3_PRIME	703	A	916	P	UTR_3_PRIME
AAEL000471	1.8	2179463 - 2201590	2201479	N/A	T						444	A	36	P	UTR_3_PRIME
AAEL000471	1.8	2179463 - 2201590	2201519	N/A	G	0	A	251	F	UTR_3_PRIME	1	A	271	F	UTR_3_PRIME	327	A	339	P	UTR_3_PRIME
AAEL000472	1.8	461117 - 463555	461174	N/A	C	213	T	30	P	UTR_5_PRIME	53	T	120	P	UTR_5_PRIME
AAEL000472	1.8	461117 - 463555	461186	N/A	T						200	A	17	P	UTR_5_PRIME
AAEL000472	1.8	461117 - 463555	461253	N/A	T	408	A	73	P	UTR_5_PRIME	99	A	244	P	UTR_5_PRIME
AAEL000472	1.8	461117 - 463555	463359	N/A	A	303	C	115	P	UTR_3_PRIME	125	C	301	P	UTR_3_PRIME
AAEL000472	1.8	461117 - 463555	463383	N/A	G	300	A	48	P	UTR_3_PRIME	136	A	202	P	UTR_3_PRIME
AAEL000478	1.9	2016849 - 2017576	2016898	N/A	G	113	A	13	P	UTR_3_PRIME
AAEL000478	1.9	2016849 - 2017576	2016964	N/A	G	225	T	63	P	UTR_3_PRIME	185	T	85	P	UTR_3_PRIME
AAEL000485	1.9	1942346 - 1983707	1942382	N/A	A						6	T	2	P	UTR_3_PRIME	17	T	3	P	UTR_3_PRIME
AAEL000485	1.9	1942346 - 1983707	1942561	N/A	G	213	A	166	P	UTR_3_PRIME	292	A	48	P	UTR_3_PRIME	383	A	241	P	UTR_3_PRIME
AAEL000485	1.9	1942346 - 1983707	1942561	N/A	G	213	A	166	P	UTR_3_PRIME
AAEL000485	1.9	1942346 - 1983707	1943045	N/A	T	1	C	314	F	UTR_3_PRIME	0	C	272	F	UTR_3_PRIME	239	C	264	P	UTR_3_PRIME
AAEL000485	1.9	1942346 - 1983707	1983312	N/A	A	4	G	190	P	UTR_5_PRIME	0	G	135	P	UTR_5_PRIME	171	G	209	P	UTR_5_PRIME
AAEL000485	1.9	1942346 - 1983707	1983312	N/A	A	4	T	86	P	UTR_5_PRIME	0	T	89	P	UTR_5_PRIME	171	T	0	P	UTR_5_PRIME
AAEL000485	1.9	1942346 - 1983707	1983375	N/A	C	210	T	81	P	UTR_5_PRIME	195	T	25	P	UTR_5_PRIME	295	T	172	P	UTR_5_PRIME
AAEL000485	1.9	1942346 - 1983707	1983456	N/A	C	234	T	104	P	UTR_5_PRIME	146	T	88	P	UTR_5_PRIME
AAEL000485	1.9	1942346 - 1983707	1983530	N/A	T	176	C	67	P	UTR_5_PRIME	117	C	88	P	UTR_5_PRIME
AAEL000485	1.9	1942346 - 1983707	1983535	N/A	C	118	G	130	P	UTR_5_PRIME	156	G	55	P	UTR_5_PRIME	230	G	140	P	UTR_5_PRIME
AAEL000485	1.9	1942346 - 1983707	1983584	N/A	C	3	A	172	F	UTR_5_PRIME	0	A	143	F	UTR_5_PRIME	156	A	162	P	UTR_5_PRIME
AAEL000486	1.9	3563427 - 3585798	3563427	N/A	G	19	T	2	P	UTR_3_PRIME	20	T	3	P	UTR_3_PRIME
AAEL000486	1.9	3563427 - 3585798	3563593	N/A	G	1164	A	168	P	UTR_3_PRIME	993	A	80	P	UTR_3_PRIME
AAEL000486	1.9	3563427 - 3585798	3563646	N/A	G	1209	A	101	P	UTR_3_PRIME
AAEL000486	1.9	3563427 - 3585798	3585690	N/A	C	630	T	222	P	UTR_5_PRIME	484	T	63	P	UTR_5_PRIME	1107	T	248	P	UTR_5_PRIME
AAEL000486	1.9	3563427 - 3585798	3585697	N/A	A						712	T	176	P	UTR_5_PRIME
AAEL000500	1.9	3177923 - 3179013	3178993	N/A	C	73	G	21	P	UTR_5_PRIME
AAEL000500	1.9	3177923 - 3179013	3178995	N/A	T						69	C	23	P	UTR_5_PRIME
AAEL000510	1.9	1851136 - 1853421	1851175	N/A	G	58	C	24	P	UTR_3_PRIME	64	C	23	P	UTR_3_PRIME
AAEL000510	1.9	1851136 - 1853421	1851276	N/A	G	52	A	288	P	UTR_3_PRIME	170	A	220	P	UTR_3_PRIME	345	A	321	P	UTR_3_PRIME
AAEL000510	1.9	1851136 - 1853421	1851314	N/A	C	302	A	42	P	UTR_3_PRIME
AAEL000510	1.9	1851136 - 1853421	1851343	N/A	T	380	A	40	P	UTR_3_PRIME
AAEL000516	1.9	751759 - 787034	786868	N/A	G						489	A	270	P	UTR_3_PRIME
AAEL000516	1.9	751759 - 787034	787015	N/A	T	17	A	2	P	UTR_3_PRIME	22	A	4	P	UTR_3_PRIME	29	A	3	P	UTR_3_PRIME
AAEL000516	1.9	751759 - 787034	787015	N/A	T	17	G	2	P	UTR_3_PRIME	22	G	0	P	UTR_3_PRIME	29	G	1	P	UTR_3_PRIME
AAEL000516	1.9	751759 - 787034	787022	N/A	G						10	A	10	P	UTR_3_PRIME
AAEL000531	1.1	186839 - 188462	188442	N/A	C	61	T	23	P	UTR_3_PRIME	35	T	85	P	UTR_3_PRIME	69	T	105	P	UTR_3_PRIME
AAEL000540	1.1	3834045 - 3871460	3853001	N/A	A	36	C	16	P	UTR_3_PRIME	26	C	21	P	UTR_3_PRIME
AAEL000540	1.1	3834045 - 3871460	3853172	N/A	C	N/C	T	N/C	P	UTR_3_PRIME						N/C	T	N/C	P	UTR_3_PRIME
AAEL000540	1.1	3834045 - 3871460	3853201	N/A	G	38	A	11	P	UTR_3_PRIME	28	A	9	P	UTR_3_PRIME
AAEL000540	1.1	3834045 - 3871460	3853215	N/A	G	42	A	9	P	UTR_3_PRIME	24	A	8	P	UTR_3_PRIME	47	A	10	P	UTR_3_PRIME
AAEL000540	1.1	3834045 - 3871460	3869854	N/A	C	317	T	82	P	UTR_3_PRIME
AAEL000540	1.1	3834045 - 3871460	3869926	N/A	A						238	T	39	P	UTR_3_PRIME
AAEL000540	1.1	3834045 - 3871460	3870003	N/A	A	213	G	17	P	UTR_3_PRIME	140	G	25	P	UTR_3_PRIME
AAEL000540	1.1	3834045 - 3871460	3870068	N/A	T	1	A	130	F	UTR_3_PRIME	28	A	76	P	UTR_3_PRIME
AAEL000540	1.1	3834045 - 3871460	3870124	N/A	A	1	G	18	P	UTR_3_PRIME	36	G	8	P	UTR_3_PRIME
AAEL000540	1.1	3834045 - 3871460	3870124	N/A	A	1	T	34	P	UTR_3_PRIME	36	T	19	P	UTR_3_PRIME
AAEL000540	1.1	3834045 - 3871460	3870159	N/A	A	1	C	32	F	UTR_3_PRIME	33	C	23	P	UTR_3_PRIME
AAEL000540	1.1	3834045 - 3871460	3870170	N/A	A	1	G	38	F	UTR_3_PRIME	34	G	27	P	UTR_3_PRIME
AAEL000540	1.1	3834045 - 3871460	3870306	N/A	G	6	A	6	P	UTR_3_PRIME	30	A	5	P	UTR_3_PRIME
AAEL000540	1.1	3834045 - 3871460	3870310	N/A	G	6	C	2	P	UTR_3_PRIME
AAEL000540	1.1	3834045 - 3871460	3870311	N/A	T	0	A	6	F	UTR_3_PRIME
AAEL000540	1.1	3834045 - 3871460	3870330	N/A	C	0	G	12	F	UTR_3_PRIME	27	G	4	P	UTR_3_PRIME
AAEL000540	1.1	3834045 - 3871460	3870395	N/A	A	73	T	7	P	UTR_3_PRIME
AAEL000540	1.1	3834045 - 3871460	3870402	N/A	G	16	T	71	P	UTR_3_PRIME	49	T	68	P	UTR_3_PRIME
AAEL000540	1.1	3834045 - 3871460	3870403	N/A	A	79	T	8	P	UTR_3_PRIME
AAEL000540	1.1	3834045 - 3871460	3870411	N/A	C	89	T	15	P	UTR_3_PRIME
AAEL000540	1.1	3834045 - 3871460	3870443	N/A	G	1	T	145	F	UTR_3_PRIME	40	T	93	P	UTR_3_PRIME
AAEL000540	1.1	3834045 - 3871460	3870486	N/A	A	185	G	20	P	UTR_3_PRIME
AAEL000540	1.1	3834045 - 3871460	3870575	N/A	T						101	C	21	P	UTR_3_PRIME
AAEL000540	1.1	3834045 - 3871460	3870617	N/A	C	33	T	41	P	UTR_3_PRIME	25	T	21	P	UTR_3_PRIME
AAEL000540	1.1	3834045 - 3871460	3870650	N/A	A	49	G	19	P	UTR_3_PRIME	41	G	22	P	UTR_3_PRIME
AAEL000540	1.1	3834045 - 3871460	3870656	N/A	A	32	G	37	P	UTR_3_PRIME	25	G	36	P	UTR_3_PRIME
AAEL000540	1.1	3834045 - 3871460	3870718	N/A	G	73	T	20	P	UTR_3_PRIME
AAEL000540	1.1	3834045 - 3871460	3870758	N/A	C	59	T	45	P	UTR_3_PRIME	24	T	10	P	UTR_3_PRIME
AAEL000540	1.1	3834045 - 3871460	3870812	N/A	G						24	A	7	P	UTR_3_PRIME
AAEL000540	1.1	3834045 - 3871460	3870849	N/A	A	47	T	25	P	UTR_3_PRIME
AAEL000540	1.1	3834045 - 3871460	3870889	N/A	A	N/C	T	N/C	P	UTR_3_PRIME	N/C	T	N/C	P	UTR_3_PRIME
AAEL000540	1.1	3834045 - 3871460	3870958	N/A	G	93	T	14	P	UTR_3_PRIME
AAEL000540	1.1	3834045 - 3871460	3870997	N/A	T	43	C	100	P	UTR_3_PRIME	35	C	104	P	UTR_3_PRIME
AAEL000540	1.1	3834045 - 3871460	3871099	N/A	A	56	G	15	P	UTR_3_PRIME
AAEL000540	1.1	3834045 - 3871460	3871146	N/A	T	31	A	39	P	UTR_3_PRIME	6	A	42	P	UTR_3_PRIME
AAEL000540	1.1	3834045 - 3871460	3871174	N/A	A	34	G	58	P	UTR_3_PRIME	21	G	72	P	UTR_3_PRIME
AAEL000540	1.1	3834045 - 3871460	3871268	N/A	G						97	T	15	P	UTR_3_PRIME
AAEL000540	1.1	3834045 - 3871460	3871306	N/A	G						67	C	19	P	UTR_3_PRIME
AAEL000540	1.1	3834045 - 3871460	3871310	N/A	A	69	T	36	P	UTR_3_PRIME	45	T	34	P	UTR_3_PRIME
AAEL000540	1.1	3834045 - 3871460	3871348	N/A	A	50	T	21	P	UTR_3_PRIME
AAEL000540	1.1	3834045 - 3871460	3871365	N/A	A	0	T	47	F	UTR_3_PRIME	18	T	14	P	UTR_3_PRIME
AAEL000540	1.1	3834045 - 3871460	3871433	N/A	A	3	G	3	P	UTR_3_PRIME
AAEL000541	1.1	3468578 - 3503004	3468666	N/A	G	355	A	64	P	UTR_5_PRIME
AAEL000541	1.1	3468578 - 3503004	3468715	N/A	A	293	T	45	P	UTR_5_PRIME
AAEL000541	1.1	3468578 - 3503004	3468738	N/A	C	83	A	201	P	UTR_5_PRIME	113	A	100	P	UTR_5_PRIME	243	A	327	P	UTR_5_PRIME
AAEL000541	1.1	3468578 - 3503004	3468769	N/A	A	53	T	161	P	UTR_5_PRIME	2	T	109	F	UTR_5_PRIME	191	T	231	P	UTR_5_PRIME
AAEL000541	1.1	3468578 - 3503004	3468859	N/A	T	97	A	210	P	UTR_5_PRIME						242	A	375	P	UTR_5_PRIME
AAEL000541	1.1	3468578 - 3503004	3502403	N/A	T	145	A	319	P	UTR_3_PRIME	362	A	149	P	UTR_3_PRIME
AAEL000541	1.1	3468578 - 3503004	3502460	N/A	G						335	A	121	P	UTR_3_PRIME
AAEL000541	1.1	3468578 - 3503004	3502473	N/A	C	184	T	243	P	UTR_3_PRIME
AAEL000541	1.1	3468578 - 3503004	3502508	N/A	A	202	G	293	P	UTR_3_PRIME	374	G	150	P	UTR_3_PRIME
AAEL000541	1.1	3468578 - 3503004	3502685	N/A	C	247	G	80	P	UTR_3_PRIME	420	G	115	P	UTR_3_PRIME
AAEL000541	1.1	3468578 - 3503004	3502751	N/A	C	258	A	135	P	UTR_3_PRIME
AAEL000541	1.1	3468578 - 3503004	3502757	N/A	G						391	A	139	P	UTR_3_PRIME
AAEL000541	1.1	3468578 - 3503004	3502808	N/A	A	190	G	143	P	UTR_3_PRIME
AAEL000541	1.1	3468578 - 3503004	3502825	N/A	A	170	G	168	P	UTR_3_PRIME
AAEL000541	1.1	3468578 - 3503004	3502947	N/A	A						99	T	22	P	UTR_3_PRIME
AAEL000544	1.1	372686 - 373601	373084	N/A	G	N/C	A	N/C	P	UTR_3_PRIME						N/C	A	N/C	P	UTR_3_PRIME
AAEL000544	1.1	372686 - 373601	373095	N/A	G	178	T	13	P	UTR_3_PRIME
AAEL000544	1.1	372686 - 373601	373141	N/A	G	199	T	65	P	UTR_3_PRIME	360	T	41	P	UTR_3_PRIME
AAEL000544	1.1	372686 - 373601	373149	N/A	G	182	T	68	P	UTR_3_PRIME	328	T	41	P	UTR_3_PRIME
AAEL000544	1.1	372686 - 373601	373237	N/A	T	32	C	41	P	UTR_3_PRIME	64	C	35	P	UTR_3_PRIME
AAEL000544	1.1	372686 - 373601	373294	N/A	G	43	A	23	P	UTR_3_PRIME	90	A	17	P	UTR_3_PRIME
AAEL000544	1.1	372686 - 373601	373439	N/A	T	46	C	32	P	UTR_3_PRIME	51	C	19	P	UTR_3_PRIME
AAEL000544	1.1	372686 - 373601	373591	N/A	G	34	A	10	P	UTR_3_PRIME	58	A	9	P	UTR_3_PRIME
AAEL000551	1.1	412310 - 432823	412477	N/A	G	1870	A	435	P	UTR_5_PRIME
AAEL000551	1.1	412310 - 432823	412529	N/A	A	1084	G	1099	P	UTR_5_PRIME	691	G	201	P	UTR_5_PRIME
AAEL000551	1.1	412310 - 432823	412564	N/A	A	1138	G	906	P	UTR_5_PRIME	712	G	189	P	UTR_5_PRIME
AAEL000551	1.1	412310 - 432823	412618	N/A	G	1122	A	1134	P	UTR_5_PRIME	302	A	718	P	UTR_5_PRIME
AAEL000551	1.1	412310 - 432823	412630	N/A	A	1497	G	1063	P	UTR_5_PRIME	889	G	238	P	UTR_5_PRIME
AAEL000551	1.1	412310 - 432823	412654	N/A	A	1358	G	766	P	UTR_5_PRIME	859	G	165	P	UTR_5_PRIME
AAEL000551	1.1	412310 - 432823	432645	N/A	C	39	T	1739	F	UTR_3_PRIME	2	T	1590	F	UTR_3_PRIME	1780	T	2649	P	UTR_3_PRIME
AAEL000551	1.1	412310 - 432823	432660	N/A	C	269	A	1558	P	UTR_3_PRIME	17	A	1582	F	UTR_3_PRIME	1851	A	2696	P	UTR_3_PRIME
AAEL000551	1.1	412310 - 432823	432807	N/A	T	14	A	3	P	UTR_3_PRIME
AAEL000559	1.1	944561 - 963999	944650	N/A	T	255	G	176	P	UTR_5_PRIME	96	G	86	P	UTR_5_PRIME
AAEL000559	1.1	944561 - 963999	963740	N/A	C						140	T	74	P	UTR_3_PRIME
AAEL000559	1.1	944561 - 963999	963776	N/A	T	274	C	217	P	UTR_3_PRIME
AAEL000559	1.1	944561 - 963999	963834	N/A	A	298	T	75	P	UTR_3_PRIME
AAEL000559	1.1	944561 - 963999	963967	N/A	G	15	A	4	P	UTR_3_PRIME
AAEL000559	1.1	944561 - 963999	963978	N/A	C	7	T	5	P	UTR_3_PRIME
AAEL000562	1.1	923285 - 938644	923311	N/A	T	13	A	2	P	UTR_3_PRIME
AAEL000562	1.1	923285 - 938644	923369	N/A	T	202	G	88	P	UTR_3_PRIME
AAEL000562	1.1	923285 - 938644	923390	N/A	G	279	T	110	P	UTR_3_PRIME
AAEL000562	1.1	923285 - 938644	923458	N/A	A	342	C	153	P	UTR_3_PRIME
AAEL000562	1.1	923285 - 938644	923603	N/A	T	308	A	37	P	UTR_3_PRIME	169	A	331	P	UTR_3_PRIME
AAEL000562	1.1	923285 - 938644	923619	N/A	A	290	C	76	P	UTR_3_PRIME
AAEL000562	1.1	923285 - 938644	938464	N/A	A	201	G	75	P	UTR_5_PRIME
AAEL000564	1.11	4261279 - 4289065	4261342	N/A	C	31	T	19	P	UTR_3_PRIME	39	T	9	P	UTR_3_PRIME
AAEL000564	1.11	4261279 - 4289065	4261382	N/A	T	5	C	38	P	UTR_3_PRIME	12	C	37	P	UTR_3_PRIME
AAEL000564	1.11	4261279 - 4289065	4261388	N/A	C	5	T	35	P	UTR_3_PRIME	12	T	38	P	UTR_3_PRIME
AAEL000564	1.11	4261279 - 4289065	4261597	N/A	G	N/C	T	N/C	F	UTR_3_PRIME	N/C	T	N/C	P	UTR_3_PRIME
AAEL000564	1.11	4261279 - 4289065	4261623	N/A	A	80	C	43	P	UTR_3_PRIME	69	C	75	P	UTR_3_PRIME
AAEL000564	1.11	4261279 - 4289065	4261680	N/A	G	124	A	41	P	UTR_3_PRIME
AAEL000564	1.11	4261279 - 4289065	4261710	N/A	A						261	G	20	P	UTR_3_PRIME
AAEL000564	1.11	4261279 - 4289065	4261942	N/A	G	17	A	130	P	UTR_3_PRIME	28	A	168	P	UTR_3_PRIME
AAEL000564	1.11	4261279 - 4289065	4262029	N/A	G	109	T	44	P	UTR_3_PRIME	208	T	74	P	UTR_3_PRIME
AAEL000564	1.11	4261279 - 4289065	4262039	N/A	C	115	A	38	P	UTR_3_PRIME	210	A	66	P	UTR_3_PRIME
AAEL000565	1.11	4172622 - 4181185	4181053	N/A	C	257	G	99	P	UTR_3_PRIME	293	G	22	P	UTR_3_PRIME
AAEL000565	1.11	4172622 - 4181185	4181067	N/A	A	253	G	79	P	UTR_3_PRIME
AAEL000565	1.11	4172622 - 4181185	4181069	N/A	A						204	T	41	P	UTR_3_PRIME
AAEL000565	1.11	4172622 - 4181185	4181099	N/A	A	37	G	221	P	UTR_3_PRIME	57	G	121	P	UTR_3_PRIME
AAEL000567	1.11	611769 - 653745	611816	N/A	A											421	T	359	P	UTR_3_PRIME
AAEL000567	1.11	611769 - 653745	611931	N/A	A	995	T	346	P	UTR_3_PRIME	261	T	537	P	UTR_3_PRIME
AAEL000567	1.11	611769 - 653745	611961	N/A	A	N/C	T	N/C	P	UTR_3_PRIME	N/C	T	N/C	P	UTR_3_PRIME
AAEL000567	1.11	611769 - 653745	612062	N/A	A	1139	T	1318	P	UTR_3_PRIME	510	T	872	P	UTR_3_PRIME	3998	T	872	P	UTR_3_PRIME
AAEL000567	1.11	611769 - 653745	612170	N/A	G	1893	A	364	P	UTR_3_PRIME
AAEL000567	1.11	611769 - 653745	612400	N/A	T						1064	A	255	P	UTR_3_PRIME
AAEL000567	1.11	611769 - 653745	612415	N/A	T	1441	A	1509	P	UTR_3_PRIME	557	A	846	P	UTR_3_PRIME	5200	A	904	P	UTR_3_PRIME
AAEL000567	1.11	611769 - 653745	612436	N/A	T	1481	A	1317	P	UTR_3_PRIME	807	A	519	P	UTR_3_PRIME	5006	A	830	P	UTR_3_PRIME
AAEL000567	1.11	611769 - 653745	612519	N/A	G						1231	A	245	P	UTR_3_PRIME
AAEL000572	1.11	3709475 - 3739898	3709487	N/A	A											24	T	5	P	UTR_3_PRIME
AAEL000572	1.11	3709475 - 3739898	3709597	N/A	G						557	A	67	P	UTR_3_PRIME
AAEL000572	1.11	3709475 - 3739898	3709806	N/A	C	351	A	91	P	UTR_3_PRIME
AAEL000572	1.11	3709475 - 3739898	3709841	N/A	A						614	G	91	P	UTR_3_PRIME
AAEL000574	1.11	3786815 - 3803542	3802730	N/A	G	21	A	576	F	UTR_3_PRIME	106	A	352	P	UTR_3_PRIME
AAEL000574	1.11	3786815 - 3803542	3802822	N/A	C	122	T	664	P	UTR_3_PRIME	372	T	280	P	UTR_3_PRIME
AAEL000574	1.11	3786815 - 3803542	3803141	N/A	T	114	A	291	P	UTR_3_PRIME	480	A	159	P	UTR_3_PRIME
AAEL000574	1.11	3786815 - 3803542	3803147	N/A	G	111	C	203	P	UTR_3_PRIME	446	C	126	P	UTR_3_PRIME
AAEL000574	1.11	3786815 - 3803542	3803182	N/A	T	143	A	268	P	UTR_3_PRIME	527	A	144	P	UTR_3_PRIME
AAEL000574	1.11	3786815 - 3803542	3803264	N/A	G	253	A	594	P	UTR_3_PRIME	949	A	199	P	UTR_3_PRIME
AAEL000574	1.11	3786815 - 3803542	3803278	N/A	A	281	G	666	P	UTR_3_PRIME	1009	G	230	P	UTR_3_PRIME
AAEL000574	1.11	3786815 - 3803542	3803309	N/A	G						926	C	109	P	UTR_3_PRIME
AAEL000574	1.11	3786815 - 3803542	3803337	N/A	G	35	A	812	F	UTR_3_PRIME	244	A	719	P	UTR_3_PRIME
AAEL000574	1.11	3786815 - 3803542	3803414	N/A	A						906	G	76	P	UTR_3_PRIME
AAEL000574	1.11	3786815 - 3803542	3803476	N/A	C						395	T	38	P	UTR_3_PRIME
AAEL000574	1.11	3786815 - 3803542	3803529	N/A	T	14	A	3	P	UTR_3_PRIME	11	A	3	P	UTR_3_PRIME	17	A	0	P	UTR_3_PRIME
AAEL000574	1.11	3786815 - 3803542	3803529	N/A	T	14	G	1	P	UTR_3_PRIME	11	G	0	P	UTR_3_PRIME	17	G	3	P	UTR_3_PRIME
AAEL000575	1.11	4502542 - 4504309	4504227	N/A	A	194	G	131	P	UTR_3_PRIME
AAEL000575	1.11	4502542 - 4504309	4504248	N/A	T						113	C	100	P	UTR_3_PRIME
AAEL000575	1.11	4502542 - 4504309	4504308	N/A	T	N/C	C	N/C	P	UTR_3_PRIME
AAEL000589	1.11	2246979 - 2281759	2281528	N/A	C	309	A	58	P	UTR_3_PRIME	431	A	123	P	UTR_3_PRIME	845	A	107	P	UTR_3_PRIME
AAEL000604	1.12	54705 - 68568	54873	N/A	G	175	A	43	P	UTR_5_PRIME
AAEL000604	1.12	54705 - 68568	54924	N/A	G	181	A	36	P	UTR_5_PRIME	154	A	55	P	UTR_5_PRIME
AAEL000604	1.12	54705 - 68568	68016	N/A	T	612	A	500	P	UTR_3_PRIME
AAEL000604	1.12	54705 - 68568	68219	N/A	A	860	T	131	P	UTR_3_PRIME
AAEL000604	1.12	54705 - 68568	68294	N/A	A	554	G	96	P	UTR_3_PRIME
AAEL000604	1.12	54705 - 68568	68366	N/A	A	484	G	247	P	UTR_3_PRIME	563	G	232	P	UTR_3_PRIME
AAEL000604	1.12	54705 - 68568	68426	N/A	C	534	T	64	P	UTR_3_PRIME
AAEL000604	1.12	54705 - 68568	68474	N/A	G	N/C	A	N/C	P	UTR_3_PRIME	N/C	A	N/C	P	UTR_3_PRIME
AAEL000604	1.12	54705 - 68568	68519	N/A	T						238	A	70	P	UTR_3_PRIME
AAEL000604	1.12	54705 - 68568	68533	N/A	A	315	G	84	P	UTR_3_PRIME
AAEL000608	1.12	460065 - 487815	486203	N/A	T	66	C	10	P	UTR_3_PRIME
AAEL000608	1.12	460065 - 487815	486226	N/A	T						59	C	31	P	UTR_3_PRIME	117	C	14	P	UTR_3_PRIME
AAEL000608	1.12	460065 - 487815	486358	N/A	T						21	A	19	P	UTR_3_PRIME	31	A	8	P	UTR_3_PRIME
AAEL000608	1.12	460065 - 487815	486365	N/A	G	18	A	13	P	UTR_3_PRIME	10	A	32	P	UTR_3_PRIME	34	A	8	P	UTR_3_PRIME
AAEL000608	1.12	460065 - 487815	486411	N/A	G						33	A	13	P	UTR_3_PRIME
AAEL000608	1.12	460065 - 487815	486488	N/A	T						21	C	22	P	UTR_3_PRIME	18	C	7	P	UTR_3_PRIME
AAEL000608	1.12	460065 - 487815	486533	N/A	T						20	C	20	P	UTR_3_PRIME	22	C	9	P	UTR_3_PRIME
AAEL000608	1.12	460065 - 487815	486594	N/A	T	270	G	104	P	UTR_3_PRIME
AAEL000608	1.12	460065 - 487815	486645	N/A	C	312	A	80	P	UTR_3_PRIME
AAEL000608	1.12	460065 - 487815	487572	N/A	C	186	T	76	P	UTR_3_PRIME
AAEL000608	1.12	460065 - 487815	487797	N/A	T						9	A	3	P	UTR_3_PRIME	18	A	1	P	UTR_3_PRIME
AAEL000608	1.12	460065 - 487815	487797	N/A	T						9	G	0	P	UTR_3_PRIME	18	G	3	P	UTR_3_PRIME
AAEL000620	1.12	2368646 - 2371042	2369338	N/A	C	90	T	356	P	UTR_3_PRIME	1	T	563	F	UTR_3_PRIME	406	T	325	P	UTR_3_PRIME
AAEL000620	1.12	2368646 - 2371042	2369354	N/A	T	267	C	102	P	UTR_3_PRIME	375	C	130	P	UTR_3_PRIME
AAEL000620	1.12	2368646 - 2371042	2369364	N/A	A	160	G	174	P	UTR_3_PRIME	120	G	329	P	UTR_3_PRIME	351	G	252	P	UTR_3_PRIME
AAEL000620	1.12	2368646 - 2371042	2369438	N/A	T	137	C	110	P	UTR_3_PRIME	74	C	225	P	UTR_3_PRIME	402	C	189	P	UTR_3_PRIME
AAEL000620	1.12	2368646 - 2371042	2369442	N/A	T	196	G	55	P	UTR_3_PRIME	229	G	72	P	UTR_3_PRIME
AAEL000620	1.12	2368646 - 2371042	2369468	N/A	T	105	A	293	P	UTR_3_PRIME	0	A	445	F	UTR_3_PRIME	481	A	275	P	UTR_3_PRIME
AAEL000620	1.12	2368646 - 2371042	2369525	N/A	A	331	T	415	P	UTR_3_PRIME	246	T	605	P	UTR_3_PRIME	508	T	545	P	UTR_3_PRIME
AAEL000620	1.12	2368646 - 2371042	2369587	N/A	G	97	A	669	P	UTR_3_PRIME	1	A	1040	F	UTR_3_PRIME	474	A	576	P	UTR_3_PRIME
AAEL000620	1.12	2368646 - 2371042	2369773	N/A	A	238	T	316	P	UTR_3_PRIME	194	T	539	P	UTR_3_PRIME	487	T	395	P	UTR_3_PRIME
AAEL000620	1.12	2368646 - 2371042	2369852	N/A	G	303	T	391	P	UTR_3_PRIME	237	T	600	P	UTR_3_PRIME	567	T	489	P	UTR_3_PRIME
AAEL000620	1.12	2368646 - 2371042	2369913	N/A	G	69	A	440	P	UTR_3_PRIME	0	A	628	F	UTR_3_PRIME	373	A	420	P	UTR_3_PRIME
AAEL000620	1.12	2368646 - 2371042	2369965	N/A	T	373	C	107	P	UTR_3_PRIME	459	C	162	P	UTR_3_PRIME
AAEL000620	1.12	2368646 - 2371042	2369998	N/A	A	174	G	306	P	UTR_3_PRIME	110	G	439	P	UTR_3_PRIME	431	G	383	P	UTR_3_PRIME
AAEL000620	1.12	2368646 - 2371042	2370001	N/A	C	413	T	72	P	UTR_3_PRIME	456	T	108	P	UTR_3_PRIME
AAEL000620	1.12	2368646 - 2371042	2370096	N/A	A	289	T	26	P	UTR_3_PRIME
AAEL000620	1.12	2368646 - 2371042	2370130	N/A	C	289	T	52	P	UTR_3_PRIME	323	T	45	P	UTR_3_PRIME
AAEL000620	1.12	2368646 - 2371042	2370214	N/A	T	142	C	183	P	UTR_3_PRIME	83	C	251	P	UTR_3_PRIME	293	C	253	P	UTR_3_PRIME
AAEL000620	1.12	2368646 - 2371042	2370257	N/A	G	32	A	189	P	UTR_3_PRIME	1	A	240	F	UTR_3_PRIME	203	A	182	P	UTR_3_PRIME
AAEL000620	1.12	2368646 - 2371042	2370345	N/A	G											225	T	26	P	UTR_3_PRIME
AAEL000620	1.12	2368646 - 2371042	2370352	N/A	T	33	C	116	P	UTR_3_PRIME	0	C	108	F	UTR_3_PRIME	155	C	84	P	UTR_3_PRIME
AAEL000620	1.12	2368646 - 2371042	2370377	N/A	T	35	A	77	P	UTR_3_PRIME	0	A	59	F	UTR_3_PRIME	159	A	39	P	UTR_3_PRIME
AAEL000620	1.12	2368646 - 2371042	2370434	N/A	T	28	C	78	P	UTR_3_PRIME	0	C	73	F	UTR_3_PRIME	183	C	76	P	UTR_3_PRIME
AAEL000620	1.12	2368646 - 2371042	2370451	N/A	A	28	C	95	P	UTR_3_PRIME	0	C	81	F	UTR_3_PRIME	180	C	75	P	UTR_3_PRIME
AAEL000620	1.12	2368646 - 2371042	2370484	N/A	T	106	A	11	P	UTR_3_PRIME	81	A	6	P	UTR_3_PRIME
AAEL000620	1.12	2368646 - 2371042	2370533	N/A	T	33	A	7	P	UTR_3_PRIME	1	A	3	P	UTR_3_PRIME
AAEL000620	1.12	2368646 - 2371042	2370586	N/A	C	72	T	26	P	UTR_3_PRIME	82	T	18	P	UTR_3_PRIME
AAEL000620	1.12	2368646 - 2371042	2370656	N/A	A	29	G	141	P	UTR_3_PRIME	0	G	178	F	UTR_3_PRIME	215	G	140	P	UTR_3_PRIME
AAEL000620	1.12	2368646 - 2371042	2370689	N/A	T	29	C	101	P	UTR_3_PRIME	0	C	128	F	UTR_3_PRIME	181	C	129	P	UTR_3_PRIME
AAEL000620	1.12	2368646 - 2371042	2370764	N/A	C	84	T	9	P	UTR_3_PRIME	85	T	8	P	UTR_3_PRIME
AAEL000620	1.12	2368646 - 2371042	2370792	N/A	C						102	T	9	P	UTR_3_PRIME
AAEL000620	1.12	2368646 - 2371042	2370798	N/A	G	34	T	68	P	UTR_3_PRIME	9	T	95	P	UTR_3_PRIME	171	T	111	P	UTR_3_PRIME
AAEL000620	1.12	2368646 - 2371042	2370845	N/A	G	23	A	98	P	UTR_3_PRIME	0	A	134	F	UTR_3_PRIME	159	A	150	P	UTR_3_PRIME
AAEL000620	1.12	2368646 - 2371042	2370880	N/A	C	146	T	21	P	UTR_3_PRIME	130	T	14	P	UTR_3_PRIME
AAEL000620	1.12	2368646 - 2371042	2370924	N/A	A	102	T	37	P	UTR_3_PRIME	128	T	23	P	UTR_3_PRIME
AAEL000620	1.12	2368646 - 2371042	2371011	N/A	A	N/C	G	N/C	P	UTR_3_PRIME	N/C	G	N/C	P	UTR_3_PRIME	N/C	G	N/C	P	UTR_3_PRIME
AAEL000641	1.13	666927 - 684062	667182	N/A	G	11	C	16	P	UTR_3_PRIME	12	C	14	P	UTR_3_PRIME
AAEL000641	1.13	666927 - 684062	667254	N/A	A											25	G	17	P	UTR_3_PRIME
AAEL000641	1.13	666927 - 684062	667281	N/A	A						42	G	4	P	UTR_3_PRIME	23	G	33	P	UTR_3_PRIME
AAEL000641	1.13	666927 - 684062	667439	N/A	T	406	C	28	P	UTR_3_PRIME						260	C	32	P	UTR_3_PRIME
AAEL000641	1.13	666927 - 684062	667447	N/A	A											334	T	29	P	UTR_3_PRIME
AAEL000641	1.13	666927 - 684062	667476	N/A	G	783	A	91	P	UTR_3_PRIME	785	A	59	P	UTR_3_PRIME	464	A	456	P	UTR_3_PRIME
AAEL000641	1.13	666927 - 684062	667492	N/A	A	827	G	78	P	UTR_3_PRIME	846	G	78	P	UTR_3_PRIME	464	G	620	P	UTR_3_PRIME
AAEL000641	1.13	666927 - 684062	667582	N/A	G	735	T	416	P	UTR_3_PRIME
AAEL000641	1.13	666927 - 684062	667875	N/A	T						4355	C	1509	P	UTR_3_PRIME
AAEL000641	1.13	666927 - 684062	667993	N/A	G	7029	T	1630	P	UTR_3_PRIME
AAEL000641	1.13	666927 - 684062	668021	N/A	T	8371	A	1752	P	UTR_3_PRIME
AAEL000641	1.13	666927 - 684062	668030	N/A	A	7945	T	1650	P	UTR_3_PRIME
AAEL000641	1.13	666927 - 684062	668124	N/A	A	9119	G	1203	P	UTR_3_PRIME	8177	G	1176	P	UTR_3_PRIME	4600	G	8350	P	UTR_3_PRIME
AAEL000641	1.13	666927 - 684062	668193	N/A	A	8934	G	1090	P	UTR_3_PRIME
AAEL000641	1.13	666927 - 684062	668205	N/A	T	9111	A	853	P	UTR_3_PRIME
AAEL000641	1.13	666927 - 684062	668265	N/A	G	8213	A	539	P	UTR_3_PRIME	6566	A	819	P	UTR_3_PRIME	3759	A	5957	P	UTR_3_PRIME
AAEL000641	1.13	666927 - 684062	683768	N/A	C	5374	G	637	P	UTR_5_PRIME
AAEL000641	1.13	666927 - 684062	683774	N/A	T						1450	C	103	P	UTR_5_PRIME	1331	C	1231	P	UTR_5_PRIME
AAEL000641	1.13	666927 - 684062	683910	N/A	T						332	G	24	P	UTR_5_PRIME
AAEL000641	1.13	666927 - 684062	683920	N/A	T						307	C	56	P	UTR_5_PRIME	261	C	873	P	UTR_5_PRIME
AAEL000641	1.13	666927 - 684062	683941	N/A	G						311	T	51	P	UTR_5_PRIME	319	T	898	P	UTR_5_PRIME
AAEL000641	1.13	666927 - 684062	683961	N/A	G	739	A	154	P	UTR_5_PRIME	360	A	34	P	UTR_5_PRIME
AAEL000641	1.13	666927 - 684062	684003	N/A	A	498	G	44	P	UTR_5_PRIME	236	G	24	P	UTR_5_PRIME
AAEL000641	1.13	666927 - 684062	684023	N/A	G						170	A	27	P	UTR_5_PRIME	171	A	438	P	UTR_5_PRIME
AAEL000647	1.13	1043133 - 1045441	1045245	N/A	C	39	T	27	P	UTR_3_PRIME
AAEL000649	1.13	581126 - 622937	581163	N/A	T	75	C	100	P	UTR_3_PRIME
AAEL000649	1.13	581126 - 622937	581197	N/A	A	101	C	101	P	UTR_3_PRIME	175	C	46	P	UTR_3_PRIME	107	C	234	P	UTR_3_PRIME
AAEL000649	1.13	581126 - 622937	581254	N/A	T						275	C	38	P	UTR_3_PRIME	162	C	386	P	UTR_3_PRIME
AAEL000649	1.13	581126 - 622937	581263	N/A	G	169	A	157	P	UTR_3_PRIME
AAEL000649	1.13	581126 - 622937	581278	N/A	G						247	A	24	P	UTR_3_PRIME
AAEL000655	1.13	1167336 - 1172853	1167389	N/A	A	91	G	76	P	UTR_3_PRIME	203	G	32	P	UTR_3_PRIME	160	G	308	P	UTR_3_PRIME
AAEL000655	1.13	1167336 - 1172853	1167462	N/A	T	265	A	102	P	UTR_3_PRIME	507	A	56	P	UTR_3_PRIME	579	A	366	P	UTR_3_PRIME
AAEL000655	1.13	1167336 - 1172853	1167485	N/A	T	260	G	89	P	UTR_3_PRIME	491	G	43	P	UTR_3_PRIME	466	G	374	P	UTR_3_PRIME
AAEL000655	1.13	1167336 - 1172853	1167566	N/A	G	289	A	92	P	UTR_3_PRIME	547	A	52	P	UTR_3_PRIME	501	A	336	P	UTR_3_PRIME
AAEL000655	1.13	1167336 - 1172853	1167628	N/A	C	318	T	44	P	UTR_3_PRIME						605	T	132	P	UTR_3_PRIME
AAEL000655	1.13	1167336 - 1172853	1167641	N/A	T											591	A	58	P	UTR_3_PRIME
AAEL000655	1.13	1167336 - 1172853	1167722	N/A	T	236	C	19	P	UTR_3_PRIME						524	C	61	P	UTR_3_PRIME
AAEL000655	1.13	1167336 - 1172853	1167740	N/A	T											501	A	37	P	UTR_3_PRIME
AAEL000655	1.13	1167336 - 1172853	1172759	N/A	T	291	A	33	P	UTR_5_PRIME
AAEL000655	1.13	1167336 - 1172853	1172784	N/A	C	237	T	31	P	UTR_5_PRIME						662	T	73	P	UTR_5_PRIME
AAEL000655	1.13	1167336 - 1172853	1172839	N/A	G						4	A	6	P	UTR_5_PRIME
AAEL000657	1.13	1148941 - 1150098	1149093	N/A	G						63	A	13	P	UTR_3_PRIME
AAEL000657	1.13	1148941 - 1150098	1149348	N/A	T						329	C	76	P	UTR_3_PRIME
AAEL000657	1.13	1148941 - 1150098	1149784	N/A	T						N/C	A	N/C	P	UTR_5_PRIME	N/C	A	N/C	P	UTR_5_PRIME
AAEL000657	1.13	1148941 - 1150098	1149791	N/A	T											915	C	79	P	UTR_5_PRIME
AAEL000657	1.13	1148941 - 1150098	1149890	N/A	C											973	A	75	P	UTR_5_PRIME
AAEL000657	1.13	1148941 - 1150098	1150035	N/A	G											285	A	45	P	UTR_5_PRIME
AAEL000659	1.13	433892 - 434887	433895	N/A	A											11	G	3	P	UTR_3_PRIME
AAEL000659	1.13	433892 - 434887	434802	N/A	A	135	T	38	P	UTR_5_PRIME
AAEL000659	1.13	433892 - 434887	434818	N/A	G	54	A	67	P	UTR_5_PRIME	29	A	185	P	UTR_5_PRIME
AAEL000659	1.13	433892 - 434887	434830	N/A	A	82	C	15	P	UTR_5_PRIME	100	C	52	P	UTR_5_PRIME
AAEL000667	1.13	1013153 - 1029340	1013155	N/A	G	0	A	3	F	UTR_3_PRIME						8	A	6	P	UTR_3_PRIME
AAEL000667	1.13	1013153 - 1029340	1013187	N/A	A											29	T	4	P	UTR_3_PRIME
AAEL000667	1.13	1013153 - 1029340	1013245	N/A	C	80	T	20	P	UTR_3_PRIME	70	T	41	P	UTR_3_PRIME
AAEL000669	1.13	1249369 - 1265149	1265030	N/A	C	50	A	230	P	UTR_5_PRIME	72	A	69	P	UTR_5_PRIME	210	A	255	P	UTR_5_PRIME
AAEL000669	1.13	1249369 - 1265149	1265118	N/A	A	27	T	16	P	UTR_5_PRIME	19	T	6	P	UTR_5_PRIME	36	T	22	P	UTR_5_PRIME
AAEL000670	1.13	1178106 - 1179580	1178158	N/A	T	430	G	40	P	UTR_5_PRIME						571	G	176	P	UTR_5_PRIME
AAEL000670	1.13	1178106 - 1179580	1178179	N/A	T	643	C	52	P	UTR_5_PRIME	35	C	159	P	UTR_5_PRIME
AAEL000670	1.13	1178106 - 1179580	1179358	N/A	T	232	C	155	P	UTR_3_PRIME						318	C	355	P	UTR_3_PRIME
AAEL000670	1.13	1178106 - 1179580	1179374	N/A	G	240	A	164	P	UTR_3_PRIME	403	A	87	P	UTR_3_PRIME	300	A	305	P	UTR_3_PRIME
AAEL000670	1.13	1178106 - 1179580	1179384	N/A	G	317	C	97	P	UTR_3_PRIME						494	C	134	P	UTR_3_PRIME
AAEL000670	1.13	1178106 - 1179580	1179394	N/A	T	413	A	44	P	UTR_3_PRIME	414	A	209	P	UTR_3_PRIME
AAEL000670	1.13	1178106 - 1179580	1179484	N/A	T	223	A	70	P	UTR_3_PRIME						172	A	149	P	UTR_3_PRIME
AAEL000670	1.13	1178106 - 1179580	1179499	N/A	T	149	A	65	P	UTR_3_PRIME	196	A	147	P	UTR_3_PRIME	152	A	57	P	UTR_3_PRIME
AAEL000670	1.13	1178106 - 1179580	1179516	N/A	T	99	G	17	P	UTR_3_PRIME	147	G	79	P	UTR_3_PRIME
AAEL000670	1.13	1178106 - 1179580	1179560	N/A	A											12	G	3	P	UTR_3_PRIME
AAEL000670	1.13	1178106 - 1179580	1179562	N/A	A	19	G	2	P	UTR_3_PRIME	17	G	6	P	UTR_3_PRIME
AAEL000672	1.13	437581 - 459422	437607	N/A	C	277	T	113	P	UTR_5_PRIME	31	T	247	P	UTR_5_PRIME	338	T	73	P	UTR_5_PRIME
AAEL000672	1.13	437581 - 459422	437638	N/A	T	451	C	276	P	UTR_5_PRIME	50	C	562	P	UTR_5_PRIME	548	C	490	P	UTR_5_PRIME
AAEL000672	1.13	437581 - 459422	437711	N/A	T	595	G	566	P	UTR_5_PRIME
AAEL000672	1.13	437581 - 459422	437998	N/A	T	1071	G	311	P	UTR_5_PRIME	322	G	1014	P	UTR_5_PRIME
AAEL000672	1.13	437581 - 459422	458498	N/A	A	1241	G	113	P	UTR_3_PRIME
AAEL000672	1.13	437581 - 459422	458538	N/A	A	1028	G	238	P	UTR_3_PRIME
AAEL000672	1.13	437581 - 459422	458711	N/A	C	1183	T	336	P	UTR_3_PRIME
AAEL000672	1.13	437581 - 459422	458721	N/A	T	636	C	708	P	UTR_3_PRIME
AAEL000672	1.13	437581 - 459422	458727	N/A	A	1362	G	146	P	UTR_3_PRIME
AAEL000672	1.13	437581 - 459422	458851	N/A	C	1157	T	297	P	UTR_3_PRIME
AAEL000672	1.13	437581 - 459422	458853	N/A	C	1258	T	294	P	UTR_3_PRIME	960	T	763	P	UTR_3_PRIME
AAEL000672	1.13	437581 - 459422	459013	N/A	A	0	T	277	F	UTR_3_PRIME	62	T	287	P	UTR_3_PRIME
AAEL000672	1.13	437581 - 459422	459065	N/A	G	0	T	156	F	UTR_3_PRIME	39	T	145	P	UTR_3_PRIME
AAEL000672	1.13	437581 - 459422	459119	N/A	G	159	T	24	P	UTR_3_PRIME
AAEL000672	1.13	437581 - 459422	459128	N/A	A	116	G	95	P	UTR_3_PRIME	33	G	199	P	UTR_3_PRIME
AAEL000672	1.13	437581 - 459422	459174	N/A	C	200	T	85	P	UTR_3_PRIME	33	T	251	P	UTR_3_PRIME
AAEL000672	1.13	437581 - 459422	459183	N/A	A	150	T	115	P	UTR_3_PRIME
AAEL000672	1.13	437581 - 459422	459306	N/A	A	44	G	20	P	UTR_3_PRIME
AAEL000672	1.13	437581 - 459422	459324	N/A	G	17	A	11	P	UTR_3_PRIME
AAEL000672	1.13	437581 - 459422	459342	N/A	A	14	T	9	P	UTR_3_PRIME
AAEL000672	1.13	437581 - 459422	459401	N/A	G	0	A	4	F	UTR_3_PRIME	1	A	15	F	UTR_3_PRIME
AAEL000674	1.13	688421 - 691457	691424	N/A	C	11	G	10	P	UTR_3_PRIME						8	G	11	P	UTR_3_PRIME
AAEL000677	1.13	1138460 - 1139517	1138532	N/A	A	N/C	T	N/C	P	UTR_5_PRIME	N/C	T	N/C	P	UTR_5_PRIME	N/C	T	N/C	P	UTR_5_PRIME
AAEL000677	1.13	1138460 - 1139517	1138576	N/A	T	18	C	192	P	UTR_5_PRIME	198	C	91	P	UTR_5_PRIME	258	C	165	P	UTR_5_PRIME
AAEL000677	1.13	1138460 - 1139517	1138629	N/A	A	N/C	G	N/C	P	UTR_5_PRIME	N/C	G	N/C	P	UTR_5_PRIME	N/C	G	N/C	P	UTR_5_PRIME
AAEL000677	1.13	1138460 - 1139517	1138680	N/A	A						334	G	62	P	UTR_5_PRIME
AAEL000679	1.14	404718 - 405379	404718	N/A	A	8	T	2	P	UTR_3_PRIME
AAEL000679	1.14	404718 - 405379	404754	N/A	C						71	T	62	P	UTR_3_PRIME
AAEL000679	1.14	404718 - 405379	404839	N/A	T	458	A	162	P	UTR_3_PRIME	297	A	317	P	UTR_3_PRIME
AAEL000679	1.14	404718 - 405379	404848	N/A	C	679	T	51	P	UTR_3_PRIME	624	T	76	P	UTR_3_PRIME
AAEL000679	1.14	404718 - 405379	404889	N/A	G						610	A	567	P	UTR_3_PRIME
AAEL000679	1.14	404718 - 405379	404893	N/A	C	1044	T	147	P	UTR_3_PRIME
AAEL000679	1.14	404718 - 405379	405276	N/A	G						612	A	189	P	UTR_5_PRIME
AAEL000679	1.14	404718 - 405379	405293	N/A	G	N/C	A	N/C	P	UTR_5_PRIME	N/C	A	N/C	P	UTR_5_PRIME
AAEL000679	1.14	404718 - 405379	405294	N/A	A	N/C	G	N/C	P	UTR_5_PRIME	N/C	G	N/C	P	UTR_5_PRIME
AAEL000679	1.14	404718 - 405379	405331	N/A	G	935	A	177	P	UTR_5_PRIME
AAEL000679	1.14	404718 - 405379	405356	N/A	T						180	A	50	P	UTR_5_PRIME
AAEL000682	1.14	1326091 - 1372056	1326095	N/A	T											3	C	2	P	UTR_3_PRIME
AAEL000682	1.14	1326091 - 1372056	1326156	N/A	A											82	T	12	P	UTR_3_PRIME
AAEL000682	1.14	1326091 - 1372056	1326351	N/A	T	119	C	11	P	UTR_3_PRIME
AAEL000682	1.14	1326091 - 1372056	1326437	N/A	A	6	T	84	P	UTR_3_PRIME	22	T	115	P	UTR_3_PRIME	299	T	32	P	UTR_3_PRIME
AAEL000682	1.14	1326091 - 1372056	1326467	N/A	A	0	T	91	F	UTR_3_PRIME	18	T	93	P	UTR_3_PRIME	295	T	25	P	UTR_3_PRIME
AAEL000682	1.14	1326091 - 1372056	1326490	N/A	A	0	G	108	F	UTR_3_PRIME	18	G	65	P	UTR_3_PRIME	315	G	24	P	UTR_3_PRIME
AAEL000682	1.14	1326091 - 1372056	1326529	N/A	A	N/C	G	N/C	P	UTR_3_PRIME	N/C	G	N/C	P	UTR_3_PRIME
AAEL000682	1.14	1326091 - 1372056	1326548	N/A	A						111	G	33	P	UTR_3_PRIME
AAEL000682	1.14	1326091 - 1372056	1326601	N/A	A	119	C	9	P	UTR_3_PRIME	93	C	33	P	UTR_3_PRIME
AAEL000682	1.14	1326091 - 1372056	1326608	N/A	G	23	A	99	P	UTR_3_PRIME	35	A	91	P	UTR_3_PRIME
AAEL000682	1.14	1326091 - 1372056	1326648	N/A	C	127	T	15	P	UTR_3_PRIME
AAEL000682	1.14	1326091 - 1372056	1326960	N/A	T	315	C	24	P	UTR_3_PRIME	252	C	158	P	UTR_3_PRIME
AAEL000682	1.14	1326091 - 1372056	1326996	N/A	G						344	T	54	P	UTR_3_PRIME	562	T	146	P	UTR_3_PRIME
AAEL000682	1.14	1326091 - 1372056	1327125	N/A	A	27	G	371	P	UTR_3_PRIME	86	G	471	P	UTR_3_PRIME	649	G	115	P	UTR_3_PRIME
AAEL000682	1.14	1326091 - 1372056	1327236	N/A	C	156	T	200	P	UTR_3_PRIME	305	T	137	P	UTR_3_PRIME
AAEL000682	1.14	1326091 - 1372056	1327299	N/A	G	266	A	25	P	UTR_3_PRIME	196	A	55	P	UTR_3_PRIME
AAEL000682	1.14	1326091 - 1372056	1327318	N/A	A						172	T	32	P	UTR_3_PRIME
AAEL000682	1.14	1326091 - 1372056	1327346	N/A	C	267	T	21	P	UTR_3_PRIME	184	T	31	P	UTR_3_PRIME
AAEL000682	1.14	1326091 - 1372056	1327381	N/A	T	1	C	316	F	UTR_3_PRIME	47	C	267	P	UTR_3_PRIME
AAEL000682	1.14	1326091 - 1372056	1327539	N/A	G	242	T	35	P	UTR_3_PRIME
AAEL000682	1.14	1326091 - 1372056	1327542	N/A	A	133	T	129	P	UTR_3_PRIME	289	T	131	P	UTR_3_PRIME
AAEL000682	1.14	1326091 - 1372056	1327553	N/A	T						372	A	61	P	UTR_3_PRIME
AAEL000682	1.14	1326091 - 1372056	1327579	N/A	C	299	G	41	P	UTR_3_PRIME
AAEL000682	1.14	1326091 - 1372056	1327634	N/A	A						605	T	94	P	UTR_3_PRIME	768	T	167	P	UTR_3_PRIME
AAEL000682	1.14	1326091 - 1372056	1327686	N/A	T	414	A	60	P	UTR_3_PRIME
AAEL000682	1.14	1326091 - 1372056	1327696	N/A	G	1	A	504	F	UTR_3_PRIME	69	A	684	P	UTR_3_PRIME	826	A	155	P	UTR_3_PRIME
AAEL000682	1.14	1326091 - 1372056	1327743	N/A	T	596	C	63	P	UTR_3_PRIME	744	C	87	P	UTR_3_PRIME	948	C	189	P	UTR_3_PRIME
AAEL000692	1.14	1301997 - 1316291	1302012	N/A	A											4	T	3	P	UTR_3_PRIME
AAEL000692	1.14	1301997 - 1316291	1302035	N/A	A	12	G	10	P	UTR_3_PRIME	9	G	23	P	UTR_3_PRIME
AAEL000692	1.14	1301997 - 1316291	1316179	N/A	T						178	A	14	P	UTR_5_PRIME	331	A	49	P	UTR_5_PRIME
AAEL000692	1.14	1301997 - 1316291	1316190	N/A	T	195	C	57	P	UTR_5_PRIME	131	C	52	P	UTR_5_PRIME	317	C	49	P	UTR_5_PRIME
AAEL000692	1.14	1301997 - 1316291	1316201	N/A	G	215	A	28	P	UTR_5_PRIME
AAEL000692	1.14	1301997 - 1316291	1316275	N/A	G						37	A	7	P	UTR_5_PRIME
AAEL000703	1.14	1196965 - 1237296	1197129	N/A	A	1289	T	748	P	UTR_5_PRIME	527	T	775	P	UTR_5_PRIME	2522	T	473	P	UTR_5_PRIME
AAEL000703	1.14	1196965 - 1237296	1236577	N/A	C	2243	T	240	P	UTR_3_PRIME
AAEL000703	1.14	1196965 - 1237296	1236612	N/A	G	2265	A	300	P	UTR_3_PRIME
AAEL000703	1.14	1196965 - 1237296	1236727	N/A	A	1903	G	840	P	UTR_3_PRIME	2446	G	178	P	UTR_3_PRIME	3501	G	630	P	UTR_3_PRIME
AAEL000703	1.14	1196965 - 1237296	1236735	N/A	G	1591	A	1286	P	UTR_3_PRIME	2231	A	526	P	UTR_3_PRIME	3800	A	668	P	UTR_3_PRIME
AAEL000703	1.14	1196965 - 1237296	1237085	N/A	A						2379	C	375	P	UTR_3_PRIME
AAEL000703	1.14	1196965 - 1237296	1237133	N/A	A	1259	C	282	P	UTR_3_PRIME
AAEL000703	1.14	1196965 - 1237296	1237141	N/A	G						1725	A	254	P	UTR_3_PRIME
AAEL000703	1.14	1196965 - 1237296	1237165	N/A	T						1599	C	223	P	UTR_3_PRIME
AAEL000703	1.14	1196965 - 1237296	1237215	N/A	C	498	A	34	P	UTR_3_PRIME
AAEL000706	1.14	1073926 - 1086472	1073928	N/A	T						2	C	2	P	UTR_3_PRIME
AAEL000706	1.14	1073926 - 1086472	1073944	N/A	C						12	T	5	P	UTR_3_PRIME
AAEL000706	1.14	1073926 - 1086472	1073983	N/A	T	85	C	9	P	UTR_3_PRIME
AAEL000706	1.14	1073926 - 1086472	1074102	N/A	A	557	C	171	P	UTR_3_PRIME						1241	C	229	P	UTR_3_PRIME
AAEL000706	1.14	1073926 - 1086472	1074150	N/A	T	505	C	408	P	UTR_3_PRIME	955	C	67	P	UTR_3_PRIME	1386	C	268	P	UTR_3_PRIME
AAEL000706	1.14	1073926 - 1086472	1074258	N/A	T	398	A	249	P	UTR_3_PRIME						1412	A	212	P	UTR_3_PRIME
AAEL000708	1.14	393311 - 394480	393411	N/A	T											306	C	56	P	UTR_5_PRIME
AAEL000708	1.14	393311 - 394480	394464	N/A	A						0	G	3	F	UTR_3_PRIME
AAEL000708	1.14	393311 - 394480	394473	N/A	T											11	G	4	P	UTR_3_PRIME
AAEL000711	1.14	928286 - 965599	928350	N/A	C	N/C	T	N/C	P	UTR_5_PRIME
AAEL000711	1.14	928286 - 965599	928524	N/A	C						45	A	9	P	UTR_5_PRIME
AAEL000711	1.14	928286 - 965599	928532	N/A	T	6	C	79	F	UTR_5_PRIME	0	C	69	F	UTR_5_PRIME
AAEL000711	1.14	928286 - 965599	928557	N/A	G	19	A	111	P	UTR_5_PRIME	19	A	82	P	UTR_5_PRIME
AAEL000711	1.14	928286 - 965599	928604	N/A	G	228	A	44	P	UTR_5_PRIME
AAEL000711	1.14	928286 - 965599	948159	N/A	C	35	A	8	P	UTR_5_PRIME
AAEL000711	1.14	928286 - 965599	948161	N/A	G	40	A	4	P	UTR_5_PRIME	9	A	52	P	UTR_5_PRIME
AAEL000711	1.14	928286 - 965599	948481	N/A	A	214	T	18	P	UTR_5_PRIME
AAEL000711	1.14	928286 - 965599	948687	N/A	A	103	C	101	P	UTR_5_PRIME
AAEL000711	1.14	928286 - 965599	948763	N/A	T	86	C	148	P	UTR_5_PRIME
AAEL000711	1.14	928286 - 965599	965043	N/A	T	145	C	47	P	UTR_5_PRIME
AAEL000711	1.14	928286 - 965599	965055	N/A	A	165	G	18	P	UTR_5_PRIME
AAEL000711	1.14	928286 - 965599	965104	N/A	G	87	A	47	P	UTR_5_PRIME	171	A	13	P	UTR_5_PRIME
AAEL000711	1.14	928286 - 965599	965200	N/A	T	41	C	14	P	UTR_5_PRIME
AAEL000711	1.14	928286 - 965599	965480	N/A	A	54	C	47	P	UTR_3_PRIME
AAEL000711	1.14	928286 - 965599	965510	N/A	T	49	G	8	P	UTR_3_PRIME
AAEL000711	1.14	928286 - 965599	965518	N/A	T	16	C	17	P	UTR_3_PRIME
AAEL000713	1.14	1104870 - 1173998	1172573	N/A	T						3039	A	569	P	UTR_3_PRIME
AAEL000713	1.14	1104870 - 1173998	1172724	N/A	A						3626	T	684	P	UTR_3_PRIME
AAEL000713	1.14	1104870 - 1173998	1172969	N/A	T	2094	A	1938	P	UTR_3_PRIME	3251	A	579	P	UTR_3_PRIME
AAEL000713	1.14	1104870 - 1173998	1173043	N/A	G	2317	A	1990	P	UTR_3_PRIME	2764	A	1380	P	UTR_3_PRIME
AAEL000713	1.14	1104870 - 1173998	1173228	N/A	T	1998	C	1359	P	UTR_3_PRIME
AAEL000713	1.14	1104870 - 1173998	1173309	N/A	G						3973	A	309	P	UTR_3_PRIME
AAEL000713	1.14	1104870 - 1173998	1173331	N/A	G	2051	A	1903	P	UTR_3_PRIME	3080	A	1484	P	UTR_3_PRIME
AAEL000713	1.14	1104870 - 1173998	1173362	N/A	A	2257	G	1681	P	UTR_3_PRIME
AAEL000713	1.14	1104870 - 1173998	1173826	N/A	A	2040	G	1535	P	UTR_3_PRIME	4019	G	267	P	UTR_3_PRIME
AAEL000713	1.14	1104870 - 1173998	1173881	N/A	T	N/C	A	N/C	P	UTR_3_PRIME	N/C	A	N/C	P	UTR_3_PRIME
AAEL000713	1.14	1104870 - 1173998	1173993	N/A	A	42	G	5	P	UTR_3_PRIME						77	G	8	P	UTR_3_PRIME
AAEL000713	1.14	1104870 - 1173998	1173996	N/A	C	2	A	13	P	UTR_3_PRIME	10	A	13	P	UTR_3_PRIME	5	A	21	P	UTR_3_PRIME
AAEL000716	1.14	968630 - 979473	968687	N/A	C	189	A	31	P	UTR_3_PRIME
AAEL000716	1.14	968630 - 979473	968741	N/A	C	306	G	47	P	UTR_3_PRIME	77	G	120	P	UTR_3_PRIME
AAEL000716	1.14	968630 - 979473	968792	N/A	A	35	C	140	P	UTR_3_PRIME	25	C	57	P	UTR_3_PRIME
AAEL000716	1.14	968630 - 979473	968809	N/A	A	36	C	78	P	UTR_3_PRIME	24	C	26	P	UTR_3_PRIME
AAEL000716	1.14	968630 - 979473	968842	N/A	C	39	T	67	P	UTR_3_PRIME	29	T	100	P	UTR_3_PRIME
AAEL000716	1.14	968630 - 979473	968866	N/A	T	64	C	56	P	UTR_3_PRIME	35	C	158	P	UTR_3_PRIME
AAEL000716	1.14	968630 - 979473	968906	N/A	A	102	T	87	P	UTR_3_PRIME
AAEL000716	1.14	968630 - 979473	968921	N/A	T	108	G	89	P	UTR_3_PRIME
AAEL000716	1.14	968630 - 979473	968930	N/A	A	N/C	G	N/C	P	UTR_3_PRIME	N/C	G	N/C	P	UTR_3_PRIME	N/C	G	N/C	P	UTR_3_PRIME
AAEL000716	1.14	968630 - 979473	968936	N/A	A	N/C	G	N/C	P	UTR_3_PRIME	N/C	G	N/C	P	UTR_3_PRIME	N/C	G	N/C	P	UTR_3_PRIME
AAEL000716	1.14	968630 - 979473	970902	N/A	T	223	C	179	P	UTR_5_PRIME	291	C	39	P	UTR_5_PRIME
AAEL000716	1.14	968630 - 979473	979394	N/A	A	130	G	13	P	UTR_5_PRIME
AAEL000716	1.14	968630 - 979473	979464	N/A	T	17	C	8	P	UTR_5_PRIME	31	C	5	P	UTR_5_PRIME	54	C	8	P	UTR_5_PRIME
AAEL000719	1.14	633022 - 702409	633072	N/A	T						0	A	13	F	UTR_3_PRIME
AAEL000719	1.14	633022 - 702409	633082	N/A	G						0	A	13	F	UTR_3_PRIME
AAEL000719	1.14	633022 - 702409	633115	N/A	C	0	T	7	F	UTR_3_PRIME	0	T	6	F	UTR_3_PRIME	759	T	51	P	UTR_3_PRIME
AAEL000719	1.14	633022 - 702409	633140	N/A	G	0	T	16	F	UTR_3_PRIME	0	T	12	F	UTR_3_PRIME
AAEL000719	1.14	633022 - 702409	633159	N/A	G	19	T	7	P	UTR_3_PRIME	13	T	3	P	UTR_3_PRIME
AAEL000719	1.14	633022 - 702409	633168	N/A	C	0	T	44	F	UTR_3_PRIME	0	T	44	F	UTR_3_PRIME	766	T	122	P	UTR_3_PRIME
AAEL000719	1.14	633022 - 702409	702381	N/A	G	164	A	15	P	UTR_5_PRIME	179	A	52	P	UTR_5_PRIME
AAEL000719	1.14	633022 - 702409	702388	N/A	G	68	A	143	P	UTR_5_PRIME	97	A	143	P	UTR_5_PRIME
AAEL000728	1.15	252204 - 381409	252244	N/A	G											260	A	23	P	UTR_5_PRIME
AAEL000728	1.15	252204 - 381409	252365	N/A	A											650	T	59	P	UTR_5_PRIME
AAEL000728	1.15	252204 - 381409	252408	N/A	G	179	A	124	P	UTR_5_PRIME
AAEL000728	1.15	252204 - 381409	252413	N/A	T	204	G	57	P	UTR_5_PRIME	233	G	146	P	UTR_5_PRIME
AAEL000728	1.15	252204 - 381409	252429	N/A	T	116	G	84	P	UTR_5_PRIME						728	G	94	P	UTR_5_PRIME
AAEL000728	1.15	252204 - 381409	252457	N/A	A	141	T	81	P	UTR_5_PRIME						788	T	90	P	UTR_5_PRIME
AAEL000728	1.15	252204 - 381409	252509	N/A	G	206	A	233	P	UTR_5_PRIME
AAEL000728	1.15	252204 - 381409	252547	N/A	G	200	A	246	P	UTR_5_PRIME
AAEL000728	1.15	252204 - 381409	252605	N/A	A	242	G	299	P	UTR_5_PRIME
AAEL000728	1.15	252204 - 381409	252688	N/A	A	215	G	348	P	UTR_5_PRIME						1018	G	135	P	UTR_5_PRIME
AAEL000730	1.15	433117 - 457959	433118	N/A	T	0	A	8	F	UTR_3_PRIME	5	A	5	P	UTR_3_PRIME	24	A	5	P	UTR_3_PRIME
AAEL000730	1.15	433117 - 457959	433132	N/A	T						7	C	4	P	UTR_3_PRIME
AAEL000730	1.15	433117 - 457959	433423	N/A	G						152	A	131	P	UTR_3_PRIME
AAEL000730	1.15	433117 - 457959	433435	N/A	C	61	A	129	P	UTR_3_PRIME	0	A	284	F	UTR_3_PRIME	277	A	159	P	UTR_3_PRIME
AAEL000730	1.15	433117 - 457959	433446	N/A	G	149	A	29	P	UTR_3_PRIME	177	A	98	P	UTR_3_PRIME
AAEL000730	1.15	433117 - 457959	433774	N/A	C	263	A	152	P	UTR_3_PRIME	533	A	59	P	UTR_3_PRIME	546	A	259	P	UTR_3_PRIME
AAEL000730	1.15	433117 - 457959	433794	N/A	T	279	A	134	P	UTR_3_PRIME	562	A	60	P	UTR_3_PRIME	595	A	281	P	UTR_3_PRIME
AAEL000732	1.15	1357687 - 1359891	1359448	N/A	C	130	T	16	P	UTR_3_PRIME
AAEL000732	1.15	1357687 - 1359891	1359631	N/A	T	20	G	3	P	UTR_3_PRIME
AAEL000737	1.15	202445 - 217064	213128	N/A	T	0	C	432	F	UTR_3_PRIME	0	C	532	F	UTR_3_PRIME	377	C	370	P	UTR_3_PRIME
AAEL000737	1.15	202445 - 217064	213185	N/A	A	280	G	239	P	UTR_3_PRIME
AAEL000737	1.15	202445 - 217064	213260	N/A	A	276	T	219	P	UTR_3_PRIME
AAEL000737	1.15	202445 - 217064	213278	N/A	T						439	G	240	P	UTR_3_PRIME
AAEL000737	1.15	202445 - 217064	213360	N/A	C											461	T	33	P	UTR_3_PRIME
AAEL000737	1.15	202445 - 217064	213385	N/A	A	18	G	234	P	UTR_3_PRIME	91	G	170	P	UTR_3_PRIME	200	G	167	P	UTR_3_PRIME
AAEL000737	1.15	202445 - 217064	213459	N/A	T	125	A	97	P	UTR_3_PRIME
AAEL000737	1.15	202445 - 217064	213469	N/A	G	202	A	16	P	UTR_3_PRIME	200	A	76	P	UTR_3_PRIME
AAEL000737	1.15	202445 - 217064	213484	N/A	G	1	A	147	F	UTR_3_PRIME	1	A	167	F	UTR_3_PRIME	167	A	93	P	UTR_3_PRIME
AAEL000737	1.15	202445 - 217064	213504	N/A	T	62	C	18	P	UTR_3_PRIME	69	C	13	P	UTR_3_PRIME	137	C	45	P	UTR_3_PRIME
AAEL000737	1.15	202445 - 217064	213526	N/A	A	46	G	4	P	UTR_3_PRIME	23	G	4	P	UTR_3_PRIME
AAEL000737	1.15	202445 - 217064	216788	N/A	T	4	C	7	P	UTR_3_PRIME
AAEL000737	1.15	202445 - 217064	216870	N/A	C	4	A	3	P	UTR_3_PRIME
AAEL000737	1.15	202445 - 217064	216894	N/A	G	2	A	4	P	UTR_3_PRIME
AAEL000737	1.15	202445 - 217064	216922	N/A	T	2	G	5	P	UTR_3_PRIME	3	G	2	P	UTR_3_PRIME
AAEL000737	1.15	202445 - 217064	216973	N/A	T						1	C	2	P	UTR_3_PRIME
AAEL000739	1.15	143792 - 158541	143792	N/A	A	6	C	2	P	UTR_3_PRIME	4	C	1	P	UTR_3_PRIME	7	C	2	P	UTR_3_PRIME
AAEL000739	1.15	143792 - 158541	143792	N/A	A	6	T	1	P	UTR_3_PRIME	4	T	7	P	UTR_3_PRIME	7	T	3	P	UTR_3_PRIME
AAEL000739	1.15	143792 - 158541	143942	N/A	T	376	A	72	P	UTR_3_PRIME						469	A	50	P	UTR_3_PRIME
AAEL000739	1.15	143792 - 158541	144007	N/A	T	346	C	76	P	UTR_3_PRIME						454	C	47	P	UTR_3_PRIME
AAEL000739	1.15	143792 - 158541	144105	N/A	A											495	C	43	P	UTR_3_PRIME
AAEL000739	1.15	143792 - 158541	153259	N/A	A						8	G	2	P	UTR_3_PRIME
AAEL000739	1.15	143792 - 158541	153302	N/A	C	2	T	5	P	UTR_3_PRIME						67	T	13	P	UTR_3_PRIME
AAEL000744	1.15	747972 - 775039	748185	N/A	C	1	T	203	F	UTR_3_PRIME	0	T	317	F	UTR_3_PRIME	251	T	237	P	UTR_3_PRIME
AAEL000744	1.15	747972 - 775039	748223	N/A	T	201	G	23	P	UTR_3_PRIME
AAEL000744	1.15	747972 - 775039	748234	N/A	A	0	T	226	F	UTR_3_PRIME	0	T	400	F	UTR_3_PRIME	269	T	309	P	UTR_3_PRIME
AAEL000744	1.15	747972 - 775039	748255	N/A	T	173	A	32	P	UTR_3_PRIME	191	A	129	P	UTR_3_PRIME	281	A	243	P	UTR_3_PRIME
AAEL000744	1.15	747972 - 775039	748324	N/A	T	104	A	63	P	UTR_3_PRIME	140	A	151	P	UTR_3_PRIME	577	A	0	P	UTR_3_PRIME
AAEL000744	1.15	747972 - 775039	748324	N/A	T	104	C	50	P	UTR_3_PRIME	140	C	0	P	UTR_3_PRIME	577	C	65	P	UTR_3_PRIME
AAEL000744	1.15	747972 - 775039	748373	N/A	C	126	T	113	P	UTR_3_PRIME	0	T	305	F	UTR_3_PRIME	331	T	271	P	UTR_3_PRIME
AAEL000744	1.15	747972 - 775039	748403	N/A	G	140	A	48	P	UTR_3_PRIME	113	A	141	P	UTR_3_PRIME
AAEL000744	1.15	747972 - 775039	748411	N/A	A	152	G	24	P	UTR_3_PRIME
AAEL000744	1.15	747972 - 775039	748451	N/A	T	131	A	29	P	UTR_3_PRIME
AAEL000744	1.15	747972 - 775039	748513	N/A	A	0	T	352	F	UTR_3_PRIME	0	T	528	F	UTR_3_PRIME	554	T	640	P	UTR_3_PRIME
AAEL000744	1.15	747972 - 775039	748529	N/A	C	366	G	72	P	UTR_3_PRIME	354	G	303	P	UTR_3_PRIME	851	G	657	P	UTR_3_PRIME
AAEL000744	1.15	747972 - 775039	774607	N/A	A	283	T	276	P	UTR_5_PRIME	306	T	547	P	UTR_5_PRIME	851	T	922	P	UTR_5_PRIME
AAEL000744	1.15	747972 - 775039	774620	N/A	A	N/C	G	N/C	P	UTR_5_PRIME	N/C	G	N/C	F	UTR_5_PRIME	N/C	G	N/C	P	UTR_5_PRIME
AAEL000744	1.15	747972 - 775039	774669	N/A	C	400	T	162	P	UTR_5_PRIME
AAEL000744	1.15	747972 - 775039	774688	N/A	C	548	T	105	P	UTR_5_PRIME
AAEL000744	1.15	747972 - 775039	774696	N/A	T	477	C	149	P	UTR_5_PRIME	246	C	516	P	UTR_5_PRIME	778	C	765	P	UTR_5_PRIME
AAEL000744	1.15	747972 - 775039	774716	N/A	G	560	A	54	P	UTR_5_PRIME
AAEL000744	1.15	747972 - 775039	774742	N/A	T	439	A	115	P	UTR_5_PRIME	502	A	196	P	UTR_5_PRIME
AAEL000744	1.15	747972 - 775039	774759	N/A	T	371	C	46	P	UTR_5_PRIME
AAEL000744	1.15	747972 - 775039	774760	N/A	C	328	T	79	P	UTR_5_PRIME
AAEL000744	1.15	747972 - 775039	774762	N/A	C	346	T	57	P	UTR_5_PRIME	172	T	338	P	UTR_5_PRIME	597	T	640	P	UTR_5_PRIME
AAEL000744	1.15	747972 - 775039	774803	N/A	G	139	A	37	P	UTR_5_PRIME	143	A	54	P	UTR_5_PRIME
AAEL000744	1.15	747972 - 775039	774849	N/A	C	87	A	30	P	UTR_5_PRIME
AAEL000744	1.15	747972 - 775039	774876	N/A	G	0	A	82	F	UTR_5_PRIME	0	A	183	F	UTR_5_PRIME	345	A	354	P	UTR_5_PRIME
AAEL000744	1.15	747972 - 775039	774953	N/A	T	N/C	A	N/C	P	UTR_5_PRIME	N/C	A	N/C	F	UTR_5_PRIME	N/C	A	N/C	P	UTR_5_PRIME
AAEL000744	1.15	747972 - 775039	774981	N/A	C	0	T	54	F	UTR_5_PRIME	0	T	91	F	UTR_5_PRIME	272	T	230	P	UTR_5_PRIME
AAEL000746	1.15	4012152 - 4025089	4012167	N/A	C						39	T	5	P	UTR_3_PRIME	60	T	5	P	UTR_3_PRIME
AAEL000746	1.15	4012152 - 4025089	4012195	N/A	C						130	A	87	P	UTR_3_PRIME
AAEL000746	1.15	4012152 - 4025089	4012225	N/A	A	905	T	84	P	UTR_3_PRIME	734	T	118	P	UTR_3_PRIME	1022	T	198	P	UTR_3_PRIME
AAEL000746	1.15	4012152 - 4025089	4012341	N/A	T	2656	C	346	P	UTR_3_PRIME
AAEL000746	1.15	4012152 - 4025089	4012352	N/A	C	2790	A	338	P	UTR_3_PRIME
AAEL000746	1.15	4012152 - 4025089	4013601	N/A	G	1197	A	823	P	UTR_5_PRIME	538	A	195	P	UTR_5_PRIME	2128	A	395	P	UTR_5_PRIME
AAEL000746	1.15	4012152 - 4025089	4024998	N/A	T	1055	C	660	P	UTR_5_PRIME
AAEL000746	1.15	4012152 - 4025089	4025077	N/A	A	10	G	4	P	UTR_5_PRIME						10	G	9	P	UTR_5_PRIME
AAEL000746	1.15	4012152 - 4025089	4025078	N/A	T	7	A	6	P	UTR_5_PRIME	8	A	3	P	UTR_5_PRIME
AAEL000746	1.15	4012152 - 4025089	4025083	N/A	T	4	C	3	P	UTR_5_PRIME
AAEL000750	1.15	3981085 - 3994908	3981160	N/A	A						21	G	40	P	UTR_5_PRIME
AAEL000750	1.15	3981085 - 3994908	3981183	N/A	C						21	T	31	P	UTR_5_PRIME
AAEL000750	1.15	3981085 - 3994908	3981216	N/A	T						34	G	15	P	UTR_5_PRIME
AAEL000750	1.15	3981085 - 3994908	3981250	N/A	G						118	A	71	P	UTR_5_PRIME
AAEL000750	1.15	3981085 - 3994908	3994667	N/A	A	442	G	37	P	UTR_3_PRIME	325	G	69	P	UTR_3_PRIME
AAEL000750	1.15	3981085 - 3994908	3994700	N/A	G						231	A	86	P	UTR_3_PRIME
AAEL000750	1.15	3981085 - 3994908	3994790	N/A	T						190	C	32	P	UTR_3_PRIME	326	C	84	P	UTR_3_PRIME
AAEL000750	1.15	3981085 - 3994908	3994814	N/A	G	117	T	18	P	UTR_3_PRIME
AAEL000750	1.15	3981085 - 3994908	3994825	N/A	A						55	G	51	P	UTR_3_PRIME
AAEL000750	1.15	3981085 - 3994908	3994899	N/A	A											12	G	3	P	UTR_3_PRIME
AAEL000750	1.15	3981085 - 3994908	3994900	N/A	T											3	A	4	P	UTR_3_PRIME
AAEL000752	1.16	394855 - 410599	394900	N/A	T	52	A	5	P	UTR_3_PRIME	49	A	18	P	UTR_3_PRIME	93	A	11	P	UTR_3_PRIME
AAEL000752	1.16	394855 - 410599	394986	N/A	A	63	T	163	P	UTR_3_PRIME	42	T	154	P	UTR_3_PRIME	190	T	209	P	UTR_3_PRIME
AAEL000752	1.16	394855 - 410599	395099	N/A	G	200	T	65	P	UTR_3_PRIME	206	T	81	P	UTR_3_PRIME	411	T	70	P	UTR_3_PRIME
AAEL000752	1.16	394855 - 410599	395106	N/A	C	0	T	276	F	UTR_3_PRIME	1	T	295	F	UTR_3_PRIME	205	T	293	P	UTR_3_PRIME
AAEL000752	1.16	394855 - 410599	395117	N/A	A						276	T	40	P	UTR_3_PRIME
AAEL000752	1.16	394855 - 410599	395202	N/A	T	57	A	102	P	UTR_3_PRIME	33	A	149	P	UTR_3_PRIME	178	A	183	P	UTR_3_PRIME
AAEL000752	1.16	394855 - 410599	395209	N/A	A	44	G	102	P	UTR_3_PRIME	0	G	176	F	UTR_3_PRIME	144	G	190	P	UTR_3_PRIME
AAEL000752	1.16	394855 - 410599	395324	N/A	A						187	G	45	P	UTR_3_PRIME	355	G	27	P	UTR_3_PRIME
AAEL000752	1.16	394855 - 410599	395380	N/A	T	225	C	76	P	UTR_3_PRIME	295	C	82	P	UTR_3_PRIME	481	C	114	P	UTR_3_PRIME
AAEL000757	1.16	3881978 - 3890706	3890450	N/A	G	52	A	319	P	UTR_3_PRIME	97	A	212	P	UTR_3_PRIME	402	A	369	P	UTR_3_PRIME
AAEL000757	1.16	3881978 - 3890706	3890470	N/A	T	288	A	46	P	UTR_3_PRIME	242	A	36	P	UTR_3_PRIME
AAEL000757	1.16	3881978 - 3890706	3890506	N/A	A	69	T	200	P	UTR_3_PRIME	100	T	126	P	UTR_3_PRIME	334	T	313	P	UTR_3_PRIME
AAEL000757	1.16	3881978 - 3890706	3890588	N/A	G	154	A	33	P	UTR_3_PRIME	156	A	19	P	UTR_3_PRIME
AAEL000757	1.16	3881978 - 3890706	3890603	N/A	A						70	T	58	P	UTR_3_PRIME	132	T	111	P	UTR_3_PRIME
AAEL000757	1.16	3881978 - 3890706	3890652	N/A	T	15	C	24	P	UTR_3_PRIME	16	C	10	P	UTR_3_PRIME	51	C	17	P	UTR_3_PRIME
AAEL000757	1.16	3881978 - 3890706	3890661	N/A	T	31	A	5	P	UTR_3_PRIME
AAEL000757	1.16	3881978 - 3890706	3890676	N/A	C	23	T	3	P	UTR_3_PRIME
AAEL000758	1.16	1645938 - 1666096	1646021	N/A	T	979	A	281	P	UTR_5_PRIME	749	A	138	P	UTR_5_PRIME
AAEL000758	1.16	1645938 - 1666096	1664957	N/A	C	1684	A	555	P	UTR_3_PRIME	1436	A	961	P	UTR_3_PRIME	2452	A	1602	P	UTR_3_PRIME
AAEL000758	1.16	1645938 - 1666096	1665117	N/A	A	2332	T	255	P	UTR_3_PRIME	2773	T	263	P	UTR_3_PRIME
AAEL000758	1.16	1645938 - 1666096	1665128	N/A	G	1973	A	252	P	UTR_3_PRIME
AAEL000758	1.16	1645938 - 1666096	1665151	N/A	T	563	A	1268	P	UTR_3_PRIME	1178	A	1226	P	UTR_3_PRIME
AAEL000758	1.16	1645938 - 1666096	1665183	N/A	C	1508	T	107	P	UTR_3_PRIME	1929	T	346	P	UTR_3_PRIME
AAEL000758	1.16	1645938 - 1666096	1665216	N/A	G	636	A	724	P	UTR_3_PRIME	1501	A	533	P	UTR_3_PRIME
AAEL000758	1.16	1645938 - 1666096	1665299	N/A	C	2013	A	360	P	UTR_3_PRIME	2453	A	328	P	UTR_3_PRIME
AAEL000758	1.16	1645938 - 1666096	1665331	N/A	C						2092	A	352	P	UTR_3_PRIME
AAEL000758	1.16	1645938 - 1666096	1665440	N/A	C	1477	A	139	P	UTR_3_PRIME
AAEL000758	1.16	1645938 - 1666096	1665642	N/A	T	2111	C	155	P	UTR_3_PRIME
AAEL000758	1.16	1645938 - 1666096	1665671	N/A	G	2022	T	133	P	UTR_3_PRIME	2094	T	391	P	UTR_3_PRIME
AAEL000758	1.16	1645938 - 1666096	1665717	N/A	G	1757	A	172	P	UTR_3_PRIME
AAEL000758	1.16	1645938 - 1666096	1665732	N/A	A	160	G	1265	P	UTR_3_PRIME	91	G	1635	F	UTR_3_PRIME	1648	G	1134	P	UTR_3_PRIME
AAEL000758	1.16	1645938 - 1666096	1665832	N/A	A	28	T	764	F	UTR_3_PRIME	92	T	806	P	UTR_3_PRIME	1580	T	657	P	UTR_3_PRIME
AAEL000758	1.16	1645938 - 1666096	1665854	N/A	G	23	A	567	F	UTR_3_PRIME	87	A	582	P	UTR_3_PRIME	1562	A	515	P	UTR_3_PRIME
AAEL000758	1.16	1645938 - 1666096	1665886	N/A	C	9	A	210	F	UTR_3_PRIME	60	A	259	P	UTR_3_PRIME	923	A	185	P	UTR_3_PRIME
AAEL000758	1.16	1645938 - 1666096	1665934	N/A	T	8	C	408	F	UTR_3_PRIME	57	C	424	P	UTR_3_PRIME	697	C	356	P	UTR_3_PRIME
AAEL000758	1.16	1645938 - 1666096	1665961	N/A	G	347	A	174	P	UTR_3_PRIME	505	A	112	P	UTR_3_PRIME
AAEL000758	1.16	1645938 - 1666096	1666036	N/A	T	6	C	325	F	UTR_3_PRIME	23	C	338	P	UTR_3_PRIME	269	C	334	P	UTR_3_PRIME
AAEL000758	1.16	1645938 - 1666096	1666085	N/A	T						13	A	3	P	UTR_3_PRIME
AAEL000758	1.16	1645938 - 1666096	1666087	N/A	A	13	G	2	P	UTR_3_PRIME	9	G	5	P	UTR_3_PRIME	25	G	23	P	UTR_3_PRIME
AAEL000758	1.16	1645938 - 1666096	1666093	N/A	T	0	A	5	F	UTR_3_PRIME	2	A	5	P	UTR_3_PRIME
AAEL000759	1.16	957219 - 980842	957226	N/A	C	19	A	2	P	UTR_3_PRIME	11	A	6	P	UTR_3_PRIME	28	A	6	P	UTR_3_PRIME
AAEL000759	1.16	957219 - 980842	957278	N/A	A	156	T	24	P	UTR_3_PRIME	75	T	81	P	UTR_3_PRIME	119	T	118	P	UTR_3_PRIME
AAEL000759	1.16	957219 - 980842	957331	N/A	C	245	A	19	P	UTR_3_PRIME	148	A	70	P	UTR_3_PRIME	232	A	107	P	UTR_3_PRIME
AAEL000759	1.16	957219 - 980842	957344	N/A	G	121	A	185	P	UTR_3_PRIME	113	A	104	P	UTR_3_PRIME
AAEL000759	1.16	957219 - 980842	957438	N/A	T	24	A	353	P	UTR_3_PRIME	6	A	235	F	UTR_3_PRIME	329	A	95	P	UTR_3_PRIME
AAEL000759	1.16	957219 - 980842	957498	N/A	G	292	A	319	P	UTR_3_PRIME	490	A	156	P	UTR_3_PRIME
AAEL000759	1.16	957219 - 980842	957579	N/A	T	477	C	208	P	UTR_3_PRIME	322	C	500	P	UTR_3_PRIME	373	C	789	P	UTR_3_PRIME
AAEL000759	1.16	957219 - 980842	957722	N/A	G	336	A	305	P	UTR_3_PRIME	545	A	176	P	UTR_3_PRIME
AAEL000759	1.16	957219 - 980842	957775	N/A	G	35	A	690	F	UTR_3_PRIME	16	A	711	F	UTR_3_PRIME	516	A	717	P	UTR_3_PRIME
AAEL000759	1.16	957219 - 980842	957790	N/A	A	573	G	175	P	UTR_3_PRIME	338	G	399	P	UTR_3_PRIME	520	G	716	P	UTR_3_PRIME
AAEL000759	1.16	957219 - 980842	957865	N/A	A	514	C	150	P	UTR_3_PRIME	359	C	502	P	UTR_3_PRIME	516	C	815	P	UTR_3_PRIME
AAEL000759	1.16	957219 - 980842	957954	N/A	T	597	C	170	P	UTR_3_PRIME	341	C	468	P	UTR_3_PRIME	441	C	832	P	UTR_3_PRIME
AAEL000759	1.16	957219 - 980842	958024	N/A	C	359	A	357	P	UTR_3_PRIME	601	A	151	P	UTR_3_PRIME
AAEL000759	1.16	957219 - 980842	958082	N/A	C	622	T	49	P	UTR_3_PRIME
AAEL000759	1.16	957219 - 980842	958097	N/A	G	136	A	370	P	UTR_3_PRIME	117	A	454	P	UTR_3_PRIME	358	A	502	P	UTR_3_PRIME
AAEL000759	1.16	957219 - 980842	958144	N/A	T	371	A	114	P	UTR_3_PRIME	265	A	296	P	UTR_3_PRIME	421	A	539	P	UTR_3_PRIME
AAEL000759	1.16	957219 - 980842	980359	N/A	A	468	C	167	P	UTR_5_PRIME	386	C	197	P	UTR_5_PRIME	658	C	389	P	UTR_5_PRIME
AAEL000759	1.16	957219 - 980842	980620	N/A	G	652	T	59	P	UTR_5_PRIME
AAEL000759	1.16	957219 - 980842	980628	N/A	C	640	T	49	P	UTR_5_PRIME
AAEL000759	1.16	957219 - 980842	980725	N/A	A						383	C	66	P	UTR_5_PRIME
AAEL000767	1.16	1153977 - 1239545	1154048	N/A	C	21	T	3	P	UTR_3_PRIME	25	T	10	P	UTR_3_PRIME
AAEL000767	1.16	1153977 - 1239545	1154066	N/A	C	25	T	6	P	UTR_3_PRIME	35	T	16	P	UTR_3_PRIME
AAEL000767	1.16	1153977 - 1239545	1154098	N/A	T	31	A	4	P	UTR_3_PRIME
AAEL000767	1.16	1153977 - 1239545	1154123	N/A	G	49	A	12	P	UTR_3_PRIME
AAEL000767	1.16	1153977 - 1239545	1154162	N/A	G	83	A	10	P	UTR_3_PRIME	93	A	28	P	UTR_3_PRIME	140	A	53	P	UTR_3_PRIME
AAEL000767	1.16	1153977 - 1239545	1154170	N/A	G	70	C	30	P	UTR_3_PRIME	55	C	68	P	UTR_3_PRIME	141	C	59	P	UTR_3_PRIME
AAEL000767	1.16	1153977 - 1239545	1154251	N/A	T	138	C	27	P	UTR_3_PRIME	138	C	30	P	UTR_3_PRIME	202	C	51	P	UTR_3_PRIME
AAEL000767	1.16	1153977 - 1239545	1154266	N/A	T	61	A	85	P	UTR_3_PRIME	57	A	94	P	UTR_3_PRIME	142	A	102	P	UTR_3_PRIME
AAEL000767	1.16	1153977 - 1239545	1154316	N/A	C	N/C	T	N/C	P	UTR_3_PRIME	N/C	T	N/C	P	UTR_3_PRIME	N/C	T	N/C	P	UTR_3_PRIME
AAEL000767	1.16	1153977 - 1239545	1154338	N/A	T	120	A	29	P	UTR_3_PRIME	132	A	34	P	UTR_3_PRIME	224	A	56	P	UTR_3_PRIME
AAEL000767	1.16	1153977 - 1239545	1154555	N/A	G	154	A	12	P	UTR_3_PRIME
AAEL000767	1.16	1153977 - 1239545	1154560	N/A	G	119	A	38	P	UTR_3_PRIME	128	A	36	P	UTR_3_PRIME	234	A	106	P	UTR_3_PRIME
AAEL000767	1.16	1153977 - 1239545	1154565	N/A	A	97	G	42	P	UTR_3_PRIME	111	G	42	P	UTR_3_PRIME	255	G	67	P	UTR_3_PRIME
AAEL000767	1.16	1153977 - 1239545	1154576	N/A	A	92	T	28	P	UTR_3_PRIME	114	T	24	P	UTR_3_PRIME	214	T	63	P	UTR_3_PRIME
AAEL000767	1.16	1153977 - 1239545	1154706	N/A	C	64	G	7	P	UTR_3_PRIME
AAEL000767	1.16	1153977 - 1239545	1154835	N/A	T	236	C	71	P	UTR_3_PRIME	242	C	94	P	UTR_3_PRIME	447	C	128	P	UTR_3_PRIME
AAEL000767	1.16	1153977 - 1239545	1154883	N/A	A	90	G	143	P	UTR_3_PRIME	147	G	209	P	UTR_3_PRIME	198	G	310	P	UTR_3_PRIME
AAEL000767	1.16	1153977 - 1239545	1154925	N/A	T	196	C	70	P	UTR_3_PRIME	314	C	104	P	UTR_3_PRIME	506	C	118	P	UTR_3_PRIME
AAEL000767	1.16	1153977 - 1239545	1155021	N/A	A	192	T	109	P	UTR_3_PRIME	297	T	93	P	UTR_3_PRIME	511	T	90	P	UTR_3_PRIME
AAEL000767	1.16	1153977 - 1239545	1155041	N/A	T	82	C	279	P	UTR_3_PRIME	86	C	382	P	UTR_3_PRIME	282	C	424	P	UTR_3_PRIME
AAEL000767	1.16	1153977 - 1239545	1155164	N/A	G	291	A	28	P	UTR_3_PRIME
AAEL000767	1.16	1153977 - 1239545	1190944	N/A	T	2	C	30	F	UTR_3_PRIME	8	C	13	P	UTR_3_PRIME	15	C	18	P	UTR_3_PRIME
AAEL000767	1.16	1153977 - 1239545	1191027	N/A	A						20	C	3	P	UTR_3_PRIME
AAEL000767	1.16	1153977 - 1239545	1191036	N/A	C	3	T	3	P	UTR_3_PRIME
AAEL000767	1.16	1153977 - 1239545	1191075	N/A	C	6	T	44	P	UTR_3_PRIME	19	T	20	P	UTR_3_PRIME	84	T	47	P	UTR_3_PRIME
AAEL000767	1.16	1153977 - 1239545	1191146	N/A	A						89	T	9	P	UTR_3_PRIME	260	T	17	P	UTR_3_PRIME
AAEL000767	1.16	1153977 - 1239545	1191179	N/A	T	68	A	6	P	UTR_3_PRIME
AAEL000767	1.16	1153977 - 1239545	1191191	N/A	C	3	T	54	F	UTR_3_PRIME	23	T	41	P	UTR_3_PRIME	127	T	52	P	UTR_3_PRIME
AAEL000767	1.16	1153977 - 1239545	1191216	N/A	C	2	A	22	P	UTR_3_PRIME	24	A	25	P	UTR_3_PRIME	116	A	38	P	UTR_3_PRIME
AAEL000767	1.16	1153977 - 1239545	1191266	N/A	A	N/C	T	N/C	P	UTR_3_PRIME	N/C	T	N/C	P	UTR_3_PRIME	N/C	T	N/C	P	UTR_3_PRIME
AAEL000767	1.16	1153977 - 1239545	1191319	N/A	A	66	C	13	P	UTR_3_PRIME
AAEL000767	1.16	1153977 - 1239545	1191367	N/A	T	0	G	97	F	UTR_3_PRIME	0	G	140	F	UTR_3_PRIME	144	G	144	P	UTR_3_PRIME
AAEL000767	1.16	1153977 - 1239545	1191394	N/A	A	3	G	93	F	UTR_3_PRIME	38	G	92	P	UTR_3_PRIME	131	G	106	P	UTR_3_PRIME
AAEL000767	1.16	1153977 - 1239545	1191405	N/A	T	92	A	14	P	UTR_3_PRIME
AAEL000767	1.16	1153977 - 1239545	1191465	N/A	C	69	T	54	P	UTR_3_PRIME	103	T	66	P	UTR_3_PRIME	174	T	89	P	UTR_3_PRIME
AAEL000767	1.16	1153977 - 1239545	1191503	N/A	T	90	A	15	P	UTR_3_PRIME
AAEL000767	1.16	1153977 - 1239545	1191513	N/A	C	53	G	47	P	UTR_3_PRIME	113	G	79	P	UTR_3_PRIME	187	G	113	P	UTR_3_PRIME
AAEL000770	1.16	3837089 - 3854870	3837214	N/A	G	775	A	54	P	UTR_3_PRIME	685	A	130	P	UTR_3_PRIME
AAEL000776	1.16	1742348 - 1744392	1742411	N/A	A						401	C	85	P	UTR_3_PRIME
AAEL000776	1.16	1742348 - 1744392	1742413	N/A	T	276	G	76	P	UTR_3_PRIME	375	G	213	P	UTR_3_PRIME	423	G	178	P	UTR_3_PRIME
AAEL000776	1.16	1742348 - 1744392	1742419	N/A	A	313	T	52	P	UTR_3_PRIME
AAEL000776	1.16	1742348 - 1744392	1742428	N/A	C	323	T	39	P	UTR_3_PRIME
AAEL000776	1.16	1742348 - 1744392	1742517	N/A	C	0	G	142	F	UTR_3_PRIME	23	G	195	P	UTR_3_PRIME
AAEL000782	1.16	1512954 - 1514098	1513012	N/A	A	77	T	164	P	UTR_5_PRIME	124	T	68	P	UTR_5_PRIME	227	T	223	P	UTR_5_PRIME
AAEL000782	1.16	1512954 - 1514098	1514090	N/A	G											3	T	2	P	UTR_3_PRIME
AAEL000782	1.16	1512954 - 1514098	1514093	N/A	T											2	A	2	P	UTR_3_PRIME
AAEL000785	1.16	3821976 - 3823742	3823693	N/A	C	23	A	2	P	UTR_3_PRIME	18	A	8	P	UTR_3_PRIME
AAEL000785	1.16	3821976 - 3823742	3823700	N/A	A	0	G	8	F	UTR_3_PRIME						3	G	4	P	UTR_3_PRIME
AAEL000786	1.16	592483 - 593794	593698	N/A	G	458	T	33	P	UTR_3_PRIME	152	T	19	P	UTR_3_PRIME
AAEL000786	1.16	592483 - 593794	593734	N/A	T	39	C	229	P	UTR_3_PRIME	0	C	95	F	UTR_3_PRIME
AAEL000791	1.16	3758834 - 3760426	3758845	N/A	G	N/C	A	N/C	F	UTR_3_PRIME	N/C	A	N/C	P	UTR_3_PRIME	N/C	A	N/C	P	UTR_3_PRIME
AAEL000791	1.16	3758834 - 3760426	3758851	N/A	C	N/C	T	N/C	P	UTR_3_PRIME	N/C	T	N/C	P	UTR_3_PRIME
AAEL000791	1.16	3758834 - 3760426	3758906	N/A	T						121	C	13	P	UTR_3_PRIME
AAEL000791	1.16	3758834 - 3760426	3758922	N/A	C						118	T	12	P	UTR_3_PRIME
AAEL000791	1.16	3758834 - 3760426	3758968	N/A	T	68	G	44	P	UTR_3_PRIME
AAEL000791	1.16	3758834 - 3760426	3758970	N/A	T	114	C	9	P	UTR_3_PRIME	0	C	6	F	UTR_3_PRIME
AAEL000791	1.16	3758834 - 3760426	3758979	N/A	T						0	A	3	F	UTR_3_PRIME
AAEL000791	1.16	3758834 - 3760426	3758987	N/A	G						33	T	5	P	UTR_3_PRIME
AAEL000791	1.16	3758834 - 3760426	3759016	N/A	A	395	G	307	P	UTR_3_PRIME	423	G	173	P	UTR_3_PRIME
AAEL000791	1.16	3758834 - 3760426	3759042	N/A	G						876	A	146	P	UTR_3_PRIME
AAEL000791	1.16	3758834 - 3760426	3759045	N/A	T											2420	C	174	P	UTR_3_PRIME
AAEL000791	1.16	3758834 - 3760426	3759058	N/A	T	1376	G	126	P	UTR_3_PRIME	934	G	474	P	UTR_3_PRIME
AAEL000791	1.16	3758834 - 3760426	3759120	N/A	A	814	C	1100	P	UTR_3_PRIME	1322	C	433	P	UTR_3_PRIME	2433	C	470	P	UTR_3_PRIME
AAEL000791	1.16	3758834 - 3760426	3759154	N/A	G	2	A	1697	F	UTR_3_PRIME	0	A	1594	F	UTR_3_PRIME	2116	A	591	P	UTR_3_PRIME
AAEL000791	1.16	3758834 - 3760426	3759216	N/A	T	1229	G	132	P	UTR_3_PRIME	951	G	342	P	UTR_3_PRIME
AAEL000791	1.16	3758834 - 3760426	3759221	N/A	G	623	T	802	P	UTR_3_PRIME	1013	T	361	P	UTR_3_PRIME	2316	T	260	P	UTR_3_PRIME
AAEL000791	1.16	3758834 - 3760426	3759235	N/A	G						1113	C	201	P	UTR_3_PRIME
AAEL000791	1.16	3758834 - 3760426	3759244	N/A	G	379	A	952	P	UTR_3_PRIME	387	A	877	P	UTR_3_PRIME	2154	A	237	P	UTR_3_PRIME
AAEL000791	1.16	3758834 - 3760426	3759310	N/A	G											2018	A	321	P	UTR_3_PRIME
AAEL000791	1.16	3758834 - 3760426	3760237	N/A	C	737	A	57	P	UTR_5_PRIME	558	A	104	P	UTR_5_PRIME
AAEL000791	1.16	3758834 - 3760426	3760246	N/A	T	N/C	A	N/C	P	UTR_5_PRIME	N/C	A	N/C	P	UTR_5_PRIME	N/C	A	N/C	P	UTR_5_PRIME
AAEL000793	1.16	3232149 - 3233160	3232219	N/A	G	829	A	354	P	UTR_3_PRIME	614	A	678	P	UTR_3_PRIME	2689	A	669	P	UTR_3_PRIME
AAEL000793	1.16	3232149 - 3233160	3233127	N/A	C	462	T	60	P	UTR_5_PRIME	442	T	117	P	UTR_5_PRIME
AAEL000793	1.16	3232149 - 3233160	3233130	N/A	G	171	A	236	P	UTR_5_PRIME	298	A	152	P	UTR_5_PRIME	1099	A	429	P	UTR_5_PRIME
AAEL000793	1.16	3232149 - 3233160	3233143	N/A	T	13	C	8	P	UTR_5_PRIME	10	C	23	P	UTR_5_PRIME
AAEL000793	1.16	3232149 - 3233160	3233152	N/A	G											19	C	3	P	UTR_5_PRIME
AAEL000794	1.16	3784213 - 3799068	3784224	N/A	A	2	T	2	P	UTR_3_PRIME						10	T	8	P	UTR_3_PRIME
AAEL000794	1.16	3784213 - 3799068	3784246	N/A	T											169	C	18	P	UTR_3_PRIME
AAEL000794	1.16	3784213 - 3799068	3784406	N/A	C	365	T	642	P	UTR_3_PRIME	994	T	467	P	UTR_3_PRIME	1957	T	961	P	UTR_3_PRIME
AAEL000794	1.16	3784213 - 3799068	3784528	N/A	C	1058	T	74	P	UTR_3_PRIME						1805	T	982	P	UTR_3_PRIME
AAEL000794	1.16	3784213 - 3799068	3784538	N/A	T	403	A	688	P	UTR_3_PRIME	853	A	508	P	UTR_3_PRIME
AAEL000794	1.16	3784213 - 3799068	3784559	N/A	A						1275	T	99	P	UTR_3_PRIME
AAEL000794	1.16	3784213 - 3799068	3784571	N/A	C											2199	T	406	P	UTR_3_PRIME
AAEL000794	1.16	3784213 - 3799068	3784676	N/A	A	N/C	G	N/C	P	UTR_3_PRIME	N/C	G	N/C	P	UTR_3_PRIME	N/C	G	N/C	P	UTR_3_PRIME
AAEL000794	1.16	3784213 - 3799068	3784685	N/A	T						426	C	48	P	UTR_3_PRIME
AAEL000794	1.16	3784213 - 3799068	3784722	N/A	T	320	C	54	P	UTR_3_PRIME	318	C	152	P	UTR_3_PRIME
AAEL000794	1.16	3784213 - 3799068	3784759	N/A	C											1065	T	156	P	UTR_3_PRIME
AAEL000794	1.16	3784213 - 3799068	3784760	N/A	G						350	A	38	P	UTR_3_PRIME
AAEL000794	1.16	3784213 - 3799068	3784777	N/A	T	90	A	241	P	UTR_3_PRIME	97	A	249	P	UTR_3_PRIME
AAEL000794	1.16	3784213 - 3799068	3784805	N/A	T	15	C	231	F	UTR_3_PRIME	46	C	251	P	UTR_3_PRIME
AAEL000794	1.16	3784213 - 3799068	3784810	N/A	T	212	C	33	P	UTR_3_PRIME	231	C	75	P	UTR_3_PRIME	867	C	64	P	UTR_3_PRIME
AAEL000794	1.16	3784213 - 3799068	3784847	N/A	A	323	T	339	P	UTR_3_PRIME	541	T	191	P	UTR_3_PRIME	1165	T	369	P	UTR_3_PRIME
AAEL000794	1.16	3784213 - 3799068	3784851	N/A	C	642	T	47	P	UTR_3_PRIME	625	T	118	P	UTR_3_PRIME
AAEL000794	1.16	3784213 - 3799068	3784901	N/A	G						1017	A	157	P	UTR_3_PRIME
AAEL000794	1.16	3784213 - 3799068	3784960	N/A	G	191	A	905	P	UTR_3_PRIME	237	A	899	P	UTR_3_PRIME	1046	A	1397	P	UTR_3_PRIME
AAEL000794	1.16	3784213 - 3799068	3785015	N/A	A	955	G	66	P	UTR_3_PRIME						1911	G	416	P	UTR_3_PRIME
AAEL000794	1.16	3784213 - 3799068	3785021	N/A	T	384	G	650	P	UTR_3_PRIME	649	G	322	P	UTR_3_PRIME
AAEL000794	1.16	3784213 - 3799068	3785048	N/A	G	310	A	593	P	UTR_3_PRIME	539	A	279	P	UTR_3_PRIME	1372	A	595	P	UTR_3_PRIME
AAEL000794	1.16	3784213 - 3799068	3785067	N/A	A						885	G	73	P	UTR_3_PRIME
AAEL000794	1.16	3784213 - 3799068	3785129	N/A	C	829	T	100	P	UTR_3_PRIME	715	T	278	P	UTR_3_PRIME	1614	T	323	P	UTR_3_PRIME
AAEL000794	1.16	3784213 - 3799068	3785183	N/A	C											1029	T	540	P	UTR_3_PRIME
AAEL000794	1.16	3784213 - 3799068	3785208	N/A	A	1	C	831	F	UTR_3_PRIME	2	C	939	F	UTR_3_PRIME	743	C	1000	P	UTR_3_PRIME
AAEL000794	1.16	3784213 - 3799068	3785267	N/A	A						1037	G	182	P	UTR_3_PRIME
AAEL000794	1.16	3784213 - 3799068	3785346	N/A	T	361	A	700	P	UTR_3_PRIME	749	A	305	P	UTR_3_PRIME	1316	A	804	P	UTR_3_PRIME
AAEL000794	1.16	3784213 - 3799068	3785351	N/A	G	262	T	784	P	UTR_3_PRIME	382	T	660	P	UTR_3_PRIME	863	T	1144	P	UTR_3_PRIME
AAEL000797	1.17	2432356 - 2433882	2433719	N/A	C	64	T	219	P	UTR_3_PRIME	211	T	29	P	UTR_3_PRIME	312	T	157	P	UTR_3_PRIME
AAEL000797	1.17	2432356 - 2433882	2433760	N/A	T						119	C	48	P	UTR_3_PRIME
AAEL000797	1.17	2432356 - 2433882	2433786	N/A	C	32	G	23	P	UTR_3_PRIME						182	G	22	P	UTR_3_PRIME
AAEL000797	1.17	2432356 - 2433882	2433793	N/A	T	17	G	6	P	UTR_3_PRIME	50	G	56	P	UTR_3_PRIME
AAEL000797	1.17	2432356 - 2433882	2433815	N/A	A	13	G	3	P	UTR_3_PRIME	40	G	27	P	UTR_3_PRIME
AAEL000797	1.17	2432356 - 2433882	2433835	N/A	A	1	G	12	F	UTR_3_PRIME
AAEL000797	1.17	2432356 - 2433882	2433875	N/A	T	0	C	3	F	UTR_3_PRIME
AAEL000800	1.17	2707062 - 2731697	2707079	N/A	C	446	T	58	P	UTR_3_PRIME	267	T	133	P	UTR_3_PRIME
AAEL000800	1.17	2707062 - 2731697	2707175	N/A	G	310	T	23	P	UTR_3_PRIME
AAEL000800	1.17	2707062 - 2731697	2707277	N/A	G						282	A	65	P	UTR_3_PRIME
AAEL000800	1.17	2707062 - 2731697	2707313	N/A	A	242	C	79	P	UTR_3_PRIME	166	C	152	P	UTR_3_PRIME
AAEL000800	1.17	2707062 - 2731697	2707385	N/A	A						231	G	71	P	UTR_3_PRIME
AAEL000800	1.17	2707062 - 2731697	2707559	N/A	T	148	C	54	P	UTR_3_PRIME	133	C	116	P	UTR_3_PRIME
AAEL000800	1.17	2707062 - 2731697	2707602	N/A	A	173	T	20	P	UTR_3_PRIME	168	T	56	P	UTR_3_PRIME
AAEL000800	1.17	2707062 - 2731697	2707640	N/A	G						177	A	44	P	UTR_3_PRIME
AAEL000800	1.17	2707062 - 2731697	2707700	N/A	T	122	A	10	P	UTR_3_PRIME
AAEL000800	1.17	2707062 - 2731697	2707732	N/A	G						84	A	30	P	UTR_3_PRIME
AAEL000800	1.17	2707062 - 2731697	2707813	N/A	T	41	C	194	P	UTR_3_PRIME	0	C	207	F	UTR_3_PRIME	201	C	203	P	UTR_3_PRIME
AAEL000800	1.17	2707062 - 2731697	2707825	N/A	G	0	A	250	F	UTR_3_PRIME	0	A	223	F	UTR_3_PRIME	202	A	221	P	UTR_3_PRIME
AAEL000800	1.17	2707062 - 2731697	2707856	N/A	A						415	C	88	P	UTR_3_PRIME
AAEL000800	1.17	2707062 - 2731697	2731527	N/A	A	219	G	29	P	UTR_5_PRIME
AAEL000800	1.17	2707062 - 2731697	2731578	N/A	A	230	T	116	P	UTR_5_PRIME	455	T	79	P	UTR_5_PRIME
AAEL000800	1.17	2707062 - 2731697	2731631	N/A	T	130	G	121	P	UTR_5_PRIME	123	G	263	P	UTR_5_PRIME	997	G	101	P	UTR_5_PRIME
AAEL000800	1.17	2707062 - 2731697	2731643	N/A	C	105	T	50	P	UTR_5_PRIME	103	T	156	P	UTR_5_PRIME	876	T	80	P	UTR_5_PRIME
AAEL000800	1.17	2707062 - 2731697	2731670	N/A	T						200	C	19	P	UTR_5_PRIME
AAEL000804	1.17	1407414 - 1421384	1407449	N/A	A	8599	G	3869	P	UTR_3_PRIME						15479	G	2423	P	UTR_3_PRIME
AAEL000804	1.17	1407414 - 1421384	1407470	N/A	G	9164	A	742	P	UTR_3_PRIME
AAEL000804	1.17	1407414 - 1421384	1407542	N/A	T	6924	C	562	P	UTR_3_PRIME	8643	C	1036	P	UTR_3_PRIME	11467	C	841	P	UTR_3_PRIME
AAEL000804	1.17	1407414 - 1421384	1407560	N/A	G	7052	T	736	P	UTR_3_PRIME	8449	T	1974	P	UTR_3_PRIME	10992	T	1423	P	UTR_3_PRIME
AAEL000804	1.17	1407414 - 1421384	1407597	N/A	C	3576	T	2502	P	UTR_3_PRIME	5613	T	3863	P	UTR_3_PRIME	6490	T	3884	P	UTR_3_PRIME
AAEL000804	1.17	1407414 - 1421384	1407605	N/A	C	4982	T	736	P	UTR_3_PRIME
AAEL000804	1.17	1407414 - 1421384	1407641	N/A	C	2352	A	635	P	UTR_3_PRIME
AAEL000804	1.17	1407414 - 1421384	1407653	N/A	G	2041	T	244	P	UTR_3_PRIME
AAEL000804	1.17	1407414 - 1421384	1407680	N/A	T	1545	C	165	P	UTR_3_PRIME
AAEL000804	1.17	1407414 - 1421384	1407707	N/A	T	1420	C	482	P	UTR_3_PRIME	1889	C	1096	P	UTR_3_PRIME	3908	C	621	P	UTR_3_PRIME
AAEL000804	1.17	1407414 - 1421384	1407776	N/A	C	N/C	T	N/C	P	UTR_3_PRIME	N/C	T	N/C	P	UTR_3_PRIME	N/C	T	N/C	P	UTR_3_PRIME
AAEL000804	1.17	1407414 - 1421384	1407839	N/A	C						4499	T	2001	P	UTR_3_PRIME
AAEL000804	1.17	1407414 - 1421384	1407935	N/A	C	16	T	4	P	UTR_3_PRIME						27	T	4	P	UTR_3_PRIME
AAEL000804	1.17	1407414 - 1421384	1407941	N/A	C	13	T	6	P	UTR_3_PRIME	16	T	53	P	UTR_3_PRIME	22	T	14	P	UTR_3_PRIME
AAEL000804	1.17	1407414 - 1421384	1407956	N/A	G	10	A	21	P	UTR_3_PRIME	9	A	80	P	UTR_3_PRIME	11	A	45	P	UTR_3_PRIME
AAEL000804	1.17	1407414 - 1421384	1407992	N/A	A	5	G	18	P	UTR_3_PRIME	1	G	14	F	UTR_3_PRIME	2	G	18	P	UTR_3_PRIME
AAEL000804	1.17	1407414 - 1421384	1407998	N/A	T	N/C	C	N/C	P	UTR_3_PRIME	N/C	C	N/C	P	UTR_3_PRIME	N/C	C	N/C	P	UTR_3_PRIME
AAEL000804	1.17	1407414 - 1421384	1408001	N/A	C	N/C	T	N/C	P	UTR_3_PRIME	N/C	T	N/C	P	UTR_3_PRIME	N/C	T	N/C	P	UTR_3_PRIME
AAEL000804	1.17	1407414 - 1421384	1408040	N/A	T	N/C	C	N/C	P	UTR_3_PRIME	N/C	C	N/C	F	UTR_3_PRIME	N/C	C	N/C	F	UTR_3_PRIME
AAEL000804	1.17	1407414 - 1421384	1408118	N/A	A	3351	G	241	P	UTR_3_PRIME
AAEL000804	1.17	1407414 - 1421384	1408121	N/A	C	3315	T	308	P	UTR_3_PRIME	4535	T	1395	P	UTR_3_PRIME
AAEL000804	1.17	1407414 - 1421384	1408136	N/A	T	2908	C	780	P	UTR_3_PRIME						10566	C	701	P	UTR_3_PRIME
AAEL000804	1.17	1407414 - 1421384	1408319	N/A	A	119	C	57	P	UTR_3_PRIME	292	C	23	P	UTR_3_PRIME	234	C	198	P	UTR_3_PRIME
AAEL000804	1.17	1407414 - 1421384	1408331	N/A	G	97	A	17	P	UTR_3_PRIME						176	A	105	P	UTR_3_PRIME
AAEL000804	1.17	1407414 - 1421384	1408340	N/A	A											133	G	18	P	UTR_3_PRIME
AAEL000804	1.17	1407414 - 1421384	1408364	N/A	T	25	C	16	P	UTR_3_PRIME						66	C	120	P	UTR_3_PRIME
AAEL000804	1.17	1407414 - 1421384	1408403	N/A	A	18	G	26	P	UTR_3_PRIME	26	G	27	P	UTR_3_PRIME	91	G	144	P	UTR_3_PRIME
AAEL000804	1.17	1407414 - 1421384	1408469	N/A	T						230	C	44	P	UTR_3_PRIME
AAEL000804	1.17	1407414 - 1421384	1408509	N/A	T	1393	C	159	P	UTR_3_PRIME
AAEL000804	1.17	1407414 - 1421384	1408523	N/A	C											4428	T	404	P	UTR_3_PRIME
AAEL000804	1.17	1407414 - 1421384	1408676	N/A	A	1226	G	92	P	UTR_3_PRIME
AAEL000804	1.17	1407414 - 1421384	1408775	N/A	A	89	C	12	P	UTR_3_PRIME						322	C	54	P	UTR_3_PRIME
AAEL000804	1.17	1407414 - 1421384	1408787	N/A	G	72	A	13	P	UTR_3_PRIME						246	A	58	P	UTR_3_PRIME
AAEL000804	1.17	1407414 - 1421384	1408820	N/A	T	66	C	284	P	UTR_3_PRIME						385	C	273	P	UTR_3_PRIME
AAEL000804	1.17	1407414 - 1421384	1408859	N/A	A	25	G	378	P	UTR_3_PRIME	31	G	25	P	UTR_3_PRIME	345	G	334	P	UTR_3_PRIME
AAEL000804	1.17	1407414 - 1421384	1408904	N/A	G	548	A	42	P	UTR_3_PRIME	186	A	111	P	UTR_3_PRIME	602	A	514	P	UTR_3_PRIME
AAEL000804	1.17	1407414 - 1421384	1408916	N/A	C	162	T	388	P	UTR_3_PRIME	157	T	58	P	UTR_3_PRIME	371	T	392	P	UTR_3_PRIME
AAEL000804	1.17	1407414 - 1421384	1408986	N/A	C	N/C	T	N/C	P	UTR_3_PRIME	N/C	T	N/C	P	UTR_3_PRIME	N/C	T	N/C	P	UTR_3_PRIME
AAEL000804	1.17	1407414 - 1421384	1409021	N/A	C	5094	T	520	P	UTR_3_PRIME	4458	T	325	P	UTR_3_PRIME	8253	T	586	P	UTR_3_PRIME
AAEL000804	1.17	1407414 - 1421384	1409033	N/A	C						4776	T	330	P	UTR_3_PRIME
AAEL000804	1.17	1407414 - 1421384	1409039	N/A	C	5154	T	382	P	UTR_3_PRIME	4124	T	386	P	UTR_3_PRIME	5725	T	2967	P	UTR_3_PRIME
AAEL000804	1.17	1407414 - 1421384	1409108	N/A	T						4504	A	633	P	UTR_3_PRIME
AAEL000804	1.17	1407414 - 1421384	1409156	N/A	T	5541	G	380	P	UTR_3_PRIME
AAEL000804	1.17	1407414 - 1421384	1409237	N/A	T						3854	C	3263	P	UTR_3_PRIME	10796	C	995	P	UTR_3_PRIME
AAEL000804	1.17	1407414 - 1421384	1409284	N/A	G	4982	A	317	P	UTR_3_PRIME
AAEL000804	1.17	1407414 - 1421384	1409371	N/A	T	1444	C	894	P	UTR_3_PRIME						3614	C	568	P	UTR_3_PRIME
AAEL000804	1.17	1407414 - 1421384	1409410	N/A	T	116	A	17	P	UTR_3_PRIME	118	A	19	P	UTR_3_PRIME	179	A	25	P	UTR_3_PRIME
AAEL000807	1.17	1007262 - 1022477	1007288	N/A	A						21	G	18	P	UTR_3_PRIME
AAEL000807	1.17	1007262 - 1022477	1007383	N/A	A	0	G	1008	F	UTR_3_PRIME	0	G	1103	F	UTR_3_PRIME	359	G	626	P	UTR_3_PRIME
AAEL000807	1.17	1007262 - 1022477	1007388	N/A	C						1061	T	67	P	UTR_3_PRIME	598	T	446	P	UTR_3_PRIME
AAEL000807	1.17	1007262 - 1022477	1007417	N/A	G	1351	C	196	P	UTR_3_PRIME
AAEL000807	1.17	1007262 - 1022477	1007489	N/A	G						1685	A	134	P	UTR_3_PRIME	1022	A	762	P	UTR_3_PRIME
AAEL000807	1.17	1007262 - 1022477	1007492	N/A	G	987	A	512	P	UTR_3_PRIME	1126	A	676	P	UTR_3_PRIME	1646	A	127	P	UTR_3_PRIME
AAEL000807	1.17	1007262 - 1022477	1007514	N/A	T	969	A	290	P	UTR_3_PRIME	1053	A	586	P	UTR_3_PRIME
AAEL000807	1.17	1007262 - 1022477	1007569	N/A	A											804	G	120	P	UTR_3_PRIME
AAEL000807	1.17	1007262 - 1022477	1007581	N/A	T	N/C	A	N/C	P	UTR_3_PRIME	N/C	A	N/C	P	UTR_3_PRIME	N/C	A	N/C	P	UTR_3_PRIME
AAEL000807	1.17	1007262 - 1022477	1007585	N/A	G	N/C	A	N/C	P	UTR_3_PRIME	N/C	A	N/C	P	UTR_3_PRIME	N/C	A	N/C	P	UTR_3_PRIME
AAEL000807	1.17	1007262 - 1022477	1007598	N/A	C						N/C	A	N/C	P	UTR_3_PRIME	N/C	A	N/C	P	UTR_3_PRIME
AAEL000807	1.17	1007262 - 1022477	1007691	N/A	A						1204	C	381	P	UTR_3_PRIME
AAEL000807	1.17	1007262 - 1022477	1007722	N/A	C	1496	G	458	P	UTR_3_PRIME	1032	G	443	P	UTR_3_PRIME
AAEL000807	1.17	1007262 - 1022477	1022285	N/A	G	109	C	1292	P	UTR_5_PRIME	0	C	545	F	UTR_5_PRIME	385	C	481	P	UTR_5_PRIME
AAEL000807	1.17	1007262 - 1022477	1022362	N/A	C	561	A	845	P	UTR_5_PRIME	302	A	233	P	UTR_5_PRIME	492	A	444	P	UTR_5_PRIME
AAEL000807	1.17	1007262 - 1022477	1022402	N/A	T	1	A	1165	F	UTR_5_PRIME	0	A	495	F	UTR_5_PRIME	468	A	441	P	UTR_5_PRIME
AAEL000807	1.17	1007262 - 1022477	1022451	N/A	G	0	T	576	F	UTR_5_PRIME	0	T	283	F	UTR_5_PRIME	246	T	217	P	UTR_5_PRIME
AAEL000816	1.17	175400 - 176415	176167	N/A	A	182	G	37	P	UTR_3_PRIME
AAEL000816	1.17	175400 - 176415	176320	N/A	T											275	C	29	P	UTR_3_PRIME
AAEL000816	1.17	175400 - 176415	176415	N/A	T	2	A	7	P	UTR_3_PRIME	1	A	2	P	UTR_3_PRIME	0	A	3	F	UTR_3_PRIME
AAEL000823	1.17	998018 - 1003053	998018	N/A	T	0	A	109	F	UTR_3_PRIME	0	A	48	F	UTR_3_PRIME	17	A	27	P	UTR_3_PRIME
AAEL000823	1.17	998018 - 1003053	998047	N/A	C	1105	T	387	P	UTR_3_PRIME	2056	T	153	P	UTR_3_PRIME
AAEL000824	1.17	4284631 - 4295623	4294451	N/A	A	88	G	24	P	UTR_3_PRIME	129	G	15	P	UTR_3_PRIME
AAEL000824	1.17	4284631 - 4295623	4294475	N/A	T	96	C	25	P	UTR_3_PRIME	145	C	12	P	UTR_3_PRIME
AAEL000824	1.17	4284631 - 4295623	4294505	N/A	T	116	A	18	P	UTR_3_PRIME	131	A	21	P	UTR_3_PRIME
AAEL000824	1.17	4284631 - 4295623	4294517	N/A	A	103	G	32	P	UTR_3_PRIME
AAEL000824	1.17	4284631 - 4295623	4294519	N/A	A	114	T	30	P	UTR_3_PRIME	143	T	34	P	UTR_3_PRIME
AAEL000824	1.17	4284631 - 4295623	4294750	N/A	C	102	T	54	P	UTR_3_PRIME	166	T	34	P	UTR_3_PRIME
AAEL000824	1.17	4284631 - 4295623	4294764	N/A	T	93	C	35	P	UTR_3_PRIME	154	C	30	P	UTR_3_PRIME
AAEL000824	1.17	4284631 - 4295623	4294786	N/A	A	90	C	23	P	UTR_3_PRIME	148	C	27	P	UTR_3_PRIME
AAEL000824	1.17	4284631 - 4295623	4294821	N/A	T	135	A	30	P	UTR_3_PRIME
AAEL000824	1.17	4284631 - 4295623	4295337	N/A	C	168	T	19	P	UTR_3_PRIME
AAEL000824	1.17	4284631 - 4295623	4295361	N/A	A	155	G	13	P	UTR_3_PRIME
AAEL000824	1.17	4284631 - 4295623	4295388	N/A	A	68	T	73	P	UTR_3_PRIME	117	T	86	P	UTR_3_PRIME
AAEL000824	1.17	4284631 - 4295623	4295393	N/A	A	112	G	26	P	UTR_3_PRIME
AAEL000824	1.17	4284631 - 4295623	4295424	N/A	T	127	C	18	P	UTR_3_PRIME
AAEL000824	1.17	4284631 - 4295623	4295458	N/A	A						89	C	63	P	UTR_3_PRIME
AAEL000824	1.17	4284631 - 4295623	4295478	N/A	C	71	T	63	P	UTR_3_PRIME
AAEL000824	1.17	4284631 - 4295623	4295526	N/A	G	61	A	20	P	UTR_3_PRIME
AAEL000824	1.17	4284631 - 4295623	4295623	N/A	G						2	A	2	P	UTR_3_PRIME	2	A	0	P	UTR_3_PRIME
AAEL000825	1.17	1212799 - 1228583	1212832	N/A	T											4	C	2	P	UTR_3_PRIME
AAEL000834	1.17	2444464 - 2453675	2444488	N/A	C	N/C	T	N/C	P	UTR_3_PRIME	N/C	T	N/C	P	UTR_3_PRIME	N/C	T	N/C	P	UTR_3_PRIME
AAEL000834	1.17	2444464 - 2453675	2444496	N/A	T	1	C	14	F	UTR_3_PRIME						10	C	6	P	UTR_3_PRIME
AAEL000834	1.17	2444464 - 2453675	2444499	N/A	G						2	C	5	P	UTR_3_PRIME
AAEL000834	1.17	2444464 - 2453675	2444546	N/A	A	4	C	9	P	UTR_3_PRIME
AAEL000834	1.17	2444464 - 2453675	2444623	N/A	G	22	A	204	P	UTR_3_PRIME	109	A	32	P	UTR_3_PRIME	190	A	148	P	UTR_3_PRIME
AAEL000834	1.17	2444464 - 2453675	2444633	N/A	A						92	G	65	P	UTR_3_PRIME
AAEL000834	1.17	2444464 - 2453675	2444640	N/A	A	31	T	240	P	UTR_3_PRIME	117	T	41	P	UTR_3_PRIME	175	T	163	P	UTR_3_PRIME
AAEL000834	1.17	2444464 - 2453675	2453517	N/A	C	51	T	260	P	UTR_5_PRIME	61	T	12	P	UTR_5_PRIME	116	T	125	P	UTR_5_PRIME
AAEL000834	1.17	2444464 - 2453675	2453602	N/A	T	17	G	356	F	UTR_5_PRIME	5	G	59	P	UTR_5_PRIME	99	G	135	P	UTR_5_PRIME
AAEL000834	1.17	2444464 - 2453675	2453615	N/A	C	17	A	283	F	UTR_5_PRIME	8	A	52	P	UTR_5_PRIME	81	A	107	P	UTR_5_PRIME
AAEL000834	1.17	2444464 - 2453675	2453674	N/A	C						3	T	3	P	UTR_5_PRIME
AAEL000840	1.17	3611197 - 3641625	3640950	N/A	G						307	A	98	P	UTR_3_PRIME
AAEL000840	1.17	3611197 - 3641625	3641012	N/A	A	91	T	237	P	UTR_3_PRIME	345	T	62	P	UTR_3_PRIME	485	T	80	P	UTR_3_PRIME
AAEL000840	1.17	3611197 - 3641625	3641079	N/A	A	N/C	C	N/C	P	UTR_3_PRIME	N/C	C	N/C	P	UTR_3_PRIME	N/C	C	N/C	P	UTR_3_PRIME
AAEL000840	1.17	3611197 - 3641625	3641116	N/A	T	89	A	45	P	UTR_3_PRIME
AAEL000840	1.17	3611197 - 3641625	3641136	N/A	C	0	T	67	F	UTR_3_PRIME	0	T	140	F	UTR_3_PRIME	359	T	137	P	UTR_3_PRIME
AAEL000840	1.17	3611197 - 3641625	3641167	N/A	A	38	G	5	P	UTR_3_PRIME
AAEL000840	1.17	3611197 - 3641625	3641201	N/A	G	0	T	22	F	UTR_3_PRIME	0	T	88	F	UTR_3_PRIME
AAEL000840	1.17	3611197 - 3641625	3641226	N/A	C	36	T	73	P	UTR_3_PRIME
AAEL000840	1.17	3611197 - 3641625	3641227	N/A	A	106	G	9	P	UTR_3_PRIME	5	G	104	F	UTR_3_PRIME
AAEL000840	1.17	3611197 - 3641625	3641233	N/A	A	121	G	11	P	UTR_3_PRIME
AAEL000840	1.17	3611197 - 3641625	3641242	N/A	A	167	T	15	P	UTR_3_PRIME
AAEL000840	1.17	3611197 - 3641625	3641246	N/A	C						125	T	26	P	UTR_3_PRIME
AAEL000840	1.17	3611197 - 3641625	3641261	N/A	A	25	T	220	P	UTR_3_PRIME	0	T	198	F	UTR_3_PRIME	420	T	116	P	UTR_3_PRIME
AAEL000840	1.17	3611197 - 3641625	3641286	N/A	G	292	A	35	P	UTR_3_PRIME	302	A	54	P	UTR_3_PRIME	430	A	188	P	UTR_3_PRIME
AAEL000840	1.17	3611197 - 3641625	3641365	N/A	G	N/C	A	N/C	P	UTR_3_PRIME	N/C	A	N/C	P	UTR_3_PRIME
AAEL000840	1.17	3611197 - 3641625	3641374	N/A	T	N/C	A	N/C	F	UTR_3_PRIME	N/C	A	N/C	P	UTR_3_PRIME	N/C	A	N/C	P	UTR_3_PRIME
AAEL000840	1.17	3611197 - 3641625	3641399	N/A	T	65	C	17	P	UTR_3_PRIME	113	C	29	P	UTR_3_PRIME	374	C	88	P	UTR_3_PRIME
AAEL000840	1.17	3611197 - 3641625	3641406	N/A	C	73	T	28	P	UTR_3_PRIME	139	T	18	P	UTR_3_PRIME
AAEL000840	1.17	3611197 - 3641625	3641407	N/A	G	43	A	59	P	UTR_3_PRIME	129	A	28	P	UTR_3_PRIME	409	A	102	P	UTR_3_PRIME
AAEL000840	1.17	3611197 - 3641625	3641413	N/A	G	103	A	10	P	UTR_3_PRIME	81	A	118	P	UTR_3_PRIME
AAEL000840	1.17	3611197 - 3641625	3641447	N/A	T	223	C	16	P	UTR_3_PRIME	217	C	123	P	UTR_3_PRIME
AAEL000840	1.17	3611197 - 3641625	3641505	N/A	C	359	T	37	P	UTR_3_PRIME	452	T	93	P	UTR_3_PRIME	490	T	336	P	UTR_3_PRIME
AAEL000840	1.17	3611197 - 3641625	3641596	N/A	A	49	T	5	P	UTR_3_PRIME	45	T	22	P	UTR_3_PRIME
AAEL000847	1.17	2552387 - 2554715	2552424	N/A	C	1	G	5	P	UTR_3_PRIME	1	G	2	P	UTR_3_PRIME
AAEL000847	1.17	2552387 - 2554715	2552481	N/A	T	25	G	41	P	UTR_3_PRIME	45	G	13	P	UTR_3_PRIME
AAEL000847	1.17	2552387 - 2554715	2552490	N/A	C						55	T	15	P	UTR_3_PRIME	120	T	78	P	UTR_3_PRIME
AAEL000847	1.17	2552387 - 2554715	2552504	N/A	C	27	T	107	P	UTR_3_PRIME	44	T	63	P	UTR_3_PRIME
AAEL000847	1.17	2552387 - 2554715	2554662	N/A	C	239	T	65	P	UTR_5_PRIME
AAEL000847	1.17	2552387 - 2554715	2554671	N/A	T	64	A	188	P	UTR_5_PRIME	105	A	148	P	UTR_5_PRIME
AAEL000848	1.17	1379255 - 1380706	1379275	N/A	G	31	A	20	P	UTR_3_PRIME	53	A	11	P	UTR_3_PRIME	82	A	8	P	UTR_3_PRIME
AAEL000848	1.17	1379255 - 1380706	1379348	N/A	G	333	A	38	P	UTR_3_PRIME
AAEL000848	1.17	1379255 - 1380706	1379367	N/A	A	248	G	205	P	UTR_3_PRIME	380	G	53	P	UTR_3_PRIME	650	G	108	P	UTR_3_PRIME
AAEL000852	1.17	1230029 - 1230625	1230051	N/A	T						54	C	7	P	UTR_5_PRIME
AAEL000852	1.17	1230029 - 1230625	1230579	N/A	C	73	T	7	P	UTR_3_PRIME	32	T	29	P	UTR_3_PRIME	121	T	9	P	UTR_3_PRIME
AAEL000854	1.17	4303274 - 4305072	4303485	N/A	C						49	T	10	P	UTR_5_PRIME
AAEL000854	1.17	4303274 - 4305072	4305031	N/A	A						41	T	19	P	UTR_3_PRIME
AAEL000854	1.17	4303274 - 4305072	4305036	N/A	T											112	C	11	P	UTR_3_PRIME
AAEL000854	1.17	4303274 - 4305072	4305047	N/A	A											5	G	2	P	UTR_3_PRIME
AAEL000856	1.18	83254 - 87334	85999	N/A	C						382	T	160	P	UTR_3_PRIME
AAEL000856	1.18	83254 - 87334	86027	N/A	A						288	G	111	P	UTR_3_PRIME
AAEL000856	1.18	83254 - 87334	86066	N/A	T	111	C	64	P	UTR_3_PRIME	1	C	102	F	UTR_3_PRIME	499	C	124	P	UTR_3_PRIME
AAEL000856	1.18	83254 - 87334	86126	N/A	C						257	T	20	P	UTR_3_PRIME
AAEL000856	1.18	83254 - 87334	86178	N/A	G	243	A	186	P	UTR_3_PRIME	268	A	236	P	UTR_3_PRIME	428	A	352	P	UTR_3_PRIME
AAEL000856	1.18	83254 - 87334	86227	N/A	G						424	A	74	P	UTR_3_PRIME
AAEL000856	1.18	83254 - 87334	86292	N/A	A						391	T	99	P	UTR_3_PRIME
AAEL000856	1.18	83254 - 87334	86342	N/A	C	488	G	35	P	UTR_3_PRIME
AAEL000856	1.18	83254 - 87334	86417	N/A	G	331	A	77	P	UTR_3_PRIME
AAEL000856	1.18	83254 - 87334	86488	N/A	A	N/C	G	N/C	P	UTR_3_PRIME	N/C	G	N/C	P	UTR_3_PRIME	N/C	G	N/C	P	UTR_3_PRIME
AAEL000856	1.18	83254 - 87334	86599	N/A	G	152	C	28	P	UTR_3_PRIME
AAEL000856	1.18	83254 - 87334	86622	N/A	A						95	T	14	P	UTR_3_PRIME
AAEL000856	1.18	83254 - 87334	86635	N/A	G	98	A	75	P	UTR_3_PRIME	0	A	99	F	UTR_3_PRIME	251	A	127	P	UTR_3_PRIME
AAEL000856	1.18	83254 - 87334	86674	N/A	G						20	A	12	P	UTR_3_PRIME
AAEL000856	1.18	83254 - 87334	86731	N/A	C	N/C	T	N/C	P	UTR_3_PRIME	N/C	T	N/C	F	UTR_3_PRIME	N/C	T	N/C	P	UTR_3_PRIME
AAEL000856	1.18	83254 - 87334	86809	N/A	G	229	C	24	P	UTR_3_PRIME
AAEL000856	1.18	83254 - 87334	86813	N/A	C						209	T	22	P	UTR_3_PRIME
AAEL000856	1.18	83254 - 87334	86868	N/A	A	166	T	113	P	UTR_3_PRIME	166	T	115	P	UTR_3_PRIME	362	T	256	P	UTR_3_PRIME
AAEL000856	1.18	83254 - 87334	86880	N/A	C	234	T	28	P	UTR_3_PRIME
AAEL000856	1.18	83254 - 87334	86884	N/A	T	214	A	39	P	UTR_3_PRIME
AAEL000856	1.18	83254 - 87334	86894	N/A	T	216	A	26	P	UTR_3_PRIME
AAEL000856	1.18	83254 - 87334	86910	N/A	C	287	T	24	P	UTR_3_PRIME
AAEL000856	1.18	83254 - 87334	86950	N/A	T						200	C	73	P	UTR_3_PRIME
AAEL000856	1.18	83254 - 87334	86952	N/A	G	164	A	84	P	UTR_3_PRIME	159	A	102	P	UTR_3_PRIME	307	A	162	P	UTR_3_PRIME
AAEL000856	1.18	83254 - 87334	86971	N/A	T	0	C	241	F	UTR_3_PRIME	0	C	239	F	UTR_3_PRIME	161	C	264	P	UTR_3_PRIME
AAEL000856	1.18	83254 - 87334	87028	N/A	T	125	A	62	P	UTR_3_PRIME	120	A	66	P	UTR_3_PRIME	238	A	99	P	UTR_3_PRIME
AAEL000856	1.18	83254 - 87334	87058	N/A	G						160	A	43	P	UTR_3_PRIME
AAEL000856	1.18	83254 - 87334	87124	N/A	T						167	C	46	P	UTR_3_PRIME
AAEL000856	1.18	83254 - 87334	87169	N/A	A	111	G	98	P	UTR_3_PRIME	134	G	78	P	UTR_3_PRIME	197	G	161	P	UTR_3_PRIME
AAEL000856	1.18	83254 - 87334	87207	N/A	T	138	G	28	P	UTR_3_PRIME
AAEL000856	1.18	83254 - 87334	87248	N/A	G						87	T	24	P	UTR_3_PRIME
AAEL000856	1.18	83254 - 87334	87292	N/A	A	12	T	14	P	UTR_3_PRIME	14	T	17	P	UTR_3_PRIME	31	T	26	P	UTR_3_PRIME
AAEL000856	1.18	83254 - 87334	87325	N/A	A											8	G	4	P	UTR_3_PRIME
AAEL000856	1.18	83254 - 87334	87326	N/A	T											4	A	2	P	UTR_3_PRIME
AAEL000857	1.18	3710110 - 3722219	3710133	N/A	A											11	T	3	P	UTR_3_PRIME
AAEL000857	1.18	3710110 - 3722219	3710139	N/A	A	16	G	3	P	UTR_3_PRIME
AAEL000857	1.18	3710110 - 3722219	3710240	N/A	C						73	A	19	P	UTR_3_PRIME
AAEL000857	1.18	3710110 - 3722219	3710253	N/A	C	6	T	70	P	UTR_3_PRIME	38	T	58	P	UTR_3_PRIME	93	T	60	P	UTR_3_PRIME
AAEL000857	1.18	3710110 - 3722219	3710345	N/A	A						82	C	24	P	UTR_3_PRIME
AAEL000857	1.18	3710110 - 3722219	3710361	N/A	A	107	G	9	P	UTR_3_PRIME
AAEL000857	1.18	3710110 - 3722219	3710397	N/A	C	42	T	27	P	UTR_3_PRIME	2	T	45	F	UTR_3_PRIME	91	T	29	P	UTR_3_PRIME
AAEL000857	1.18	3710110 - 3722219	3710419	N/A	A	39	T	13	P	UTR_3_PRIME	3	T	32	P	UTR_3_PRIME	79	T	30	P	UTR_3_PRIME
AAEL000857	1.18	3710110 - 3722219	3710440	N/A	T	56	A	19	P	UTR_3_PRIME	3	A	58	F	UTR_3_PRIME	97	A	45	P	UTR_3_PRIME
AAEL000857	1.18	3710110 - 3722219	3710538	N/A	A											175	T	99	P	UTR_3_PRIME
AAEL000857	1.18	3710110 - 3722219	3710714	N/A	T											377	A	32	P	UTR_3_PRIME
AAEL000857	1.18	3710110 - 3722219	3710783	N/A	G	114	T	97	P	UTR_3_PRIME	3	T	211	F	UTR_3_PRIME	169	T	214	P	UTR_3_PRIME
AAEL000857	1.18	3710110 - 3722219	3710900	N/A	C	137	T	11	P	UTR_3_PRIME	4	T	18	P	UTR_3_PRIME	156	T	18	P	UTR_3_PRIME
AAEL000857	1.18	3710110 - 3722219	3710970	N/A	C											427	T	32	P	UTR_3_PRIME
AAEL000857	1.18	3710110 - 3722219	3710981	N/A	C	288	T	27	P	UTR_3_PRIME	295	T	32	P	UTR_3_PRIME
AAEL000857	1.18	3710110 - 3722219	3711093	N/A	A						235	G	115	P	UTR_3_PRIME	241	G	266	P	UTR_3_PRIME
AAEL000857	1.18	3710110 - 3722219	3711125	N/A	A	238	T	47	P	UTR_3_PRIME	314	T	34	P	UTR_3_PRIME
AAEL000857	1.18	3710110 - 3722219	3711230	N/A	G	N/C	T	N/C	P	UTR_3_PRIME	N/C	T	N/C	P	UTR_3_PRIME	N/C	T	N/C	P	UTR_3_PRIME
AAEL000857	1.18	3710110 - 3722219	3711269	N/A	G	80	T	12	P	UTR_3_PRIME	106	T	16	P	UTR_3_PRIME
AAEL000857	1.18	3710110 - 3722219	3711395	N/A	C	179	T	190	P	UTR_3_PRIME	1	T	342	F	UTR_3_PRIME	356	T	385	P	UTR_3_PRIME
AAEL000857	1.18	3710110 - 3722219	3711401	N/A	A						261	T	102	P	UTR_3_PRIME
AAEL000857	1.18	3710110 - 3722219	3711574	N/A	T						766	A	244	P	UTR_3_PRIME
AAEL000857	1.18	3710110 - 3722219	3711658	N/A	T	404	C	394	P	UTR_3_PRIME	131	C	801	P	UTR_3_PRIME	649	C	492	P	UTR_3_PRIME
AAEL000857	1.18	3710110 - 3722219	3711667	N/A	T											1016	A	106	P	UTR_3_PRIME
AAEL000859	1.18	904217 - 913165	904254	N/A	C	849	T	442	P	UTR_3_PRIME
AAEL000859	1.18	904217 - 913165	904305	N/A	G	2538	A	523	P	UTR_3_PRIME	3460	A	558	P	UTR_3_PRIME
AAEL000859	1.18	904217 - 913165	913079	N/A	C						3728	T	1049	P	UTR_5_PRIME
AAEL000859	1.18	904217 - 913165	913110	N/A	T	2103	A	1375	P	UTR_5_PRIME	2946	A	731	P	UTR_5_PRIME	2449	A	2102	P	UTR_5_PRIME
AAEL000859	1.18	904217 - 913165	913122	N/A	A	2783	T	371	P	UTR_5_PRIME	2351	T	777	P	UTR_5_PRIME
AAEL000875	1.18	3705970 - 3707371	3707268	N/A	A						32	T	15	P	UTR_3_PRIME	39	T	37	P	UTR_3_PRIME
AAEL000875	1.18	3705970 - 3707371	3707286	N/A	T	10	G	3	P	UTR_3_PRIME						13	G	7	P	UTR_3_PRIME
AAEL000875	1.18	3705970 - 3707371	3707287	N/A	A											10	G	3	P	UTR_3_PRIME
AAEL000875	1.18	3705970 - 3707371	3707297	N/A	T	N/C	A	N/C	P	UTR_3_PRIME
AAEL000875	1.18	3705970 - 3707371	3707317	N/A	G	2	A	2	P	UTR_3_PRIME
AAEL000883	1.18	3734822 - 3744485	3734847	N/A	T	3	C	17	P	UTR_3_PRIME	13	C	16	P	UTR_3_PRIME
AAEL000883	1.18	3734822 - 3744485	3734858	N/A	T						28	G	12	P	UTR_3_PRIME
AAEL000883	1.18	3734822 - 3744485	3734917	N/A	G	72	A	23	P	UTR_3_PRIME
AAEL000883	1.18	3734822 - 3744485	3734990	N/A	T						95	C	36	P	UTR_3_PRIME
AAEL000883	1.18	3734822 - 3744485	3735056	N/A	C						103	A	47	P	UTR_3_PRIME
AAEL000883	1.18	3734822 - 3744485	3735191	N/A	T	84	A	84	P	UTR_3_PRIME	97	A	114	P	UTR_3_PRIME
AAEL000883	1.18	3734822 - 3744485	3735200	N/A	G	86	C	85	P	UTR_3_PRIME	105	C	117	P	UTR_3_PRIME
AAEL000883	1.18	3734822 - 3744485	3735226	N/A	C						170	T	94	P	UTR_3_PRIME
AAEL000883	1.18	3734822 - 3744485	3735400	N/A	C	159	T	18	P	UTR_3_PRIME	192	T	23	P	UTR_3_PRIME	197	T	34	P	UTR_3_PRIME
AAEL000883	1.18	3734822 - 3744485	3735546	N/A	G	0	C	130	F	UTR_3_PRIME	0	C	141	F	UTR_3_PRIME	190	C	33	P	UTR_3_PRIME
AAEL000883	1.18	3734822 - 3744485	3735604	N/A	A	36	C	26	P	UTR_3_PRIME	126	C	14	P	UTR_3_PRIME
AAEL000883	1.18	3734822 - 3744485	3735612	N/A	A	34	C	12	P	UTR_3_PRIME
AAEL000883	1.18	3734822 - 3744485	3735636	N/A	G	0	T	126	F	UTR_3_PRIME	0	T	176	F	UTR_3_PRIME	185	T	59	P	UTR_3_PRIME
AAEL000883	1.18	3734822 - 3744485	3735665	N/A	C	195	T	31	P	UTR_3_PRIME	227	T	43	P	UTR_3_PRIME	230	T	61	P	UTR_3_PRIME
AAEL000883	1.18	3734822 - 3744485	3735783	N/A	A	28	T	151	P	UTR_3_PRIME	77	T	127	P	UTR_3_PRIME
AAEL000883	1.18	3734822 - 3744485	3735827	N/A	C	280	T	20	P	UTR_3_PRIME	301	T	24	P	UTR_3_PRIME	256	T	39	P	UTR_3_PRIME
AAEL000883	1.18	3734822 - 3744485	3735847	N/A	A						370	G	32	P	UTR_3_PRIME	314	G	42	P	UTR_3_PRIME
AAEL000883	1.18	3734822 - 3744485	3735866	N/A	A	424	T	36	P	UTR_3_PRIME	450	T	38	P	UTR_3_PRIME	370	T	53	P	UTR_3_PRIME
AAEL000883	1.18	3734822 - 3744485	3744045	N/A	G	216	C	21	P	UTR_5_PRIME
AAEL000883	1.18	3734822 - 3744485	3744085	N/A	T	223	C	91	P	UTR_5_PRIME	250	C	121	P	UTR_5_PRIME	371	C	93	P	UTR_5_PRIME
AAEL000883	1.18	3734822 - 3744485	3744114	N/A	C						272	G	73	P	UTR_5_PRIME
AAEL000883	1.18	3734822 - 3744485	3744174	N/A	T	227	A	39	P	UTR_5_PRIME
AAEL000883	1.18	3734822 - 3744485	3744265	N/A	A	197	G	69	P	UTR_5_PRIME
AAEL000883	1.18	3734822 - 3744485	3744283	N/A	A	130	G	98	P	UTR_5_PRIME	124	G	79	P	UTR_5_PRIME	215	G	66	P	UTR_5_PRIME
AAEL000883	1.18	3734822 - 3744485	3744293	N/A	A						144	G	45	P	UTR_5_PRIME
AAEL000883	1.18	3734822 - 3744485	3744364	N/A	C	123	A	89	P	UTR_5_PRIME	134	A	60	P	UTR_5_PRIME	228	A	52	P	UTR_5_PRIME
AAEL000883	1.18	3734822 - 3744485	3744409	N/A	C						133	T	29	P	UTR_5_PRIME
AAEL000883	1.18	3734822 - 3744485	3744465	N/A	G						39	A	5	P	UTR_5_PRIME
AAEL000888	1.18	3100645 - 3199923	3100723	N/A	T	18	C	4	P	UTR_3_PRIME	24	C	4	P	UTR_3_PRIME
AAEL000888	1.18	3100645 - 3199923	3100730	N/A	T						28	A	5	P	UTR_3_PRIME
AAEL000888	1.18	3100645 - 3199923	3100746	N/A	A						50	T	6	P	UTR_3_PRIME
AAEL000888	1.18	3100645 - 3199923	3100791	N/A	C	122	A	15	P	UTR_3_PRIME						120	A	52	P	UTR_3_PRIME
AAEL000888	1.18	3100645 - 3199923	3100849	N/A	A	156	C	15	P	UTR_3_PRIME	221	C	49	P	UTR_3_PRIME	173	C	50	P	UTR_3_PRIME
AAEL000903	1.18	413416 - 413929	413439	N/A	G						149	A	82	P	UTR_5_PRIME
AAEL000903	1.18	413416 - 413929	413476	N/A	T						260	C	154	P	UTR_5_PRIME
AAEL000903	1.18	413416 - 413929	413483	N/A	T	489	C	42	P	UTR_5_PRIME						812	C	147	P	UTR_5_PRIME
AAEL000903	1.18	413416 - 413929	413870	N/A	T						124	C	83	P	UTR_3_PRIME
AAEL000903	1.18	413416 - 413929	413923	N/A	T	21	C	1	P	UTR_3_PRIME						35	C	5	P	UTR_3_PRIME
AAEL000903	1.18	413416 - 413929	413923	N/A	T	21	G	3	P	UTR_3_PRIME						35	G	1	P	UTR_3_PRIME
AAEL000903	1.18	413416 - 413929	413929	N/A	T						5	A	2	P	UTR_3_PRIME
AAEL000923	1.18	512452 - 519884	512452	N/A	G	4	T	9	P	UTR_3_PRIME	3	T	13	P	UTR_3_PRIME	6	T	33	P	UTR_3_PRIME
AAEL000923	1.18	512452 - 519884	519763	N/A	A						5312	C	891	P	UTR_5_PRIME
AAEL000923	1.18	512452 - 519884	519846	N/A	G						636	A	134	P	UTR_5_PRIME
AAEL000923	1.18	512452 - 519884	519860	N/A	C	N/C	A	N/C	P	UTR_5_PRIME	N/C	A	N/C	F	UTR_5_PRIME	N/C	A	N/C	P	UTR_5_PRIME
AAEL000930	1.19	666016 - 692820	666192	N/A	C											551	T	95	P	UTR_3_PRIME
AAEL000930	1.19	666016 - 692820	666271	N/A	C											511	A	315	P	UTR_3_PRIME
AAEL000930	1.19	666016 - 692820	666445	N/A	C	189	A	299	P	UTR_3_PRIME	125	A	391	P	UTR_3_PRIME	418	A	505	P	UTR_3_PRIME
AAEL000930	1.19	666016 - 692820	666445	N/A	C						125	A	391	P	UTR_3_PRIME
AAEL000930	1.19	666016 - 692820	666486	N/A	G											451	A	301	P	UTR_3_PRIME
AAEL000930	1.19	666016 - 692820	666562	N/A	C	346	T	52	P	UTR_3_PRIME						606	T	65	P	UTR_3_PRIME
AAEL000930	1.19	666016 - 692820	666855	N/A	A						425	G	54	P	UTR_3_PRIME
AAEL000930	1.19	666016 - 692820	666872	N/A	A						365	T	34	P	UTR_3_PRIME
AAEL000930	1.19	666016 - 692820	666877	N/A	G	139	A	281	P	UTR_3_PRIME	112	A	257	P	UTR_3_PRIME	521	A	88	P	UTR_3_PRIME
AAEL000930	1.19	666016 - 692820	666979	N/A	A											337	T	177	P	UTR_3_PRIME
AAEL000930	1.19	666016 - 692820	678855	N/A	T	24	A	39	P	UTR_3_PRIME	14	A	74	P	UTR_3_PRIME	143	A	33	P	UTR_3_PRIME
AAEL000930	1.19	666016 - 692820	678953	N/A	G						110	T	19	P	UTR_3_PRIME
AAEL000930	1.19	666016 - 692820	679025	N/A	C	36	T	41	P	UTR_3_PRIME	0	T	81	F	UTR_3_PRIME	138	T	65	P	UTR_3_PRIME
AAEL000930	1.19	666016 - 692820	679053	N/A	T						48	G	4	P	UTR_3_PRIME	165	G	17	P	UTR_3_PRIME
AAEL000930	1.19	666016 - 692820	679067	N/A	T	51	G	11	P	UTR_3_PRIME	0	G	21	F	UTR_3_PRIME
AAEL000930	1.19	666016 - 692820	692745	N/A	G											413	A	78	P	UTR_5_PRIME
AAEL000930	1.19	666016 - 692820	692797	N/A	C						383	A	71	P	UTR_5_PRIME	884	A	329	P	UTR_5_PRIME
AAEL000931	1.19	1307556 - 1323641	1307691	N/A	A											1672	C	439	P	UTR_5_PRIME
AAEL000931	1.19	1307556 - 1323641	1307701	N/A	G											1557	A	537	P	UTR_5_PRIME
AAEL000931	1.19	1307556 - 1323641	1323578	N/A	A	479	G	56	P	UTR_3_PRIME	295	G	195	P	UTR_3_PRIME
AAEL000931	1.19	1307556 - 1323641	1323621	N/A	T						125	C	14	P	UTR_3_PRIME	509	C	54	P	UTR_3_PRIME
AAEL000931	1.19	1307556 - 1323641	1323622	N/A	C	157	T	21	P	UTR_3_PRIME	112	T	30	P	UTR_3_PRIME
AAEL000931	1.19	1307556 - 1323641	1323627	N/A	A	35	G	5	P	UTR_3_PRIME						119	G	11	P	UTR_3_PRIME
AAEL000934	1.19	3789873 - 3807009	3789885	N/A	C											16	T	3	P	UTR_3_PRIME
AAEL000934	1.19	3789873 - 3807009	3789932	N/A	T	54	A	5	P	UTR_3_PRIME	56	A	12	P	UTR_3_PRIME
AAEL000934	1.19	3789873 - 3807009	3789949	N/A	C	48	T	16	P	UTR_3_PRIME	42	T	60	P	UTR_3_PRIME	83	T	87	P	UTR_3_PRIME
AAEL000934	1.19	3789873 - 3807009	3789954	N/A	C	69	T	6	P	UTR_3_PRIME	87	T	19	P	UTR_3_PRIME	108	T	73	P	UTR_3_PRIME
AAEL000934	1.19	3789873 - 3807009	3790163	N/A	A						132	T	48	P	UTR_3_PRIME	240	T	66	P	UTR_3_PRIME
AAEL000934	1.19	3789873 - 3807009	3790165	N/A	C	157	T	12	P	UTR_3_PRIME	162	T	20	P	UTR_3_PRIME
AAEL000934	1.19	3789873 - 3807009	3790187	N/A	G	150	T	15	P	UTR_3_PRIME	172	T	21	P	UTR_3_PRIME
AAEL000934	1.19	3789873 - 3807009	3790196	N/A	T	116	C	35	P	UTR_3_PRIME	58	C	124	P	UTR_3_PRIME	163	C	193	P	UTR_3_PRIME
AAEL000934	1.19	3789873 - 3807009	3790292	N/A	G	66	C	10	P	UTR_3_PRIME	54	C	44	P	UTR_3_PRIME	127	C	102	P	UTR_3_PRIME
AAEL000934	1.19	3789873 - 3807009	3790331	N/A	T	52	A	9	P	UTR_3_PRIME
AAEL000934	1.19	3789873 - 3807009	3790336	N/A	T	61	C	10	P	UTR_3_PRIME	89	C	23	P	UTR_3_PRIME
AAEL000934	1.19	3789873 - 3807009	3790358	N/A	C	78	T	8	P	UTR_3_PRIME
AAEL000934	1.19	3789873 - 3807009	3790410	N/A	A						56	C	62	P	UTR_3_PRIME	145	C	231	P	UTR_3_PRIME
AAEL000934	1.19	3789873 - 3807009	3790443	N/A	T	92	C	12	P	UTR_3_PRIME	46	C	40	P	UTR_3_PRIME	130	C	137	P	UTR_3_PRIME
AAEL000934	1.19	3789873 - 3807009	3790502	N/A	T											145	C	12	P	UTR_3_PRIME
AAEL000940	1.19	1035893 - 1043688	1035990	N/A	T											515	C	329	P	UTR_5_PRIME
AAEL000940	1.19	1035893 - 1043688	1043612	N/A	A											165	C	67	P	UTR_3_PRIME
AAEL000940	1.19	1035893 - 1043688	1043657	N/A	T						N/C	G	N/C	P	UTR_3_PRIME	N/C	G	N/C	P	UTR_3_PRIME
AAEL000941	1.19	3770067 - 3770654	3770069	N/A	A	18	T	3	P	UTR_3_PRIME
AAEL000941	1.19	3770067 - 3770654	3770079	N/A	A						68	G	8	P	UTR_3_PRIME	152	G	11	P	UTR_3_PRIME
AAEL000941	1.19	3770067 - 3770654	3770099	N/A	A						183	T	33	P	UTR_3_PRIME	420	T	53	P	UTR_3_PRIME
AAEL000947	1.19	988439 - 994231	988442	N/A	T						35	C	3	P	UTR_3_PRIME	48	C	10	P	UTR_3_PRIME
AAEL000947	1.19	988439 - 994231	988537	N/A	T											1861	C	1016	P	UTR_3_PRIME
AAEL000947	1.19	988439 - 994231	988575	N/A	A											1854	T	1214	P	UTR_3_PRIME
AAEL000947	1.19	988439 - 994231	994066	N/A	C											1665	T	302	P	UTR_5_PRIME
AAEL000948	1.19	2464326 - 2501143	2464346	N/A	T	216	C	87	P	UTR_5_PRIME	386	C	43	P	UTR_5_PRIME	669	C	94	P	UTR_5_PRIME
AAEL000948	1.19	2464326 - 2501143	2464397	N/A	C	209	T	66	P	UTR_5_PRIME	365	T	38	P	UTR_5_PRIME	680	T	75	P	UTR_5_PRIME
AAEL000950	1.19	926416 - 949545	926421	N/A	A											34	C	5	P	UTR_3_PRIME
AAEL000950	1.19	926416 - 949545	926421	N/A	A											34	T	2	P	UTR_3_PRIME
AAEL000950	1.19	926416 - 949545	926469	N/A	A	57	G	40	P	UTR_3_PRIME	67	G	31	P	UTR_3_PRIME	296	G	25	P	UTR_3_PRIME
AAEL000950	1.19	926416 - 949545	926525	N/A	T	292	C	101	P	UTR_3_PRIME	328	C	161	P	UTR_3_PRIME
AAEL000951	1.19	3898446 - 3899968	3898491	N/A	T	908	A	219	P	UTR_5_PRIME	524	A	122	P	UTR_5_PRIME	611	A	420	P	UTR_5_PRIME
AAEL000951	1.19	3898446 - 3899968	3898510	N/A	T											2905	A	1285	P	UTR_5_PRIME
AAEL000951	1.19	3898446 - 3899968	3898536	N/A	T	4	C	5109	F	UTR_5_PRIME	556	C	2274	P	UTR_5_PRIME	2951	C	3032	P	UTR_5_PRIME
AAEL000951	1.19	3898446 - 3899968	3899800	N/A	G	7046	A	1456	P	UTR_3_PRIME	5296	A	572	P	UTR_3_PRIME	4962	A	5780	P	UTR_3_PRIME
AAEL000951	1.19	3898446 - 3899968	3899834	N/A	A						3520	T	328	P	UTR_3_PRIME	6216	T	1001	P	UTR_3_PRIME
AAEL000951	1.19	3898446 - 3899968	3899854	N/A	C						2374	T	391	P	UTR_3_PRIME
AAEL000951	1.19	3898446 - 3899968	3899911	N/A	A	0	C	966	F	UTR_3_PRIME	0	C	640	F	UTR_3_PRIME	669	C	737	P	UTR_3_PRIME
AAEL000951	1.19	3898446 - 3899968	3899939	N/A	T	285	C	37	P	UTR_3_PRIME	189	C	29	P	UTR_3_PRIME	246	C	205	P	UTR_3_PRIME
AAEL000951	1.19	3898446 - 3899968	3899965	N/A	C	11	A	14	P	UTR_3_PRIME	10	A	13	P	UTR_3_PRIME	39	A	24	P	UTR_3_PRIME
AAEL000955	1.19	632971 - 650694	633028	N/A	C	182	T	269	P	UTR_5_PRIME	127	T	301	P	UTR_5_PRIME	638	T	138	P	UTR_5_PRIME
AAEL000955	1.19	632971 - 650694	633242	N/A	G	195	T	189	P	UTR_5_PRIME	146	T	191	P	UTR_5_PRIME	759	T	79	P	UTR_5_PRIME
AAEL000955	1.19	632971 - 650694	650249	N/A	T	228	C	180	P	UTR_3_PRIME	168	C	219	P	UTR_3_PRIME	434	C	255	P	UTR_3_PRIME
AAEL000955	1.19	632971 - 650694	650268	N/A	T	231	G	136	P	UTR_3_PRIME	172	G	163	P	UTR_3_PRIME	456	G	196	P	UTR_3_PRIME
AAEL000955	1.19	632971 - 650694	650300	N/A	A	212	C	88	P	UTR_3_PRIME	154	C	104	P	UTR_3_PRIME	440	C	172	P	UTR_3_PRIME
AAEL000955	1.19	632971 - 650694	650311	N/A	C	230	T	136	P	UTR_3_PRIME	177	T	166	P	UTR_3_PRIME	702	T	47	P	UTR_3_PRIME
AAEL000955	1.19	632971 - 650694	650385	N/A	T						513	A	192	P	UTR_3_PRIME
AAEL000955	1.19	632971 - 650694	650465	N/A	T											651	C	475	P	UTR_3_PRIME
AAEL000955	1.19	632971 - 650694	650542	N/A	T	151	C	276	P	UTR_3_PRIME	114	C	384	P	UTR_3_PRIME	389	C	485	P	UTR_3_PRIME
AAEL000955	1.19	632971 - 650694	650663	N/A	A	19	G	37	P	UTR_3_PRIME	20	G	67	P	UTR_3_PRIME	84	G	11	P	UTR_3_PRIME
AAEL000955	1.19	632971 - 650694	650694	N/A	C						2	A	3	P	UTR_3_PRIME	1	A	4	P	UTR_3_PRIME
AAEL000958	1.19	718439 - 727969	718440	N/A	A	22	G	5	P	UTR_3_PRIME	1	G	3	P	UTR_3_PRIME
AAEL000958	1.19	718439 - 727969	718445	N/A	T						0	C	14	F	UTR_3_PRIME
AAEL000958	1.19	718439 - 727969	718499	N/A	G	137	T	12	P	UTR_3_PRIME	0	T	14	F	UTR_3_PRIME
AAEL000958	1.19	718439 - 727969	718604	N/A	G											331	T	149	P	UTR_3_PRIME
AAEL000958	1.19	718439 - 727969	718700	N/A	G											310	A	162	P	UTR_3_PRIME
AAEL000958	1.19	718439 - 727969	718763	N/A	G						164	A	32	P	UTR_3_PRIME
AAEL000958	1.19	718439 - 727969	718790	N/A	T	149	G	166	P	UTR_3_PRIME	0	G	181	F	UTR_3_PRIME	295	G	212	P	UTR_3_PRIME
AAEL000958	1.19	718439 - 727969	718826	N/A	G											330	A	51	P	UTR_3_PRIME
AAEL000958	1.19	718439 - 727969	718842	N/A	T						123	C	27	P	UTR_3_PRIME
AAEL000958	1.19	718439 - 727969	718853	N/A	A	84	G	103	P	UTR_3_PRIME	0	G	139	F	UTR_3_PRIME	253	G	58	P	UTR_3_PRIME
AAEL000958	1.19	718439 - 727969	718929	N/A	A						50	T	12	P	UTR_3_PRIME	136	T	31	P	UTR_3_PRIME
AAEL000958	1.19	718439 - 727969	719028	N/A	A											689	T	286	P	UTR_3_PRIME
AAEL000958	1.19	718439 - 727969	719042	N/A	G	405	A	657	P	UTR_3_PRIME	10	A	549	F	UTR_3_PRIME	968	A	192	P	UTR_3_PRIME
AAEL000958	1.19	718439 - 727969	719095	N/A	G						931	A	113	P	UTR_3_PRIME
AAEL000958	1.19	718439 - 727969	719123	N/A	T	655	C	1070	P	UTR_3_PRIME	193	C	1109	P	UTR_3_PRIME	1609	C	407	P	UTR_3_PRIME
AAEL000958	1.19	718439 - 727969	719146	N/A	G						1156	A	214	P	UTR_3_PRIME
AAEL000965	1.19	3814744 - 3818894	3814803	N/A	G											54	T	5	P	UTR_5_PRIME
AAEL000965	1.19	3814744 - 3818894	3814814	N/A	G	18	A	47	P	UTR_5_PRIME	14	A	16	P	UTR_5_PRIME
AAEL000965	1.19	3814744 - 3818894	3814886	N/A	C	29	A	176	P	UTR_5_PRIME	63	A	117	P	UTR_5_PRIME	303	A	65	P	UTR_5_PRIME
AAEL000965	1.19	3814744 - 3818894	3814911	N/A	G	32	T	140	P	UTR_5_PRIME	57	T	91	P	UTR_5_PRIME	261	T	47	P	UTR_5_PRIME
AAEL000965	1.19	3814744 - 3818894	3818577	N/A	G						384	A	32	P	UTR_3_PRIME	647	A	85	P	UTR_3_PRIME
AAEL000965	1.19	3814744 - 3818894	3818594	N/A	T											521	C	242	P	UTR_3_PRIME
AAEL000965	1.19	3814744 - 3818894	3818677	N/A	T											552	G	254	P	UTR_3_PRIME
AAEL000965	1.19	3814744 - 3818894	3818686	N/A	T						420	C	45	P	UTR_3_PRIME	698	C	101	P	UTR_3_PRIME
AAEL000965	1.19	3814744 - 3818894	3818704	N/A	G											566	A	262	P	UTR_3_PRIME
AAEL000965	1.19	3814744 - 3818894	3818768	N/A	C	77	T	225	P	UTR_3_PRIME	180	T	159	P	UTR_3_PRIME
AAEL000965	1.19	3814744 - 3818894	3818799	N/A	T											311	C	175	P	UTR_3_PRIME
AAEL000965	1.19	3814744 - 3818894	3818870	N/A	A						60	G	8	P	UTR_3_PRIME
AAEL000965	1.19	3814744 - 3818894	3818871	N/A	A						48	G	6	P	UTR_3_PRIME
AAEL000983	1.2	3449800 - 3485588	3449871	N/A	A						152	T	37	P	UTR_3_PRIME
AAEL000983	1.2	3449800 - 3485588	3457262	N/A	G						31	A	11	P	UTR_3_PRIME
AAEL000983	1.2	3449800 - 3485588	3457310	N/A	T	54	A	5	P	UTR_3_PRIME	60	A	10	P	UTR_3_PRIME
AAEL000983	1.2	3449800 - 3485588	3457332	N/A	A						65	G	20	P	UTR_3_PRIME
AAEL000983	1.2	3449800 - 3485588	3457352	N/A	C	56	T	32	P	UTR_3_PRIME	37	T	56	P	UTR_3_PRIME	209	T	17	P	UTR_3_PRIME
AAEL000983	1.2	3449800 - 3485588	3457407	N/A	C	104	A	23	P	UTR_3_PRIME	142	A	12	P	UTR_3_PRIME
AAEL000983	1.2	3449800 - 3485588	3457428	N/A	C	104	G	23	P	UTR_3_PRIME
AAEL000983	1.2	3449800 - 3485588	3457433	N/A	C						106	T	37	P	UTR_3_PRIME
AAEL000983	1.2	3449800 - 3485588	3457466	N/A	G						87	C	28	P	UTR_3_PRIME
AAEL000983	1.2	3449800 - 3485588	3457488	N/A	A	74	T	18	P	UTR_3_PRIME
AAEL000983	1.2	3449800 - 3485588	3457495	N/A	C											180	T	71	P	UTR_3_PRIME
AAEL000983	1.2	3449800 - 3485588	3457499	N/A	A						78	G	27	P	UTR_3_PRIME
AAEL000983	1.2	3449800 - 3485588	3457536	N/A	T						73	A	20	P	UTR_3_PRIME
AAEL000983	1.2	3449800 - 3485588	3457543	N/A	A	67	G	15	P	UTR_3_PRIME	87	G	7	P	UTR_3_PRIME
AAEL000983	1.2	3449800 - 3485588	3457582	N/A	T											203	C	70	P	UTR_3_PRIME
AAEL000983	1.2	3449800 - 3485588	3457615	N/A	T	18	C	27	P	UTR_3_PRIME
AAEL000983	1.2	3449800 - 3485588	3457628	N/A	T						69	A	18	P	UTR_3_PRIME
AAEL000983	1.2	3449800 - 3485588	3457638	N/A	T	57	C	6	P	UTR_3_PRIME	87	C	8	P	UTR_3_PRIME
AAEL000983	1.2	3449800 - 3485588	3470512	N/A	G	35	A	11	P	UTR_3_PRIME	21	A	5	P	UTR_3_PRIME	50	A	5	P	UTR_3_PRIME
AAEL000983	1.2	3449800 - 3485588	3470530	N/A	G	40	T	4	P	UTR_3_PRIME	31	T	4	P	UTR_3_PRIME
AAEL000983	1.2	3449800 - 3485588	3470580	N/A	G						23	A	5	P	UTR_3_PRIME
AAEL000983	1.2	3449800 - 3485588	3470585	N/A	A	34	G	16	P	UTR_3_PRIME	18	G	12	P	UTR_3_PRIME	77	G	8	P	UTR_3_PRIME
AAEL000983	1.2	3449800 - 3485588	3470646	N/A	A	25	C	26	P	UTR_3_PRIME	12	C	6	P	UTR_3_PRIME	65	C	36	P	UTR_3_PRIME
AAEL000983	1.2	3449800 - 3485588	3470691	N/A	G	18	C	18	P	UTR_3_PRIME	8	C	6	P	UTR_3_PRIME	56	C	24	P	UTR_3_PRIME
AAEL000983	1.2	3449800 - 3485588	3470708	N/A	A						11	C	3	P	UTR_3_PRIME
AAEL000983	1.2	3449800 - 3485588	3470772	N/A	T	11	C	2	P	UTR_3_PRIME	8	C	8	P	UTR_3_PRIME	24	C	13	P	UTR_3_PRIME
AAEL000983	1.2	3449800 - 3485588	3470785	N/A	C	11	A	3	P	UTR_3_PRIME	9	A	9	P	UTR_3_PRIME
AAEL000983	1.2	3449800 - 3485588	3470821	N/A	G	16	A	8	P	UTR_3_PRIME	10	A	19	P	UTR_3_PRIME	23	A	14	P	UTR_3_PRIME
AAEL000983	1.2	3449800 - 3485588	3470906	N/A	T	44	C	10	P	UTR_3_PRIME	33	C	18	P	UTR_3_PRIME	46	C	17	P	UTR_3_PRIME
AAEL000983	1.2	3449800 - 3485588	3470933	N/A	C						31	T	5	P	UTR_3_PRIME
AAEL000983	1.2	3449800 - 3485588	3470939	N/A	A	36	G	4	P	UTR_3_PRIME	24	G	11	P	UTR_3_PRIME	67	G	23	P	UTR_3_PRIME
AAEL000983	1.2	3449800 - 3485588	3470987	N/A	A											63	G	35	P	UTR_3_PRIME
AAEL000983	1.2	3449800 - 3485588	3471016	N/A	A	18	T	14	P	UTR_3_PRIME	39	T	9	P	UTR_3_PRIME
AAEL000983	1.2	3449800 - 3485588	3484376	N/A	C											30	T	6	P	UTR_3_PRIME
AAEL000983	1.2	3449800 - 3485588	3484381	N/A	A											32	T	6	P	UTR_3_PRIME
AAEL000983	1.2	3449800 - 3485588	3484408	N/A	C	23	A	6	P	UTR_3_PRIME	0	A	55	F	UTR_3_PRIME
AAEL000983	1.2	3449800 - 3485588	3484425	N/A	A						32	G	26	P	UTR_3_PRIME
AAEL000983	1.2	3449800 - 3485588	3484437	N/A	T	27	A	5	P	UTR_3_PRIME	45	A	9	P	UTR_3_PRIME
AAEL000983	1.2	3449800 - 3485588	3484468	N/A	G	31	A	6	P	UTR_3_PRIME	75	A	10	P	UTR_3_PRIME
AAEL000983	1.2	3449800 - 3485588	3484471	N/A	T											72	C	13	P	UTR_3_PRIME
AAEL000983	1.2	3449800 - 3485588	3485477	N/A	A	27	C	4	P	UTR_5_PRIME	10	C	17	P	UTR_5_PRIME
AAEL000983	1.2	3449800 - 3485588	3485561	N/A	G											50	A	10	P	UTR_5_PRIME
AAEL000984	1.2	1419271 - 1483780	1482803	N/A	T	34	A	5	P	UTR_3_PRIME
AAEL000984	1.2	1419271 - 1483780	1482861	N/A	T	99	C	26	P	UTR_3_PRIME	142	C	110	P	UTR_3_PRIME
AAEL000984	1.2	1419271 - 1483780	1482867	N/A	T	13	A	110	P	UTR_3_PRIME	163	A	108	P	UTR_3_PRIME
AAEL000984	1.2	1419271 - 1483780	1482898	N/A	A	40	G	78	P	UTR_3_PRIME
AAEL000984	1.2	1419271 - 1483780	1482950	N/A	G	20	A	4	P	UTR_3_PRIME
AAEL000984	1.2	1419271 - 1483780	1482988	N/A	G	66	A	133	P	UTR_3_PRIME
AAEL000984	1.2	1419271 - 1483780	1483037	N/A	A	108	T	236	P	UTR_3_PRIME
AAEL000984	1.2	1419271 - 1483780	1483051	N/A	C	243	A	100	P	UTR_3_PRIME	156	A	338	P	UTR_3_PRIME
AAEL000984	1.2	1419271 - 1483780	1483131	N/A	T	137	C	176	P	UTR_3_PRIME
AAEL000984	1.2	1419271 - 1483780	1483148	N/A	A	12	G	249	F	UTR_3_PRIME	165	G	331	P	UTR_3_PRIME
AAEL000984	1.2	1419271 - 1483780	1483185	N/A	C	254	A	80	P	UTR_3_PRIME	172	A	260	P	UTR_3_PRIME
AAEL000984	1.2	1419271 - 1483780	1483232	N/A	T	7	A	148	F	UTR_3_PRIME	173	A	79	P	UTR_3_PRIME
AAEL000984	1.2	1419271 - 1483780	1483271	N/A	G	5	A	82	F	UTR_3_PRIME	195	A	23	P	UTR_3_PRIME
AAEL000984	1.2	1419271 - 1483780	1483288	N/A	T	4	C	83	F	UTR_3_PRIME	170	C	73	P	UTR_3_PRIME
AAEL000984	1.2	1419271 - 1483780	1483299	N/A	A	4	G	122	F	UTR_3_PRIME	168	G	91	P	UTR_3_PRIME
AAEL000984	1.2	1419271 - 1483780	1483384	N/A	G	356	A	137	P	UTR_3_PRIME	162	A	369	P	UTR_3_PRIME
AAEL000984	1.2	1419271 - 1483780	1483509	N/A	G	311	A	80	P	UTR_3_PRIME	157	A	306	P	UTR_3_PRIME
AAEL000984	1.2	1419271 - 1483780	1483598	N/A	A	233	T	55	P	UTR_3_PRIME	105	T	240	P	UTR_3_PRIME
AAEL000984	1.2	1419271 - 1483780	1483709	N/A	A	123	C	43	P	UTR_3_PRIME	75	C	131	P	UTR_3_PRIME	273	C	26	P	UTR_3_PRIME
AAEL000984	1.2	1419271 - 1483780	1483734	N/A	C	31	T	58	P	UTR_3_PRIME
AAEL000984	1.2	1419271 - 1483780	1483763	N/A	T											4	A	2	P	UTR_3_PRIME
AAEL000985	1.2	834846 - 852638	834850	N/A	A											13	T	2	P	UTR_3_PRIME
[truncated: 32,619 more rows]

## Sheet: legend
Table S4. Position and effect of SNPs on the coding sequence. LEGEND
Gene type	gene name as reported in ImmunoDB, when described
Gene ID	gene ID as reported in VectorBase
Supercontig	supercontig where the Gene maps
Bases	start-end of the gene
SNP location	location of the SNP
Position	position within a codon (considering the AaegL1.2 annotation)
Ref Base	base found in the AaegL1.2 genome
CTM RO	"RO" is the row number of reads supporting the reference allele
CTM Base	base detected in RNA-seq data from the CTM library
CTM AO	"AO" is the row number of reads supporting the alternate (SNP) allele
CTM F/P	F (fixed) are individual SNPs detected only in the RNA-Seq library; P (polymorphic) are individual SNPs found both in the libraries and the corresponding consensus nucleotide annotated in AegL1.2.
CTM Change	effect of the SNP on the predicted protein sequence - by SNPeff
RexD RO	"RO" is the row number of reads supporting the reference allele
RexD Base	base detected in RNA-seq data from RexD library
RexD AO	"AO" is the row number of reads supporting the alternate (SNP) allele
RexD F/P	F (fixed) are individual SNPs detected only in the RNA-Seq library; P (polymorphic) are individual SNPs found both in the libraries and the corresponding consensus nucleotide annotated in AegL1.2.
RexD Change	effect of the SNP on the predicted protein sequence - by SNPeff
LVP RO	"RO" is the row number of reads supporting the reference allele
LVP Base	base detected in RNA-seq data from LVP library
LVP AO	"AO" is the row number of reads supporting the alternate (SNP) allele
LVP F/P	F (fixed) are individual SNPs detected only in the RNA-Seq library; P (polymorphic) are individual SNPs found both in the libraries and the corresponding consensus nucleotide annotated in AegL1.2.
LVP Change	effect of the SNP on the predicted protein sequence - by SNPeff
