# Supplementary material for: Probing functional polymorphisms in the dengue vector, Aedes aegypti
Source: BMC Genomics. 2013 Oct 29;14:739. doi: 10.1186/1471-2164-14-739 (PMC4007706; doi:10.1186/1471-2164-14-739)
Supplement: Additional file 7: Table S5 — List of immunity genes and positions and effects on ORFs and in UTRs. [file 1471-2164-14-739-S7.xlsx]

## Sheet: list of immunity genes
Table S5. SNPs in immunity genes
Gene ID	Functional group	Specific function	supercontig	Gene Length	LVP Covered Length	LVP polymorphic sites	FPKM-LVP	CTM Covered Length	CTM polymorphic sites	FPKM-CTM	RexD Covered Length	RexD polymorphic sites	FPKM-RexD
AAEL000028	CLIP	CLIPB34	supercont1.1	1089	1089	10	147.785	1089	11	125.776	1089	18	79.4742
AAEL000038	CLIP	CLIPB6-B36	supercont1.1	1176	1176	9	29.6839	1176	13	22.876	1176	15	30.0519
AAEL000074	CLIP	CLIPB1	supercont1.1	1119	1119	12	56.6863	1119	18	45.6145	1119	16	33.2786
AAEL000099	CLIP	CLIPB33	supercont1.1	1083	1083	17	26.189	1083	15	19.5153	1083	18	21.7259
AAEL000499	SPZ-like	SPZ1A	supercont1.9	747	747	13	37.3559	747	16	31.2024	747	17	39.6075
AAEL002124	CLIP	CLIPD6	supercont1.49	1482	1482	9	33.8567	1482	18	30.1064	1482	16	16.0447
AAEL002704	SERPINE	SRPN23	supercont1.65	1254	1254	17	65.4099	1254	24	80.2741	1254	19	68.7161
AAEL002720	SERPINE	SRPN20	supercont1.65	1164	1164	12	63.6657	1164	22	87.7701	1164	22	35.5364
AAEL003182	SERPINE	SRPN26	supercont1.81	1257	1257	8	81.8115	1257	14	59.4555	1257	15	59.8824
AAEL003243	CLIP	CLIPB13A	supercont1.82	1422	1422	11	50.8346	1422	17	36.6817	1422	20	43.6749
AAEL003625	CLIP	CLIPB8	supercont1.93	1221	1221	9	99.5161	1221	19	98.8906	1221	22	52.4571
AAEL003686	SERPINE	SRPN11	supercont1.94	1497	1497	15	59.7848	1497	17	37.8644	1497	30	35.6378
AAEL003697	SERPINE	SRPN17	supercont1.94	1023	1023	11	34.9617	1023	19	32.4591	1015	22	20.5409
AAEL003857	AP	DEFD	supercont1.98	297	297	6	23.1196	297	4	17.1101	297	10	21.1884
AAEL004223	AP	CECB	supercont1.110	180	180	2	1985.7	180	4	1073.39	180	3	1497.19
AAEL004386	PER	HPX8C	supercont1.117	2373	2373	30	237.844	2373	51	184.108	2373	63	206.858
AAEL004388	PER	HPX8A	supercont1.117	2163	2163	12	94.9252	2163	21	106.119	2163	35	114.185
AAEL004390	PER	HPX8B	supercont1.117	2367	2367	22	319.996	2367	31	367.711	2367	41	490.276
AAEL004401	PER	HPX7	supercont1.117	2235	2176	22	143.204	2163	36	130.248	2126	51	153.988
AAEL005064	CLIP	CLIPB5	supercont1.140	1113	1113	10	36.1291	1113	24	24.862	1113	23	26.542
AAEL005416	PER	HPX3	supercont1.155	5278	5278	73	72.856	5278	71	95.36	5278	99	55.5258
AAEL005482	C-TYPE LECT	CTL18	supercont1.159	492	492	6	38.438	492	7	71.1563	492	10	24.1994
AAEL006674	CLIP	CLIPB29	supercont1.216	1125	1125	16	116.832	1125	22	121.279	1125	22	41.3104
AAEL006704	FREP	FREP18	supercont1.217	1171	1171	19	607.642	1171	26	394.52	1171	22	478.223
AAEL006854	ML	ML13	supercont1.224	1025	1020	16	42.221	1019	14	48.9714	1020	15	41.2292
AAEL007064	GNP	GNBPB6	supercont1.233	1116	1116	11	79.4171	1113	15	42.0793	1116	13	49.448
AAEL007228	AUTOPHAGY	APG4B	supercont1.244	1699	1699	18	16.309	1689	26	18.5735	1699	33	18.458
AAEL007563	PER	DUOX	supercont1.263	4359	4354	34	22.5733	4354	73	17.8237	4354	72	27.3313
AAEL007593	CLIP	CLIPC2	supercont1.265	1086	1086	16	33.0288	1086	19	19.1423	1086	30	28.3565
AAEL007597	CLIP	CLIPC3	supercont1.265	2274	2274	21	26.306	2274	23	18.6852	2274	38	21.9853
AAEL007599	CATHEPSIN B	cathepsin b [Source:VB External Description;Acc:AAEL007599]	supercont1.265	1142	1142	17	20.4926	1142	29	115.217	1139	33	28.9728
AAEL007942	FREP	FREP14	supercont1.290	941	919	10	79.061	914	14	40.0592	915	20	56.604
AAEL008397	PER	GPXH2	supercont1.322	654	654	6	81.4844	654	10	54.8577	654	11	53.599
AAEL008738	SRNA	RM62F	supercont1.345	7672	7672	42	109.806	7672	79	122.056	7672	89	117.207
AAEL009051	PER	TPX5	supercont1.364	645	645	7	29.9782	645	9	27.9886	645	11	26.899
AAEL009105	AUTOPHAGY	APG9	supercont1.369	3132	3132	25	21.8106	3132	59	23.1689	3132	59	22.9547
AAEL009192	SCAVR	SCRASP1	supercont1.377	3486	3486	61	29.4859	3486	75	26.6701	3486	69	17.8212
AAEL009692	Jack-Stat	STAT	supercont1.418	2283	2283	37	40.3824	2283	32	31.2597	2283	31	36.7701
AAEL009760	ML	ML21	supercont1.426	671	671	11	227.701	665	20	168.003	665	15	175.837
AAEL010641	AUTOPHAGY	APG7A	supercont1.492	2197	2197	16	39.1963	2197	33	40.107	2197	24	41.8745
AAEL011408	C-TYPE LECT	CTL21	supercont1.577	477	477	8	40.0895	477	9	30.6293	477	6	19.2883
AAEL013233	SRNA	PIWI5	supercont1.809	2652	2652	17	26.0814	2652	30	38.653	2635	34	20.4819
AAEL013235	SRNA	SPNE	supercont1.809	4561	4558	50	41.078	4558	75	45.3491	4558	67	51.9009
AAEL013407	CATALASE	CAT1B	supercont1.839	3033	3033	35	153.484	3033	39	200.335	3033	44	138.756
AAEL014548	PER	TPX3	supercont1.1159	717	694	11	58.7778	694	15	70.8544	698	14	65.6973
AAEL014980	SERPINE	serine protease inhibitor (serpin-2), putative	supercont1.1378	1257	1257	12	51.0539	1257	25	45.6275	1236	25	27.394
AAEL015136	ML	ML6	supercont1.1514	618	618	13	471.807	618	15	439.349	618	17	253.845
AAEL015312	CATHEPSIN B	cathepsin b [Source:VB External Description;Acc:AAEL015312]	supercont1.1783	1142	1142	17	20.4926	1142	29	115.217	1139	33	28.9728
AAEL017325	CLIP	CLIPB36	supercont1.1	882	882	15	29.386	882	12	38.5967	882	20	18.0173
AAEL001515	AUTOPHAGY	DEBCL	supercont1.35	1322	1322	2	26.498	1322	8	27.3463	1322	7	23.4611
AAEL002351	SRNA	RM62D	supercont1.54	1920	1920	1	15.654	1920	4	18.6333	1920	9	19.4413
AAEL003325	ML	novel gene, niemann-pick C1	supercont1.84	3499	3499	2	45.183	3499	6	45.0297	3499	3	48.5656
AAEL003541	GALE	GALE1	supercont1.89	1200	1200	1	23.7459	1200	4	24.27	1200	9	24.5586
AAEL004112	PER	TPX2	supercont1.107	579	579	2	569.818	579	3	531.789	579	2	586.427
AAEL004120	ML	ML1	supercont1.107	907	888	1	69.0061	906	1	89.9909	903	1	32.443
AAEL004522	AP	GAM	supercont1.122	258	258	0	316.457	258	2	282.041	258	0	364.544
AAEL004978	SRNA	RM62E	supercont1.137	2320	2320	2	437.247	2320	17	374.403	2320	10	423.972
AAEL006576	CLIP	clip-domain serine protease, putative	supercont1.211	2264	2264	3	106.9	2264	13	109.43	2264	9	39.086
AAEL006633	IAP	IAP2	supercont1.214	1572	1572	3	27.3088	1572	14	30.4666	1572	12	35.8058
AAEL007713	GEN	viral IAP-associated factor, putative	supercont1.276	1265	1265	2	29.8839	1265	6	34.0266	1265	9	24.8057
AAEL007765	SERPINE	SRPN10	supercont1.279	4554	4554	1	60.3375	4554	5	75.8498	4554	1	92.3756
AAEL008073	SRNA	VIG	supercont1.299	1849	1849	1	187.44	1847	2	230.26	1844	2	114.61
AAEL009074	IAP	IAP1	supercont1.368	1137	1137	2	126.201	1137	3	115.895	1137	9	122.335
AAEL009423	SCAVR	SCRBQ2	supercont1.395	1428	1428	7	20.1191	1428	8	21.7143	1428	7	20.1737
AAEL009642	CATHEPSIN B	cathepsin b [Source:VB External Description;Acc:AAEL009642]	supercont1.414	999	999	0	42.3522	999	0	190.12	999	5	39.965
AAEL010402	SRNA	RM62G	supercont1.476	2666	2666	1	54.2338	2666	15	45.5983	2666	14	48.3485
AAEL010787	SRNA	RM62H	supercont1.508	10297	10177	1	992.944	10297	13	914.563	10297	3	746.421
AAEL010791	AUTOPHAGY	Autophagy-specific protein, putative	supercont1.508	1525	1525	0	28.8153	1525	8	28.9508	1522	8	32.0042
AAEL012069	PER	GPXH1	supercont1.652	516	516	2	77.9935	516	3	85.4463	516	3	70.4704
AAEL012471	Jack-Stat	DOME	supercont1.701	3432	3432	3	23.5139	3432	7	24.5353	3432	12	26.1824
AAEL013528	PER	TPX1	supercont1.863	699	699	1	68.7086	699	2	86.0083	699	4	69.2882
AAEL013692	SRNA	PIWI3	supercont1.896	2649	2649	12	40.875	2649	22	33.8352	2649	20	31.3599
AAEL013936	SERPINE	SRPN4a	supercont1.963	6996	6996	0	109.995	6996	59	108.019	6996	47	66.3918
AAEL013985	SRNA	RM62I	supercont1.976	3268	3268	10	20.4895	3268	10	22.0348	3268	14	17.4999
AAEL000274	SUPER-D	Copper-Zinc(Cu-Zn) Superoxide Dismutase	supercont1.5	462	462	0	119.996	462	6	65.8953	462	4	70.821
AAEL000293	SRNA	TSN	supercont1.5	3896	3896	35	168.412	3896	49	210.332	3896	29	172.946
AAEL000533	C-TYPE LECT	CTL16	supercont1.10	465	465	1	157.097	465	10	85.8031	465	7	128.198
AAEL000556	C-TYPE LECT	CTL25	supercont1.10	456	456	2	72.2477	456	5	79.7899	456	4	81.776
AAEL000709	TOLL	CACT	supercont1.14	1149	1149	5	104.877	1149	14	84.6774	1149	10	103.224
AAEL000955	AUTOPHAGY	APG3	supercont1.19	1739	1739	13	30.4194	1738	12	29.1587	1739	14	31.5306
AAEL001317	SRNA	RM62A	supercont1.29	2621	2617	2	17.3227	2616	33	17.1045	2616	34	19.3857
AAEL001769	SRNA	RM62B	supercont1.42	2518	2518	12	49.5014	2517	25	49.855	2518	24	43.8607
AAEL002083	SRNA	RM62C	supercont1.48	3094	3094	24	306.021	3094	25	302.736	3094	34	315.542
AAEL002309	PER	TPX4	supercont1.53	663	663	9	88.8345	663	4	63.8344	663	4	47.8595
AAEL003119	C-TYPE LECT	CTL6	supercont1.78	1470	1470	4	19.7112	1470	14	16.2317	1470	11	17.8141
AAEL003723	LYZ	LYSC11	supercont1.95	447	447	3	26.3026	447	2	30.031	447	3	37.2457
AAEL003799	AUTOPHAGY	APG2	supercont1.97	3568	3568	22	23.3439	3568	22	16.3947	3568	18	17.6944
AAEL003844	GALE	GALE5	supercont1.98	1188	1188	6	36.8932	1188	8	65.6038	1188	16	46.7878
AAEL003849	AP	DEFE	supercont1.98	321	321	2	235.807	321	2	293.239	321	5	198.637
AAEL004823	SUPER-D	MnSOD1	supercont1.131	660	660	0	120.625	660	11	130.281	660	7	105.21
AAEL005665	SERPINE	SRPN3	supercont1.169	1236	1236	10	40.3451	1236	10	42.2423	1236	24	36.1972
AAEL005956	CASPASE	CASPS16	supercont1.182	1176	1176	0	25.7009	1176	5	26.0448	1176	17	18.7798
AAEL006271	SUPER-D	CuSOD2	supercont1.198	624	624	5	153.566	624	5	152.43	624	6	162.835
AAEL006702	FREP	FREP33	supercont1.217	2103	2103	15	61.9721	2067	16	23.8039	2103	22	53.784
AAEL006794	SRNA	DCR2	supercont1.221	5912	5905	39	20.4887	5901	39	23.4831	5903	59	22.9093
AAEL007162	AUTOPHAGY	APG8	supercont1.240	1314	1314	8	140.111	1297	7	146.216	1307	18	136.253
AAEL007420	SERPINE	SRPN25	supercont1.255	1245	1245	4	24.6482	1245	18	18.0965	1245	20	20.5402
AAEL007696	SRNA	REL1A	supercont1.275	1740	1740	12	39.938	1740	12	30.2761	1740	24	37.7686
AAEL007698	SRNA	PIWI4	supercont1.275	2583	2583	10	40.6249	2583	11	44.5237	2583	27	43.8091
AAEL007823	SRNA	AGO3	supercont1.284	3666	3658	1	51.3145	3666	39	51.3523	3666	10	58.7075
AAEL008076	SRNA	PIWI1	supercont1.300	2300	2181	10	22.6578	2154	23	25.2213	2172	26	30.5877
AAEL008364	SERPINE	SRPN9	supercont1.320	1272	1272	0	110.717	1272	24	70.5152	1272	25	74.4114
AAEL008370	SCAVR	SCRB17	supercont1.320	1431	1431	0	65.5151	1431	29	46.9225	1431	29	67.4448
AAEL008607	TEP	TEP3	supercont1.334	4560	4517	33	22.7813	4524	34	39.0666	4516	29	18.2557
AAEL008687	SRNA	LOQS	supercont1.342	2988	2988	15	32.1057	2988	29	31.365	2988	25	34.0969
AAEL009326	SRNA	FMR1	supercont1.389	3298	3295	27	32.9951	3264	38	33.155	3266	24	39.0482
AAEL009637	CATHEPSIN B	cathepsin b	supercont1.414	1308	1308	1	178.634	1308	0	167.276	1308	13	123.027
AAEL009670	LYZ	LYSC9	supercont1.417	435	435	1	144.254	435	7	147.326	435	7	154.742
AAEL009842	GALE	GALE12	supercont1.432	474	474	0	40.1076	474	2	64.7724	474	5	58.4317
AAEL010171	PGRPL	PGRPLB	supercont1.458	609	609	7	31.3995	609	5	17.3541	609	3	24.2475
AAEL011070	C-TYPE LECT	CTLGA3	supercont1.539	711	711	2	70.4813	711	8	45.7043	711	2	31.9298
AAEL011498	SUPER-D	CuSOD3	supercont1.584	827	827	5	169.678	827	7	152.958	827	7	165.699
AAEL011777	SERPINE	SRPN8	supercont1.612	1149	1126	5	26.5192	1132	16	26.7718	1125	16	19.9693
AAEL012064	ML	ML2	supercont1.650	945	945	1	113.427	945	15	79.68	940	17	50.8934
AAEL012510	IMD	IKK2	supercont1.704	1479	1479	11	28.2608	1479	15	25.6734	1479	13	29.3853
AAEL012713	CLIP	CLIPC16	supercont1.727	1092	1092	5	51.6848	1092	16	55.8359	1092	11	36.1114
AAEL013063	AUTOPHAGY	APG18A	supercont1.785	1405	1405	6	16.8524	1404	13	25.1266	1393	14	25.52
AAEL013227	SRNA	PIWI6	supercont1.809	2667	2667	15	41.2473	2667	24	41.7205	2667	18	41.9316
AAEL014251	IAP	IAP5	supercont1.1049	521	521	0	17.0578	521	8	16.4512	521	12	24.2257
AAEL014738	IMD	CASPAR1	supercont1.1242	2218	2218	13	18.4904	2218	12	15.5045	2214	21	17.7246
AAEL014989	PGRPL	peptidoglycan recognition protein-1, putative	supercont1.1383	1181	1181	8	34.9967	1181	10	17.0273	1149	6	50.3554
AAEL015404	LYZ	LYSC7B	supercont1.2060	441	441	3	38.8274	441	4	36.8498	441	6	22.6542
AAEL017132	LYZ	C-Type Lysozyme (Lys-C)	supercont1.453	429	429	1	50.6781	421	5	54.6074	429	4	19.1942
AAEL017536	AP	holotricin glycine rich repeat protein (GRRP) anti-microbial peptide	supercont1.31	207	207	1	189.187	207	3	113.855	207	4	116.505

## Sheet: SNPs in ORFs
	Gene IDs		Supercontig	Bases	SNP location	Position	Ref Base	CTM RO	CTM Base	CTM AO	CTM F/P	CTM Change	RexD RO	RexD Base	RexD AO	RexD F/P	RexD Change	LVP RO	LVP Base	LVP AO	LVP F/P	LVP Change		notes - non-synonymous aminoacids changes reported by Bernhardt et al., 2012	notes-exon 8 of the Dicer-2 genes studied by Lambretchts et al., 2013
AP	DEFE	AAEL003849	1.98	1384440 - 1384760	1384625	1	T	4594	G	872	P	NON_SYNONYMOUS_CODING	1471	G	310	P	NON_SYNONYMOUS_CODING
			1.98	1384440 - 1384760	1384718	1	T	796	C	2088	P	NON_SYNONYMOUS_CODING	868	C	208	P	NON_SYNONYMOUS_CODING
			1.98	1384440 - 1384760	1384470	3	A						1150	G	759	P	SYNONYMOUS_CODING	4970	G	401	P	SYNONYMOUS_CODING
			1.98	1384440 - 1384760	1384515	3	T						683	A	437	P	SYNONYMOUS_CODING	4087	A	317	P	SYNONYMOUS_CODING
			1.98	1384440 - 1384760	1384449	3	G						1204	A	176	P	SYNONYMOUS_CODING
	DEFD	AAEL003857	1.98	1405526 - 1405886	1405880	1	G	65	A	169	P	NON_SYNONYMOUS_CODING	35	A	60	P	NON_SYNONYMOUS_CODING	155	A	274	P	NON_SYNONYMOUS_CODING
			1.98	1405526 - 1405886	1405674	2	G	130	A	130	P	NON_SYNONYMOUS_CODING
			1.98	1405526 - 1405886	1405801	2	T	85	A	76	P	NON_SYNONYMOUS_CODING
			1.98	1405526 - 1405886	1405646	3	G	124	A	128	P	SYNONYMOUS_CODING
			1.98	1405526 - 1405886	1405656	2	A						229	T	45	P	NON_SYNONYMOUS_CODING
			1.98	1405526 - 1405886	1405784	1	C						101	A	27	P	NON_SYNONYMOUS_CODING
			1.98	1405526 - 1405886	1405796	1	C						86	T	20	P	NON_SYNONYMOUS_CODING
			1.98	1405526 - 1405886	1405843	2	C						108	A	24	P	NON_SYNONYMOUS_CODING
			1.98	1405526 - 1405886	1405565	3	G						75	A	33	P	SYNONYMOUS_CODING	248	A	21	P	SYNONYMOUS_CODING
			1.98	1405526 - 1405886	1405628	3	G						193	A	67	P	SYNONYMOUS_CODING	380	A	168	P	SYNONYMOUS_CODING
			1.98	1405526 - 1405886	1405633	1	G						237	A	39	P	SYNONYMOUS_CODING	308	A	262	P	SYNONYMOUS_CODING
			1.98	1405526 - 1405886	1405658	3	G						205	A	72	P	SYNONYMOUS_CODING	475	A	174	P	SYNONYMOUS_CODING
			1.98	1405526 - 1405886	1405782	3	G						103	T	18	P	SYNONYMOUS_CODING	410	T	35	P	SYNONYMOUS_CODING
	CECB	AAEL004223	1.11	1115908 - 1116181	1116081	N/A	A	21	T	2	P	SPLICE_SITE_DONOR	33	T	3	P	SPLICE_SITE_DONOR
			1.11	1115908 - 1116181	1115929	3	G	3918	T	3221	P	SYNONYMOUS_CODING
			1.11	1115908 - 1116181	1116110	3	A	1530	G	2133	P	SYNONYMOUS_CODING
			1.11	1115908 - 1116181	1116173	3	G	9378	A	714	P	SYNONYMOUS_CODING
			1.11	1115908 - 1116181	1116128	3	C						6788	T	1192	P	SYNONYMOUS_CODING	21136	T	5232	P	SYNONYMOUS_CODING
			1.11	1115908 - 1116181	1116137	3	G						7031	C	2359	P	SYNONYMOUS_CODING	21160	C	8898	P	SYNONYMOUS_CODING
	GAM	AAEL004522	1.122	2186816 - 2188508	2188260	3	T	4271	C	308	P	SYNONYMOUS_CODING
			1.122	2186816 - 2188508	2188332	3	A	2786	C	225	P	SYNONYMOUS_CODING
	holotricin glycine rich repeat protein (GRRP) anti-microbial peptide	AAEL017536	1.31	652167 - 652602	652419	2	G	3447	C	308	P	NON_SYNONYMOUS_CODING	3008	C	354	P	NON_SYNONYMOUS_CODING
			1.31	652167 - 652602	652560	N/A	G	34	T	6	P	SPLICE_SITE_ACCEPTOR	34	T	14	P	SPLICE_SITE_ACCEPTOR
			1.31	652167 - 652602	652369	3	G	2462	C	204	P	SYNONYMOUS_CODING	867	C	1559	P	SYNONYMOUS_CODING	6972	C	2451	P	SYNONYMOUS_CODING
			1.31	652167 - 652602	652185	1	G						744	T	274	P	NON_SYNONYMOUS_CODING
AUTOPHAGY	APG3	AAEL000955	1.19	632971 - 650694	648865	1	A	202	G	42	P	NON_SYNONYMOUS_CODING	155	G	62	P	NON_SYNONYMOUS_CODING
			1.19	632971 - 650694	633298	3	G	186	C	172	P	SYNONYMOUS_CODING	123	C	207	P	SYNONYMOUS_CODING	781	C	78	P	SYNONYMOUS_CODING
			1.19	632971 - 650694	650105	3	G	132	A	249	P	SYNONYMOUS_CODING	127	A	343	P	SYNONYMOUS_CODING	384	A	114	P	SYNONYMOUS_CODING
			1.19	632971 - 650694	633280	3	T	175	G	58	P	SYNONYMOUS_CODING	125	G	68	P	SYNONYMOUS_CODING
			1.19	632971 - 650694	650129	3	T											501	A	157	P	SYNONYMOUS_CODING
	DEBCL	AAEL001515	1.35	3542854 - 3544597	3543905	3	T	369	C	75	P	SYNONYMOUS_CODING	347	C	66	P	SYNONYMOUS_CODING
			1.35	3542854 - 3544597	3543920	3	C	364	T	64	P	SYNONYMOUS_CODING	361	T	63	P	SYNONYMOUS_CODING
			1.35	3542854 - 3544597	3544106	3	C	545	A	45	P	SYNONYMOUS_CODING
			1.35	3542854 - 3544597	3543611	3	G											438	A	348	P	SYNONYMOUS_CODING
	APG2	AAEL003799	1.97	964396 - 970387	965127	3	A	97	T	117	P	NON_SYNONYMOUS_CODING	60	T	174	P	NON_SYNONYMOUS_CODING	10	T	485	F	NON_SYNONYMOUS_CODING
			1.97	964396 - 970387	965389	1	C	51	G	11	P	NON_SYNONYMOUS_CODING	42	G	5	P	NON_SYNONYMOUS_CODING	112	G	16	P	NON_SYNONYMOUS_CODING
			1.97	964396 - 970387	964404	3	T	23	C	25	P	SYNONYMOUS_CODING	0	C	41	F	SYNONYMOUS_CODING	154	C	34	P	SYNONYMOUS_CODING
			1.97	964396 - 970387	964455	3	T	N/C	C	N/C	P	SYNONYMOUS_CODING	N/C	C	N/C	F	SYNONYMOUS_CODING	N/C	C	N/C	P	SYNONYMOUS_CODING
			1.97	964396 - 970387	964521	3	A	70	C	119	P	SYNONYMOUS_CODING	0	C	162	F	SYNONYMOUS_CODING	9	C	314	F	SYNONYMOUS_CODING
			1.97	964396 - 970387	965118	3	T	62	G	131	P	SYNONYMOUS_CODING	49	G	165	P	SYNONYMOUS_CODING	0	G	408	F	SYNONYMOUS_CODING
			1.97	964396 - 970387	966660	3	G	48	A	356	P	SYNONYMOUS_CODING	112	A	318	P	SYNONYMOUS_CODING	791	A	110	P	SYNONYMOUS_CODING
			1.97	964396 - 970387	969333	3	A	179	G	96	P	SYNONYMOUS_CODING	355	G	61	P	SYNONYMOUS_CODING	0	G	675	F	SYNONYMOUS_CODING
			1.97	964396 - 970387	966378	3	C	93	T	288	P	SYNONYMOUS_CODING	132	T	212	P	SYNONYMOUS_CODING
			1.97	964396 - 970387	967326	3	A	94	G	51	P	SYNONYMOUS_CODING	61	G	81	P	SYNONYMOUS_CODING
			1.97	964396 - 970387	964467	3	A	117	C	19	P	SYNONYMOUS_CODING						123	C	59	P	SYNONYMOUS_CODING
			1.97	964396 - 970387	965787	3	A	315	C	31	P	SYNONYMOUS_CODING						652	C	74	P	SYNONYMOUS_CODING
			1.97	964396 - 970387	964416	3	G	42	A	22	P	SYNONYMOUS_CODING
			1.97	964396 - 970387	965334	3	G	183	A	24	P	SYNONYMOUS_CODING
			1.97	964396 - 970387	967053	3	C	311	T	38	P	SYNONYMOUS_CODING
			1.97	964396 - 970387	969408	3	C	152	A	47	P	SYNONYMOUS_CODING
			1.97	964396 - 970387	964573	1	T						114	G	102	P	NON_SYNONYMOUS_CODING
			1.97	964396 - 970387	966365	2	G						183	T	131	P	NON_SYNONYMOUS_CODING
			1.97	964396 - 970387	966682	1	G											766	T	66	P	NON_SYNONYMOUS_CODING
			1.97	964396 - 970387	964701	3	G											587	A	72	P	SYNONYMOUS_CODING
			1.97	964396 - 970387	965829	3	G											721	A	137	P	SYNONYMOUS_CODING
			1.97	964396 - 970387	966231	3	C											522	T	49	P	SYNONYMOUS_CODING
			1.97	964396 - 970387	966762	3	A											859	G	62	P	SYNONYMOUS_CODING
			1.97	964396 - 970387	966783	3	C											865	T	100	P	SYNONYMOUS_CODING
	APG4B	AAEL007228	1.244	1435159 - 1441253	1435739	3	A	52	C	315	P	SYNONYMOUS_CODING	118	C	214	P	SYNONYMOUS_CODING	275	C	246	P	SYNONYMOUS_CODING
			1.244	1435159 - 1441253	1435877	3	T	52	A	218	P	SYNONYMOUS_CODING	97	A	145	P	SYNONYMOUS_CODING	252	A	168	P	SYNONYMOUS_CODING
			1.244	1435159 - 1441253	1436195	3	G	20	A	147	P	SYNONYMOUS_CODING	44	A	120	P	SYNONYMOUS_CODING	143	A	149	P	SYNONYMOUS_CODING
			1.244	1435159 - 1441253	1436243	3	G	158	T	69	P	SYNONYMOUS_CODING	58	T	163	P	SYNONYMOUS_CODING	176	T	157	P	SYNONYMOUS_CODING
			1.244	1435159 - 1441253	1437896	3	T	24	G	266	P	SYNONYMOUS_CODING	80	G	199	P	SYNONYMOUS_CODING	192	G	184	P	SYNONYMOUS_CODING
			1.244	1435159 - 1441253	1436008	1	T	258	G	94	P	SYNONYMOUS_CODING	275	G	77	P	SYNONYMOUS_CODING
			1.244	1435159 - 1441253	1436180	3	G	108	A	45	P	SYNONYMOUS_CODING	111	A	53	P	SYNONYMOUS_CODING
			1.244	1435159 - 1441253	1441155	3	C	246	T	108	P	SYNONYMOUS_CODING	200	T	67	P	SYNONYMOUS_CODING
			1.244	1435159 - 1441253	1435697	3	G	357	A	51	P	SYNONYMOUS_CODING
			1.244	1435159 - 1441253	1435868	3	G	263	A	37	P	SYNONYMOUS_CODING
			1.244	1435159 - 1441253	1436105	3	T	226	C	38	P	SYNONYMOUS_CODING
			1.244	1435159 - 1441253	1436153	3	G	123	A	85	P	SYNONYMOUS_CODING
			1.244	1435159 - 1441253	1436315	3	G	293	A	56	P	SYNONYMOUS_CODING
			1.244	1435159 - 1441253	1437784	1	A						223	T	53	P	NON_SYNONYMOUS_CODING	250	T	226	P	NON_SYNONYMOUS_CODING
			1.244	1435159 - 1441253	1435859	3	C						200	T	40	P	SYNONYMOUS_CODING	259	T	103	P	SYNONYMOUS_CODING
			1.244	1435159 - 1441253	1437836	3	G						236	A	53	P	SYNONYMOUS_CODING	241	A	207	P	SYNONYMOUS_CODING
			1.244	1435159 - 1441253	1437932	3	T						218	C	34	P	SYNONYMOUS_CODING	221	C	54	P	SYNONYMOUS_CODING
			1.244	1435159 - 1441253	1435715	3	C						348	T	57	P	SYNONYMOUS_CODING
			1.244	1435159 - 1441253	1435853	3	C						299	T	26	P	SYNONYMOUS_CODING
			1.244	1435159 - 1441253	1436162	3	T						166	C	42	P	SYNONYMOUS_CODING
			1.244	1435159 - 1441253	1437626	3	T						177	C	31	P	SYNONYMOUS_CODING
	APG9	AAEL009105	1.369	410101 - 433616	431515	2	T	0	C	153	F	NON_SYNONYMOUS_CODING	0	C	94	F	NON_SYNONYMOUS_CODING	165	C	258	P	NON_SYNONYMOUS_CODING
			1.369	410101 - 433616	410703	1	C	222	T	24	P	NON_SYNONYMOUS_CODING	249	T	82	P	NON_SYNONYMOUS_CODING
			1.369	410101 - 433616	431002	1	T	130	G	322	P	NON_SYNONYMOUS_CODING	186	G	212	P	NON_SYNONYMOUS_CODING
			1.369	410101 - 433616	410593	3	G	98	A	20	P	SYNONYMOUS_CODING	116	A	49	P	SYNONYMOUS_CODING	617	A	60	P	SYNONYMOUS_CODING
			1.369	410101 - 433616	410653	3	G	4	A	165	F	SYNONYMOUS_CODING	0	A	216	F	SYNONYMOUS_CODING	318	A	419	P	SYNONYMOUS_CODING
			1.369	410101 - 433616	410695	3	C	10	T	114	P	SYNONYMOUS_CODING	2	T	145	F	SYNONYMOUS_CODING	303	T	177	P	SYNONYMOUS_CODING
			1.369	410101 - 433616	428605	3	A	457	G	75	P	SYNONYMOUS_CODING	454	G	79	P	SYNONYMOUS_CODING	382	G	612	P	SYNONYMOUS_CODING
			1.369	410101 - 433616	428659	3	C	405	T	86	P	SYNONYMOUS_CODING	294	T	149	P	SYNONYMOUS_CODING	737	T	57	P	SYNONYMOUS_CODING
			1.369	410101 - 433616	428683	3	A	88	G	251	P	SYNONYMOUS_CODING	121	G	239	P	SYNONYMOUS_CODING	280	G	327	P	SYNONYMOUS_CODING
			1.369	410101 - 433616	428985	1	G	72	A	327	P	SYNONYMOUS_CODING	0	A	353	F	SYNONYMOUS_CODING	674	A	51	P	SYNONYMOUS_CODING
			1.369	410101 - 433616	429046	3	C	321	T	146	P	SYNONYMOUS_CODING	101	T	282	P	SYNONYMOUS_CODING	775	T	56	P	SYNONYMOUS_CODING
			1.369	410101 - 433616	429133	3	A	75	G	418	P	SYNONYMOUS_CODING	0	G	438	F	SYNONYMOUS_CODING	761	G	54	P	SYNONYMOUS_CODING
			1.369	410101 - 433616	429273	1	A	N/C	G	N/C	P	SYNONYMOUS_CODING	N/C	G	N/C	P	SYNONYMOUS_CODING	N/C	G	N/C	P	SYNONYMOUS_CODING
			1.369	410101 - 433616	430604	3	A	1	C	436	F	SYNONYMOUS_CODING	1	C	449	F	SYNONYMOUS_CODING	218	C	466	P	SYNONYMOUS_CODING
			1.369	410101 - 433616	431343	3	G	0	C	461	F	SYNONYMOUS_CODING	0	C	372	F	SYNONYMOUS_CODING	277	C	431	P	SYNONYMOUS_CODING
			1.369	410101 - 433616	431633	3	C	44	T	56	P	SYNONYMOUS_CODING	0	T	60	F	SYNONYMOUS_CODING	181	T	272	P	SYNONYMOUS_CODING
			1.369	410101 - 433616	433578	3	A	0	C	353	F	SYNONYMOUS_CODING	0	C	266	F	SYNONYMOUS_CODING	256	C	345	P	SYNONYMOUS_CODING
			1.369	410101 - 433616	410569	3	T	65	C	153	P	SYNONYMOUS_CODING	96	C	178	P	SYNONYMOUS_CODING
			1.369	410101 - 433616	410626	3	G	65	A	102	P	SYNONYMOUS_CODING	107	A	99	P	SYNONYMOUS_CODING
			1.369	410101 - 433616	428252	3	C	105	T	210	P	SYNONYMOUS_CODING	154	T	290	P	SYNONYMOUS_CODING
			1.369	410101 - 433616	428371	3	A	128	G	145	P	SYNONYMOUS_CODING	276	G	66	P	SYNONYMOUS_CODING
			1.369	410101 - 433616	428533	3	G	126	A	262	P	SYNONYMOUS_CODING	166	A	291	P	SYNONYMOUS_CODING
			1.369	410101 - 433616	428581	3	G	457	A	50	P	SYNONYMOUS_CODING	371	A	132	P	SYNONYMOUS_CODING
			1.369	410101 - 433616	428626	3	G	441	A	57	P	SYNONYMOUS_CODING	345	A	133	P	SYNONYMOUS_CODING
			1.369	410101 - 433616	428641	3	T	427	C	42	P	SYNONYMOUS_CODING	361	C	90	P	SYNONYMOUS_CODING
			1.369	410101 - 433616	428839	3	G	229	A	25	P	SYNONYMOUS_CODING	167	A	125	P	SYNONYMOUS_CODING
			1.369	410101 - 433616	428845	3	T	233	C	33	P	SYNONYMOUS_CODING	173	C	138	P	SYNONYMOUS_CODING
			1.369	410101 - 433616	428884	3	T	130	C	154	P	SYNONYMOUS_CODING	247	C	54	P	SYNONYMOUS_CODING
			1.369	410101 - 433616	428995	3	A	199	C	203	P	SYNONYMOUS_CODING	274	C	67	P	SYNONYMOUS_CODING
			1.369	410101 - 433616	430484	3	C	138	T	329	P	SYNONYMOUS_CODING	201	T	236	P	SYNONYMOUS_CODING
			1.369	410101 - 433616	431162	1	G	315	A	44	P	SYNONYMOUS_CODING	238	A	91	P	SYNONYMOUS_CODING
			1.369	410101 - 433616	431355	3	A	42	G	133	P	SYNONYMOUS_CODING	0	G	124	F	SYNONYMOUS_CODING
			1.369	410101 - 433616	431612	3	A	43	G	100	P	SYNONYMOUS_CODING	0	G	69	F	SYNONYMOUS_CODING
			1.369	410101 - 433616	431666	3	C	107	A	60	P	SYNONYMOUS_CODING	98	A	36	P	SYNONYMOUS_CODING
			1.369	410101 - 433616	431711	3	C	75	T	154	P	SYNONYMOUS_CODING	103	T	98	P	SYNONYMOUS_CODING
			1.369	410101 - 433616	431750	3	A	87	G	201	P	SYNONYMOUS_CODING	120	G	150	P	SYNONYMOUS_CODING
			1.369	410101 - 433616	433509	3	T	313	C	49	P	SYNONYMOUS_CODING	312	C	59	P	SYNONYMOUS_CODING
			1.369	410101 - 433616	433584	3	A	341	G	25	P	SYNONYMOUS_CODING	223	G	45	P	SYNONYMOUS_CODING
			1.369	410101 - 433616	429390	3	G	398	A	30	P	SYNONYMOUS_CODING						386	A	399	P	SYNONYMOUS_CODING
			1.369	410101 - 433616	428276	3	C	266	T	28	P	SYNONYMOUS_CODING
			1.369	410101 - 433616	428593	3	C	288	A	224	P	SYNONYMOUS_CODING
			1.369	410101 - 433616	430878	3	C	284	T	26	P	SYNONYMOUS_CODING
			1.369	410101 - 433616	430967	3	G	357	A	34	P	SYNONYMOUS_CODING
			1.369	410101 - 433616	431163	3	C	346	T	34	P	SYNONYMOUS_CODING
			1.369	410101 - 433616	431337	3	T	404	C	42	P	SYNONYMOUS_CODING
			1.369	410101 - 433616	431493	3	A						112	T	39	P	NON_SYNONYMOUS_CODING
			1.369	410101 - 433616	410635	3	G						187	A	21	P	SYNONYMOUS_CODING
			1.369	410101 - 433616	428355	1	G						341	A	53	P	SYNONYMOUS_CODING
			1.369	410101 - 433616	429381	3	C						258	T	58	P	SYNONYMOUS_CODING
			1.369	410101 - 433616	429465	3	T						386	C	68	P	SYNONYMOUS_CODING
			1.369	410101 - 433616	430274	3	G						312	T	156	P	SYNONYMOUS_CODING
			1.369	410101 - 433616	430289	3	A						405	T	43	P	SYNONYMOUS_CODING
			1.369	410101 - 433616	430346	3	A						381	T	56	P	SYNONYMOUS_CODING
			1.369	410101 - 433616	430478	3	T						389	A	50	P	SYNONYMOUS_CODING
			1.369	410101 - 433616	431457	3	C						237	A	35	P	SYNONYMOUS_CODING
			1.369	410101 - 433616	428595	1	G											920	A	94	P	SYNONYMOUS_CODING
			1.369	410101 - 433616	431157	3	A											229	G	290	P	SYNONYMOUS_CODING
	APG7A	AAEL010641	1.492	196577 - 209255	196977	2	A	73	G	711	P	NON_SYNONYMOUS_CODING	397	G	567	P	NON_SYNONYMOUS_CODING	1197	G	307	P	NON_SYNONYMOUS_CODING
			1.492	196577 - 209255	196854	2	T	268	C	36	P	NON_SYNONYMOUS_CODING
			1.492	196577 - 209255	197129	3	G	N/C	A	N/C	P	SYNONYMOUS_CODING	N/C	A	N/C	P	SYNONYMOUS_CODING	N/C	A	N/C	P	SYNONYMOUS_CODING
			1.492	196577 - 209255	197432	3	C	112	T	414	P	SYNONYMOUS_CODING	363	T	199	P	SYNONYMOUS_CODING	1179	T	103	P	SYNONYMOUS_CODING
			1.492	196577 - 209255	197444	3	C	294	T	173	P	SYNONYMOUS_CODING	328	T	141	P	SYNONYMOUS_CODING	1120	T	83	P	SYNONYMOUS_CODING
			1.492	196577 - 209255	197552	3	A	102	G	378	P	SYNONYMOUS_CODING	288	G	327	P	SYNONYMOUS_CODING	789	G	170	P	SYNONYMOUS_CODING
			1.492	196577 - 209255	197621	3	A	97	C	686	P	SYNONYMOUS_CODING	302	C	465	P	SYNONYMOUS_CODING	937	C	249	P	SYNONYMOUS_CODING
			1.492	196577 - 209255	197717	3	G	95	A	274	P	SYNONYMOUS_CODING	317	A	215	P	SYNONYMOUS_CODING	1144	A	94	P	SYNONYMOUS_CODING
			1.492	196577 - 209255	197837	3	C	91	T	413	P	SYNONYMOUS_CODING	309	T	269	P	SYNONYMOUS_CODING	1121	T	133	P	SYNONYMOUS_CODING
			1.492	196577 - 209255	197921	3	G	185	A	137	P	SYNONYMOUS_CODING	212	A	103	P	SYNONYMOUS_CODING	859	A	68	P	SYNONYMOUS_CODING
			1.492	196577 - 209255	198038	3	T	193	C	382	P	SYNONYMOUS_CODING	253	C	315	P	SYNONYMOUS_CODING	898	C	151	P	SYNONYMOUS_CODING
			1.492	196577 - 209255	198065	3	T	219	C	527	P	SYNONYMOUS_CODING	296	C	432	P	SYNONYMOUS_CODING	994	C	244	P	SYNONYMOUS_CODING
			1.492	196577 - 209255	198367	3	A	178	G	229	P	SYNONYMOUS_CODING	219	G	191	P	SYNONYMOUS_CODING	693	G	93	P	SYNONYMOUS_CODING
			1.492	196577 - 209255	198595	3	A	56	C	327	P	SYNONYMOUS_CODING	131	C	288	P	SYNONYMOUS_CODING	543	C	539	P	SYNONYMOUS_CODING
			1.492	196577 - 209255	198610	3	G	61	A	130	P	SYNONYMOUS_CODING	128	A	111	P	SYNONYMOUS_CODING	532	A	107	P	SYNONYMOUS_CODING
			1.492	196577 - 209255	196826	3	A	64	G	53	P	SYNONYMOUS_CODING	332	G	45	P	SYNONYMOUS_CODING
			1.492	196577 - 209255	196835	3	A	70	G	79	P	SYNONYMOUS_CODING	351	G	75	P	SYNONYMOUS_CODING
			1.492	196577 - 209255	196841	3	A	87	G	62	P	SYNONYMOUS_CODING	355	G	67	P	SYNONYMOUS_CODING
			1.492	196577 - 209255	197480	3	T	177	C	29	P	SYNONYMOUS_CODING	226	C	25	P	SYNONYMOUS_CODING
			1.492	196577 - 209255	197501	3	G	202	A	142	P	SYNONYMOUS_CODING	307	A	148	P	SYNONYMOUS_CODING
			1.492	196577 - 209255	197735	3	G	91	A	165	P	SYNONYMOUS_CODING	309	A	123	P	SYNONYMOUS_CODING
			1.492	196577 - 209255	209016	3	C	210	T	105	P	SYNONYMOUS_CODING	236	T	55	P	SYNONYMOUS_CODING
			1.492	196577 - 209255	209046	3	T	89	C	193	P	SYNONYMOUS_CODING	237	C	58	P	SYNONYMOUS_CODING
			1.492	196577 - 209255	196910	3	G	615	A	147	P	SYNONYMOUS_CODING
			1.492	196577 - 209255	197057	3	A	684	G	178	P	SYNONYMOUS_CODING
			1.492	196577 - 209255	197513	3	G	292	A	59	P	SYNONYMOUS_CODING
			1.492	196577 - 209255	197657	3	G	777	A	94	P	SYNONYMOUS_CODING
			1.492	196577 - 209255	197777	3	T	95	C	8	P	SYNONYMOUS_CODING
			1.492	196577 - 209255	197942	3	G	169	A	16	P	SYNONYMOUS_CODING
			1.492	196577 - 209255	197981	3	G	123	A	11	P	SYNONYMOUS_CODING
			1.492	196577 - 209255	198130	3	G	648	A	123	P	SYNONYMOUS_CODING
			1.492	196577 - 209255	208962	3	A	94	G	74	P	SYNONYMOUS_CODING
			1.492	196577 - 209255	196970	3	C						923	G	90	P	SYNONYMOUS_CODING	963	G	577	P	SYNONYMOUS_CODING
	Autophagy-specific protein, putative	AAEL010791	1.508	197598 - 203437	197856	2	T	0	C	156	F	NON_SYNONYMOUS_CODING	340	C	57	P	NON_SYNONYMOUS_CODING
			1.508	197598 - 203437	202247	1	G	452	A	99	P	NON_SYNONYMOUS_CODING
			1.508	197598 - 203437	202141	3	C	33	A	400	P	SYNONYMOUS_CODING	344	A	172	P	SYNONYMOUS_CODING
			1.508	197598 - 203437	202237	3	C	38	A	446	P	SYNONYMOUS_CODING	330	A	210	P	SYNONYMOUS_CODING
			1.508	197598 - 203437	202573	3	T	27	C	389	P	SYNONYMOUS_CODING	277	C	232	P	SYNONYMOUS_CODING
	APG18A	AAEL013063	1.785	318294 - 395254	394946	1	A	167	G	113	P	NON_SYNONYMOUS_CODING	82	G	207	P	NON_SYNONYMOUS_CODING
			1.785	318294 - 395254	394412	1	C	294	A	85	P	NON_SYNONYMOUS_CODING
			1.785	318294 - 395254	394684	3	A	0	G	256	F	SYNONYMOUS_CODING	0	G	319	F	SYNONYMOUS_CODING	146	G	252	P	SYNONYMOUS_CODING
			1.785	318294 - 395254	394990	3	C	127	T	169	P	SYNONYMOUS_CODING	75	T	271	P	SYNONYMOUS_CODING	270	T	252	P	SYNONYMOUS_CODING
			1.785	318294 - 395254	395185	3	G	109	A	118	P	SYNONYMOUS_CODING	0	A	9	F	SYNONYMOUS_CODING	184	A	179	P	SYNONYMOUS_CODING
			1.785	318294 - 395254	394864	3	A	217	G	17	P	SYNONYMOUS_CODING	10	G	219	F	SYNONYMOUS_CODING
			1.785	318294 - 395254	395116	3	G	236	A	20	P	SYNONYMOUS_CODING	12	A	180	F	SYNONYMOUS_CODING
			1.785	318294 - 395254	395134	3	G	245	A	17	P	SYNONYMOUS_CODING	15	A	131	P	SYNONYMOUS_CODING
			1.785	318294 - 395254	394085	3	A	242	G	56	P	SYNONYMOUS_CODING						231	G	90	P	SYNONYMOUS_CODING
			1.785	318294 - 395254	394858	3	G	18	A	224	P	SYNONYMOUS_CODING						212	A	291	P	SYNONYMOUS_CODING
			1.785	318294 - 395254	394963	3	C	139	T	152	P	SYNONYMOUS_CODING						252	T	228	P	SYNONYMOUS_CODING
			1.785	318294 - 395254	395161	3	C	154	T	94	P	SYNONYMOUS_CODING
			1.785	318294 - 395254	394622	1	C						235	T	79	P	SYNONYMOUS_CODING
			1.785	318294 - 395254	394909	3	C						230	T	64	P	SYNONYMOUS_CODING
			1.785	318294 - 395254	394981	3	C						261	T	64	P	SYNONYMOUS_CODING
			1.785	318294 - 395254	395173	3	T						11	C	3	P	SYNONYMOUS_CODING
			1.785	318294 - 395254	395218	3	T						2	C	5	P	SYNONYMOUS_CODING
			1.785	318294 - 395254	395236	3	T						1	C	4	P	SYNONYMOUS_CODING
CASPASE	CASPS16	AAEL005956	1.182	893438 - 911024	893556	2	C	407	T	30	P	NON_SYNONYMOUS_CODING	202	T	59	P	NON_SYNONYMOUS_CODING
			1.182	893438 - 911024	910155	3	A	203	C	17	P	SYNONYMOUS_CODING	192	C	15	P	SYNONYMOUS_CODING
			1.182	893438 - 911024	910266	3	C	483	T	44	P	SYNONYMOUS_CODING	281	T	67	P	SYNONYMOUS_CODING
			1.182	893438 - 911024	910290	3	T	436	C	38	P	SYNONYMOUS_CODING	187	C	130	P	SYNONYMOUS_CODING
			1.182	893438 - 911024	910465	3	T	516	C	40	P	SYNONYMOUS_CODING	227	C	111	P	SYNONYMOUS_CODING
			1.182	893438 - 911024	893497	3	T						256	A	46	P	NON_SYNONYMOUS_CODING
			1.182	893438 - 911024	893517	2	T						287	C	57	P	NON_SYNONYMOUS_CODING
			1.182	893438 - 911024	893568	2	C						251	T	21	P	NON_SYNONYMOUS_CODING
			1.182	893438 - 911024	893762	1	G						276	A	23	P	NON_SYNONYMOUS_CODING
			1.182	893438 - 911024	893813	1	T						258	C	57	P	NON_SYNONYMOUS_CODING
			1.182	893438 - 911024	910439	1	A						191	T	63	P	NON_SYNONYMOUS_CODING
			1.182	893438 - 911024	910474	3	G						319	A	24	P	NON_SYNONYMOUS_CODING
			1.182	893438 - 911024	910782	1	T						256	G	39	P	NON_SYNONYMOUS_CODING
			1.182	893438 - 911024	893446	3	C						269	T	21	P	SYNONYMOUS_CODING
			1.182	893438 - 911024	893827	3	G						264	A	59	P	SYNONYMOUS_CODING
			1.182	893438 - 911024	910221	3	C						261	T	57	P	SYNONYMOUS_CODING
			1.182	893438 - 911024	910588	3	T						259	C	28	P	SYNONYMOUS_CODING
CATALASE	CAT1B	AAEL013407	1.839	136402 - 179685	151373	2	T	1864	A	241	P	NON_SYNONYMOUS_CODING						2505	A	333	P	NON_SYNONYMOUS_CODING
			1.839	136402 - 179685	152287	3	G	1536	T	364	P	NON_SYNONYMOUS_CODING
			1.839	136402 - 179685	136993	3	A	568	G	281	P	SYNONYMOUS_CODING	342	G	107	P	SYNONYMOUS_CODING	722	G	420	P	SYNONYMOUS_CODING
			1.839	136402 - 179685	137110	3	G	662	A	442	P	SYNONYMOUS_CODING	407	A	114	P	SYNONYMOUS_CODING	963	A	541	P	SYNONYMOUS_CODING
			1.839	136402 - 179685	137176	3	T	586	C	209	P	SYNONYMOUS_CODING	341	C	76	P	SYNONYMOUS_CODING	985	C	211	P	SYNONYMOUS_CODING
			1.839	136402 - 179685	137425	3	C	841	T	159	P	SYNONYMOUS_CODING	453	T	34	P	SYNONYMOUS_CODING	1085	T	223	P	SYNONYMOUS_CODING
			1.839	136402 - 179685	137560	3	A	417	G	126	P	SYNONYMOUS_CODING	295	G	25	P	SYNONYMOUS_CODING	754	G	183	P	SYNONYMOUS_CODING
			1.839	136402 - 179685	137566	3	T	410	C	141	P	SYNONYMOUS_CODING	298	C	32	P	SYNONYMOUS_CODING	736	C	222	P	SYNONYMOUS_CODING
			1.839	136402 - 179685	137698	3	G	469	T	207	P	SYNONYMOUS_CODING	309	T	72	P	SYNONYMOUS_CODING	632	T	351	P	SYNONYMOUS_CODING
			1.839	136402 - 179685	137734	3	C	334	A	287	P	SYNONYMOUS_CODING	166	A	174	P	SYNONYMOUS_CODING	626	A	357	P	SYNONYMOUS_CODING
			1.839	136402 - 179685	151318	3	A	707	G	921	P	SYNONYMOUS_CODING	384	G	898	P	SYNONYMOUS_CODING	1876	G	708	P	SYNONYMOUS_CODING
			1.839	136402 - 179685	151390	3	A	1	G	1774	F	SYNONYMOUS_CODING	2	G	1697	F	SYNONYMOUS_CODING	131	G	2214	F	SYNONYMOUS_CODING
			1.839	136402 - 179685	151438	3	G	964	A	989	P	SYNONYMOUS_CODING	679	A	991	P	SYNONYMOUS_CODING	1431	A	1288	P	SYNONYMOUS_CODING
			1.839	136402 - 179685	151489	3	A	2	G	2549	F	SYNONYMOUS_CODING	5	G	2118	F	SYNONYMOUS_CODING	222	G	3242	P	SYNONYMOUS_CODING
			1.839	136402 - 179685	151561	3	A	1535	C	745	P	SYNONYMOUS_CODING	1249	C	790	P	SYNONYMOUS_CODING	1834	C	1431	P	SYNONYMOUS_CODING
			1.839	136402 - 179685	151585	3	T	1018	C	1220	P	SYNONYMOUS_CODING	867	C	1224	P	SYNONYMOUS_CODING	1575	C	1611	P	SYNONYMOUS_CODING
			1.839	136402 - 179685	151768	3	C	363	G	135	P	SYNONYMOUS_CODING	1	T	1874	P	SYNONYMOUS_CODING	196	G	0	F	SYNONYMOUS_CODING
			1.839	136402 - 179685	151945	3	G	792	A	2175	P	SYNONYMOUS_CODING	27	A	2023	F	SYNONYMOUS_CODING	1695	A	2463	P	SYNONYMOUS_CODING
			1.839	136402 - 179685	152008	3	G	N/C	A	N/C	P	SYNONYMOUS_CODING	N/C	A	N/C	F	SYNONYMOUS_CODING	N/C	A	N/C	F	SYNONYMOUS_CODING
			1.839	136402 - 179685	152068	3	A	333	C	1810	P	SYNONYMOUS_CODING	480	C	973	P	SYNONYMOUS_CODING	148	C	2515	F	SYNONYMOUS_CODING
			1.839	136402 - 179685	152305	3	A	N/C	C	N/C	P	SYNONYMOUS_CODING	N/C	C	N/C	F	SYNONYMOUS_CODING	N/C	C	N/C	P	SYNONYMOUS_CODING
			1.839	136402 - 179685	152353	3	C	398	A	1287	P	SYNONYMOUS_CODING	176	A	803	P	SYNONYMOUS_CODING	813	A	1278	P	SYNONYMOUS_CODING
			1.839	136402 - 179685	152395	3	G	463	A	1129	P	SYNONYMOUS_CODING	294	A	714	P	SYNONYMOUS_CODING	959	A	1055	P	SYNONYMOUS_CODING
			1.839	136402 - 179685	152467	3	A	186	T	983	P	SYNONYMOUS_CODING	383	T	613	P	SYNONYMOUS_CODING	97	T	1651	F	SYNONYMOUS_CODING
			1.839	136402 - 179685	152512	3	A	637	G	651	P	SYNONYMOUS_CODING	449	G	534	P	SYNONYMOUS_CODING	948	G	831	P	SYNONYMOUS_CODING
			1.839	136402 - 179685	152545	3	G	592	T	716	P	SYNONYMOUS_CODING	323	T	603	P	SYNONYMOUS_CODING	906	T	916	P	SYNONYMOUS_CODING
			1.839	136402 - 179685	152728	3	T	582	C	769	P	SYNONYMOUS_CODING	1	C	751	F	SYNONYMOUS_CODING	1120	C	1335	P	SYNONYMOUS_CODING
			1.839	136402 - 179685	152737	3	C	595	T	240	P	SYNONYMOUS_CODING	0	T	232	F	SYNONYMOUS_CODING	1122	T	483	P	SYNONYMOUS_CODING
			1.839	136402 - 179685	136513	3	T	N/C	A	N/C	P	SYNONYMOUS_CODING	N/C	A	N/C	P	SYNONYMOUS_CODING
			1.839	136402 - 179685	137203	3	T	669	C	163	P	SYNONYMOUS_CODING						1087	C	162	P	SYNONYMOUS_CODING
			1.839	136402 - 179685	137209	3	G	628	A	142	P	SYNONYMOUS_CODING						962	A	161	P	SYNONYMOUS_CODING
			1.839	136402 - 179685	137302	3	T	929	C	295	P	SYNONYMOUS_CODING						1095	C	549	P	SYNONYMOUS_CODING
			1.839	136402 - 179685	151762	3	G	2400	T	677	P	SYNONYMOUS_CODING						2816	T	1542	P	SYNONYMOUS_CODING
			1.839	136402 - 179685	151903	3	C	2426	G	779	P	SYNONYMOUS_CODING						2806	G	1285	P	SYNONYMOUS_CODING
			1.839	136402 - 179685	151915	3	A	2489	T	777	P	SYNONYMOUS_CODING						2857	T	1332	P	SYNONYMOUS_CODING
			1.839	136402 - 179685	152236	3	C	1584	T	484	P	SYNONYMOUS_CODING						2000	T	891	P	SYNONYMOUS_CODING
			1.839	136402 - 179685	137809	3	G	525	A	46	P	SYNONYMOUS_CODING
			1.839	136402 - 179685	151663	3	G	2365	A	324	P	SYNONYMOUS_CODING
			1.839	136402 - 179685	152608	3	G	1542	A	161	P	SYNONYMOUS_CODING
			1.839	136402 - 179685	136653	1	T						310	G	87	P	NON_SYNONYMOUS_CODING
			1.839	136402 - 179685	136654	3	G						371	A	31	P	SYNONYMOUS_CODING
			1.839	136402 - 179685	136690	3	T						395	G	42	P	SYNONYMOUS_CODING
			1.839	136402 - 179685	136726	3	C						378	T	87	P	SYNONYMOUS_CODING
			1.839	136402 - 179685	136732	3	G						364	T	92	P	SYNONYMOUS_CODING
			1.839	136402 - 179685	136843	3	A						372	G	81	P	SYNONYMOUS_CODING
			1.839	136402 - 179685	137821	3	A						264	G	78	P	SYNONYMOUS_CODING
			1.839	136402 - 179685	151324	3	G						1053	A	322	P	SYNONYMOUS_CODING
			1.839	136402 - 179685	151435	3	C						1383	A	348	P	SYNONYMOUS_CODING
			1.839	136402 - 179685	151546	3	C						1779	T	283	P	SYNONYMOUS_CODING
			1.839	136402 - 179685	151702	3	A						2002	G	459	P	SYNONYMOUS_CODING
			1.839	136402 - 179685	151768	3	C						1	G	446	P	SYNONYMOUS_CODING
			1.839	136402 - 179685	152059	3	T						1602	G	178	P	SYNONYMOUS_CODING
			1.839	136402 - 179685	152113	3	C						1238	T	134	P	SYNONYMOUS_CODING
			1.839	136402 - 179685	152314	3	A						1332	G	153	P	SYNONYMOUS_CODING
			1.839	136402 - 179685	152413	3	G						1023	A	105	P	SYNONYMOUS_CODING
			1.839	136402 - 179685	152596	3	A						956	G	132	P	SYNONYMOUS_CODING
			1.839	136402 - 179685	152755	3	C						873	T	181	P	SYNONYMOUS_CODING
			1.839	136402 - 179685	136972	3	G											923	A	494	P	SYNONYMOUS_CODING
CATHEPSIN B	cathepsin b [Source:VB External Description;Acc:AAEL007599]	AAEL007599	1.265	1279704 - 1280845	1279802	3	T	1	C	1273	F	SYNONYMOUS_CODING	7	C	152	F	SYNONYMOUS_CODING	52	C	130	P	SYNONYMOUS_CODING
			1.265	1279704 - 1280845	1280042	3	G	5	C	18	P	SYNONYMOUS_CODING	0	C	202	P	SYNONYMOUS_CODING	124	C	0	P	SYNONYMOUS_CODING
			1.265	1279704 - 1280845	1280042	3	G	5	T	3	P	SYNONYMOUS_CODING	0	T	19	P	SYNONYMOUS_CODING	124	T	16	P	SYNONYMOUS_CODING
			1.265	1279704 - 1280845	1280147	3	C	5	T	1422	F	SYNONYMOUS_CODING	0	T	757	F	SYNONYMOUS_CODING	102	T	550	P	SYNONYMOUS_CODING
			1.265	1279704 - 1280845	1280189	3	T	0	C	743	F	SYNONYMOUS_CODING	174	C	484	P	SYNONYMOUS_CODING	430	C	203	P	SYNONYMOUS_CODING
			1.265	1279704 - 1280845	1280240	3	C	42	T	1074	F	SYNONYMOUS_CODING	177	T	401	P	SYNONYMOUS_CODING	247	T	312	P	SYNONYMOUS_CODING
			1.265	1279704 - 1280845	1280525	3	G	1	A	2042	F	SYNONYMOUS_CODING	178	A	767	P	SYNONYMOUS_CODING	378	A	217	P	SYNONYMOUS_CODING
			1.265	1279704 - 1280845	1280588	3	T	0	A	430	F	SYNONYMOUS_CODING	1	A	288	F	SYNONYMOUS_CODING	331	A	104	P	SYNONYMOUS_CODING
			1.265	1279704 - 1280845	1280613	1	T	N/C	C	N/C	P	SYNONYMOUS_CODING	N/C	C	N/C	F	SYNONYMOUS_CODING	N/C	C	N/C	P	SYNONYMOUS_CODING
			1.265	1279704 - 1280845	1279901	3	A	71	G	167	P	SYNONYMOUS_CODING	227	G	19	P	SYNONYMOUS_CODING
			1.265	1279704 - 1280845	1279925	3	T	56	C	334	P	SYNONYMOUS_CODING	170	C	32	P	SYNONYMOUS_CODING
			1.265	1279704 - 1280845	1279979	3	T	5	A	31	P	SYNONYMOUS_CODING	0	A	16	F	SYNONYMOUS_CODING
			1.265	1279704 - 1280845	1279982	3	A	6	G	9	P	SYNONYMOUS_CODING	0	G	7	F	SYNONYMOUS_CODING
			1.265	1279704 - 1280845	1279997	3	A	7	G	16	P	SYNONYMOUS_CODING	0	G	33	F	SYNONYMOUS_CODING
			1.265	1279704 - 1280845	1280099	3	G	52	A	987	F	SYNONYMOUS_CODING	414	A	143	P	SYNONYMOUS_CODING
			1.265	1279704 - 1280845	1280195	3	T	67	C	546	P	SYNONYMOUS_CODING	504	C	115	P	SYNONYMOUS_CODING
			1.265	1279704 - 1280845	1280255	3	T	3	C	1444	F	SYNONYMOUS_CODING	214	C	419	P	SYNONYMOUS_CODING
			1.265	1279704 - 1280845	1280399	3	C	12	T	396	F	SYNONYMOUS_CODING	315	T	89	P	SYNONYMOUS_CODING
			1.265	1279704 - 1280845	1280429	3	C	9	T	635	F	SYNONYMOUS_CODING	248	T	176	P	SYNONYMOUS_CODING
			1.265	1279704 - 1280845	1280558	3	T	0	A	719	F	SYNONYMOUS_CODING	99	A	246	P	SYNONYMOUS_CODING
			1.265	1279704 - 1280845	1280702	3	C	N/C	T	N/C	F	SYNONYMOUS_CODING	N/C	T	N/C	P	SYNONYMOUS_CODING
			1.265	1279704 - 1280845	1279907	3	G	265	A	49	P	SYNONYMOUS_CODING
			1.265	1279704 - 1280845	1279926	1	C	343	T	41	P	SYNONYMOUS_CODING
			1.265	1279704 - 1280845	1280009	3	C	12	T	21	P	SYNONYMOUS_CODING
			1.265	1279704 - 1280845	1280027	3	C	23	T	7	P	SYNONYMOUS_CODING
			1.265	1279704 - 1280845	1280066	3	C	23	T	10	P	SYNONYMOUS_CODING
			1.265	1279704 - 1280845	1280075	3	G	24	A	73	P	SYNONYMOUS_CODING
			1.265	1279704 - 1280845	1280636	3	T	13	C	20	P	SYNONYMOUS_CODING
			1.265	1279704 - 1280845	1280681	3	C	23	T	4	P	SYNONYMOUS_CODING
			1.265	1279704 - 1280845	1279811	3	T						130	C	56	P	SYNONYMOUS_CODING	58	C	172	P	SYNONYMOUS_CODING
			1.265	1279704 - 1280845	1280114	3	T						434	C	187	P	SYNONYMOUS_CODING	116	C	310	P	SYNONYMOUS_CODING
			1.265	1279704 - 1280845	1280753	3	T						57	C	28	P	SYNONYMOUS_CODING	50	C	28	P	SYNONYMOUS_CODING
			1.265	1279704 - 1280845	1279856	3	T						280	C	20	P	SYNONYMOUS_CODING
			1.265	1279704 - 1280845	1280249	3	C						460	T	53	P	SYNONYMOUS_CODING
			1.265	1279704 - 1280845	1280309	3	G						850	T	188	P	SYNONYMOUS_CODING
			1.265	1279704 - 1280845	1280465	3	T						687	C	111	P	SYNONYMOUS_CODING
			1.265	1279704 - 1280845	1280480	3	G						856	A	146	P	SYNONYMOUS_CODING
			1.265	1279704 - 1280845	1280537	3	C						636	T	139	P	SYNONYMOUS_CODING
			1.265	1279704 - 1280845	1280627	3	C						249	T	25	P	SYNONYMOUS_CODING
			1.265	1279704 - 1280845	1279769	3	T											112	C	23	P	SYNONYMOUS_CODING
			1.265	1279704 - 1280845	1279964	3	C											79	T	8	P	SYNONYMOUS_CODING
			1.265	1279704 - 1280845	1280294	3	A											602	G	72	P	SYNONYMOUS_CODING
	cathepsin b	AAEL009637	1.414	303346 - 320040	319635	3	T						1499	G	367	P	NON_SYNONYMOUS_CODING	2250	G	2336	P	NON_SYNONYMOUS_CODING
			1.414	303346 - 320040	318843	3	G						814	A	116	P	SYNONYMOUS_CODING
			1.414	303346 - 320040	318867	3	A						901	C	132	P	SYNONYMOUS_CODING
			1.414	303346 - 320040	319020	3	T						1662	C	166	P	SYNONYMOUS_CODING
			1.414	303346 - 320040	319035	3	G						1657	A	183	P	SYNONYMOUS_CODING
			1.414	303346 - 320040	319110	3	T						1336	C	289	P	SYNONYMOUS_CODING
			1.414	303346 - 320040	319122	3	C						1431	T	294	P	SYNONYMOUS_CODING
			1.414	303346 - 320040	319227	3	C						1259	T	281	P	SYNONYMOUS_CODING
			1.414	303346 - 320040	319368	3	G						1476	A	420	P	SYNONYMOUS_CODING
			1.414	303346 - 320040	319548	3	C						1780	T	489	P	SYNONYMOUS_CODING
			1.414	303346 - 320040	319698	3	C						1864	T	410	P	SYNONYMOUS_CODING
			1.414	303346 - 320040	319737	3	C						2028	T	429	P	SYNONYMOUS_CODING
	cathepsin b	AAEL009642	1.414	341914 - 342912	342030	3	C						116	T	108	P	SYNONYMOUS_CODING
			1.414	341914 - 342912	342126	3	G						283	A	35	P	SYNONYMOUS_CODING
			1.414	341914 - 342912	342189	3	G						342	A	40	P	SYNONYMOUS_CODING
	cathepsin b [Source:VB External Description;Acc:AAEL015312]	AAEL015312	1.1783	19566 - 20795	20164	3	G	11	C	21	F	SYNONYMOUS_CODING	430	C	7	P	SYNONYMOUS_CODING	336	C	24	P	SYNONYMOUS_CODING
			1.1783	19566 - 20795	20164	3	G	11	A	1492	F	SYNONYMOUS_CODING	430	A	362	P	SYNONYMOUS_CODING	336	A	0	P	SYNONYMOUS_CODING
			1.1783	19566 - 20795	20497	3	G	4	A	2671	F	SYNONYMOUS_CODING	182	A	439	P	SYNONYMOUS_CODING	282	A	94	P	SYNONYMOUS_CODING
			1.1783	19566 - 20795	20521	3	A	1	G	2098	F	SYNONYMOUS_CODING	170	G	299	P	SYNONYMOUS_CODING	277	G	51	P	SYNONYMOUS_CODING
			1.1783	19566 - 20795	19807	3	T	1	C	1873	F	SYNONYMOUS_CODING	1	C	952	F	SYNONYMOUS_CODING
			1.1783	19566 - 20795	19870	3	G	1	A	1092	F	SYNONYMOUS_CODING	0	A	363	F	SYNONYMOUS_CODING
			1.1783	19566 - 20795	19894	3	G	32	A	171	P	SYNONYMOUS_CODING	171	A	38	P	SYNONYMOUS_CODING
			1.1783	19566 - 20795	19903	3	A	28	T	150	P	SYNONYMOUS_CODING	233	T	52	P	SYNONYMOUS_CODING
			1.1783	19566 - 20795	19933	3	G	30	A	778	F	SYNONYMOUS_CODING	466	A	223	P	SYNONYMOUS_CODING
			1.1783	19566 - 20795	19996	3	A	8	G	2026	F	SYNONYMOUS_CODING	545	G	844	P	SYNONYMOUS_CODING
			1.1783	19566 - 20795	20074	3	T	23	G	1839	F	SYNONYMOUS_CODING	795	G	466	P	SYNONYMOUS_CODING
			1.1783	19566 - 20795	20080	3	T	21	C	1516	F	SYNONYMOUS_CODING	777	C	379	P	SYNONYMOUS_CODING
			1.1783	19566 - 20795	20149	3	T	13	C	1126	F	SYNONYMOUS_CODING	535	C	276	P	SYNONYMOUS_CODING
			1.1783	19566 - 20795	20269	3	G	0	A	1985	F	SYNONYMOUS_CODING	147	A	434	P	SYNONYMOUS_CODING
			1.1783	19566 - 20795	20326	3	G	52	A	1092	F	SYNONYMOUS_CODING	194	A	170	P	SYNONYMOUS_CODING
			1.1783	19566 - 20795	20338	3	T	59	C	1634	F	SYNONYMOUS_CODING	209	C	255	P	SYNONYMOUS_CODING
			1.1783	19566 - 20795	20380	3	G	65	A	1282	F	SYNONYMOUS_CODING	168	A	226	P	SYNONYMOUS_CODING
			1.1783	19566 - 20795	20557	3	C	13	T	1703	F	SYNONYMOUS_CODING	215	T	168	P	SYNONYMOUS_CODING
			1.1783	19566 - 20795	20599	3	T	2	C	3767	F	SYNONYMOUS_CODING	196	C	420	P	SYNONYMOUS_CODING
			1.1783	19566 - 20795	20728	3	G	1	A	2515	F	SYNONYMOUS_CODING	113	A	241	P	SYNONYMOUS_CODING
			1.1783	19566 - 20795	20113	3	C	15	T	69	P	SYNONYMOUS_CODING
			1.1783	19566 - 20795	19634	2	G						1606	C	122	P	NON_SYNONYMOUS_CODING	487	C	224	P	NON_SYNONYMOUS_CODING
			1.1783	19566 - 20795	19760	2	G						524	A	119	P	NON_SYNONYMOUS_CODING
			1.1783	19566 - 20795	19924	3	C						244	T	289	P	SYNONYMOUS_CODING	746	T	133	P	SYNONYMOUS_CODING
			1.1783	19566 - 20795	20023	3	T						1353	C	357	P	SYNONYMOUS_CODING	628	C	125	P	SYNONYMOUS_CODING
			1.1783	19566 - 20795	19669	3	A						2778	C	320	P	SYNONYMOUS_CODING
			1.1783	19566 - 20795	19684	3	C						2905	T	359	P	SYNONYMOUS_CODING
			1.1783	19566 - 20795	19774	3	C						1029	T	121	P	SYNONYMOUS_CODING
			1.1783	19566 - 20795	19951	3	G						789	T	94	P	SYNONYMOUS_CODING
			1.1783	19566 - 20795	20278	3	G						494	T	48	P	SYNONYMOUS_CODING
			1.1783	19566 - 20795	19714	3	C											757	T	231	P	NON_SYNONYMOUS_CODING
CLIP	CLIPB34	AAEL000028	1.1	2095012 - 2113327	2103991	1	C	1327	T	113	P	NON_SYNONYMOUS_CODING	681	T	258	P	NON_SYNONYMOUS_CODING
			1.1	2095012 - 2113327	2095120	3	A	820	C	1675	P	SYNONYMOUS_CODING	1176	C	761	P	SYNONYMOUS_CODING	4314	C	1619	P	SYNONYMOUS_CODING
			1.1	2095012 - 2113327	2095300	3	A	504	G	1623	P	SYNONYMOUS_CODING	513	G	820	P	SYNONYMOUS_CODING	1374	G	2999	P	SYNONYMOUS_CODING
			1.1	2095012 - 2113327	2095468	3	C	714	G	1701	P	SYNONYMOUS_CODING	1152	G	85	P	SYNONYMOUS_CODING	4130	G	945	P	SYNONYMOUS_CODING
			1.1	2095012 - 2113327	2095594	3	G	285	A	1076	P	SYNONYMOUS_CODING	545	A	226	P	SYNONYMOUS_CODING	1230	A	1864	P	SYNONYMOUS_CODING
			1.1	2095012 - 2113327	2103896	3	G	1179	A	308	P	SYNONYMOUS_CODING	344	A	474	P	SYNONYMOUS_CODING	2552	A	775	P	SYNONYMOUS_CODING
			1.1	2095012 - 2113327	2104052	3	T	1054	C	253	P	SYNONYMOUS_CODING	607	C	208	P	SYNONYMOUS_CODING	2524	C	502	P	SYNONYMOUS_CODING
			1.1	2095012 - 2113327	2113099	3	G	1164	A	231	P	SYNONYMOUS_CODING	308	A	390	P	SYNONYMOUS_CODING	2683	A	876	P	SYNONYMOUS_CODING
			1.1	2095012 - 2113327	2113271	3	A	775	G	186	P	SYNONYMOUS_CODING	201	G	335	P	SYNONYMOUS_CODING	1914	G	637	P	SYNONYMOUS_CODING
			1.1	2095012 - 2113327	2095213	3	C	2290	T	180	P	SYNONYMOUS_CODING	1358	T	413	P	SYNONYMOUS_CODING
			1.1	2095012 - 2113327	2103944	3	G	486	T	899	P	SYNONYMOUS_CODING						1926	T	1401	P	SYNONYMOUS_CODING
			1.1	2095012 - 2113327	2113266	N/A	C						0	T	3	F	SPLICE_SITE_DONOR
			1.1	2095012 - 2113327	2113069	3	T						493	C	203	P	SYNONYMOUS_CODING	3414	C	277	P	SYNONYMOUS_CODING
			1.1	2095012 - 2113327	2095309	3	G						1077	A	246	P	SYNONYMOUS_CODING
			1.1	2095012 - 2113327	2095417	3	C						1125	A	220	P	SYNONYMOUS_CODING
			1.1	2095012 - 2113327	2103878	3	G						477	A	101	P	SYNONYMOUS_CODING
			1.1	2095012 - 2113327	2103929	3	C						559	A	222	P	SYNONYMOUS_CODING
			1.1	2095012 - 2113327	2103964	1	G						689	A	203	P	SYNONYMOUS_CODING
			1.1	2095012 - 2113327	2104085	3	A						813	G	58	P	SYNONYMOUS_CODING
	CLIPB6-B36	AAEL000038	1.1	2242204 - 2253857	2242460	2	C	111	T	147	P	NON_SYNONYMOUS_CODING	105	T	295	P	NON_SYNONYMOUS_CODING	668	T	137	P	NON_SYNONYMOUS_CODING
			1.1	2242204 - 2253857	2242473	1	G	112	T	162	P	NON_SYNONYMOUS_CODING	104	T	307	P	NON_SYNONYMOUS_CODING	647	T	138	P	NON_SYNONYMOUS_CODING
			1.1	2242204 - 2253857	2253719	2	T	144	C	86	P	NON_SYNONYMOUS_CODING	81	C	116	P	NON_SYNONYMOUS_CODING	788	C	59	P	NON_SYNONYMOUS_CODING
			1.1	2242204 - 2253857	2253327	1	G	244	C	19	P	NON_SYNONYMOUS_CODING	313	C	53	P	NON_SYNONYMOUS_CODING
			1.1	2242204 - 2253857	2253811	2	A	98	G	26	P	NON_SYNONYMOUS_CODING	58	G	10	P	NON_SYNONYMOUS_CODING
			1.1	2242204 - 2253857	2253642	1	C	269	T	38	P	NON_SYNONYMOUS_CODING
			1.1	2242204 - 2253857	2253367	3	T	122	A	53	P	SYNONYMOUS_CODING	81	A	265	P	SYNONYMOUS_CODING	550	A	155	P	SYNONYMOUS_CODING
			1.1	2242204 - 2253857	2253460	3	C	142	T	206	P	SYNONYMOUS_CODING	93	T	365	P	SYNONYMOUS_CODING	519	T	181	P	SYNONYMOUS_CODING
			1.1	2242204 - 2253857	2242288	3	T	248	C	32	P	SYNONYMOUS_CODING	282	C	105	P	SYNONYMOUS_CODING
			1.1	2242204 - 2253857	2242701	3	T	435	C	71	P	SYNONYMOUS_CODING	180	C	487	P	SYNONYMOUS_CODING
			1.1	2242204 - 2253857	2253825	3	T	74	C	19	P	SYNONYMOUS_CODING	45	C	15	P	SYNONYMOUS_CODING
			1.1	2242204 - 2253857	2253218	3	T	137	C	142	P	SYNONYMOUS_CODING						652	C	165	P	SYNONYMOUS_CODING
			1.1	2242204 - 2253857	2242815	3	C	230	T	161	P	SYNONYMOUS_CODING
			1.1	2242204 - 2253857	2253695	2	T						192	G	102	P	NON_SYNONYMOUS_CODING	735	G	97	P	NON_SYNONYMOUS_CODING
			1.1	2242204 - 2253857	2253846	3	C						89	G	34	P	NON_SYNONYMOUS_CODING	475	G	36	P	NON_SYNONYMOUS_CODING
			1.1	2242204 - 2253857	2242617	3	C						216	A	70	P	SYNONYMOUS_CODING
			1.1	2242204 - 2253857	2253191	3	T						106	C	179	P	SYNONYMOUS_CODING
			1.1	2242204 - 2253857	2253227	3	G						123	A	166	P	SYNONYMOUS_CODING
			1.1	2242204 - 2253857	2242306	3	G											658	A	180	P	SYNONYMOUS_CODING
	CLIPB1	AAEL000074	1.1	2229604 - 2241653	2229620	2	T	101	G	35	P	NON_SYNONYMOUS_CODING	26	G	53	P	NON_SYNONYMOUS_CODING	585	G	163	P	NON_SYNONYMOUS_CODING
			1.1	2229604 - 2241653	2229625	1	A	121	T	43	P	NON_SYNONYMOUS_CODING	40	T	60	P	NON_SYNONYMOUS_CODING	678	T	169	P	NON_SYNONYMOUS_CODING
			1.1	2229604 - 2241653	2241116	3	G	418	T	378	P	NON_SYNONYMOUS_CODING	295	T	235	P	NON_SYNONYMOUS_CODING	1266	T	425	P	NON_SYNONYMOUS_CODING
			1.1	2229604 - 2241653	2229651	3	G	221	C	77	P	NON_SYNONYMOUS_CODING	127	C	23	P	NON_SYNONYMOUS_CODING
			1.1	2229604 - 2241653	2241264	1	T	441	A	294	P	NON_SYNONYMOUS_CODING						1440	A	288	P	NON_SYNONYMOUS_CODING
			1.1	2229604 - 2241653	2229947	2	C	320	T	33	P	NON_SYNONYMOUS_CODING
			1.1	2229604 - 2241653	2229983	2	T	276	C	246	P	NON_SYNONYMOUS_CODING
			1.1	2229604 - 2241653	2229894	3	A	174	G	274	P	SYNONYMOUS_CODING	99	G	224	P	SYNONYMOUS_CODING	1103	G	329	P	SYNONYMOUS_CODING
			1.1	2229604 - 2241653	2229909	3	C	174	T	215	P	SYNONYMOUS_CODING	93	T	185	P	SYNONYMOUS_CODING	1150	T	323	P	SYNONYMOUS_CODING
			1.1	2229604 - 2241653	2240932	3	A	49	T	201	P	SYNONYMOUS_CODING	0	T	131	F	SYNONYMOUS_CODING	450	T	82	P	SYNONYMOUS_CODING
			1.1	2229604 - 2241653	2241179	3	T	724	C	148	P	SYNONYMOUS_CODING	403	C	165	P	SYNONYMOUS_CODING	1244	C	368	P	SYNONYMOUS_CODING
			1.1	2229604 - 2241653	2241317	3	G	385	A	245	P	SYNONYMOUS_CODING	254	A	411	P	SYNONYMOUS_CODING	1447	A	407	P	SYNONYMOUS_CODING
			1.1	2229604 - 2241653	2241428	3	T	568	C	65	P	SYNONYMOUS_CODING	284	C	404	P	SYNONYMOUS_CODING	1486	C	403	P	SYNONYMOUS_CODING
			1.1	2229604 - 2241653	2229768	3	C	360	T	267	P	SYNONYMOUS_CODING	275	T	23	P	SYNONYMOUS_CODING
			1.1	2229604 - 2241653	2241278	3	A	504	G	205	P	SYNONYMOUS_CODING	448	G	81	P	SYNONYMOUS_CODING
			1.1	2229604 - 2241653	2241569	3	A	220	G	181	P	SYNONYMOUS_CODING	443	G	40	P	SYNONYMOUS_CODING
			1.1	2229604 - 2241653	2241363	1	C	488	T	322	P	SYNONYMOUS_CODING
			1.1	2229604 - 2241653	2241578	3	C	187	T	162	P	SYNONYMOUS_CODING
			1.1	2229604 - 2241653	2241227	3	C						419	T	71	P	SYNONYMOUS_CODING	1371	T	290	P	SYNONYMOUS_CODING
			1.1	2229604 - 2241653	2229765	3	G						201	T	56	P	SYNONYMOUS_CODING
			1.1	2229604 - 2241653	2229813	3	A						216	T	66	P	SYNONYMOUS_CODING
			1.1	2229604 - 2241653	2241608	3	G											451	A	160	P	SYNONYMOUS_CODING
	CLIPB33	AAEL000099	1.1	2031211 - 2035040	2031619	3	T	252	C	40	P	NON_SYNONYMOUS_CODING	157	C	142	P	NON_SYNONYMOUS_CODING	230	C	289	P	NON_SYNONYMOUS_CODING
			1.1	2031211 - 2035040	2034832	1	A	N/C	G	N/C	P	NON_SYNONYMOUS_CODING	N/C	G	N/C	P	NON_SYNONYMOUS_CODING	N/C	G	N/C	P	NON_SYNONYMOUS_CODING
			1.1	2031211 - 2035040	2031447	1	C	235	T	20	P	NON_SYNONYMOUS_CODING	323	T	61	P	NON_SYNONYMOUS_CODING
			1.1	2031211 - 2035040	2032037	2	C	285	T	43	P	NON_SYNONYMOUS_CODING						549	T	176	P	NON_SYNONYMOUS_CODING
			1.1	2031211 - 2035040	2034735	2	A	284	C	20	P	NON_SYNONYMOUS_CODING						369	C	309	P	NON_SYNONYMOUS_CODING
			1.1	2031211 - 2035040	2031490	3	C	185	A	57	P	SYNONYMOUS_CODING	144	A	114	P	SYNONYMOUS_CODING	190	A	266	P	SYNONYMOUS_CODING
			1.1	2031211 - 2035040	2031556	3	T	221	C	40	P	SYNONYMOUS_CODING	166	C	100	P	SYNONYMOUS_CODING	188	C	65	P	SYNONYMOUS_CODING
			1.1	2031211 - 2035040	2031631	3	T	284	C	30	P	SYNONYMOUS_CODING	168	C	150	P	SYNONYMOUS_CODING	598	C	53	P	SYNONYMOUS_CODING
			1.1	2031211 - 2035040	2031739	3	A	N/C	G	N/C	P	SYNONYMOUS_CODING	N/C	G	N/C	P	SYNONYMOUS_CODING	N/C	G	N/C	P	SYNONYMOUS_CODING
			1.1	2031211 - 2035040	2031946	3	G	229	A	39	P	SYNONYMOUS_CODING	103	A	40	P	SYNONYMOUS_CODING	226	A	252	P	SYNONYMOUS_CODING
			1.1	2031211 - 2035040	2031325	3	G	261	A	23	P	SYNONYMOUS_CODING	430	A	90	P	SYNONYMOUS_CODING
			1.1	2031211 - 2035040	2031346	3	C	290	T	52	P	SYNONYMOUS_CODING	277	T	324	P	SYNONYMOUS_CODING
			1.1	2031211 - 2035040	2031928	3	A	223	G	20	P	SYNONYMOUS_CODING	110	G	36	P	SYNONYMOUS_CODING
			1.1	2031211 - 2035040	2034860	3	A	142	G	19	P	SYNONYMOUS_CODING						171	G	78	P	SYNONYMOUS_CODING
			1.1	2031211 - 2035040	2031781	3	A	229	G	18	P	SYNONYMOUS_CODING
			1.1	2031211 - 2035040	2031531	1	A						223	T	60	P	NON_SYNONYMOUS_CODING
			1.1	2031211 - 2035040	2032011	1	G						167	A	69	P	NON_SYNONYMOUS_CODING
			1.1	2031211 - 2035040	2032107	1	T						108	A	92	P	NON_SYNONYMOUS_CODING
			1.1	2031211 - 2035040	2034738	2	G						99	A	96	P	NON_SYNONYMOUS_CODING
			1.1	2031211 - 2035040	2031451	3	G						259	T	124	P	SYNONYMOUS_CODING
			1.1	2031211 - 2035040	2032069	3	G						228	A	29	P	SYNONYMOUS_CODING
			1.1	2031211 - 2035040	2035034	1	G						73	T	7	P	SYNONYMOUS_CODING
			1.1	2031211 - 2035040	2032013	2	A											420	T	279	P	NON_SYNONYMOUS_CODING
			1.1	2031211 - 2035040	2035036	2	C											213	T	18	P	NON_SYNONYMOUS_CODING
			1.1	2031211 - 2035040	2031304	3	G											574	A	557	P	SYNONYMOUS_CODING
			1.1	2031211 - 2035040	2031496	3	G											341	T	40	P	SYNONYMOUS_CODING
			1.1	2031211 - 2035040	2031583	3	G											246	A	157	P	SYNONYMOUS_CODING
			1.1	2031211 - 2035040	2032081	3	C											401	T	283	P	SYNONYMOUS_CODING
			1.1	2031211 - 2035040	2034800	3	G											428	A	51	P	SYNONYMOUS_CODING
	CLIPD6	AAEL002124	1.49	2638182 - 2660936	2648669	2	G	533	T	39	P	NON_SYNONYMOUS_CODING	267	T	19	P	NON_SYNONYMOUS_CODING
			1.49	2638182 - 2660936	2638263	3	G	152	A	235	P	SYNONYMOUS_CODING	62	A	225	P	SYNONYMOUS_CODING	360	A	379	P	SYNONYMOUS_CODING
			1.49	2638182 - 2660936	2638347	3	A	0	T	463	F	SYNONYMOUS_CODING	0	T	327	F	SYNONYMOUS_CODING	425	T	450	P	SYNONYMOUS_CODING
			1.49	2638182 - 2660936	2638362	3	G	172	A	333	P	SYNONYMOUS_CODING	67	A	269	P	SYNONYMOUS_CODING	494	A	507	P	SYNONYMOUS_CODING
			1.49	2638182 - 2660936	2638506	3	A	0	G	460	F	SYNONYMOUS_CODING	0	G	308	F	SYNONYMOUS_CODING	575	G	547	P	SYNONYMOUS_CODING
			1.49	2638182 - 2660936	2638569	3	G	266	A	255	P	SYNONYMOUS_CODING	143	A	186	P	SYNONYMOUS_CODING	587	A	499	P	SYNONYMOUS_CODING
			1.49	2638182 - 2660936	2648449	3	A	212	G	150	P	SYNONYMOUS_CODING	88	G	99	P	SYNONYMOUS_CODING	579	G	409	P	SYNONYMOUS_CODING
			1.49	2638182 - 2660936	2648455	3	T	0	C	334	F	SYNONYMOUS_CODING	0	C	171	F	SYNONYMOUS_CODING	511	C	349	P	SYNONYMOUS_CODING
			1.49	2638182 - 2660936	2648533	3	G	188	A	138	P	SYNONYMOUS_CODING	81	A	83	P	SYNONYMOUS_CODING	491	A	357	P	SYNONYMOUS_CODING
			1.49	2638182 - 2660936	2648596	3	G	294	A	222	P	SYNONYMOUS_CODING	96	A	134	P	SYNONYMOUS_CODING	529	A	509	P	SYNONYMOUS_CODING
			1.49	2638182 - 2660936	2648616	1	G	289	A	245	P	SYNONYMOUS_CODING	186	A	64	P	SYNONYMOUS_CODING
			1.49	2638182 - 2660936	2648713	3	A	236	C	316	P	SYNONYMOUS_CODING	153	C	120	P	SYNONYMOUS_CODING
			1.49	2638182 - 2660936	2648761	3	G	518	A	44	P	SYNONYMOUS_CODING	203	A	50	P	SYNONYMOUS_CODING
			1.49	2638182 - 2660936	2648985	3	C	207	T	167	P	SYNONYMOUS_CODING	148	T	39	P	SYNONYMOUS_CODING
			1.49	2638182 - 2660936	2649243	3	T	N/C	C	N/C	F	SYNONYMOUS_CODING	N/C	C	N/C	P	SYNONYMOUS_CODING
			1.49	2638182 - 2660936	2660880	3	T	313	C	33	P	SYNONYMOUS_CODING	109	C	31	P	SYNONYMOUS_CODING
			1.49	2638182 - 2660936	2638758	3	G	0	A	9	F	SYNONYMOUS_CODING
			1.49	2638182 - 2660936	2649054	3	G	218	A	22	P	SYNONYMOUS_CODING
	CLIPB13A	AAEL003243	1.82	2646291 - 2656305	2655684	1	G	436	A	172	P	NON_SYNONYMOUS_CODING	669	A	106	P	NON_SYNONYMOUS_CODING	815	A	356	P	NON_SYNONYMOUS_CODING
			1.82	2646291 - 2656305	2653812	2	A	1	T	11	F	NON_SYNONYMOUS_CODING	114	T	19	P	NON_SYNONYMOUS_CODING
			1.82	2646291 - 2656305	2653666	3	T	0	C	286	F	SYNONYMOUS_CODING	1	C	313	F	SYNONYMOUS_CODING	534	C	375	P	SYNONYMOUS_CODING
			1.82	2646291 - 2656305	2653675	3	C	197	T	180	P	SYNONYMOUS_CODING	299	T	98	P	SYNONYMOUS_CODING	526	T	475	P	SYNONYMOUS_CODING
			1.82	2646291 - 2656305	2653795	3	C	N/C	T	N/C	P	SYNONYMOUS_CODING	N/C	T	N/C	F	SYNONYMOUS_CODING	N/C	T	N/C	P	SYNONYMOUS_CODING
			1.82	2646291 - 2656305	2653837	3	A	0	G	179	F	SYNONYMOUS_CODING	100	G	163	P	SYNONYMOUS_CODING	659	G	228	P	SYNONYMOUS_CODING
			1.82	2646291 - 2656305	2653930	3	G	225	A	234	P	SYNONYMOUS_CODING	431	A	144	P	SYNONYMOUS_CODING	611	A	854	P	SYNONYMOUS_CODING
			1.82	2646291 - 2656305	2654038	3	C	277	T	274	P	SYNONYMOUS_CODING	445	T	189	P	SYNONYMOUS_CODING	562	T	740	P	SYNONYMOUS_CODING
			1.82	2646291 - 2656305	2656040	1	T	473	C	82	P	SYNONYMOUS_CODING	449	C	199	P	SYNONYMOUS_CODING	635	C	917	P	SYNONYMOUS_CODING
			1.82	2646291 - 2656305	2656114	3	C	N/C	T	N/C	P	SYNONYMOUS_CODING	N/C	T	N/C	P	SYNONYMOUS_CODING	N/C	T	N/C	P	SYNONYMOUS_CODING
			1.82	2646291 - 2656305	2653609	3	C	6	T	2	P	SYNONYMOUS_CODING	61	T	8	P	SYNONYMOUS_CODING
			1.82	2646291 - 2656305	2653651	3	G	118	A	118	P	SYNONYMOUS_CODING	112	A	134	P	SYNONYMOUS_CODING
			1.82	2646291 - 2656305	2653819	3	C	0	T	22	F	SYNONYMOUS_CODING	103	T	16	P	SYNONYMOUS_CODING
			1.82	2646291 - 2656305	2656069	3	C	396	T	176	P	SYNONYMOUS_CODING	259	T	377	P	SYNONYMOUS_CODING
			1.82	2646291 - 2656305	2655545	3	G						674	C	53	P	NON_SYNONYMOUS_CODING
			1.82	2646291 - 2656305	2653693	3	C						381	T	83	P	SYNONYMOUS_CODING
			1.82	2646291 - 2656305	2655928	3	C						855	T	219	P	SYNONYMOUS_CODING
	CLIPB8	AAEL003625	1.93	1834746 - 1858336	1834982	1	T	254	C	685	P	NON_SYNONYMOUS_CODING	444	C	254	P	NON_SYNONYMOUS_CODING	1769	C	357	P	NON_SYNONYMOUS_CODING
			1.93	1834746 - 1858336	1856445	1	A	1	G	821	F	NON_SYNONYMOUS_CODING	0	G	540	F	NON_SYNONYMOUS_CODING	0	G	2308	F	NON_SYNONYMOUS_CODING
			1.93	1834746 - 1858336	1856396	2	A	473	G	147	P	NON_SYNONYMOUS_CODING	3	G	110	F	NON_SYNONYMOUS_CODING
			1.93	1834746 - 1858336	1834947	3	G	413	A	309	P	SYNONYMOUS_CODING	582	A	108	P	SYNONYMOUS_CODING	1740	A	410	P	SYNONYMOUS_CODING
			1.93	1834746 - 1858336	1856389	3	A	0	C	189	F	SYNONYMOUS_CODING	0	C	17	F	SYNONYMOUS_CODING	0	C	438	F	SYNONYMOUS_CODING
			1.93	1834746 - 1858336	1856476	3	T	909	C	96	P	SYNONYMOUS_CODING	175	C	711	P	SYNONYMOUS_CODING	2889	C	763	P	SYNONYMOUS_CODING
			1.93	1834746 - 1858336	1857527	3	A	1198	G	278	P	SYNONYMOUS_CODING	1	G	191	F	SYNONYMOUS_CODING	2970	G	260	P	SYNONYMOUS_CODING
			1.93	1834746 - 1858336	1858091	3	T	590	C	589	P	SYNONYMOUS_CODING	0	C	390	F	SYNONYMOUS_CODING	41	C	1576	F	SYNONYMOUS_CODING
			1.93	1834746 - 1858336	1857437	3	A	556	T	44	P	SYNONYMOUS_CODING	0	T	28	F	SYNONYMOUS_CODING
			1.93	1834746 - 1858336	1857659	3	C	2375	T	172	P	SYNONYMOUS_CODING	793	T	137	P	SYNONYMOUS_CODING
			1.93	1834746 - 1858336	1857716	3	T	1027	C	1058	P	SYNONYMOUS_CODING	334	C	191	P	SYNONYMOUS_CODING
			1.93	1834746 - 1858336	1857761	3	A	1066	G	1208	P	SYNONYMOUS_CODING	322	G	217	P	SYNONYMOUS_CODING
			1.93	1834746 - 1858336	1857998	3	G	1100	A	451	P	SYNONYMOUS_CODING	431	A	145	P	SYNONYMOUS_CODING
			1.93	1834746 - 1858336	1858328	3	G	N/C	A	N/C	P	SYNONYMOUS_CODING	N/C	A	N/C	P	SYNONYMOUS_CODING
			1.93	1834746 - 1858336	1858331	3	C	N/C	T	N/C	P	SYNONYMOUS_CODING	N/C	T	N/C	P	SYNONYMOUS_CODING
			1.93	1834746 - 1858336	1835007	3	G	985	A	141	P	SYNONYMOUS_CODING
			1.93	1834746 - 1858336	1856518	3	G	931	A	150	P	SYNONYMOUS_CODING
			1.93	1834746 - 1858336	1856566	3	T	1054	C	466	P	SYNONYMOUS_CODING
			1.93	1834746 - 1858336	1856638	3	G	1244	A	700	P	SYNONYMOUS_CODING
			1.93	1834746 - 1858336	1858062	2	G						395	A	229	P	NON_SYNONYMOUS_CODING
			1.93	1834746 - 1858336	1834977	3	C						654	T	70	P	SYNONYMOUS_CODING	1915	T	277	P	SYNONYMOUS_CODING
			1.93	1834746 - 1858336	1856641	3	G						219	A	759	P	SYNONYMOUS_CODING	2815	A	1095	P	SYNONYMOUS_CODING
			1.93	1834746 - 1858336	1856548	3	A						1080	C	89	P	SYNONYMOUS_CODING
			1.93	1834746 - 1858336	1856602	3	G						1119	A	93	P	SYNONYMOUS_CODING
			1.93	1834746 - 1858336	1857743	3	G						331	T	112	P	SYNONYMOUS_CODING
			1.93	1834746 - 1858336	1857815	3	G						463	A	313	P	SYNONYMOUS_CODING
	CLIPB5	AAEL005064	1.14	1205494 - 1221579	1221251	1	G	313	T	50	P	NON_SYNONYMOUS_CODING
			1.14	1205494 - 1221579	1205752	3	A	174	G	210	P	SYNONYMOUS_CODING	208	G	135	P	SYNONYMOUS_CODING	702	G	312	P	SYNONYMOUS_CODING
			1.14	1205494 - 1221579	1205986	3	C	0	T	68	F	SYNONYMOUS_CODING	134	T	57	P	SYNONYMOUS_CODING	779	T	97	P	SYNONYMOUS_CODING
			1.14	1205494 - 1221579	1206103	3	G	290	A	67	P	SYNONYMOUS_CODING	206	A	316	P	SYNONYMOUS_CODING	594	A	554	P	SYNONYMOUS_CODING
			1.14	1205494 - 1221579	1221039	3	A	23	G	8	P	SYNONYMOUS_CODING	193	G	210	P	SYNONYMOUS_CODING	563	G	438	P	SYNONYMOUS_CODING
			1.14	1205494 - 1221579	1205785	3	C	259	T	116	P	SYNONYMOUS_CODING	150	T	114	P	SYNONYMOUS_CODING
			1.14	1205494 - 1221579	1205970	1	A	0	G	97	F	SYNONYMOUS_CODING	116	G	12	P	SYNONYMOUS_CODING
			1.14	1205494 - 1221579	1205977	3	C	1	G	88	F	SYNONYMOUS_CODING	126	G	26	P	SYNONYMOUS_CODING
			1.14	1205494 - 1221579	1221267	3	T	18	C	164	P	SYNONYMOUS_CODING	211	C	32	P	SYNONYMOUS_CODING
			1.14	1205494 - 1221579	1205533	3	T	65	C	23	P	SYNONYMOUS_CODING
			1.14	1205494 - 1221579	1205551	3	G	18	T	56	P	SYNONYMOUS_CODING
			1.14	1205494 - 1221579	1205575	3	T	37	C	15	P	SYNONYMOUS_CODING
			1.14	1205494 - 1221579	1205593	3	C	19	A	15	P	SYNONYMOUS_CODING
			1.14	1205494 - 1221579	1205599	3	T	16	C	18	P	SYNONYMOUS_CODING
			1.14	1205494 - 1221579	1205665	3	G	219	A	60	P	SYNONYMOUS_CODING
			1.14	1205494 - 1221579	1206010	3	G	183	A	25	P	SYNONYMOUS_CODING
			1.14	1205494 - 1221579	1206022	3	G	249	A	32	P	SYNONYMOUS_CODING
			1.14	1205494 - 1221579	1206094	3	T	149	C	39	P	SYNONYMOUS_CODING
			1.14	1205494 - 1221579	1220846	3	A	221	G	45	P	SYNONYMOUS_CODING
			1.14	1205494 - 1221579	1220876	3	C	31	T	146	P	SYNONYMOUS_CODING
			1.14	1205494 - 1221579	1220894	3	A	33	G	120	P	SYNONYMOUS_CODING
			1.14	1205494 - 1221579	1220909	3	C	123	T	18	P	SYNONYMOUS_CODING
			1.14	1205494 - 1221579	1221132	3	T	156	A	202	P	SYNONYMOUS_CODING
			1.14	1205494 - 1221579	1221258	3	A	21	T	290	P	SYNONYMOUS_CODING
			1.14	1205494 - 1221579	1205794	3	A						201	C	37	P	SYNONYMOUS_CODING	647	C	46	P	SYNONYMOUS_CODING
			1.14	1205494 - 1221579	1221114	3	G						156	A	173	P	SYNONYMOUS_CODING	550	A	182	P	SYNONYMOUS_CODING
			1.14	1205494 - 1221579	1221174	3	A						198	G	33	P	SYNONYMOUS_CODING	425	G	101	P	SYNONYMOUS_CODING
			1.14	1205494 - 1221579	1221234	3	G						59	A	150	P	SYNONYMOUS_CODING	457	A	157	P	SYNONYMOUS_CODING
			1.14	1205494 - 1221579	1221270	3	G						109	T	171	P	SYNONYMOUS_CODING	511	T	296	P	SYNONYMOUS_CODING
			1.14	1205494 - 1221579	1205653	3	A						318	G	26	P	SYNONYMOUS_CODING
			1.14	1205494 - 1221579	1205698	3	G						362	A	92	P	SYNONYMOUS_CODING
			1.14	1205494 - 1221579	1205800	3	G						206	A	22	P	SYNONYMOUS_CODING
			1.14	1205494 - 1221579	1205854	3	C						218	A	27	P	SYNONYMOUS_CODING
			1.14	1205494 - 1221579	1205926	3	T						113	C	63	P	SYNONYMOUS_CODING
			1.14	1205494 - 1221579	1205946	1	A						131	G	21	P	SYNONYMOUS_CODING
			1.14	1205494 - 1221579	1206043	3	A						369	C	78	P	SYNONYMOUS_CODING
			1.14	1205494 - 1221579	1206061	3	T						444	C	113	P	SYNONYMOUS_CODING
			1.14	1205494 - 1221579	1221213	3	T						139	G	14	P	SYNONYMOUS_CODING
			1.14	1205494 - 1221579	1221243	3	A						163	G	33	P	SYNONYMOUS_CODING
			1.14	1205494 - 1221579	1221275	1	A											709	G	79	P	SYNONYMOUS_CODING
	clip-domain serine protease, putative	AAEL006576	1.211	701889 - 703171	703023	1	T	4	C	2	P	NON_SYNONYMOUS_CODING	19	C	3	P	NON_SYNONYMOUS_CODING
			1.211	701889 - 703171	703036	3	C	4	G	2	P	NON_SYNONYMOUS_CODING	21	G	6	P	NON_SYNONYMOUS_CODING
			1.211	701889 - 703171	702030	2	G	777	A	1036	P	NON_SYNONYMOUS_CODING
			1.211	701889 - 703171	702456	2	C	269	T	226	P	NON_SYNONYMOUS_CODING
			1.211	701889 - 703171	703016	2	A	9	T	2	P	STOP_GAINED	23	T	3	P	STOP_GAINED
			1.211	701889 - 703171	702994	3	G	513	T	324	P	SYNONYMOUS_CODING	451	T	46	P	SYNONYMOUS_CODING
			1.211	701889 - 703171	702283	1	G	1371	A	182	P	SYNONYMOUS_CODING						2679	A	232	P	SYNONYMOUS_CODING
			1.211	701889 - 703171	701999	3	T	1170	C	102	P	SYNONYMOUS_CODING
			1.211	701889 - 703171	702161	3	T	562	A	641	P	SYNONYMOUS_CODING
			1.211	701889 - 703171	702278	3	T	309	C	618	P	SYNONYMOUS_CODING
			1.211	701889 - 703171	702467	3	A	403	C	66	P	SYNONYMOUS_CODING
			1.211	701889 - 703171	702985	3	A						349	T	89	P	NON_SYNONYMOUS_CODING
			1.211	701889 - 703171	703102	1	G						313	A	56	P	NON_SYNONYMOUS_CODING
			1.211	701889 - 703171	702400	1	G						495	T	66	P	SYNONYMOUS_CODING
			1.211	701889 - 703171	702431	3	C						343	T	66	P	SYNONYMOUS_CODING
			1.211	701889 - 703171	702122	3	A											2572	T	220	P	SYNONYMOUS_CODING
	CLIPB29	AAEL006674	1.216	1671869 - 1673116	1672274	1	G	1180	A	733	P	NON_SYNONYMOUS_CODING	389	A	122	P	NON_SYNONYMOUS_CODING	2291	A	541	P	NON_SYNONYMOUS_CODING
			1.216	1671869 - 1673116	1672538	1	G	191	A	902	P	NON_SYNONYMOUS_CODING	0	A	174	F	NON_SYNONYMOUS_CODING	494	A	1079	P	NON_SYNONYMOUS_CODING
			1.216	1671869 - 1673116	1672653	2	G	275	A	1086	P	NON_SYNONYMOUS_CODING	217	A	182	P	NON_SYNONYMOUS_CODING	535	A	881	P	NON_SYNONYMOUS_CODING
			1.216	1671869 - 1673116	1672830	2	C	202	T	1391	P	NON_SYNONYMOUS_CODING	1	T	630	F	NON_SYNONYMOUS_CODING	538	T	2374	P	NON_SYNONYMOUS_CODING
			1.216	1671869 - 1673116	1673111	1	G	388	A	1005	P	NON_SYNONYMOUS_CODING	208	A	794	P	NON_SYNONYMOUS_CODING	469	A	2819	P	NON_SYNONYMOUS_CODING
			1.216	1671869 - 1673116	1671879	2	A	690	G	225	P	NON_SYNONYMOUS_CODING
			1.216	1671869 - 1673116	1672167	2	G	1318	A	465	P	NON_SYNONYMOUS_CODING
			1.216	1671869 - 1673116	1672227	2	T	1425	A	520	P	NON_SYNONYMOUS_CODING
			1.216	1671869 - 1673116	1671913	3	G	166	C	1272	P	SYNONYMOUS_CODING	0	C	313	F	SYNONYMOUS_CODING	381	C	2272	P	SYNONYMOUS_CODING
			1.216	1671869 - 1673116	1672039	3	G	818	A	1286	P	SYNONYMOUS_CODING	126	A	355	P	SYNONYMOUS_CODING	551	A	3190	P	SYNONYMOUS_CODING
			1.216	1671869 - 1673116	1672549	3	T	189	C	810	P	SYNONYMOUS_CODING	1	C	136	F	SYNONYMOUS_CODING	485	C	768	P	SYNONYMOUS_CODING
			1.216	1671869 - 1673116	1672585	3	T	723	G	124	P	SYNONYMOUS_CODING	0	G	118	F	SYNONYMOUS_CODING	458	G	180	P	SYNONYMOUS_CODING
			1.216	1671869 - 1673116	1672630	3	T	232	C	702	P	SYNONYMOUS_CODING	171	C	40	P	SYNONYMOUS_CODING	441	C	177	P	SYNONYMOUS_CODING
			1.216	1671869 - 1673116	1672670	1	T	983	C	712	P	SYNONYMOUS_CODING	207	C	336	P	SYNONYMOUS_CODING	504	C	1630	P	SYNONYMOUS_CODING
			1.216	1671869 - 1673116	1672765	3	A	214	G	1326	P	SYNONYMOUS_CODING	0	G	647	F	SYNONYMOUS_CODING	634	G	2057	P	SYNONYMOUS_CODING
			1.216	1671869 - 1673116	1672789	3	A	200	G	1196	P	SYNONYMOUS_CODING	0	G	541	F	SYNONYMOUS_CODING	516	G	2071	P	SYNONYMOUS_CODING
			1.216	1671869 - 1673116	1673008	3	T	146	C	1418	P	SYNONYMOUS_CODING	2	C	1002	F	SYNONYMOUS_CODING	514	C	3144	P	SYNONYMOUS_CODING
			1.216	1671869 - 1673116	1671988	3	G	1836	A	200	P	SYNONYMOUS_CODING						3292	A	535	P	SYNONYMOUS_CODING
			1.216	1671869 - 1673116	1672169	1	T	1680	C	164	P	SYNONYMOUS_CODING						2983	C	500	P	SYNONYMOUS_CODING
			1.216	1671869 - 1673116	1672882	3	G	2046	A	639	P	SYNONYMOUS_CODING
			1.216	1671869 - 1673116	1672957	3	A	1722	T	484	P	SYNONYMOUS_CODING
			1.216	1671869 - 1673116	1673032	3	G	1130	A	346	P	SYNONYMOUS_CODING
			1.216	1671869 - 1673116	1671884	1	A						172	G	44	P	NON_SYNONYMOUS_CODING
			1.216	1671869 - 1673116	1672007	1	G						346	C	117	P	NON_SYNONYMOUS_CODING
			1.216	1671869 - 1673116	1672926	2	G						998	A	232	P	NON_SYNONYMOUS_CODING
			1.216	1671869 - 1673116	1672240	3	G						356	A	95	P	SYNONYMOUS_CODING
			1.216	1671869 - 1673116	1672531	3	T						188	A	18	P	SYNONYMOUS_CODING
			1.216	1671869 - 1673116	1672819	3	G						559	T	77	P	SYNONYMOUS_CODING
			1.216	1671869 - 1673116	1672921	3	C						1043	T	233	P	SYNONYMOUS_CODING
			1.216	1671869 - 1673116	1673059	3	C						730	A	208	P	SYNONYMOUS_CODING
	CLIPC2	AAEL007593	1.265	559216 - 620577	559530	1	C	0	G	22	F	NON_SYNONYMOUS_CODING	0	G	29	F	NON_SYNONYMOUS_CODING	392	G	38	P	NON_SYNONYMOUS_CODING
			1.265	559216 - 620577	577922	2	C	3	T	145	F	NON_SYNONYMOUS_CODING	258	T	20	P	NON_SYNONYMOUS_CODING	488	T	217	P	NON_SYNONYMOUS_CODING
			1.265	559216 - 620577	559390	3	C	2	G	206	F	SYNONYMOUS_CODING	392	G	86	P	SYNONYMOUS_CODING	669	G	109	P	SYNONYMOUS_CODING
			1.265	559216 - 620577	576462	3	G	279	T	118	P	SYNONYMOUS_CODING	43	T	332	P	SYNONYMOUS_CODING	611	T	497	P	SYNONYMOUS_CODING
			1.265	559216 - 620577	576732	3	A	1	G	91	F	SYNONYMOUS_CODING	131	G	44	P	SYNONYMOUS_CODING	635	G	46	P	SYNONYMOUS_CODING
			1.265	559216 - 620577	576768	3	T	3	A	48	F	SYNONYMOUS_CODING	93	A	88	P	SYNONYMOUS_CODING	472	A	162	P	SYNONYMOUS_CODING
			1.265	559216 - 620577	577945	3	A	3	G	212	F	SYNONYMOUS_CODING	351	G	29	P	SYNONYMOUS_CODING	485	G	355	P	SYNONYMOUS_CODING
			1.265	559216 - 620577	578044	3	A	1	C	322	F	SYNONYMOUS_CODING	0	C	352	F	SYNONYMOUS_CODING	96	C	939	P	SYNONYMOUS_CODING
			1.265	559216 - 620577	578053	3	A	3	G	329	F	SYNONYMOUS_CODING	290	G	34	P	SYNONYMOUS_CODING	617	G	444	P	SYNONYMOUS_CODING
			1.265	559216 - 620577	559219	3	A	127	T	46	P	SYNONYMOUS_CODING	252	T	64	P	SYNONYMOUS_CODING
			1.265	559216 - 620577	559396	3	C	142	A	61	P	SYNONYMOUS_CODING	301	A	180	P	SYNONYMOUS_CODING
			1.265	559216 - 620577	576552	3	A	N/C	C	N/C	P	SYNONYMOUS_CODING	N/C	C	N/C	P	SYNONYMOUS_CODING
			1.265	559216 - 620577	576623	1	A	0	G	101	F	SYNONYMOUS_CODING	46	G	10	P	SYNONYMOUS_CODING
			1.265	559216 - 620577	576663	3	A	0	G	180	F	SYNONYMOUS_CODING	51	G	94	P	SYNONYMOUS_CODING
			1.265	559216 - 620577	559417	3	A	74	C	127	P	SYNONYMOUS_CODING
			1.265	559216 - 620577	576417	3	C	94	T	157	P	SYNONYMOUS_CODING
			1.265	559216 - 620577	576738	3	G	5	A	72	F	SYNONYMOUS_CODING
			1.265	559216 - 620577	576870	3	T	248	C	70	P	SYNONYMOUS_CODING
			1.265	559216 - 620577	577900	3	C	214	T	94	P	SYNONYMOUS_CODING
			1.265	559216 - 620577	576422	1	G						198	T	163	P	NON_SYNONYMOUS_CODING	445	T	307	P	NON_SYNONYMOUS_CODING
			1.265	559216 - 620577	620556	1	C						35	T	333	P	NON_SYNONYMOUS_CODING	482	T	471	P	NON_SYNONYMOUS_CODING
			1.265	559216 - 620577	576440	1	T						351	A	29	P	NON_SYNONYMOUS_CODING
			1.265	559216 - 620577	577928	2	C						243	T	66	P	NON_SYNONYMOUS_CODING
			1.265	559216 - 620577	559264	3	C						115	T	143	P	SYNONYMOUS_CODING	363	T	270	P	SYNONYMOUS_CODING
			1.265	559216 - 620577	559273	3	G						207	T	27	P	SYNONYMOUS_CODING	569	T	41	P	SYNONYMOUS_CODING
			1.265	559216 - 620577	559474	3	G						437	A	31	P	SYNONYMOUS_CODING	942	A	70	P	SYNONYMOUS_CODING
			1.265	559216 - 620577	576588	3	C						59	G	37	P	SYNONYMOUS_CODING	625	G	77	P	SYNONYMOUS_CODING
			1.265	559216 - 620577	576711	3	G						N/C	A	N/C	P	SYNONYMOUS_CODING	N/C	A	N/C	P	SYNONYMOUS_CODING
			1.265	559216 - 620577	559333	3	G						294	C	156	P	SYNONYMOUS_CODING
			1.265	559216 - 620577	559429	3	G						336	A	163	P	SYNONYMOUS_CODING
			1.265	559216 - 620577	576503	1	G						400	A	50	P	SYNONYMOUS_CODING
			1.265	559216 - 620577	576636	3	A						58	G	16	P	SYNONYMOUS_CODING
			1.265	559216 - 620577	576825	3	C						343	T	43	P	SYNONYMOUS_CODING
			1.265	559216 - 620577	577906	3	C						241	T	53	P	SYNONYMOUS_CODING
			1.265	559216 - 620577	577957	3	C						391	T	46	P	SYNONYMOUS_CODING
	CLIPC3	AAEL007597	1.265	661975 - 686322	685139	2	A	191	T	31	P	NON_SYNONYMOUS_CODING
			1.265	661975 - 686322	661986	3	T	163	C	167	P	SYNONYMOUS_CODING	119	C	174	P	SYNONYMOUS_CODING	432	C	232	P	SYNONYMOUS_CODING
			1.265	661975 - 686322	662002	1	C	150	T	154	P	SYNONYMOUS_CODING	0	T	301	F	SYNONYMOUS_CODING	403	T	256	P	SYNONYMOUS_CODING
			1.265	661975 - 686322	683878	3	G	58	A	15	P	SYNONYMOUS_CODING	26	A	97	P	SYNONYMOUS_CODING	221	A	155	P	SYNONYMOUS_CODING
			1.265	661975 - 686322	684044	3	C	38	T	101	P	SYNONYMOUS_CODING	0	T	90	F	SYNONYMOUS_CODING	262	T	156	P	SYNONYMOUS_CODING
			1.265	661975 - 686322	684173	3	A	44	T	20	P	SYNONYMOUS_CODING	18	T	46	P	SYNONYMOUS_CODING	264	T	33	P	SYNONYMOUS_CODING
			1.265	661975 - 686322	684185	3	A	41	G	18	P	SYNONYMOUS_CODING	0	G	62	F	SYNONYMOUS_CODING	247	G	38	P	SYNONYMOUS_CODING
			1.265	661975 - 686322	685744	3	G	185	A	16	P	SYNONYMOUS_CODING	200	A	26	P	SYNONYMOUS_CODING	481	A	34	P	SYNONYMOUS_CODING
			1.265	661975 - 686322	685813	3	T	0	C	174	F	SYNONYMOUS_CODING	1	C	139	F	SYNONYMOUS_CODING	156	C	162	P	SYNONYMOUS_CODING
			1.265	661975 - 686322	685834	3	A	135	G	22	P	SYNONYMOUS_CODING	8	G	109	P	SYNONYMOUS_CODING	28	G	267	P	SYNONYMOUS_CODING
			1.265	661975 - 686322	686007	3	T	0	C	78	F	SYNONYMOUS_CODING	0	C	83	F	SYNONYMOUS_CODING	137	C	162	P	SYNONYMOUS_CODING
			1.265	661975 - 686322	686064	3	C	58	T	15	P	SYNONYMOUS_CODING	8	T	66	P	SYNONYMOUS_CODING	22	T	121	P	SYNONYMOUS_CODING
			1.265	661975 - 686322	686172	3	A	54	G	13	P	SYNONYMOUS_CODING	67	G	9	P	SYNONYMOUS_CODING	141	G	23	P	SYNONYMOUS_CODING
			1.265	661975 - 686322	686172	3	A	54	T	0	P	SYNONYMOUS_CODING	67	T	11	P	SYNONYMOUS_CODING	141	T	15	P	SYNONYMOUS_CODING
			1.265	661975 - 686322	683975	3	A	78	G	52	P	SYNONYMOUS_CODING	104	G	25	P	SYNONYMOUS_CODING
			1.265	661975 - 686322	684140	3	G	70	A	37	P	SYNONYMOUS_CODING	124	A	9	P	SYNONYMOUS_CODING
			1.265	661975 - 686322	685495	3	C	83	A	155	P	SYNONYMOUS_CODING	245	A	58	P	SYNONYMOUS_CODING
			1.265	661975 - 686322	685501	3	C	82	T	149	P	SYNONYMOUS_CODING	265	T	56	P	SYNONYMOUS_CODING
			1.265	661975 - 686322	686001	3	T	19	C	68	P	SYNONYMOUS_CODING	90	C	7	P	SYNONYMOUS_CODING
			1.265	661975 - 686322	683731	3	G	106	A	31	P	SYNONYMOUS_CODING
			1.265	661975 - 686322	684035	3	G	125	T	23	P	SYNONYMOUS_CODING
			1.265	661975 - 686322	685384	3	T	81	C	116	P	SYNONYMOUS_CODING
			1.265	661975 - 686322	685408	3	C	81	T	126	P	SYNONYMOUS_CODING
			1.265	661975 - 686322	686139	3	C	67	T	7	P	SYNONYMOUS_CODING
			1.265	661975 - 686322	684178	2	T						62	C	11	P	NON_SYNONYMOUS_CODING	255	C	23	P	NON_SYNONYMOUS_CODING
			1.265	661975 - 686322	686108	2	C						61	T	28	P	NON_SYNONYMOUS_CODING	51	T	61	P	NON_SYNONYMOUS_CODING
			1.265	661975 - 686322	685255	1	C						163	T	72	P	NON_SYNONYMOUS_CODING
			1.265	661975 - 686322	685914	2	T						113	G	11	P	NON_SYNONYMOUS_CODING
			1.265	661975 - 686322	684074	3	C						57	T	75	P	SYNONYMOUS_CODING	303	T	166	P	SYNONYMOUS_CODING
			1.265	661975 - 686322	685549	3	C						98	T	111	P	SYNONYMOUS_CODING	272	T	250	P	SYNONYMOUS_CODING
			1.265	661975 - 686322	686082	3	C						55	T	20	P	SYNONYMOUS_CODING	98	T	30	P	SYNONYMOUS_CODING
			1.265	661975 - 686322	686220	3	C						80	A	16	P	SYNONYMOUS_CODING	213	A	16	P	SYNONYMOUS_CODING
			1.265	661975 - 686322	683692	3	A						101	C	59	P	SYNONYMOUS_CODING
			1.265	661975 - 686322	683734	3	C						128	T	13	P	SYNONYMOUS_CODING
			1.265	661975 - 686322	683803	3	A						100	G	12	P	SYNONYMOUS_CODING
			1.265	661975 - 686322	683996	3	G						111	A	16	P	SYNONYMOUS_CODING
			1.265	661975 - 686322	684014	3	G						118	A	15	P	SYNONYMOUS_CODING
			1.265	661975 - 686322	684083	3	G						121	A	28	P	SYNONYMOUS_CODING
			1.265	661975 - 686322	685279	1	C						156	A	72	P	SYNONYMOUS_CODING
			1.265	661975 - 686322	685900	3	C						172	T	23	P	SYNONYMOUS_CODING
			1.265	661975 - 686322	685915	3	T						96	A	19	P	SYNONYMOUS_CODING
			1.265	661975 - 686322	686031	3	G						51	T	10	P	SYNONYMOUS_CODING
			1.265	661975 - 686322	686112	3	C						59	T	27	P	SYNONYMOUS_CODING
			1.265	661975 - 686322	686151	3	T						87	A	14	P	SYNONYMOUS_CODING
			1.265	661975 - 686322	686214	3	C						80	T	17	P	SYNONYMOUS_CODING
			1.265	661975 - 686322	685296	N/A	T											4	C	2	P	SPLICE_SITE_DONOR
			1.265	661975 - 686322	686100	3	C											94	T	9	P	SYNONYMOUS_CODING
			1.265	661975 - 686322	686250	3	A											116	T	75	P	SYNONYMOUS_CODING
	CLIPC16	AAEL012713	1.727	112967 - 114123	113380	1	G	363	A	483	P	NON_SYNONYMOUS_CODING	45	A	556	P	NON_SYNONYMOUS_CODING	0	A	1515	F	NON_SYNONYMOUS_CODING
			1.727	112967 - 114123	113503	1	C	512	T	314	P	NON_SYNONYMOUS_CODING	92	T	359	P	NON_SYNONYMOUS_CODING	33	T	1042	F	NON_SYNONYMOUS_CODING
			1.727	112967 - 114123	113365	1	T	467	G	391	P	NON_SYNONYMOUS_CODING	505	G	103	P	NON_SYNONYMOUS_CODING
			1.727	112967 - 114123	113805	2	C	596	T	328	P	NON_SYNONYMOUS_CODING
			1.727	112967 - 114123	113066	3	G	0	C	622	F	SYNONYMOUS_CODING	124	C	459	P	SYNONYMOUS_CODING	1148	C	415	P	SYNONYMOUS_CODING
			1.727	112967 - 114123	113519	3	T	341	A	423	P	SYNONYMOUS_CODING	30	A	336	P	SYNONYMOUS_CODING	1	A	815	F	SYNONYMOUS_CODING
			1.727	112967 - 114123	113762	3	C	419	T	531	P	SYNONYMOUS_CODING	24	T	513	F	SYNONYMOUS_CODING	5	T	1497	F	SYNONYMOUS_CODING
			1.727	112967 - 114123	113021	3	A	570	G	91	P	SYNONYMOUS_CODING	559	G	41	P	SYNONYMOUS_CODING
			1.727	112967 - 114123	113123	3	A	387	G	246	P	SYNONYMOUS_CODING	524	G	66	P	SYNONYMOUS_CODING
			1.727	112967 - 114123	113219	3	A	507	G	573	P	SYNONYMOUS_CODING	688	G	136	P	SYNONYMOUS_CODING
			1.727	112967 - 114123	113465	3	T	441	C	582	P	SYNONYMOUS_CODING	471	C	101	P	SYNONYMOUS_CODING
			1.727	112967 - 114123	113858	3	A	358	G	416	P	SYNONYMOUS_CODING	359	G	105	P	SYNONYMOUS_CODING
			1.727	112967 - 114123	113120	3	G	619	A	56	P	SYNONYMOUS_CODING
			1.727	112967 - 114123	113210	3	C	802	T	303	P	SYNONYMOUS_CODING
			1.727	112967 - 114123	113303	3	T	822	A	56	P	SYNONYMOUS_CODING
			1.727	112967 - 114123	113459	3	C	728	T	353	P	SYNONYMOUS_CODING
	CLIPB36	AAEL017325	1.1	2275256 - 2285007	2275546	1	C	243	T	44	P	NON_SYNONYMOUS_CODING	0	T	32	F	NON_SYNONYMOUS_CODING	384	T	74	P	NON_SYNONYMOUS_CODING
			1.1	2275256 - 2285007	2276228	1	C	311	T	37	P	NON_SYNONYMOUS_CODING	82	T	55	P	NON_SYNONYMOUS_CODING	428	T	299	P	NON_SYNONYMOUS_CODING
			1.1	2275256 - 2285007	2276294	1	A	115	G	190	P	NON_SYNONYMOUS_CODING	0	G	85	F	NON_SYNONYMOUS_CODING	293	G	285	P	NON_SYNONYMOUS_CODING
			1.1	2275256 - 2285007	2284937	2	T	388	G	66	P	NON_SYNONYMOUS_CODING	139	G	68	P	NON_SYNONYMOUS_CODING
			1.1	2275256 - 2285007	2275310	3	C	138	T	219	P	SYNONYMOUS_CODING	2	T	94	F	SYNONYMOUS_CODING	232	T	174	P	SYNONYMOUS_CODING
			1.1	2275256 - 2285007	2275511	3	T	266	C	256	P	SYNONYMOUS_CODING	99	C	120	P	SYNONYMOUS_CODING	619	C	242	P	SYNONYMOUS_CODING
			1.1	2275256 - 2285007	2275667	3	T	318	C	24	P	SYNONYMOUS_CODING	159	C	61	P	SYNONYMOUS_CODING	321	C	106	P	SYNONYMOUS_CODING
			1.1	2275256 - 2285007	2275673	3	G	350	A	35	P	SYNONYMOUS_CODING	173	A	63	P	SYNONYMOUS_CODING	333	A	115	P	SYNONYMOUS_CODING
			1.1	2275256 - 2285007	2276379	3	A	435	G	32	P	SYNONYMOUS_CODING	74	G	85	P	SYNONYMOUS_CODING	614	G	161	P	SYNONYMOUS_CODING
			1.1	2275256 - 2285007	2276466	3	G	299	A	38	P	SYNONYMOUS_CODING	31	A	99	P	SYNONYMOUS_CODING	410	A	187	P	SYNONYMOUS_CODING
			1.1	2275256 - 2285007	2284963	3	A	154	G	315	P	SYNONYMOUS_CODING	123	G	132	P	SYNONYMOUS_CODING	283	G	386	P	SYNONYMOUS_CODING
			1.1	2275256 - 2285007	2275685	3	A	377	T	36	P	SYNONYMOUS_CODING						474	T	38	P	SYNONYMOUS_CODING
			1.1	2275256 - 2285007	2276223	3	C						109	G	31	P	NON_SYNONYMOUS_CODING
			1.1	2275256 - 2285007	2276232	3	C						112	A	24	P	NON_SYNONYMOUS_CODING
			1.1	2275256 - 2285007	2276285	1	C						87	T	13	P	NON_SYNONYMOUS_CODING
			1.1	2275256 - 2285007	2275412	3	A						104	G	54	P	SYNONYMOUS_CODING	587	G	81	P	SYNONYMOUS_CODING
			1.1	2275256 - 2285007	2275418	3	A						98	G	52	P	SYNONYMOUS_CODING	588	G	93	P	SYNONYMOUS_CODING
			1.1	2275256 - 2285007	2276271	3	A						85	G	32	P	SYNONYMOUS_CODING	595	G	54	P	SYNONYMOUS_CODING
			1.1	2275256 - 2285007	2276352	3	G						97	A	52	P	SYNONYMOUS_CODING	638	A	94	P	SYNONYMOUS_CODING
			1.1	2275256 - 2285007	2275457	3	C						193	T	17	P	SYNONYMOUS_CODING
			1.1	2275256 - 2285007	2275523	3	C						201	T	17	P	SYNONYMOUS_CODING
C-TYPE LECT	CTL16	AAEL000533	1.1	2735183 - 2735704	2735259	2	A	655	G	210	P	NON_SYNONYMOUS_CODING	542	G	499	P	NON_SYNONYMOUS_CODING
			1.1	2735183 - 2735704	2735417	1	C	719	G	189	P	NON_SYNONYMOUS_CODING	216	G	502	P	NON_SYNONYMOUS_CODING
			1.1	2735183 - 2735704	2735639	1	A	481	T	296	P	NON_SYNONYMOUS_CODING	524	T	731	P	NON_SYNONYMOUS_CODING
			1.1	2735183 - 2735704	2735234	1	A	608	G	51	P	NON_SYNONYMOUS_CODING
			1.1	2735183 - 2735704	2735525	1	A	1091	G	74	P	NON_SYNONYMOUS_CODING
			1.1	2735183 - 2735704	2735197	3	A	302	G	38	P	SYNONYMOUS_CODING	282	G	63	P	SYNONYMOUS_CODING
			1.1	2735183 - 2735704	2735222	1	T	471	C	99	P	SYNONYMOUS_CODING	380	C	235	P	SYNONYMOUS_CODING
			1.1	2735183 - 2735704	2735389	3	A	649	T	109	P	SYNONYMOUS_CODING	211	T	262	P	SYNONYMOUS_CODING
			1.1	2735183 - 2735704	2735405	1	C	627	T	131	P	SYNONYMOUS_CODING	194	T	244	P	SYNONYMOUS_CODING
			1.1	2735183 - 2735704	2735242	3	T	728	C	57	P	SYNONYMOUS_CODING
			1.1	2735183 - 2735704	2735266	3	C											1627	T	641	P	SYNONYMOUS_CODING
	CTL25	AAEL000556	1.1	2723540 - 2724054	2723888	3	C	435	A	508	P	SYNONYMOUS_CODING	806	A	78	P	SYNONYMOUS_CODING	1611	A	127	P	SYNONYMOUS_CODING
			1.1	2723540 - 2724054	2723717	3	A	518	G	99	P	SYNONYMOUS_CODING	1138	G	80	P	SYNONYMOUS_CODING
			1.1	2723540 - 2724054	2723861	3	G	489	C	443	P	SYNONYMOUS_CODING	970	C	62	P	SYNONYMOUS_CODING
			1.1	2723540 - 2724054	2723543	3	A	391	G	117	P	SYNONYMOUS_CODING
			1.1	2723540 - 2724054	2723711	3	G	507	A	125	P	SYNONYMOUS_CODING
			1.1	2723540 - 2724054	2724036	1	A						242	G	41	P	NON_SYNONYMOUS_CODING	434	G	33	P	NON_SYNONYMOUS_CODING
	CTL6	AAEL003119	1.78	2582916 - 2593384	2583280	2	C	0	G	74	F	NON_SYNONYMOUS_CODING	0	G	123	F	NON_SYNONYMOUS_CODING
			1.78	2582916 - 2593384	2583290	1	A	0	T	79	F	NON_SYNONYMOUS_CODING	0	T	95	F	NON_SYNONYMOUS_CODING
			1.78	2582916 - 2593384	2592211	3	T	0	C	436	F	SYNONYMOUS_CODING	183	C	305	P	SYNONYMOUS_CODING	1029	C	73	P	SYNONYMOUS_CODING
			1.78	2582916 - 2593384	2592295	3	T	0	C	434	F	SYNONYMOUS_CODING	185	C	343	P	SYNONYMOUS_CODING	979	C	78	P	SYNONYMOUS_CODING
			1.78	2582916 - 2593384	2592490	3	A	498	G	50	P	SYNONYMOUS_CODING	368	G	131	P	SYNONYMOUS_CODING	524	G	411	P	SYNONYMOUS_CODING
			1.78	2582916 - 2593384	2582970	3	A	49	T	56	P	SYNONYMOUS_CODING	5	T	153	F	SYNONYMOUS_CODING
			1.78	2582916 - 2593384	2583123	3	C	3	T	55	F	SYNONYMOUS_CODING	0	T	138	F	SYNONYMOUS_CODING
			1.78	2582916 - 2593384	2583351	3	T	0	C	69	F	SYNONYMOUS_CODING	0	C	65	F	SYNONYMOUS_CODING
			1.78	2582916 - 2593384	2583423	3	G	114	A	33	P	SYNONYMOUS_CODING	9	A	83	P	SYNONYMOUS_CODING
			1.78	2582916 - 2593384	2583594	3	T	64	G	22	P	SYNONYMOUS_CODING	4	G	47	P	SYNONYMOUS_CODING
			1.78	2582916 - 2593384	2582991	3	A	32	T	37	P	SYNONYMOUS_CODING
			1.78	2582916 - 2593384	2583459	3	A	195	G	141	P	SYNONYMOUS_CODING
			1.78	2582916 - 2593384	2583495	3	A	298	T	208	P	SYNONYMOUS_CODING
			1.78	2582916 - 2593384	2587572	3	G	58	C	11	P	SYNONYMOUS_CODING
			1.78	2582916 - 2593384	2593374	2	T						299	C	36	P	NON_SYNONYMOUS_CODING	486	C	99	P	NON_SYNONYMOUS_CODING
	CTL18	AAEL005482	1.159	730008 - 730573	730328	1	T	96	C	356	P	NON_SYNONYMOUS_CODING	1	C	114	F	NON_SYNONYMOUS_CODING	146	C	102	P	NON_SYNONYMOUS_CODING
			1.159	730008 - 730573	730527	2	C	102	A	13	P	NON_SYNONYMOUS_CODING
			1.159	730008 - 730573	730467	N/A	A	3	T	4	P	SPLICE_SITE_DONOR	0	T	7	F	SPLICE_SITE_DONOR
			1.159	730008 - 730573	730080	3	A	159	C	1093	P	SYNONYMOUS_CODING	180	C	236	P	SYNONYMOUS_CODING	852	C	369	P	SYNONYMOUS_CODING
			1.159	730008 - 730573	730284	3	T	73	C	842	P	SYNONYMOUS_CODING	2	C	249	F	SYNONYMOUS_CODING	130	C	582	P	SYNONYMOUS_CODING
			1.159	730008 - 730573	730353	3	G	85	T	0	P	SYNONYMOUS_CODING	0	T	3	P	SYNONYMOUS_CODING	149	T	0	P	SYNONYMOUS_CODING
			1.159	730008 - 730573	730353	3	G	85	C	112	P	SYNONYMOUS_CODING	0	C	29	P	SYNONYMOUS_CODING	149	C	37	P	SYNONYMOUS_CODING
			1.159	730008 - 730573	730374	3	A	80	G	102	P	SYNONYMOUS_CODING	0	G	23	F	SYNONYMOUS_CODING	125	G	28	P	SYNONYMOUS_CODING
			1.159	730008 - 730573	730042	2	C						277	T	143	P	NON_SYNONYMOUS_CODING
			1.159	730008 - 730573	730098	3	C						464	T	45	P	SYNONYMOUS_CODING
			1.159	730008 - 730573	730182	3	C						434	T	30	P	SYNONYMOUS_CODING
			1.159	730008 - 730573	730209	3	C						266	A	159	P	SYNONYMOUS_CODING
			1.159	730008 - 730573	730304	1	T											366	G	179	P	NON_SYNONYMOUS_CODING
	CTLGA3	AAEL011070	1.539	637919 - 662533	662296	3	C	116	T	421	P	SYNONYMOUS_CODING	155	T	353	P	SYNONYMOUS_CODING	1010	T	877	P	SYNONYMOUS_CODING
			1.539	637919 - 662533	662341	3	T	113	C	135	P	SYNONYMOUS_CODING	136	C	90	P	SYNONYMOUS_CODING	1027	C	278	P	SYNONYMOUS_CODING
			1.539	637919 - 662533	638050	3	G	517	A	92	P	SYNONYMOUS_CODING
			1.539	637919 - 662533	662029	3	T	459	C	44	P	SYNONYMOUS_CODING
			1.539	637919 - 662533	662101	3	A	464	G	38	P	SYNONYMOUS_CODING
			1.539	637919 - 662533	662138	1	T	525	C	74	P	SYNONYMOUS_CODING
			1.539	637919 - 662533	662353	3	C	237	T	23	P	SYNONYMOUS_CODING
			1.539	637919 - 662533	662377	3	G	344	A	44	P	SYNONYMOUS_CODING
	CTL21	AAEL011408	1.577	374366 - 374905	374700	2	C	45	T	176	P	NON_SYNONYMOUS_CODING	79	T	72	P	NON_SYNONYMOUS_CODING	558	T	185	P	NON_SYNONYMOUS_CODING
			1.577	374366 - 374905	374708	3	G	10	C	215	F	NON_SYNONYMOUS_CODING	79	C	65	P	NON_SYNONYMOUS_CODING	495	C	224	P	NON_SYNONYMOUS_CODING
			1.577	374366 - 374905	374507	3	G	9	A	224	F	SYNONYMOUS_CODING	140	A	75	P	SYNONYMOUS_CODING	790	A	287	P	SYNONYMOUS_CODING
			1.577	374366 - 374905	374525	3	T	3	C	109	F	SYNONYMOUS_CODING	101	C	46	P	SYNONYMOUS_CODING	803	C	85	P	SYNONYMOUS_CODING
			1.577	374366 - 374905	374579	3	C	5	G	121	F	SYNONYMOUS_CODING	100	G	57	P	SYNONYMOUS_CODING	523	G	244	P	SYNONYMOUS_CODING
			1.577	374366 - 374905	374549	3	C	9	T	39	P	SYNONYMOUS_CODING	107	T	21	P	SYNONYMOUS_CODING
			1.577	374366 - 374905	374612	3	T	277	C	23	P	SYNONYMOUS_CODING						847	C	148	P	SYNONYMOUS_CODING
			1.577	374366 - 374905	374378	3	T	182	A	33	P	SYNONYMOUS_CODING
			1.577	374366 - 374905	374840	3	A	20	T	17	P	SYNONYMOUS_CODING
			1.577	374366 - 374905	374464	1	C											1317	T	94	P	NON_SYNONYMOUS_CODING
			1.577	374366 - 374905	374668	1	C											664	T	108	P	NON_SYNONYMOUS_CODING
FREP	FREP33	AAEL006702	1.217	303347 - 304455	303461	1	T	15	A	34	P	NON_SYNONYMOUS_CODING	32	A	129	P	NON_SYNONYMOUS_CODING	402	A	158	P	NON_SYNONYMOUS_CODING
			1.217	303347 - 304455	303827	1	T	102	C	112	P	NON_SYNONYMOUS_CODING	234	C	248	P	NON_SYNONYMOUS_CODING	733	C	88	P	NON_SYNONYMOUS_CODING
			1.217	303347 - 304455	304114	1	A	101	G	99	P	NON_SYNONYMOUS_CODING	257	G	156	P	NON_SYNONYMOUS_CODING	1028	G	76	P	NON_SYNONYMOUS_CODING
			1.217	303347 - 304455	303478	3	G	14	A	57	P	SYNONYMOUS_CODING	30	A	210	P	SYNONYMOUS_CODING	427	A	281	P	SYNONYMOUS_CODING
			1.217	303347 - 304455	303529	3	C	142	T	16	P	SYNONYMOUS_CODING	203	T	138	P	SYNONYMOUS_CODING	581	T	260	P	SYNONYMOUS_CODING
			1.217	303347 - 304455	303544	3	C	60	T	116	P	SYNONYMOUS_CODING	199	T	176	P	SYNONYMOUS_CODING	763	T	80	P	SYNONYMOUS_CODING
			1.217	303347 - 304455	303868	3	A	39	T	195	P	SYNONYMOUS_CODING	213	T	317	P	SYNONYMOUS_CODING	784	T	106	P	SYNONYMOUS_CODING
			1.217	303347 - 304455	303940	3	A	25	G	161	P	SYNONYMOUS_CODING	61	G	335	P	SYNONYMOUS_CODING	614	G	285	P	SYNONYMOUS_CODING
			1.217	303347 - 304455	304080	3	T	147	C	123	P	SYNONYMOUS_CODING	331	C	221	P	SYNONYMOUS_CODING	1200	C	81	P	SYNONYMOUS_CODING
			1.217	303347 - 304455	303985	3	G	140	A	19	P	SYNONYMOUS_CODING	372	A	35	P	SYNONYMOUS_CODING
			1.217	303347 - 304455	303439	3	C	31	T	5	P	SYNONYMOUS_CODING
			1.217	303347 - 304455	303520	3	C	129	T	12	P	SYNONYMOUS_CODING
			1.217	303347 - 304455	303811	3	C	209	T	18	P	SYNONYMOUS_CODING
			1.217	303347 - 304455	303853	3	T	191	A	27	P	SYNONYMOUS_CODING
			1.217	303347 - 304455	303863	1	G						334	A	158	P	NON_SYNONYMOUS_CODING	520	A	297	P	NON_SYNONYMOUS_CODING
			1.217	303347 - 304455	304079	2	C						369	A	181	P	NON_SYNONYMOUS_CODING	838	A	437	P	NON_SYNONYMOUS_CODING
			1.217	303347 - 304455	303378	2	A						10	C	8	P	NON_SYNONYMOUS_CODING
			1.217	303347 - 304455	303386	1	C						11	T	8	P	NON_SYNONYMOUS_CODING
			1.217	303347 - 304455	303576	2	G						377	A	55	P	NON_SYNONYMOUS_CODING
			1.217	303347 - 304455	303757	3	T						424	G	56	P	NON_SYNONYMOUS_CODING
			1.217	303347 - 304455	304151	2	G						367	A	28	P	NON_SYNONYMOUS_CODING
			1.217	303347 - 304455	304059	3	G						426	A	226	P	SYNONYMOUS_CODING	915	A	527	P	SYNONYMOUS_CODING
			1.217	303347 - 304455	303931	3	G						592	A	50	P	SYNONYMOUS_CODING
	FREP18	AAEL006704	1.217	211371 - 212726	211435	1	G	2020	C	1549	P	NON_SYNONYMOUS_CODING	807	C	1995	P	NON_SYNONYMOUS_CODING	4038	C	1093	P	NON_SYNONYMOUS_CODING
			1.217	211371 - 212726	211990	1	A	2659	G	227	P	NON_SYNONYMOUS_CODING	2355	G	1696	P	NON_SYNONYMOUS_CODING	7582	G	4813	P	NON_SYNONYMOUS_CODING
			1.217	211371 - 212726	212270	2	G	2934	A	1874	P	NON_SYNONYMOUS_CODING	1844	A	2641	P	NON_SYNONYMOUS_CODING	9391	A	1236	P	NON_SYNONYMOUS_CODING
			1.217	211371 - 212726	212275	1	A	2	G	4269	F	NON_SYNONYMOUS_CODING	256	G	3590	P	NON_SYNONYMOUS_CODING	6414	G	2261	P	NON_SYNONYMOUS_CODING
			1.217	211371 - 212726	212288	2	A	4525	G	831	P	NON_SYNONYMOUS_CODING	4635	G	516	P	NON_SYNONYMOUS_CODING	8549	G	1472	P	NON_SYNONYMOUS_CODING
			1.217	211371 - 212726	212059	1	A	2	G	1328	F	NON_SYNONYMOUS_CODING	242	G	894	P	NON_SYNONYMOUS_CODING
			1.217	211371 - 212726	211441	1	T	3894	A	826	P	NON_SYNONYMOUS_CODING
			1.217	211371 - 212726	212152	1	C	4362	T	1038	P	NON_SYNONYMOUS_CODING
			1.217	211371 - 212726	211479	3	T	3267	A	1599	P	SYNONYMOUS_CODING	2023	A	1860	P	SYNONYMOUS_CODING	9933	A	1083	P	SYNONYMOUS_CODING
			1.217	211371 - 212726	211644	1	C	4049	T	2528	P	SYNONYMOUS_CODING	4685	T	3316	P	SYNONYMOUS_CODING	16769	T	1591	P	SYNONYMOUS_CODING
			1.217	211371 - 212726	211941	3	T	1	A	2371	F	SYNONYMOUS_CODING	289	A	3285	P	SYNONYMOUS_CODING	6774	A	7399	P	SYNONYMOUS_CODING
			1.217	211371 - 212726	212025	3	T	1	C	2726	F	SYNONYMOUS_CODING	310	C	2740	P	SYNONYMOUS_CODING	7358	C	2353	P	SYNONYMOUS_CODING
			1.217	211371 - 212726	212070	3	A	1501	G	187	P	SYNONYMOUS_CODING	1297	G	295	P	SYNONYMOUS_CODING	6399	G	933	P	SYNONYMOUS_CODING
			1.217	211371 - 212726	212145	3	A	1772	G	4029	P	SYNONYMOUS_CODING	1468	G	5462	P	SYNONYMOUS_CODING	7308	G	9171	P	SYNONYMOUS_CODING
			1.217	211371 - 212726	212202	3	G	2174	A	2954	P	SYNONYMOUS_CODING	1360	A	5919	P	SYNONYMOUS_CODING	7270	A	10267	P	SYNONYMOUS_CODING
			1.217	211371 - 212726	212367	3	C	3228	T	2916	P	SYNONYMOUS_CODING	3770	T	3830	P	SYNONYMOUS_CODING	13191	T	1931	P	SYNONYMOUS_CODING
			1.217	211371 - 212726	212549	3	T	1374	C	850	P	SYNONYMOUS_CODING	1035	C	1129	P	SYNONYMOUS_CODING	5106	C	1699	P	SYNONYMOUS_CODING
			1.217	211371 - 212726	212609	3	T	3648	C	546	P	SYNONYMOUS_CODING	3355	C	1257	P	SYNONYMOUS_CODING	5847	C	4304	P	SYNONYMOUS_CODING
			1.217	211371 - 212726	211911	3	C	3017	T	1413	P	SYNONYMOUS_CODING	5214	T	818	P	SYNONYMOUS_CODING
			1.217	211371 - 212726	211932	3	A	2393	G	206	P	SYNONYMOUS_CODING	3737	G	275	P	SYNONYMOUS_CODING
			1.217	211371 - 212726	211665	1	C	6393	T	1227	P	SYNONYMOUS_CODING
			1.217	211371 - 212726	212543	3	C	3857	A	458	P	SYNONYMOUS_CODING
			1.217	211371 - 212726	212618	3	T	3487	A	398	P	SYNONYMOUS_CODING
			1.217	211371 - 212726	212301	3	C						5284	T	955	P	SYNONYMOUS_CODING	9105	T	2578	P	SYNONYMOUS_CODING
	FREP14	AAEL007942	1.29	516465 - 517461	516845	2	T	597	G	64	P	NON_SYNONYMOUS_CODING	318	G	515	P	NON_SYNONYMOUS_CODING
			1.29	516465 - 517461	517423	3	C	304	A	29	P	NON_SYNONYMOUS_CODING	211	A	74	P	NON_SYNONYMOUS_CODING
			1.29	516465 - 517461	517422	1	T	196	A	123	P	NON_SYNONYMOUS_CODING						376	A	971	P	NON_SYNONYMOUS_CODING
			1.29	516465 - 517461	517298	2	C	424	A	295	P	NON_SYNONYMOUS_CODING
			1.29	516465 - 517461	516916	3	A	185	G	131	P	SYNONYMOUS_CODING	26	G	239	P	SYNONYMOUS_CODING	595	G	502	P	SYNONYMOUS_CODING
			1.29	516465 - 517461	516943	3	A	168	T	91	P	SYNONYMOUS_CODING	19	T	213	P	SYNONYMOUS_CODING	594	T	389	P	SYNONYMOUS_CODING
			1.29	516465 - 517461	516949	3	A	170	G	92	P	SYNONYMOUS_CODING	18	G	232	P	SYNONYMOUS_CODING	609	G	431	P	SYNONYMOUS_CODING
			1.29	516465 - 517461	517087	3	A	261	G	367	P	SYNONYMOUS_CODING	22	G	964	F	SYNONYMOUS_CODING	679	G	1679	P	SYNONYMOUS_CODING
			1.29	516465 - 517461	517195	3	A	291	G	404	P	SYNONYMOUS_CODING	20	G	897	F	SYNONYMOUS_CODING	623	G	1602	P	SYNONYMOUS_CODING
			1.29	516465 - 517461	517366	3	T	277	C	339	P	SYNONYMOUS_CODING	22	C	441	F	SYNONYMOUS_CODING	749	C	1865	P	SYNONYMOUS_CODING
			1.29	516465 - 517461	517234	3	A	551	G	76	P	SYNONYMOUS_CODING	48	G	708	F	SYNONYMOUS_CODING
			1.29	516465 - 517461	517282	3	T	565	A	98	P	SYNONYMOUS_CODING	45	A	686	P	SYNONYMOUS_CODING
			1.29	516465 - 517461	517105	3	G	406	A	247	P	SYNONYMOUS_CODING						661	A	1531	P	SYNONYMOUS_CODING
			1.29	516465 - 517461	516613	1	C						274	T	24	P	NON_SYNONYMOUS_CODING
			1.29	516465 - 517461	517342	3	T						488	A	46	P	NON_SYNONYMOUS_CODING
			1.29	516465 - 517461	517405	3	T						300	C	30	P	NON_SYNONYMOUS_CODING
			1.29	516465 - 517461	517430	2	G						122	T	129	P	NON_SYNONYMOUS_CODING
			1.29	516465 - 517461	516793	3	G						32	A	20	P	SYNONYMOUS_CODING
			1.29	516465 - 517461	517411	3	G						293	A	26	P	SYNONYMOUS_CODING
GALE	GALE1	AAEL003541	1.89	2497248 - 2498447	2497720	2	T	326	A	75	P	NON_SYNONYMOUS_CODING	217	A	141	P	NON_SYNONYMOUS_CODING
			1.89	2497248 - 2498447	2497837	2	T	352	C	119	P	NON_SYNONYMOUS_CODING	295	C	181	P	NON_SYNONYMOUS_CODING
			1.89	2497248 - 2498447	2498222	1	G	329	T	62	P	NON_SYNONYMOUS_CODING	221	T	179	P	NON_SYNONYMOUS_CODING
			1.89	2497248 - 2498447	2497604	1	A	285	G	120	P	SYNONYMOUS_CODING	103	G	302	P	SYNONYMOUS_CODING	317	G	439	P	SYNONYMOUS_CODING
			1.89	2497248 - 2498447	2498123	1	T						235	C	188	P	NON_SYNONYMOUS_CODING
			1.89	2497248 - 2498447	2498312	1	G						269	T	59	P	NON_SYNONYMOUS_CODING
			1.89	2497248 - 2498447	2497950	3	A						304	G	153	P	SYNONYMOUS_CODING
			1.89	2497248 - 2498447	2498010	3	G						289	T	149	P	SYNONYMOUS_CODING
			1.89	2497248 - 2498447	2498019	3	G						380	A	44	P	SYNONYMOUS_CODING
	GALE5	AAEL003844	1.98	1678639 - 1698160	1678966	1	T	1075	G	383	P	NON_SYNONYMOUS_CODING	206	G	684	P	NON_SYNONYMOUS_CODING	432	G	773	P	NON_SYNONYMOUS_CODING
			1.98	1678639 - 1698160	1697364	1	T	368	C	59	P	NON_SYNONYMOUS_CODING	85	C	164	P	NON_SYNONYMOUS_CODING	529	C	226	P	NON_SYNONYMOUS_CODING
			1.98	1678639 - 1698160	1678829	2	A	1189	G	99	P	NON_SYNONYMOUS_CODING
			1.98	1678639 - 1698160	1679091	2	A	1441	C	148	P	NON_SYNONYMOUS_CODING
			1.98	1678639 - 1698160	1697427	1	C	985	T	90	P	NON_SYNONYMOUS_CODING
			1.98	1678639 - 1698160	1697510	2	T	575	C	48	P	NON_SYNONYMOUS_CODING
			1.98	1678639 - 1698160	1697596	3	A	566	G	112	P	SYNONYMOUS_CODING	111	G	375	P	SYNONYMOUS_CODING	465	G	416	P	SYNONYMOUS_CODING
			1.98	1678639 - 1698160	1697683	3	T	818	C	63	P	SYNONYMOUS_CODING	589	C	139	P	SYNONYMOUS_CODING
			1.98	1678639 - 1698160	1697465	2	G						482	A	138	P	NON_SYNONYMOUS_CODING	599	A	597	P	NON_SYNONYMOUS_CODING
			1.98	1678639 - 1698160	1679002	1	G						538	C	349	P	NON_SYNONYMOUS_CODING
			1.98	1678639 - 1698160	1679066	3	T						589	C	455	P	NON_SYNONYMOUS_CODING
			1.98	1678639 - 1698160	1679136	2	C						459	G	234	P	NON_SYNONYMOUS_CODING
			1.98	1678639 - 1698160	1679502	2	G						612	A	369	P	NON_SYNONYMOUS_CODING
			1.98	1678639 - 1698160	1678657	3	C						514	T	53	P	SYNONYMOUS_CODING	255	T	215	P	SYNONYMOUS_CODING
			1.98	1678639 - 1698160	1697605	3	G						378	A	80	P	SYNONYMOUS_CODING	440	A	398	P	SYNONYMOUS_CODING
			1.98	1678639 - 1698160	1678735	3	A						257	G	55	P	SYNONYMOUS_CODING
			1.98	1678639 - 1698160	1679537	3	C						495	T	165	P	SYNONYMOUS_CODING
			1.98	1678639 - 1698160	1679564	3	T						468	A	166	P	SYNONYMOUS_CODING
			1.98	1678639 - 1698160	1680228	3	T						432	A	238	P	SYNONYMOUS_CODING
			1.98	1678639 - 1698160	1697539	3	G						232	C	134	P	SYNONYMOUS_CODING
	GALE12	AAEL009842	1.432	411448 - 411991	411621	1	T	626	C	463	P	NON_SYNONYMOUS_CODING
			1.432	411448 - 411991	411528	1	A	575	G	219	P	SYNONYMOUS_CODING	769	G	106	P	SYNONYMOUS_CODING
			1.432	411448 - 411991	411541	3	T						767	C	148	P	SYNONYMOUS_CODING
			1.432	411448 - 411991	411616	3	C						806	A	140	P	SYNONYMOUS_CODING
			1.432	411448 - 411991	411682	3	A						815	G	130	P	SYNONYMOUS_CODING
			1.432	411448 - 411991	411959	3	G						550	A	38	P	SYNONYMOUS_CODING
GEN	viral IAP-associated factor, putative	AAEL007713	1.276	980221 - 981573	980673	2	C	0	A	840	F	NON_SYNONYMOUS_CODING	0	A	528	F	NON_SYNONYMOUS_CODING	460	A	700	P	NON_SYNONYMOUS_CODING
			1.276	980221 - 981573	980906	1	A	759	G	86	P	NON_SYNONYMOUS_CODING	564	G	87	P	NON_SYNONYMOUS_CODING
			1.276	980221 - 981573	980509	3	G	308	A	51	P	SYNONYMOUS_CODING	228	A	20	P	SYNONYMOUS_CODING
			1.276	980221 - 981573	980869	3	T	664	C	72	P	SYNONYMOUS_CODING	505	C	72	P	SYNONYMOUS_CODING
			1.276	980221 - 981573	980794	3	T						422	C	67	P	SYNONYMOUS_CODING
			1.276	980221 - 981573	980800	3	T						427	A	68	P	SYNONYMOUS_CODING
GNBP	GNBPB6	AAEL007064	1.233	415295 - 416585	415495	1	T	451	C	79	P	NON_SYNONYMOUS_CODING	621	C	42	P	NON_SYNONYMOUS_CODING	993	C	1023	P	NON_SYNONYMOUS_CODING
			1.233	415295 - 416585	415603	1	T	517	C	71	P	NON_SYNONYMOUS_CODING	780	C	75	P	NON_SYNONYMOUS_CODING	1513	C	511	P	NON_SYNONYMOUS_CODING
			1.233	415295 - 416585	415632	2	G	453	A	90	P	NON_SYNONYMOUS_CODING	680	A	54	P	NON_SYNONYMOUS_CODING	1462	A	405	P	NON_SYNONYMOUS_CODING
			1.233	415295 - 416585	415708	1	G	453	A	171	P	NON_SYNONYMOUS_CODING	680	A	84	P	NON_SYNONYMOUS_CODING	1260	A	659	P	NON_SYNONYMOUS_CODING
			1.233	415295 - 416585	416538	3	G	411	C	35	P	NON_SYNONYMOUS_CODING	424	C	32	P	NON_SYNONYMOUS_CODING	794	C	288	P	NON_SYNONYMOUS_CODING
			1.233	415295 - 416585	416552	1	T	311	C	53	P	NON_SYNONYMOUS_CODING	321	C	55	P	NON_SYNONYMOUS_CODING	614	C	474	P	NON_SYNONYMOUS_CODING
			1.233	415295 - 416585	416022	2	C	358	A	372	P	NON_SYNONYMOUS_CODING	179	A	665	P	NON_SYNONYMOUS_CODING
			1.233	415295 - 416585	415546	1	C	538	T	63	P	NON_SYNONYMOUS_CODING
			1.233	415295 - 416585	415589	3	T	512	G	77	P	SYNONYMOUS_CODING	759	G	73	P	SYNONYMOUS_CODING	1446	G	610	P	SYNONYMOUS_CODING
			1.233	415295 - 416585	415715	3	T	425	C	129	P	SYNONYMOUS_CODING	627	C	53	P	SYNONYMOUS_CODING	1154	C	456	P	SYNONYMOUS_CODING
			1.233	415295 - 416585	416003	3	T	521	A	183	P	SYNONYMOUS_CODING	783	A	107	P	SYNONYMOUS_CODING	1340	A	842	P	SYNONYMOUS_CODING
			1.233	415295 - 416585	415829	3	T	436	G	47	P	SYNONYMOUS_CODING
			1.233	415295 - 416585	415880	3	T	379	A	44	P	SYNONYMOUS_CODING
			1.233	415295 - 416585	416154	3	A	686	G	193	P	SYNONYMOUS_CODING
			1.233	415295 - 416585	416357	3	G	576	A	150	P	SYNONYMOUS_CODING
			1.233	415295 - 416585	415352	3	A						678	C	76	P	NON_SYNONYMOUS_CODING
			1.233	415295 - 416585	416244	3	C						626	T	43	P	SYNONYMOUS_CODING	1374	T	298	P	SYNONYMOUS_CODING
			1.233	415295 - 416585	416315	3	A						N/C	G	N/C	P	SYNONYMOUS_CODING	N/C	G	N/C	P	SYNONYMOUS_CODING
IAP	IAP2	AAEL006633	1.214	870728 - 874403	871148	2	C	279	A	205	P	NON_SYNONYMOUS_CODING	445	A	227	P	NON_SYNONYMOUS_CODING	311	A	654	P	NON_SYNONYMOUS_CODING
			1.214	870728 - 874403	871878	1	A	272	C	351	P	NON_SYNONYMOUS_CODING	231	C	359	P	NON_SYNONYMOUS_CODING
			1.214	870728 - 874403	871025	2	G	395	A	52	P	NON_SYNONYMOUS_CODING
			1.214	870728 - 874403	870979	3	A	108	T	312	P	SYNONYMOUS_CODING	206	T	344	P	SYNONYMOUS_CODING	549	T	227	P	SYNONYMOUS_CODING
			1.214	870728 - 874403	871180	3	C	253	A	176	P	SYNONYMOUS_CODING	431	A	206	P	SYNONYMOUS_CODING	271	A	530	P	SYNONYMOUS_CODING
			1.214	870728 - 874403	870797	3	T	270	G	116	P	SYNONYMOUS_CODING	380	G	179	P	SYNONYMOUS_CODING
			1.214	870728 - 874403	871012	3	G	209	A	196	P	SYNONYMOUS_CODING	329	A	233	P	SYNONYMOUS_CODING
			1.214	870728 - 874403	871189	3	G	217	A	206	P	SYNONYMOUS_CODING	330	A	271	P	SYNONYMOUS_CODING
			1.214	870728 - 874403	871324	3	G	213	A	312	P	SYNONYMOUS_CODING	228	A	432	P	SYNONYMOUS_CODING
			1.214	870728 - 874403	871776	1	G	210	T	444	P	SYNONYMOUS_CODING	291	T	361	P	SYNONYMOUS_CODING
			1.214	870728 - 874403	872035	3	A	229	G	281	P	SYNONYMOUS_CODING	280	G	353	P	SYNONYMOUS_CODING
			1.214	870728 - 874403	872110	3	A	526	G	43	P	SYNONYMOUS_CODING	621	G	63	P	SYNONYMOUS_CODING
			1.214	870728 - 874403	874275	3	C	160	T	240	P	SYNONYMOUS_CODING	201	T	265	P	SYNONYMOUS_CODING
			1.214	870728 - 874403	871231	3	G	413	A	42	P	SYNONYMOUS_CODING
	IAP1	AAEL009074	1.368	1154642 - 1155847	1154845	3	C	1245	T	176	P	SYNONYMOUS_CODING	741	T	827	P	SYNONYMOUS_CODING	2619	T	718	P	SYNONYMOUS_CODING
			1.368	1154642 - 1155847	1155053	1	C	1703	A	283	P	SYNONYMOUS_CODING	1074	A	1023	P	SYNONYMOUS_CODING	2954	A	871	P	SYNONYMOUS_CODING
			1.368	1154642 - 1155847	1155367	3	T	1735	G	260	P	SYNONYMOUS_CODING	1478	G	781	P	SYNONYMOUS_CODING
			1.368	1154642 - 1155847	1155503	1	G						1687	C	236	P	NON_SYNONYMOUS_CODING
			1.368	1154642 - 1155847	1154722	3	C						1289	T	181	P	SYNONYMOUS_CODING
			1.368	1154642 - 1155847	1155005	1	C						2098	T	531	P	SYNONYMOUS_CODING
			1.368	1154642 - 1155847	1155199	3	G						2210	A	572	P	SYNONYMOUS_CODING
			1.368	1154642 - 1155847	1155469	3	C						1764	T	293	P	SYNONYMOUS_CODING
			1.368	1154642 - 1155847	1155508	3	G						1786	A	260	P	SYNONYMOUS_CODING
	IAP5	AAEL014251	1.1049	120895 - 122401	122091	1	A	90	C	73	P	NON_SYNONYMOUS_CODING	79	C	296	P	NON_SYNONYMOUS_CODING
			1.1049	120895 - 122401	120974	3	C	221	A	32	P	SYNONYMOUS_CODING	189	A	61	P	SYNONYMOUS_CODING
			1.1049	120895 - 122401	120992	3	G	231	A	24	P	SYNONYMOUS_CODING	199	A	52	P	SYNONYMOUS_CODING
			1.1049	120895 - 122401	121919	3	C	216	T	17	P	SYNONYMOUS_CODING	183	T	31	P	SYNONYMOUS_CODING
			1.1049	120895 - 122401	121973	3	C	174	T	14	P	SYNONYMOUS_CODING	93	T	14	P	SYNONYMOUS_CODING
			1.1049	120895 - 122401	121985	3	C	184	T	22	P	SYNONYMOUS_CODING	121	T	32	P	SYNONYMOUS_CODING
			1.1049	120895 - 122401	122015	3	T	169	C	46	P	SYNONYMOUS_CODING	88	C	163	P	SYNONYMOUS_CODING
			1.1049	120895 - 122401	122257	3	T	94	C	76	P	SYNONYMOUS_CODING	222	C	139	P	SYNONYMOUS_CODING
			1.1049	120895 - 122401	122080	2	C						337	G	52	P	NON_SYNONYMOUS_CODING
			1.1049	120895 - 122401	121964	3	C						71	T	9	P	SYNONYMOUS_CODING
			1.1049	120895 - 122401	121970	3	C						86	G	19	P	SYNONYMOUS_CODING
			1.1049	120895 - 122401	121994	3	C						157	G	18	P	SYNONYMOUS_CODING
Toll	IKK2	AAEL012510	1.704	50194 - 66573	51795	3	G	330	C	69	P	NON_SYNONYMOUS_CODING	338	C	140	P	NON_SYNONYMOUS_CODING	274	C	645	P	NON_SYNONYMOUS_CODING
			1.704	50194 - 66573	65850	1	C	342	G	57	P	NON_SYNONYMOUS_CODING	363	G	121	P	NON_SYNONYMOUS_CODING	547	G	237	P	NON_SYNONYMOUS_CODING
			1.704	50194 - 66573	66522	1	A	200	T	39	P	NON_SYNONYMOUS_CODING	249	T	58	P	NON_SYNONYMOUS_CODING	454	T	126	P	NON_SYNONYMOUS_CODING
			1.704	50194 - 66573	66513	1	A	213	T	23	P	NON_SYNONYMOUS_CODING	84	T	209	P	NON_SYNONYMOUS_CODING
			1.704	50194 - 66573	66196	3	A	524	G	85	P	SYNONYMOUS_CODING	465	G	114	P	SYNONYMOUS_CODING	658	G	297	P	SYNONYMOUS_CODING
			1.704	50194 - 66573	66241	3	A	510	G	50	P	SYNONYMOUS_CODING	427	G	102	P	SYNONYMOUS_CODING	609	G	252	P	SYNONYMOUS_CODING
			1.704	50194 - 66573	51777	3	C	318	A	24	P	SYNONYMOUS_CODING	297	A	112	P	SYNONYMOUS_CODING
			1.704	50194 - 66573	65749	3	T	409	C	78	P	SYNONYMOUS_CODING	441	C	109	P	SYNONYMOUS_CODING
			1.704	50194 - 66573	65833	3	C	427	A	47	P	SYNONYMOUS_CODING	437	A	120	P	SYNONYMOUS_CODING
			1.704	50194 - 66573	66259	3	C	481	A	55	P	SYNONYMOUS_CODING	406	A	83	P	SYNONYMOUS_CODING
			1.704	50194 - 66573	50419	3	G	230	A	32	P	SYNONYMOUS_CODING
			1.704	50194 - 66573	51768	3	G	307	C	29	P	SYNONYMOUS_CODING
			1.704	50194 - 66573	51870	3	G	420	A	44	P	SYNONYMOUS_CODING
			1.704	50194 - 66573	51933	3	G	404	A	52	P	SYNONYMOUS_CODING
			1.704	50194 - 66573	66544	3	G	248	C	23	P	SYNONYMOUS_CODING
			1.704	50194 - 66573	66350	2	C						343	A	140	P	NON_SYNONYMOUS_CODING
			1.704	50194 - 66573	50374	3	G						272	A	98	P	SYNONYMOUS_CODING
			1.704	50194 - 66573	51705	3	C						285	T	114	P	SYNONYMOUS_CODING
			1.704	50194 - 66573	51917	1	G											713	T	279	P	NON_SYNONYMOUS_CODING
			1.704	50194 - 66573	66493	3	T											374	G	110	P	NON_SYNONYMOUS_CODING
			1.704	50194 - 66573	51669	3	C											558	T	193	P	SYNONYMOUS_CODING
			1.704	50194 - 66573	65914	3	T											432	C	179	P	SYNONYMOUS_CODING
			1.704	50194 - 66573	66142	3	G											743	A	340	P	SYNONYMOUS_CODING
			1.704	50194 - 66573	66316	3	C											691	A	247	P	SYNONYMOUS_CODING
Toll	CASPAR1	AAEL014738	1.1242	103810 - 121922	121054	2	T	0	C	129	F	NON_SYNONYMOUS_CODING	0	C	168	F	NON_SYNONYMOUS_CODING	0	C	442	F	NON_SYNONYMOUS_CODING
			1.1242	103810 - 121922	104939	3	C	364	T	211	P	SYNONYMOUS_CODING	450	T	29	P	SYNONYMOUS_CODING	621	T	256	P	SYNONYMOUS_CODING
			1.1242	103810 - 121922	104972	3	A	392	G	113	P	SYNONYMOUS_CODING	197	G	128	P	SYNONYMOUS_CODING	750	G	56	P	SYNONYMOUS_CODING
			1.1242	103810 - 121922	120860	3	A	182	G	346	P	SYNONYMOUS_CODING	392	G	255	P	SYNONYMOUS_CODING	570	G	566	P	SYNONYMOUS_CODING
			1.1242	103810 - 121922	120884	3	C	157	T	246	P	SYNONYMOUS_CODING	306	T	185	P	SYNONYMOUS_CODING	508	T	345	P	SYNONYMOUS_CODING
			1.1242	103810 - 121922	121004	3	T	96	G	29	P	SYNONYMOUS_CODING	136	G	33	P	SYNONYMOUS_CODING	461	G	50	P	SYNONYMOUS_CODING
			1.1242	103810 - 121922	121115	3	C	22	A	50	P	SYNONYMOUS_CODING	47	A	71	P	SYNONYMOUS_CODING	53	A	169	P	SYNONYMOUS_CODING
			1.1242	103810 - 121922	121043	3	G	125	A	19	P	SYNONYMOUS_CODING	159	A	21	P	SYNONYMOUS_CODING
			1.1242	103810 - 121922	105050	3	G	56	A	129	P	SYNONYMOUS_CODING						183	A	126	P	SYNONYMOUS_CODING
			1.1242	103810 - 121922	105232	3	C	3	T	8	P	SYNONYMOUS_CODING						16	T	6	P	SYNONYMOUS_CODING
			1.1242	103810 - 121922	103906	1	A						4	T	2	P	NON_SYNONYMOUS_CODING
			1.1242	103810 - 121922	105406	3	G						38	T	4	P	SYNONYMOUS_CODING	38	T	16	P	SYNONYMOUS_CODING
			1.1242	103810 - 121922	120845	3	T						646	A	54	P	SYNONYMOUS_CODING	952	A	223	P	SYNONYMOUS_CODING
			1.1242	103810 - 121922	103932	3	G						2	A	2	P	SYNONYMOUS_CODING
			1.1242	103810 - 121922	104208	3	C						1	T	2	P	SYNONYMOUS_CODING
			1.1242	103810 - 121922	120770	3	G						513	T	179	P	SYNONYMOUS_CODING
			1.1242	103810 - 121922	120788	3	G						635	A	220	P	SYNONYMOUS_CODING
Jack-Stat	STAT	AAEL009692	1.418	929037 - 1008947	929112	3	G	222	T	25	P	SYNONYMOUS_CODING	205	T	115	P	SYNONYMOUS_CODING	99	T	320	P	SYNONYMOUS_CODING
			1.418	929037 - 1008947	987691	3	T	0	C	237	F	SYNONYMOUS_CODING	1	C	245	F	SYNONYMOUS_CODING	264	C	464	P	SYNONYMOUS_CODING
			1.418	929037 - 1008947	987730	3	A	17	G	105	P	SYNONYMOUS_CODING	237	G	41	P	SYNONYMOUS_CODING	523	G	148	P	SYNONYMOUS_CODING
			1.418	929037 - 1008947	987750	1	T	N/C	G	N/C	P	SYNONYMOUS_CODING	N/C	G	N/C	F	SYNONYMOUS_CODING	N/C	G	N/C	P	SYNONYMOUS_CODING
			1.418	929037 - 1008947	987751	3	A	N/C	G	N/C	P	SYNONYMOUS_CODING	N/C	G	N/C	F	SYNONYMOUS_CODING	N/C	G	N/C	P	SYNONYMOUS_CODING
			1.418	929037 - 1008947	988168	3	A	0	G	329	F	SYNONYMOUS_CODING	1	G	526	F	SYNONYMOUS_CODING	245	G	997	P	SYNONYMOUS_CODING
			1.418	929037 - 1008947	988324	3	A	0	G	335	F	SYNONYMOUS_CODING	2	G	392	F	SYNONYMOUS_CODING	222	G	388	P	SYNONYMOUS_CODING
			1.418	929037 - 1008947	988357	3	C	281	T	82	P	SYNONYMOUS_CODING	429	T	122	P	SYNONYMOUS_CODING	718	T	328	P	SYNONYMOUS_CODING
			1.418	929037 - 1008947	994985	3	A	0	G	206	F	SYNONYMOUS_CODING	38	G	167	P	SYNONYMOUS_CODING	197	G	369	P	SYNONYMOUS_CODING
			1.418	929037 - 1008947	994996	1	G	141	A	31	P	SYNONYMOUS_CODING	164	A	58	P	SYNONYMOUS_CODING	357	A	124	P	SYNONYMOUS_CODING
			1.418	929037 - 1008947	995027	3	G	144	C	61	P	SYNONYMOUS_CODING	335	C	27	P	SYNONYMOUS_CODING	211	C	101	P	SYNONYMOUS_CODING
			1.418	929037 - 1008947	995036	3	A	34	G	214	P	SYNONYMOUS_CODING	322	G	40	P	SYNONYMOUS_CODING	182	G	132	P	SYNONYMOUS_CODING
			1.418	929037 - 1008947	995132	3	G	N/C	A	N/C	P	SYNONYMOUS_CODING	N/C	A	N/C	P	SYNONYMOUS_CODING	N/C	A	N/C	P	SYNONYMOUS_CODING
			1.418	929037 - 1008947	995135	3	C	N/C	T	N/C	P	SYNONYMOUS_CODING	N/C	T	N/C	P	SYNONYMOUS_CODING	N/C	T	N/C	P	SYNONYMOUS_CODING
			1.418	929037 - 1008947	995324	3	G	49	A	323	P	SYNONYMOUS_CODING	456	A	143	P	SYNONYMOUS_CODING	582	A	374	P	SYNONYMOUS_CODING
			1.418	929037 - 1008947	995336	3	C	42	T	298	P	SYNONYMOUS_CODING	400	T	146	P	SYNONYMOUS_CODING	531	T	345	P	SYNONYMOUS_CODING
			1.418	929037 - 1008947	995338	1	A	295	G	38	P	SYNONYMOUS_CODING	148	G	397	P	SYNONYMOUS_CODING	551	G	280	P	SYNONYMOUS_CODING
			1.418	929037 - 1008947	995384	3	G	32	A	231	P	SYNONYMOUS_CODING	355	A	84	P	SYNONYMOUS_CODING	407	A	139	P	SYNONYMOUS_CODING
			1.418	929037 - 1008947	995435	3	T	0	C	179	F	SYNONYMOUS_CODING	11	C	486	F	SYNONYMOUS_CODING	213	C	502	P	SYNONYMOUS_CODING
			1.418	929037 - 1008947	995452	1	A	0	G	184	F	SYNONYMOUS_CODING	0	G	552	F	SYNONYMOUS_CODING	233	G	570	P	SYNONYMOUS_CODING
			1.418	929037 - 1008947	988084	3	G	200	C	241	P	SYNONYMOUS_CODING	293	C	317	P	SYNONYMOUS_CODING
			1.418	929037 - 1008947	988104	1	G	227	A	210	P	SYNONYMOUS_CODING	297	A	313	P	SYNONYMOUS_CODING
			1.418	929037 - 1008947	994973	3	A	275	G	25	P	SYNONYMOUS_CODING	136	G	132	P	SYNONYMOUS_CODING
			1.418	929037 - 1008947	995003	3	G	143	A	19	P	SYNONYMOUS_CODING	81	A	137	P	SYNONYMOUS_CODING
			1.418	929037 - 1008947	995012	3	G	92	A	24	P	SYNONYMOUS_CODING						223	A	63	P	SYNONYMOUS_CODING
			1.418	929037 - 1008947	995171	3	T	30	G	496	F	SYNONYMOUS_CODING						947	G	220	P	SYNONYMOUS_CODING
			1.418	929037 - 1008947	995573	3	C	50	T	470	P	SYNONYMOUS_CODING						1021	T	202	P	SYNONYMOUS_CODING
			1.418	929037 - 1008947	988174	3	G	227	A	141	P	SYNONYMOUS_CODING
			1.418	929037 - 1008947	994557	3	C	407	T	234	P	SYNONYMOUS_CODING
			1.418	929037 - 1008947	994955	3	G	362	T	90	P	SYNONYMOUS_CODING
			1.418	929037 - 1008947	995267	3	G	237	A	272	P	SYNONYMOUS_CODING
			1.418	929037 - 1008947	995486	3	T	44	C	257	P	SYNONYMOUS_CODING
			1.418	929037 - 1008947	987673	3	G						97	A	172	P	SYNONYMOUS_CODING	667	A	138	P	SYNONYMOUS_CODING
			1.418	929037 - 1008947	987706	3	C						230	T	28	P	SYNONYMOUS_CODING	569	T	47	P	SYNONYMOUS_CODING
			1.418	929037 - 1008947	987955	3	C						388	A	178	P	SYNONYMOUS_CODING	778	A	550	P	SYNONYMOUS_CODING
			1.418	929037 - 1008947	987988	3	G						381	A	139	P	SYNONYMOUS_CODING	742	A	468	P	SYNONYMOUS_CODING
			1.418	929037 - 1008947	988312	3	G						378	A	86	P	SYNONYMOUS_CODING	534	A	172	P	SYNONYMOUS_CODING
			1.418	929037 - 1008947	994482	3	C						725	T	56	P	SYNONYMOUS_CODING	1440	T	251	P	SYNONYMOUS_CODING
			1.418	929037 - 1008947	995144	3	G						267	A	43	P	SYNONYMOUS_CODING
			1.418	929037 - 1008947	988101	1	G											1119	A	261	P	NON_SYNONYMOUS_CODING
			1.418	929037 - 1008947	995236	1	C											924	T	206	P	NON_SYNONYMOUS_CODING
			1.418	929037 - 1008947	929109	3	A											389	G	38	P	SYNONYMOUS_CODING
			1.418	929037 - 1008947	994940	3	C											1070	T	170	P	SYNONYMOUS_CODING
			1.418	929037 - 1008947	995099	3	T											813	C	92	P	SYNONYMOUS_CODING
			1.418	929037 - 1008947	995138	3	G											1016	C	136	P	SYNONYMOUS_CODING
			1.418	929037 - 1008947	995345	3	C											707	T	87	P	SYNONYMOUS_CODING
			1.418	929037 - 1008947	995510	3	C											1012	T	104	P	SYNONYMOUS_CODING
Jack-Stat	DOME	AAEL012471	1.701	130305 - 145967	145543	2	T	414	C	34	P	NON_SYNONYMOUS_CODING	336	C	215	P	NON_SYNONYMOUS_CODING	686	C	152	P	NON_SYNONYMOUS_CODING
			1.701	130305 - 145967	145498	2	A	28	G	10	P	NON_SYNONYMOUS_CODING	1	G	9	F	NON_SYNONYMOUS_CODING
			1.701	130305 - 145967	144656	3	A	71	T	220	P	SYNONYMOUS_CODING	218	T	123	P	SYNONYMOUS_CODING	344	T	209	P	SYNONYMOUS_CODING
			1.701	130305 - 145967	144872	3	T	48	C	489	P	SYNONYMOUS_CODING	2	C	502	F	SYNONYMOUS_CODING	309	C	519	P	SYNONYMOUS_CODING
			1.701	130305 - 145967	130655	3	A	333	G	27	P	SYNONYMOUS_CODING	190	G	109	P	SYNONYMOUS_CODING
			1.701	130305 - 145967	144695	3	G	336	A	44	P	SYNONYMOUS_CODING	304	A	83	P	SYNONYMOUS_CODING
			1.701	130305 - 145967	144728	3	C	352	T	45	P	SYNONYMOUS_CODING	343	T	71	P	SYNONYMOUS_CODING
			1.701	130305 - 145967	131545	1	C						298	A	173	P	NON_SYNONYMOUS_CODING
			1.701	130305 - 145967	144361	2	A						500	T	38	P	NON_SYNONYMOUS_CODING
			1.701	130305 - 145967	137284	3	T						323	G	53	P	SYNONYMOUS_CODING
			1.701	130305 - 145967	137401	3	A						393	T	71	P	SYNONYMOUS_CODING
			1.701	130305 - 145967	145829	3	C						365	T	38	P	SYNONYMOUS_CODING
LYZ	LYSC11	AAEL003723	1.95	85953 - 86473	86082	1	G	499	T	45	P	NON_SYNONYMOUS_CODING
			1.95	85953 - 86473	86063	3	G	128	T	380	P	SYNONYMOUS_CODING	64	T	453	P	SYNONYMOUS_CODING	342	T	358	P	SYNONYMOUS_CODING
			1.95	85953 - 86473	85988	3	T						124	C	91	P	SYNONYMOUS_CODING	217	C	195	P	SYNONYMOUS_CODING
			1.95	85953 - 86473	86075	3	C						365	T	218	P	SYNONYMOUS_CODING	370	T	394	P	SYNONYMOUS_CODING
	LYSC9	AAEL009670	1.417	946162 - 946657	946429	1	A	117	G	254	P	NON_SYNONYMOUS_CODING	1033	G	183	P	NON_SYNONYMOUS_CODING
			1.417	946162 - 946657	946443	3	A	126	T	46	P	NON_SYNONYMOUS_CODING
			1.417	946162 - 946657	946188	3	G	21	A	1054	F	SYNONYMOUS_CODING	81	A	934	P	SYNONYMOUS_CODING	653	A	922	P	SYNONYMOUS_CODING
			1.417	946162 - 946657	946299	3	C	312	T	1617	P	SYNONYMOUS_CODING	1063	T	902	P	SYNONYMOUS_CODING
			1.417	946162 - 946657	946311	3	T	242	C	1755	P	SYNONYMOUS_CODING	1073	C	958	P	SYNONYMOUS_CODING
			1.417	946162 - 946657	946384	1	C	287	T	993	P	SYNONYMOUS_CODING	1246	T	609	P	SYNONYMOUS_CODING
			1.417	946162 - 946657	946573	3	A	231	T	972	P	SYNONYMOUS_CODING	998	T	519	P	SYNONYMOUS_CODING
			1.417	946162 - 946657	946344	3	C						2253	T	193	P	SYNONYMOUS_CODING
	LYSC7B	AAEL015404	1.206	8619 - 9123	9066	1	C	223	G	496	P	NON_SYNONYMOUS_CODING	336	G	77	P	NON_SYNONYMOUS_CODING	413	G	383	P	NON_SYNONYMOUS_CODING
			1.206	8619 - 9123	8681	1	G	218	C	40	P	NON_SYNONYMOUS_CODING	149	C	43	P	NON_SYNONYMOUS_CODING
			1.206	8619 - 9123	8679	3	A	70	G	141	P	SYNONYMOUS_CODING	1	G	150	F	SYNONYMOUS_CODING	349	G	129	P	SYNONYMOUS_CODING
			1.206	8619 - 9123	9094	3	G	437	A	41	P	SYNONYMOUS_CODING						313	A	182	P	SYNONYMOUS_CODING
			1.206	8619 - 9123	9103	3	A						44	T	125	P	NON_SYNONYMOUS_CODING
			1.206	8619 - 9123	8968	3	A						85	G	42	P	SYNONYMOUS_CODING
			1.206	8619 - 9123	9097	3	C						48	A	173	P	SYNONYMOUS_CODING
	C-Type Lysozyme (Lys-C)	AAEL017132	1.453	428659 - 429512	429469	2	C	3	T	45	F	NON_SYNONYMOUS_CODING
			1.453	428659 - 429512	429152	3	T	7	C	825	F	SYNONYMOUS_CODING	41	C	177	P	SYNONYMOUS_CODING	737	C	827	P	SYNONYMOUS_CODING
			1.453	428659 - 429512	428689	3	G	126	A	861	P	SYNONYMOUS_CODING	321	A	128	P	SYNONYMOUS_CODING
			1.453	428659 - 429512	429450	3	T	43	A	13	P	SYNONYMOUS_CODING	32	A	29	P	SYNONYMOUS_CODING
			1.453	428659 - 429512	429429	3	T	283	C	74	P	SYNONYMOUS_CODING
			1.453	428659 - 429512	429495	3	G						26	A	5	P	SYNONYMOUS_CODING
ML	novel gene, niemann-pick C1	AAEL003325	1.84	1597245 - 1607399	1598043	3	C	26	T	727	F	SYNONYMOUS_CODING	10	T	758	F	SYNONYMOUS_CODING	672	T	540	P	SYNONYMOUS_CODING
			1.84	1597245 - 1607399	1599027	3	G	520	A	378	P	SYNONYMOUS_CODING	260	A	753	P	SYNONYMOUS_CODING
			1.84	1597245 - 1607399	1597767	3	G	822	A	113	P	SYNONYMOUS_CODING
			1.84	1597245 - 1607399	1597902	3	A	874	G	60	P	SYNONYMOUS_CODING
			1.84	1597245 - 1607399	1607155	3	G	277	A	159	P	SYNONYMOUS_CODING
	ML13	AAEL006854	1.224	1093179 - 1107858	1107705	2	G	448	A	45	P	NON_SYNONYMOUS_CODING
			1.224	1093179 - 1107858	1093695	3	T	788	C	63	P	SYNONYMOUS_CODING	160	C	359	P	SYNONYMOUS_CODING	1167	C	99	P	SYNONYMOUS_CODING
			1.224	1093179 - 1107858	1107548	3	A	542	G	121	P	SYNONYMOUS_CODING						874	G	355	P	SYNONYMOUS_CODING
			1.224	1093179 - 1107858	1107575	3	T	549	C	64	P	SYNONYMOUS_CODING						942	C	174	P	SYNONYMOUS_CODING
			1.224	1093179 - 1107858	1093831	2	G						470	A	179	P	NON_SYNONYMOUS_CODING	938	A	350	P	NON_SYNONYMOUS_CODING
			1.224	1093179 - 1107858	1093683	3	C						9	T	57	P	SYNONYMOUS_CODING
			1.224	1093179 - 1107858	1093779	3	A						435	G	203	P	SYNONYMOUS_CODING
			1.224	1093179 - 1107858	1107482	3	G						572	T	90	P	SYNONYMOUS_CODING
			1.224	1093179 - 1107858	1093812	3	C											877	T	131	P	SYNONYMOUS_CODING
			1.224	1093179 - 1107858	1093893	3	C											850	T	111	P	SYNONYMOUS_CODING
	ML21	AAEL009760	1.426	745422 - 763973	745674	3	T	N/C	A	N/C	P	NON_SYNONYMOUS_CODING	N/C	A	N/C	P	NON_SYNONYMOUS_CODING	N/C	A	N/C	P	NON_SYNONYMOUS_CODING
			1.426	745422 - 763973	763659	2	A	2942	C	257	P	NON_SYNONYMOUS_CODING
			1.426	745422 - 763973	763763	1	A	1430	G	496	P	NON_SYNONYMOUS_CODING
			1.426	745422 - 763973	763836	2	C	1400	T	285	P	NON_SYNONYMOUS_CODING
			1.426	745422 - 763973	745474	N/A	T	849	C	176	P	START_GAINED: CTG, UTR_5_PRIME						2447	C	1021	P	START_GAINED: CTG, UTR_5_PRIME
			1.426	745422 - 763973	763922	1	T	227	C	233	P	STOP_LOST	322	C	100	P	STOP_LOST	593	C	363	P	STOP_LOST
			1.426	745422 - 763973	763717	3	T	N/C	C	N/C	P	SYNONYMOUS_CODING	N/C	C	N/C	F	SYNONYMOUS_CODING	N/C	C	N/C	P	SYNONYMOUS_CODING
			1.426	745422 - 763973	763807	3	G	N/C	C	N/C	F	SYNONYMOUS_CODING	N/C	C	N/C	P	SYNONYMOUS_CODING	N/C	C	N/C	P	SYNONYMOUS_CODING
			1.426	745422 - 763973	745599	3	G	2147	A	317	P	SYNONYMOUS_CODING
			1.426	745422 - 763973	763741	3	C	2015	T	173	P	SYNONYMOUS_CODING
			1.426	745422 - 763973	763883	1	A						867	G	227	P	NON_SYNONYMOUS_CODING
			1.426	745422 - 763973	745468	N/A	C						889	T	429	P	START_GAINED: TTG, UTR_5_PRIME
			1.426	745422 - 763973	745704	3	G						1733	A	667	P	SYNONYMOUS_CODING
			1.426	745422 - 763973	763672	3	C						2320	G	869	P	SYNONYMOUS_CODING
	ML2	AAEL012064	1.65	263446 - 295502	295291	N/A	T	24	G	26	P	START_GAINED: TTG, UTR_5_PRIME	58	G	55	P	START_GAINED: TTG, UTR_5_PRIME
			1.65	263446 - 295502	263631	3	T	553	G	604	P	SYNONYMOUS_CODING	602	G	253	P	SYNONYMOUS_CODING
			1.65	263446 - 295502	263646	3	G	725	A	534	P	SYNONYMOUS_CODING	475	A	461	P	SYNONYMOUS_CODING
			1.65	263446 - 295502	263766	3	A	31	G	894	F	SYNONYMOUS_CODING	153	G	550	P	SYNONYMOUS_CODING
			1.65	263446 - 295502	263787	3	T	26	C	506	F	SYNONYMOUS_CODING	112	C	302	P	SYNONYMOUS_CODING
			1.65	263446 - 295502	272953	3	A	51	G	154	P	SYNONYMOUS_CODING	240	G	180	P	SYNONYMOUS_CODING
			1.65	263446 - 295502	263589	3	G						354	A	412	P	SYNONYMOUS_CODING
			1.65	263446 - 295502	272947	3	A						650	T	603	P	SYNONYMOUS_CODING
	ML6	AAEL015136	1.1514	6697 - 7372	7045	2	A	N/C	T	N/C	P	NON_SYNONYMOUS_CODING	N/C	T	N/C	P	NON_SYNONYMOUS_CODING	N/C	T	N/C	P	NON_SYNONYMOUS_CODING
			1.1514	6697 - 7372	7110	1	C	4947	G	524	P	NON_SYNONYMOUS_CODING	1135	G	1926	P	NON_SYNONYMOUS_CODING	11718	G	872	P	NON_SYNONYMOUS_CODING
			1.1514	6697 - 7372	6965	3	T	795	C	3094	P	SYNONYMOUS_CODING	808	C	690	P	SYNONYMOUS_CODING	1523	C	6172	P	SYNONYMOUS_CODING
			1.1514	6697 - 7372	7041	1	C	N/C	A	N/C	P	SYNONYMOUS_CODING	N/C	A	N/C	P	SYNONYMOUS_CODING	N/C	A	N/C	P	SYNONYMOUS_CODING
			1.1514	6697 - 7372	7043	3	G	N/C	A	N/C	P	SYNONYMOUS_CODING	N/C	A	N/C	P	SYNONYMOUS_CODING	N/C	A	N/C	P	SYNONYMOUS_CODING
			1.1514	6697 - 7372	7160	3	T	930	G	1925	P	SYNONYMOUS_CODING	745	G	99	P	SYNONYMOUS_CODING	2349	G	4304	P	SYNONYMOUS_CODING
			1.1514	6697 - 7372	7025	3	C	N/C	T	N/C	P	SYNONYMOUS_CODING	N/C	T	N/C	P	SYNONYMOUS_CODING
			1.1514	6697 - 7372	7029	1	T	N/C	C	N/C	P	SYNONYMOUS_CODING	N/C	C	N/C	P	SYNONYMOUS_CODING
			1.1514	6697 - 7372	6736	3	A	1056	G	523	P	SYNONYMOUS_CODING						1498	G	243	P	SYNONYMOUS_CODING
			1.1514	6697 - 7372	7167	1	A	951	C	1617	P	SYNONYMOUS_CODING						2506	C	3233	P	SYNONYMOUS_CODING
			1.1514	6697 - 7372	7190	3	G	762	A	201	P	SYNONYMOUS_CODING						2001	A	155	P	SYNONYMOUS_CODING
			1.1514	6697 - 7372	6992	3	C	5380	T	621	P	SYNONYMOUS_CODING
			1.1514	6697 - 7372	7052	3	C						416	T	2748	P	SYNONYMOUS_CODING	11756	T	2690	P	SYNONYMOUS_CODING
			1.1514	6697 - 7372	6908	3	T						519	G	62	P	SYNONYMOUS_CODING
			1.1514	6697 - 7372	6920	3	A						552	G	47	P	SYNONYMOUS_CODING
			1.1514	6697 - 7372	7145	3	G						757	A	663	P	SYNONYMOUS_CODING
			1.1514	6697 - 7372	7154	3	T						727	G	75	P	SYNONYMOUS_CODING
			1.1514	6697 - 7372	7208	3	T						663	C	53	P	SYNONYMOUS_CODING
			1.1514	6697 - 7372	7211	3	G						595	T	112	P	SYNONYMOUS_CODING
PER	TPX4	AAEL002309	1.53	1817925 - 1834415	1833866	3	A	777	G	73	P	SYNONYMOUS_CODING	486	G	59	P	SYNONYMOUS_CODING	1977	G	415	P	SYNONYMOUS_CODING
			1.53	1817925 - 1834415	1833884	3	A	653	G	80	P	SYNONYMOUS_CODING	451	G	34	P	SYNONYMOUS_CODING	1866	G	398	P	SYNONYMOUS_CODING
			1.53	1817925 - 1834415	1833935	3	A	742	C	237	P	SYNONYMOUS_CODING	512	C	174	P	SYNONYMOUS_CODING	1943	C	455	P	SYNONYMOUS_CODING
			1.53	1817925 - 1834415	1834194	3	A	606	G	230	P	SYNONYMOUS_CODING	438	G	192	P	SYNONYMOUS_CODING	1906	G	264	P	SYNONYMOUS_CODING
			1.53	1817925 - 1834415	1817949	3	C											1685	G	211	P	SYNONYMOUS_CODING
			1.53	1817925 - 1834415	1818183	3	C											1909	T	495	P	SYNONYMOUS_CODING
			1.53	1817925 - 1834415	1818209	1	G											2159	A	564	P	SYNONYMOUS_CODING
			1.53	1817925 - 1834415	1834185	3	G											2000	A	397	P	SYNONYMOUS_CODING
			1.53	1817925 - 1834415	1834401	3	T											1943	A	137	P	SYNONYMOUS_CODING
	TPX2	AAEL004112	1.107	2094566 - 2095144	2094578	3	A	9	G	8105	F	SYNONYMOUS_CODING	10	G	9051	F	SYNONYMOUS_CODING	2689	G	12987	P	SYNONYMOUS_CODING
			1.107	2094566 - 2095144	2094590	3	C	3292	T	4914	P	SYNONYMOUS_CODING	8251	T	1088	P	SYNONYMOUS_CODING
			1.107	2094566 - 2095144	2095025	3	G	6018	A	1428	P	SYNONYMOUS_CODING
			1.107	2094566 - 2095144	2094725	3	C											12307	T	3950	P	SYNONYMOUS_CODING
	HPX8C	AAEL004386	1.117	347261 - 349821	347641	2	A	N/C	G	N/C	P	NON_SYNONYMOUS_CODING	N/C	G	N/C	P	NON_SYNONYMOUS_CODING	N/C	G	N/C	P	NON_SYNONYMOUS_CODING
			1.117	347261 - 349821	347910	1	C	830	G	1449	P	NON_SYNONYMOUS_CODING	1939	G	1362	P	NON_SYNONYMOUS_CODING	3258	G	2515	P	NON_SYNONYMOUS_CODING
			1.117	347261 - 349821	347989	2	A	640	T	306	P	NON_SYNONYMOUS_CODING	1308	T	901	P	NON_SYNONYMOUS_CODING	2180	T	1353	P	NON_SYNONYMOUS_CODING
			1.117	347261 - 349821	349534	1	T	556	C	726	P	NON_SYNONYMOUS_CODING	39	C	2750	F	NON_SYNONYMOUS_CODING	3105	C	3584	P	NON_SYNONYMOUS_CODING
			1.117	347261 - 349821	347610	1	T	545	C	114	P	NON_SYNONYMOUS_CODING	45	C	1216	F	NON_SYNONYMOUS_CODING
			1.117	347261 - 349821	349196	2	T	1814	A	562	P	NON_SYNONYMOUS_CODING
			1.117	347261 - 349821	349741	1	T	1988	G	1715	P	NON_SYNONYMOUS_CODING
			1.117	347261 - 349821	347756	3	G	702	A	180	P	SYNONYMOUS_CODING	1141	A	671	P	SYNONYMOUS_CODING	2856	A	1207	P	SYNONYMOUS_CODING
			1.117	347261 - 349821	347765	3	A	763	G	409	P	SYNONYMOUS_CODING	1398	G	1086	P	SYNONYMOUS_CODING	2893	G	1834	P	SYNONYMOUS_CODING
			1.117	347261 - 349821	347939	3	T	745	C	212	P	SYNONYMOUS_CODING	1603	C	226	P	SYNONYMOUS_CODING	2844	C	377	P	SYNONYMOUS_CODING
			1.117	347261 - 349821	348002	3	G	603	A	606	P	SYNONYMOUS_CODING	40	A	2439	F	SYNONYMOUS_CODING	2606	A	2007	P	SYNONYMOUS_CODING
			1.117	347261 - 349821	348089	3	A	540	G	734	P	SYNONYMOUS_CODING	27	G	1372	F	SYNONYMOUS_CODING	2566	G	1501	P	SYNONYMOUS_CODING
			1.117	347261 - 349821	348289	3	G	656	C	688	P	SYNONYMOUS_CODING	49	C	546	P	SYNONYMOUS_CODING	2996	C	1201	P	SYNONYMOUS_CODING
			1.117	347261 - 349821	348298	3	A	705	T	529	P	SYNONYMOUS_CODING	53	T	333	P	SYNONYMOUS_CODING	3051	T	762	P	SYNONYMOUS_CODING
			1.117	347261 - 349821	348476	1	C	614	T	600	P	SYNONYMOUS_CODING	50	T	465	P	SYNONYMOUS_CODING	2587	T	191	P	SYNONYMOUS_CODING
			1.117	347261 - 349821	348488	1	C	584	A	819	P	SYNONYMOUS_CODING	651	A	770	P	SYNONYMOUS_CODING	2393	A	1575	P	SYNONYMOUS_CODING
			1.117	347261 - 349821	348553	3	C	3248	T	904	P	SYNONYMOUS_CODING	1709	T	2448	P	SYNONYMOUS_CODING	3614	T	3551	P	SYNONYMOUS_CODING
			1.117	347261 - 349821	348589	3	T	761	C	3577	P	SYNONYMOUS_CODING	66	C	4239	F	SYNONYMOUS_CODING	3236	C	5285	P	SYNONYMOUS_CODING
			1.117	347261 - 349821	348649	3	T	2871	A	986	P	SYNONYMOUS_CODING	809	A	2819	P	SYNONYMOUS_CODING	3440	A	4202	P	SYNONYMOUS_CODING
			1.117	347261 - 349821	348700	3	A	2887	T	1095	P	SYNONYMOUS_CODING	658	T	3099	P	SYNONYMOUS_CODING	3846	T	5107	P	SYNONYMOUS_CODING
			1.117	347261 - 349821	348799	3	G	779	A	2490	P	SYNONYMOUS_CODING	48	A	3420	F	SYNONYMOUS_CODING	3079	A	5138	P	SYNONYMOUS_CODING
			1.117	347261 - 349821	348853	3	G	2716	A	817	P	SYNONYMOUS_CODING	637	A	2056	P	SYNONYMOUS_CODING	3929	A	3506	P	SYNONYMOUS_CODING
			1.117	347261 - 349821	348865	3	T	1493	C	1666	P	SYNONYMOUS_CODING	1662	C	323	P	SYNONYMOUS_CODING	5880	C	440	P	SYNONYMOUS_CODING
			1.117	347261 - 349821	348883	3	T	2771	C	477	P	SYNONYMOUS_CODING	361	C	1159	P	SYNONYMOUS_CODING	3511	C	1928	P	SYNONYMOUS_CODING
			1.117	347261 - 349821	349031	1	A	695	C	1089	P	SYNONYMOUS_CODING	1153	C	1143	P	SYNONYMOUS_CODING	2688	C	2391	P	SYNONYMOUS_CODING
			1.117	347261 - 349821	349245	3	G	766	A	1951	P	SYNONYMOUS_CODING	121	A	4108	F	SYNONYMOUS_CODING	2788	A	5425	P	SYNONYMOUS_CODING
			1.117	347261 - 349821	349305	3	T	852	C	1903	P	SYNONYMOUS_CODING	72	C	3606	F	SYNONYMOUS_CODING	3357	C	3978	P	SYNONYMOUS_CODING
			1.117	347261 - 349821	349539	3	A	730	G	691	P	SYNONYMOUS_CODING	826	G	2077	P	SYNONYMOUS_CODING	3413	G	3811	P	SYNONYMOUS_CODING
			1.117	347261 - 349821	349659	3	A	715	G	3027	P	SYNONYMOUS_CODING	80	G	3348	F	SYNONYMOUS_CODING	3841	G	6453	P	SYNONYMOUS_CODING
			1.117	347261 - 349821	349674	3	C	2601	T	930	P	SYNONYMOUS_CODING	103	T	2956	F	SYNONYMOUS_CODING	4335	T	5554	P	SYNONYMOUS_CODING
			1.117	347261 - 349821	349791	3	C	1902	T	850	P	SYNONYMOUS_CODING	371	T	2244	P	SYNONYMOUS_CODING	2864	T	4011	P	SYNONYMOUS_CODING
			1.117	347261 - 349821	347996	3	C	1009	G	109	P	SYNONYMOUS_CODING	1224	G	1100	P	SYNONYMOUS_CODING
			1.117	347261 - 349821	348352	3	C	648	A	309	P	SYNONYMOUS_CODING	61	A	16	P	SYNONYMOUS_CODING
			1.117	347261 - 349821	348379	3	A	638	G	270	P	SYNONYMOUS_CODING	46	G	28	P	SYNONYMOUS_CODING
			1.117	347261 - 349821	348766	3	G	2290	T	2469	P	SYNONYMOUS_CODING	3841	T	601	P	SYNONYMOUS_CODING
			1.117	347261 - 349821	348859	3	G	1567	A	1580	P	SYNONYMOUS_CODING	1858	A	329	P	SYNONYMOUS_CODING
			1.117	347261 - 349821	349048	3	G	593	T	379	P	SYNONYMOUS_CODING	841	T	193	P	SYNONYMOUS_CODING
			1.117	347261 - 349821	349380	3	C	N/C	T	N/C	P	SYNONYMOUS_CODING	N/C	T	N/C	F	SYNONYMOUS_CODING
			1.117	347261 - 349821	349416	3	C	1411	T	116	P	SYNONYMOUS_CODING	109	T	1582	F	SYNONYMOUS_CODING
			1.117	347261 - 349821	349809	3	G	1299	A	1246	P	SYNONYMOUS_CODING	2285	A	508	P	SYNONYMOUS_CODING
			1.117	347261 - 349821	347353	3	A	1409	G	1089	P	SYNONYMOUS_CODING
			1.117	347261 - 349821	347386	3	T	1419	C	1255	P	SYNONYMOUS_CODING
			1.117	347261 - 349821	347531	3	G	126	A	516	P	SYNONYMOUS_CODING
			1.117	347261 - 349821	347798	3	C	1449	T	725	P	SYNONYMOUS_CODING
			1.117	347261 - 349821	348059	3	G	1366	A	474	P	SYNONYMOUS_CODING
			1.117	347261 - 349821	349173	3	C	1914	A	526	P	SYNONYMOUS_CODING
			1.117	347261 - 349821	349251	3	A	2190	G	835	P	SYNONYMOUS_CODING
			1.117	347261 - 349821	349501	1	C	1097	T	409	P	SYNONYMOUS_CODING
			1.117	347261 - 349821	349509	3	T	1438	A	288	P	SYNONYMOUS_CODING
			1.117	347261 - 349821	349542	3	T	1546	C	183	P	SYNONYMOUS_CODING
			1.117	347261 - 349821	349548	3	T	1576	C	321	P	SYNONYMOUS_CODING
			1.117	347261 - 349821	347315	1	T						1401	A	251	P	NON_SYNONYMOUS_CODING	3535	A	267	P	NON_SYNONYMOUS_CODING
			1.117	347261 - 349821	347512	2	T						32	C	118	P	NON_SYNONYMOUS_CODING
			1.117	347261 - 349821	347730	1	G						530	A	94	P	NON_SYNONYMOUS_CODING
			1.117	347261 - 349821	348319	3	T						59	A	6	P	NON_SYNONYMOUS_CODING
			1.117	347261 - 349821	348656	1	C						3088	A	664	P	NON_SYNONYMOUS_CODING
			1.117	347261 - 349821	349781	2	A						2539	G	256	P	NON_SYNONYMOUS_CODING
			1.117	347261 - 349821	347308	3	T						1379	C	198	P	SYNONYMOUS_CODING	3335	C	260	P	SYNONYMOUS_CODING
			1.117	347261 - 349821	347389	3	T						37	A	425	P	SYNONYMOUS_CODING
			1.117	347261 - 349821	348313	3	T						72	G	8	P	SYNONYMOUS_CODING
			1.117	347261 - 349821	348322	3	T						48	C	12	P	SYNONYMOUS_CODING
			1.117	347261 - 349821	348343	3	G						66	T	10	P	SYNONYMOUS_CODING
			1.117	347261 - 349821	348346	3	A						65	G	11	P	SYNONYMOUS_CODING
			1.117	347261 - 349821	348358	3	C						64	T	20	P	SYNONYMOUS_CODING
			1.117	347261 - 349821	348454	3	C						54	G	64	P	SYNONYMOUS_CODING
			1.117	347261 - 349821	348538	3	C						2575	T	1484	P	SYNONYMOUS_CODING
			1.117	347261 - 349821	348626	1	C						2858	T	771	P	SYNONYMOUS_CODING
			1.117	347261 - 349821	348724	3	C						3612	T	438	P	SYNONYMOUS_CODING
			1.117	347261 - 349821	348733	3	G						3463	C	306	P	SYNONYMOUS_CODING
			1.117	347261 - 349821	348985	3	A						1471	T	269	P	SYNONYMOUS_CODING
			1.117	347261 - 349821	349125	3	G						2049	A	548	P	SYNONYMOUS_CODING
			1.117	347261 - 349821	349137	3	G						2381	T	405	P	SYNONYMOUS_CODING
			1.117	347261 - 349821	349161	3	C						3016	T	274	P	SYNONYMOUS_CODING
			1.117	347261 - 349821	349176	3	C						3353	T	468	P	SYNONYMOUS_CODING
			1.117	347261 - 349821	349269	3	C						3671	A	1127	P	SYNONYMOUS_CODING
			1.117	347261 - 349821	349563	3	C						3036	T	316	P	SYNONYMOUS_CODING
	HPX8A	AAEL004388	1.117	362285 - 383373	362374	1	G	1200	A	307	P	NON_SYNONYMOUS_CODING	1150	A	536	P	NON_SYNONYMOUS_CODING	1598	A	982	P	NON_SYNONYMOUS_CODING
			1.117	362285 - 383373	363098	3	T	N/C	C	N/C	P	NON_SYNONYMOUS_CODING	N/C	C	N/C	P	NON_SYNONYMOUS_CODING	N/C	C	N/C	P	NON_SYNONYMOUS_CODING
			1.117	362285 - 383373	362656	1	A	307	C	47	P	NON_SYNONYMOUS_CODING
			1.117	362285 - 383373	363181	1	C	1978	T	365	P	NON_SYNONYMOUS_CODING
			1.117	362285 - 383373	382971	1	G	626	T	770	P	NON_SYNONYMOUS_CODING
			1.117	362285 - 383373	383066	2	G	705	A	272	P	NON_SYNONYMOUS_CODING
			1.117	362285 - 383373	362360	3	A	368	G	1025	P	SYNONYMOUS_CODING	824	G	806	P	SYNONYMOUS_CODING	1617	G	982	P	SYNONYMOUS_CODING
			1.117	362285 - 383373	362480	3	C	480	T	1721	P	SYNONYMOUS_CODING	1581	T	1012	P	SYNONYMOUS_CODING	1592	T	2215	P	SYNONYMOUS_CODING
			1.117	362285 - 383373	362561	3	T	335	C	468	P	SYNONYMOUS_CODING	716	C	606	P	SYNONYMOUS_CODING	1428	C	395	P	SYNONYMOUS_CODING
			1.117	362285 - 383373	362783	3	G	368	A	793	P	SYNONYMOUS_CODING	1036	A	438	P	SYNONYMOUS_CODING	1318	A	835	P	SYNONYMOUS_CODING
			1.117	362285 - 383373	362816	3	T	318	A	1196	P	SYNONYMOUS_CODING	553	A	1080	P	SYNONYMOUS_CODING	1127	A	1300	P	SYNONYMOUS_CODING
			1.117	362285 - 383373	362965	1	G	394	T	1405	P	SYNONYMOUS_CODING	1427	T	563	P	SYNONYMOUS_CODING	1442	T	1377	P	SYNONYMOUS_CODING
			1.117	362285 - 383373	363185	3	T	432	C	1840	P	SYNONYMOUS_CODING	797	C	1284	P	SYNONYMOUS_CODING	1596	C	1746	P	SYNONYMOUS_CODING
			1.117	362285 - 383373	363281	3	G	407	A	1750	P	SYNONYMOUS_CODING	1284	A	883	P	SYNONYMOUS_CODING	1451	A	1884	P	SYNONYMOUS_CODING
			1.117	362285 - 383373	362576	3	C	365	T	119	P	SYNONYMOUS_CODING	885	T	109	P	SYNONYMOUS_CODING
			1.117	362285 - 383373	363866	3	G	308	A	672	P	SYNONYMOUS_CODING	658	A	712	P	SYNONYMOUS_CODING
			1.117	362285 - 383373	383050	3	A	N/C	G	N/C	P	SYNONYMOUS_CODING	N/C	G	N/C	P	SYNONYMOUS_CODING
			1.117	362285 - 383373	363461	3	G	883	C	1047	P	SYNONYMOUS_CODING						3005	C	240	P	SYNONYMOUS_CODING
			1.117	362285 - 383373	383275	3	G	657	T	956	P	SYNONYMOUS_CODING						2452	T	171	P	SYNONYMOUS_CODING
			1.117	362285 - 383373	362614	1	A	301	G	70	P	SYNONYMOUS_CODING
			1.117	362285 - 383373	362735	3	A	320	T	25	P	SYNONYMOUS_CODING
			1.117	362285 - 383373	362703	2	G						716	A	185	P	NON_SYNONYMOUS_CODING
			1.117	362285 - 383373	363349	1	C						1590	T	566	P	NON_SYNONYMOUS_CODING
			1.117	362285 - 383373	363631	1	T						1991	C	706	P	NON_SYNONYMOUS_CODING
			1.117	362285 - 383373	363825	2	T						1366	A	323	P	NON_SYNONYMOUS_CODING
			1.117	362285 - 383373	383004	1	C						439	T	146	P	NON_SYNONYMOUS_CODING
			1.117	362285 - 383373	383111	2	T						20	G	28	P	NON_SYNONYMOUS_CODING
			1.117	362285 - 383373	383166	1	C						264	T	403	P	NON_SYNONYMOUS_CODING
			1.117	362285 - 383373	362723	3	G						702	A	212	P	SYNONYMOUS_CODING
			1.117	362285 - 383373	362750	3	C						764	T	202	P	SYNONYMOUS_CODING
			1.117	362285 - 383373	363116	3	G						1192	A	203	P	SYNONYMOUS_CODING
			1.117	362285 - 383373	363155	3	A						1448	T	285	P	SYNONYMOUS_CODING
			1.117	362285 - 383373	363344	3	A						1540	G	581	P	SYNONYMOUS_CODING
			1.117	362285 - 383373	363614	3	T						1971	G	704	P	SYNONYMOUS_CODING
			1.117	362285 - 383373	363737	3	G						1498	A	139	P	SYNONYMOUS_CODING
			1.117	362285 - 383373	382789	3	C						1285	T	260	P	SYNONYMOUS_CODING
			1.117	362285 - 383373	382816	3	A						646	T	134	P	SYNONYMOUS_CODING
			1.117	362285 - 383373	382882	3	A						580	G	555	P	SYNONYMOUS_CODING
			1.117	362285 - 383373	382948	3	C						1066	T	321	P	SYNONYMOUS_CODING
			1.117	362285 - 383373	382996	3	A						324	T	202	P	SYNONYMOUS_CODING
			1.117	362285 - 383373	383080	3	A						24	G	13	P	SYNONYMOUS_CODING
			1.117	362285 - 383373	383119	3	A						20	G	70	P	SYNONYMOUS_CODING
			1.117	362285 - 383373	383212	3	G						533	A	545	P	SYNONYMOUS_CODING
	HPX8B	AAEL004390	1.117	315924 - 318632	316011	1	T	2778	A	680	P	NON_SYNONYMOUS_CODING	114	A	1243	P	NON_SYNONYMOUS_CODING	5185	A	477	P	NON_SYNONYMOUS_CODING
			1.117	315924 - 318632	316324	2	T	2232	C	742	P	NON_SYNONYMOUS_CODING	113	C	1488	P	NON_SYNONYMOUS_CODING	4430	C	939	P	NON_SYNONYMOUS_CODING
			1.117	315924 - 318632	316429	2	A	3922	T	434	P	NON_SYNONYMOUS_CODING	2126	T	1226	P	NON_SYNONYMOUS_CODING	5913	T	1154	P	NON_SYNONYMOUS_CODING
			1.117	315924 - 318632	316470	1	A	2529	G	1799	P	NON_SYNONYMOUS_CODING	141	G	3818	F	NON_SYNONYMOUS_CODING	5036	G	648	P	NON_SYNONYMOUS_CODING
			1.117	315924 - 318632	317196	1	T	N/C	C	N/C	P	NON_SYNONYMOUS_CODING	N/C	C	N/C	F	NON_SYNONYMOUS_CODING	N/C	C	N/C	P	NON_SYNONYMOUS_CODING
			1.117	315924 - 318632	318510	1	A	3034	C	1026	P	NON_SYNONYMOUS_CODING	167	C	5853	F	NON_SYNONYMOUS_CODING
			1.117	315924 - 318632	316582	2	A	3027	C	380	P	NON_SYNONYMOUS_CODING
			1.117	315924 - 318632	317214	1	T	3747	A	1032	P	NON_SYNONYMOUS_CODING
			1.117	315924 - 318632	318487	2	C	3848	G	724	P	NON_SYNONYMOUS_CODING
			1.117	315924 - 318632	316421	3	A	2558	G	2063	P	SYNONYMOUS_CODING	123	G	3384	F	SYNONYMOUS_CODING	5960	G	1943	P	SYNONYMOUS_CODING
			1.117	315924 - 318632	316511	3	A	2195	C	551	P	SYNONYMOUS_CODING	132	C	3585	F	SYNONYMOUS_CODING	4440	C	326	P	SYNONYMOUS_CODING
			1.117	315924 - 318632	316577	3	G	3198	A	312	P	SYNONYMOUS_CODING	4846	A	460	P	SYNONYMOUS_CODING	5005	A	363	P	SYNONYMOUS_CODING
			1.117	315924 - 318632	316625	3	A	1438	G	1363	P	SYNONYMOUS_CODING	78	G	4317	F	SYNONYMOUS_CODING	3367	G	1651	P	SYNONYMOUS_CODING
			1.117	315924 - 318632	316709	3	C	3851	T	728	P	SYNONYMOUS_CODING	3973	T	2130	P	SYNONYMOUS_CODING	4850	T	2647	P	SYNONYMOUS_CODING
			1.117	315924 - 318632	316760	3	A	2136	G	2408	P	SYNONYMOUS_CODING	106	G	5830	F	SYNONYMOUS_CODING	4411	G	2731	P	SYNONYMOUS_CODING
			1.117	315924 - 318632	316781	3	A	1997	G	2203	P	SYNONYMOUS_CODING	117	G	5634	F	SYNONYMOUS_CODING	4276	G	2569	P	SYNONYMOUS_CODING
			1.117	315924 - 318632	317117	3	T	3016	C	2019	P	SYNONYMOUS_CODING	155	C	7913	F	SYNONYMOUS_CODING	5646	C	3484	P	SYNONYMOUS_CODING
			1.117	315924 - 318632	317480	3	T	4718	C	921	P	SYNONYMOUS_CODING	5161	C	3110	P	SYNONYMOUS_CODING	5072	C	3733	P	SYNONYMOUS_CODING
			1.117	315924 - 318632	317621	3	C	5054	T	1270	P	SYNONYMOUS_CODING	5336	T	3497	P	SYNONYMOUS_CODING	5473	T	4100	P	SYNONYMOUS_CODING
			1.117	315924 - 318632	317825	3	A	2233	G	1790	P	SYNONYMOUS_CODING	107	G	4124	F	SYNONYMOUS_CODING	5026	G	2073	P	SYNONYMOUS_CODING
			1.117	315924 - 318632	318056	3	A	2987	G	3270	P	SYNONYMOUS_CODING	141	G	5019	F	SYNONYMOUS_CODING	5819	G	4009	P	SYNONYMOUS_CODING
			1.117	315924 - 318632	318098	3	A	3021	G	2840	P	SYNONYMOUS_CODING	156	G	4033	F	SYNONYMOUS_CODING	5966	G	3354	P	SYNONYMOUS_CODING
			1.117	315924 - 318632	318221	3	A	3832	T	609	P	SYNONYMOUS_CODING	2892	T	1835	P	SYNONYMOUS_CODING	6165	T	2464	P	SYNONYMOUS_CODING
			1.117	315924 - 318632	318428	3	A	6285	G	702	P	SYNONYMOUS_CODING	7114	G	1947	P	SYNONYMOUS_CODING	8410	G	2554	P	SYNONYMOUS_CODING
			1.117	315924 - 318632	318188	3	C	3022	T	214	P	SYNONYMOUS_CODING	669	T	413	P	SYNONYMOUS_CODING
			1.117	315924 - 318632	318611	3	G	3465	A	2036	P	SYNONYMOUS_CODING						5789	A	405	P	SYNONYMOUS_CODING
			1.117	315924 - 318632	317162	3	C	3771	T	484	P	SYNONYMOUS_CODING
			1.117	315924 - 318632	317321	3	G	2991	A	1569	P	SYNONYMOUS_CODING
			1.117	315924 - 318632	317657	3	G	4427	A	2272	P	SYNONYMOUS_CODING
			1.117	315924 - 318632	317993	3	C	4374	T	1017	P	SYNONYMOUS_CODING
			1.117	315924 - 318632	318503	3	C	4109	T	876	P	SYNONYMOUS_CODING
			1.117	315924 - 318632	316338	1	A						1766	C	1457	P	NON_SYNONYMOUS_CODING
			1.117	315924 - 318632	316444	2	A						2072	T	1919	P	NON_SYNONYMOUS_CODING
			1.117	315924 - 318632	316911	1	G						5040	T	1308	P	NON_SYNONYMOUS_CODING
			1.117	315924 - 318632	316073	N/A	T						0	G	27	F	SPLICE_SITE_DONOR
			1.117	315924 - 318632	318458	3	G						6873	C	942	P	SYNONYMOUS_CODING	8421	C	1046	P	SYNONYMOUS_CODING
			1.117	315924 - 318632	316664	3	A						2058	G	2351	P	SYNONYMOUS_CODING
			1.117	315924 - 318632	316868	3	T						4080	G	308	P	SYNONYMOUS_CODING
			1.117	315924 - 318632	316880	3	C						2231	T	2642	P	SYNONYMOUS_CODING
			1.117	315924 - 318632	316994	3	C						2753	T	335	P	SYNONYMOUS_CODING
			1.117	315924 - 318632	317348	3	G						3644	A	1868	P	SYNONYMOUS_CODING
			1.117	315924 - 318632	317360	3	C						4675	T	1605	P	SYNONYMOUS_CODING
			1.117	315924 - 318632	317375	3	C						4758	T	1719	P	SYNONYMOUS_CODING
			1.117	315924 - 318632	317399	3	T						3202	A	2673	P	SYNONYMOUS_CODING
			1.117	315924 - 318632	317417	3	C						3166	T	2909	P	SYNONYMOUS_CODING
			1.117	315924 - 318632	317681	3	C						3469	T	4790	P	SYNONYMOUS_CODING
			1.117	315924 - 318632	318005	3	C						3143	T	2463	P	SYNONYMOUS_CODING
			1.117	315924 - 318632	318092	3	T						3054	C	1414	P	SYNONYMOUS_CODING
			1.117	315924 - 318632	318174	1	C						166	T	51	P	SYNONYMOUS_CODING
			1.117	315924 - 318632	318212	3	G						1725	A	2190	P	SYNONYMOUS_CODING
	HPX7	AAEL004401	1.117	291591 - 310460	293105	3	C	757	G	1401	P	NON_SYNONYMOUS_CODING	32	G	2486	F	NON_SYNONYMOUS_CODING	1921	G	2579	P	NON_SYNONYMOUS_CODING
			1.117	291591 - 310460	294927	2	T	3	C	3	P	NON_SYNONYMOUS_CODING	2	C	2	P	NON_SYNONYMOUS_CODING	5	C	11	P	NON_SYNONYMOUS_CODING
			1.117	291591 - 310460	307453	2	T	788	C	198	P	NON_SYNONYMOUS_CODING	31	C	342	P	NON_SYNONYMOUS_CODING	1851	C	456	P	NON_SYNONYMOUS_CODING
			1.117	291591 - 310460	307485	3	A	663	C	370	P	NON_SYNONYMOUS_CODING	20	C	1233	F	NON_SYNONYMOUS_CODING	1515	C	1223	P	NON_SYNONYMOUS_CODING
			1.117	291591 - 310460	307661	1	C	1227	T	401	P	NON_SYNONYMOUS_CODING	663	T	1276	P	NON_SYNONYMOUS_CODING	1531	T	1756	P	NON_SYNONYMOUS_CODING
			1.117	291591 - 310460	291890	1	C	1506	T	193	P	NON_SYNONYMOUS_CODING	2382	T	1376	P	NON_SYNONYMOUS_CODING
			1.117	291591 - 310460	291599	1	A	N/C	T	N/C	F	NON_SYNONYMOUS_CODING						N/C	T	N/C	P	NON_SYNONYMOUS_CODING
			1.117	291591 - 310460	293356	N/A	T	9	C	51	P	SPLICE_SITE_ACCEPTOR	6	C	47	P	SPLICE_SITE_ACCEPTOR	3	C	55	F	SPLICE_SITE_ACCEPTOR
			1.117	291591 - 310460	291633	3	T	1053	C	296	P	SYNONYMOUS_CODING	45	C	552	P	SYNONYMOUS_CODING	2777	C	293	P	SYNONYMOUS_CODING
			1.117	291591 - 310460	291648	3	A	1173	G	285	P	SYNONYMOUS_CODING	47	G	527	P	SYNONYMOUS_CODING	2754	G	274	P	SYNONYMOUS_CODING
			1.117	291591 - 310460	291708	3	T	1301	C	404	P	SYNONYMOUS_CODING	47	C	570	P	SYNONYMOUS_CODING	3026	C	515	P	SYNONYMOUS_CODING
			1.117	291591 - 310460	291744	3	T	1072	C	999	P	SYNONYMOUS_CODING	51	C	1358	F	SYNONYMOUS_CODING	3017	C	2179	P	SYNONYMOUS_CODING
			1.117	291591 - 310460	291987	3	G	1584	C	413	P	SYNONYMOUS_CODING	129	C	1423	P	SYNONYMOUS_CODING	2273	C	1476	P	SYNONYMOUS_CODING
			1.117	291591 - 310460	291996	3	G	1682	A	387	P	SYNONYMOUS_CODING	173	A	1327	P	SYNONYMOUS_CODING	2528	A	1269	P	SYNONYMOUS_CODING
			1.117	291591 - 310460	292580	3	A	924	C	1699	P	SYNONYMOUS_CODING	47	C	2505	F	SYNONYMOUS_CODING	2241	C	3478	P	SYNONYMOUS_CODING
			1.117	291591 - 310460	292826	3	A	991	G	1300	P	SYNONYMOUS_CODING	35	G	1792	F	SYNONYMOUS_CODING	2255	G	2832	P	SYNONYMOUS_CODING
			1.117	291591 - 310460	293150	3	T	1456	G	530	P	SYNONYMOUS_CODING	32	G	1966	F	SYNONYMOUS_CODING	2125	G	2548	P	SYNONYMOUS_CODING
			1.117	291591 - 310460	293276	3	G	1584	A	563	P	SYNONYMOUS_CODING	1209	A	1802	P	SYNONYMOUS_CODING	2188	A	2469	P	SYNONYMOUS_CODING
			1.117	291591 - 310460	307347	3	T	N/C	C	N/C	P	SYNONYMOUS_CODING	N/C	C	N/C	P	SYNONYMOUS_CODING	N/C	C	N/C	P	SYNONYMOUS_CODING
			1.117	291591 - 310460	307356	3	T	880	C	66	P	SYNONYMOUS_CODING	454	C	157	P	SYNONYMOUS_CODING	2186	C	156	P	SYNONYMOUS_CODING
			1.117	291591 - 310460	307362	3	G	645	A	220	P	SYNONYMOUS_CODING	25	A	409	F	SYNONYMOUS_CODING	1647	A	425	P	SYNONYMOUS_CODING
			1.117	291591 - 310460	307568	1	G	1034	A	499	P	SYNONYMOUS_CODING	296	A	1575	P	SYNONYMOUS_CODING	231	A	2377	P	SYNONYMOUS_CODING
			1.117	291591 - 310460	310401	3	T	1	C	6	P	SYNONYMOUS_CODING	0	C	12	F	SYNONYMOUS_CODING	1	C	7	F	SYNONYMOUS_CODING
			1.117	291591 - 310460	291690	3	T	1363	C	158	P	SYNONYMOUS_CODING	51	C	213	P	SYNONYMOUS_CODING
			1.117	291591 - 310460	291951	3	T	1211	C	652	P	SYNONYMOUS_CODING	1891	C	198	P	SYNONYMOUS_CODING
			1.117	291591 - 310460	292014	3	C	1346	T	504	P	SYNONYMOUS_CODING	1126	T	123	P	SYNONYMOUS_CODING
			1.117	291591 - 310460	292140	3	C	1204	T	97	P	SYNONYMOUS_CODING	130	T	243	P	SYNONYMOUS_CODING
			1.117	291591 - 310460	292304	3	A	N/C	G	N/C	P	SYNONYMOUS_CODING	N/C	G	N/C	P	SYNONYMOUS_CODING
			1.117	291591 - 310460	307428	3	T	867	C	61	P	SYNONYMOUS_CODING	65	C	22	P	SYNONYMOUS_CODING
			1.117	291591 - 310460	292526	3	T	1939	G	1100	P	SYNONYMOUS_CODING
			1.117	291591 - 310460	292760	3	C	1651	T	869	P	SYNONYMOUS_CODING
			1.117	291591 - 310460	292970	3	G	1309	A	887	P	SYNONYMOUS_CODING
			1.117	291591 - 310460	293264	3	G	1607	A	824	P	SYNONYMOUS_CODING
			1.117	291591 - 310460	294923	3	G	1	T	2	P	SYNONYMOUS_CODING
			1.117	291591 - 310460	307578	3	G	1155	A	490	P	SYNONYMOUS_CODING
			1.117	291591 - 310460	307589	1	G	1080	A	510	P	SYNONYMOUS_CODING
			1.117	291591 - 310460	291821	1	G						2468	T	562	P	NON_SYNONYMOUS_CODING
			1.117	291591 - 310460	292695	2	A						1776	T	750	P	NON_SYNONYMOUS_CODING
			1.117	291591 - 310460	292738	1	G						2012	A	214	P	NON_SYNONYMOUS_CODING
			1.117	291591 - 310460	292879	1	A						2195	T	1173	P	NON_SYNONYMOUS_CODING
			1.117	291591 - 310460	293292	2	A						2259	G	944	P	NON_SYNONYMOUS_CODING
			1.117	291591 - 310460	294883	1	C						N/C	T	N/C	P	NON_SYNONYMOUS_CODING
			1.117	291591 - 310460	307379	1	T						37	C	5	P	NON_SYNONYMOUS_CODING
			1.117	291591 - 310460	291678	3	C						52	T	24	P	SYNONYMOUS_CODING
			1.117	291591 - 310460	291801	3	A						2605	T	283	P	SYNONYMOUS_CODING
			1.117	291591 - 310460	292038	3	C						98	T	32	P	SYNONYMOUS_CODING
			1.117	291591 - 310460	292053	3	C						42	T	18	P	SYNONYMOUS_CODING
			1.117	291591 - 310460	292110	3	T						56	C	25	P	SYNONYMOUS_CODING
			1.117	291591 - 310460	292119	3	T						60	C	116	P	SYNONYMOUS_CODING
			1.117	291591 - 310460	292170	3	G						350	A	85	P	SYNONYMOUS_CODING
			1.117	291591 - 310460	292194	3	G						25	A	108	P	SYNONYMOUS_CODING
			1.117	291591 - 310460	292206	3	G						28	A	5	P	SYNONYMOUS_CODING
			1.117	291591 - 310460	292209	3	C						28	T	33	P	SYNONYMOUS_CODING
			1.117	291591 - 310460	292444	1	A						2342	G	183	P	SYNONYMOUS_CODING
			1.117	291591 - 310460	292460	3	G						2358	T	191	P	SYNONYMOUS_CODING
			1.117	291591 - 310460	293159	3	G						2218	A	250	P	SYNONYMOUS_CODING
			1.117	291591 - 310460	293255	3	G						2096	A	1304	P	SYNONYMOUS_CODING
			1.117	291591 - 310460	307461	3	G						512	A	93	P	SYNONYMOUS_CODING
			1.117	291591 - 310460	307631	1	A						1778	G	415	P	SYNONYMOUS_CODING
	HPX3	AAEL005416	1.155	391624 - 400419	396442	3	G	218	C	209	P	NON_SYNONYMOUS_CODING	0	C	199	F	NON_SYNONYMOUS_CODING	696	C	142	P	NON_SYNONYMOUS_CODING
			1.155	391624 - 400419	397693	3	C	230	A	1335	P	NON_SYNONYMOUS_CODING	5	A	1059	F	NON_SYNONYMOUS_CODING	592	A	1450	P	NON_SYNONYMOUS_CODING
			1.155	391624 - 400419	398106	2	C	360	T	1478	P	NON_SYNONYMOUS_CODING	0	T	1242	F	NON_SYNONYMOUS_CODING	870	T	274	P	NON_SYNONYMOUS_CODING
			1.155	391624 - 400419	399797	1	T	1367	C	120	P	NON_SYNONYMOUS_CODING	1117	C	234	P	NON_SYNONYMOUS_CODING	2466	C	527	P	NON_SYNONYMOUS_CODING
			1.155	391624 - 400419	396939	2	A	1044	C	688	P	NON_SYNONYMOUS_CODING	894	C	327	P	NON_SYNONYMOUS_CODING
			1.155	391624 - 400419	397569	2	A	789	C	71	P	NON_SYNONYMOUS_CODING	666	C	56	P	NON_SYNONYMOUS_CODING
			1.155	391624 - 400419	398582	1	T	0	G	1434	F	NON_SYNONYMOUS_CODING	0	G	241	F	NON_SYNONYMOUS_CODING
			1.155	391624 - 400419	398626	3	C	1063	G	531	P	NON_SYNONYMOUS_CODING	3	G	244	F	NON_SYNONYMOUS_CODING
			1.155	391624 - 400419	398631	2	C	1117	T	560	P	NON_SYNONYMOUS_CODING	4	T	243	F	NON_SYNONYMOUS_CODING
			1.155	391624 - 400419	397194	2	C	1573	A	411	P	NON_SYNONYMOUS_CODING						612	A	1009	P	NON_SYNONYMOUS_CODING
			1.155	391624 - 400419	397389	2	A	1495	C	122	P	NON_SYNONYMOUS_CODING
			1.155	391624 - 400419	397790	1	C	2159	T	220	P	NON_SYNONYMOUS_CODING
			1.155	391624 - 400419	397859	1	A	2125	T	194	P	NON_SYNONYMOUS_CODING
			1.155	391624 - 400419	398060	1	G	1989	A	192	P	NON_SYNONYMOUS_CODING
			1.155	391624 - 400419	400017	1	C	1269	T	420	P	NON_SYNONYMOUS_CODING
			1.155	391624 - 400419	391823	3	G	67	A	206	P	SYNONYMOUS_CODING	130	A	135	P	SYNONYMOUS_CODING	378	A	406	P	SYNONYMOUS_CODING
			1.155	391624 - 400419	391865	3	C	140	A	348	P	SYNONYMOUS_CODING	206	A	242	P	SYNONYMOUS_CODING	743	A	145	P	SYNONYMOUS_CODING
			1.155	391624 - 400419	391880	3	G	450	A	64	P	SYNONYMOUS_CODING	262	A	206	P	SYNONYMOUS_CODING	593	A	202	P	SYNONYMOUS_CODING
			1.155	391624 - 400419	395306	3	T	532	C	45	P	SYNONYMOUS_CODING	134	C	190	P	SYNONYMOUS_CODING	487	C	143	P	SYNONYMOUS_CODING
			1.155	391624 - 400419	395378	3	T	N/C	C	N/C	P	SYNONYMOUS_CODING	N/C	C	N/C	P	SYNONYMOUS_CODING	N/C	C	N/C	P	SYNONYMOUS_CODING
			1.155	391624 - 400419	395417	3	G	N/C	A	N/C	P	SYNONYMOUS_CODING	N/C	A	N/C	P	SYNONYMOUS_CODING	N/C	A	N/C	P	SYNONYMOUS_CODING
			1.155	391624 - 400419	395420	3	C	N/C	T	N/C	P	SYNONYMOUS_CODING	N/C	T	N/C	P	SYNONYMOUS_CODING	N/C	T	N/C	P	SYNONYMOUS_CODING
			1.155	391624 - 400419	395453	3	G	77	A	300	P	SYNONYMOUS_CODING	0	A	311	F	SYNONYMOUS_CODING	468	A	406	P	SYNONYMOUS_CODING
			1.155	391624 - 400419	395522	3	A	153	G	233	P	SYNONYMOUS_CODING	0	G	293	F	SYNONYMOUS_CODING	854	G	211	P	SYNONYMOUS_CODING
			1.155	391624 - 400419	395597	3	C	156	G	413	P	SYNONYMOUS_CODING	0	G	304	F	SYNONYMOUS_CODING	665	G	691	P	SYNONYMOUS_CODING
			1.155	391624 - 400419	395675	3	A	145	G	61	P	SYNONYMOUS_CODING	0	G	44	F	SYNONYMOUS_CODING	535	G	192	P	SYNONYMOUS_CODING
			1.155	391624 - 400419	395687	3	T	132	C	41	P	SYNONYMOUS_CODING	0	C	71	F	SYNONYMOUS_CODING	484	C	226	P	SYNONYMOUS_CODING
			1.155	391624 - 400419	395729	3	C	159	T	135	P	SYNONYMOUS_CODING	192	T	58	P	SYNONYMOUS_CODING	842	T	99	P	SYNONYMOUS_CODING
			1.155	391624 - 400419	395802	1	T	328	C	337	P	SYNONYMOUS_CODING	509	C	149	P	SYNONYMOUS_CODING	1087	C	224	P	SYNONYMOUS_CODING
			1.155	391624 - 400419	395966	3	A	264	G	129	P	SYNONYMOUS_CODING	0	G	152	F	SYNONYMOUS_CODING	691	G	82	P	SYNONYMOUS_CODING
			1.155	391624 - 400419	396017	3	A	291	G	307	P	SYNONYMOUS_CODING	0	G	382	F	SYNONYMOUS_CODING	685	G	197	P	SYNONYMOUS_CODING
			1.155	391624 - 400419	396427	3	A	329	C	121	P	SYNONYMOUS_CODING	0	C	183	F	SYNONYMOUS_CODING	740	C	135	P	SYNONYMOUS_CODING
			1.155	391624 - 400419	396514	3	A	204	G	361	P	SYNONYMOUS_CODING	0	G	371	F	SYNONYMOUS_CODING	698	G	391	P	SYNONYMOUS_CODING
			1.155	391624 - 400419	396520	3	T	204	A	13	P	SYNONYMOUS_CODING	0	C	105	P	SYNONYMOUS_CODING	703	C	391	P	SYNONYMOUS_CODING
			1.155	391624 - 400419	397024	3	T	442	C	1885	P	SYNONYMOUS_CODING	4	C	1393	F	SYNONYMOUS_CODING	1177	C	1066	P	SYNONYMOUS_CODING
			1.155	391624 - 400419	397093	3	T	1908	A	188	P	SYNONYMOUS_CODING	452	A	574	P	SYNONYMOUS_CODING	1072	A	331	P	SYNONYMOUS_CODING
			1.155	391624 - 400419	397369	3	T	302	A	1253	P	SYNONYMOUS_CODING	0	A	1160	F	SYNONYMOUS_CODING	867	A	855	P	SYNONYMOUS_CODING
			1.155	391624 - 400419	397489	3	C	913	T	320	P	SYNONYMOUS_CODING	315	T	643	P	SYNONYMOUS_CODING	25	T	2050	F	SYNONYMOUS_CODING
			1.155	391624 - 400419	397735	3	A	575	G	1404	P	SYNONYMOUS_CODING	359	G	1092	P	SYNONYMOUS_CODING	993	G	1505	P	SYNONYMOUS_CODING
			1.155	391624 - 400419	397948	3	A	365	T	1362	P	SYNONYMOUS_CODING	1	T	1255	F	SYNONYMOUS_CODING	731	T	834	P	SYNONYMOUS_CODING
			1.155	391624 - 400419	398281	3	A	1573	G	112	P	SYNONYMOUS_CODING	454	G	522	P	SYNONYMOUS_CODING	942	G	246	P	SYNONYMOUS_CODING
			1.155	391624 - 400419	399814	3	A	1434	G	162	P	SYNONYMOUS_CODING	537	G	929	P	SYNONYMOUS_CODING	2666	G	645	P	SYNONYMOUS_CODING
			1.155	391624 - 400419	391943	3	T	79	C	99	P	SYNONYMOUS_CODING	0	C	98	F	SYNONYMOUS_CODING
			1.155	391624 - 400419	395279	3	C	551	T	52	P	SYNONYMOUS_CODING	246	T	122	P	SYNONYMOUS_CODING
			1.155	391624 - 400419	395477	3	G	155	A	255	P	SYNONYMOUS_CODING	285	A	100	P	SYNONYMOUS_CODING
			1.155	391624 - 400419	395606	3	C	195	T	344	P	SYNONYMOUS_CODING	81	T	187	P	SYNONYMOUS_CODING
			1.155	391624 - 400419	395693	3	G	171	A	25	P	SYNONYMOUS_CODING	85	A	9	P	SYNONYMOUS_CODING
			1.155	391624 - 400419	395837	3	T	368	C	493	P	SYNONYMOUS_CODING	585	C	164	P	SYNONYMOUS_CODING
			1.155	391624 - 400419	395876	3	C	441	T	734	P	SYNONYMOUS_CODING	658	T	216	P	SYNONYMOUS_CODING
			1.155	391624 - 400419	395975	3	A	N/C	G	N/C	P	SYNONYMOUS_CODING	N/C	G	N/C	P	SYNONYMOUS_CODING
			1.155	391624 - 400419	395984	3	T	249	C	91	P	SYNONYMOUS_CODING	0	C	86	F	SYNONYMOUS_CODING
			1.155	391624 - 400419	396161	3	A	220	G	104	P	SYNONYMOUS_CODING	248	G	20	P	SYNONYMOUS_CODING
			1.155	391624 - 400419	396224	3	G	314	A	61	P	SYNONYMOUS_CODING	207	A	23	P	SYNONYMOUS_CODING
			1.155	391624 - 400419	396233	3	C	350	T	61	P	SYNONYMOUS_CODING	176	T	24	P	SYNONYMOUS_CODING
			1.155	391624 - 400419	396382	3	A	285	G	129	P	SYNONYMOUS_CODING	0	G	4	F	SYNONYMOUS_CODING
			1.155	391624 - 400419	396682	3	G	333	A	825	P	SYNONYMOUS_CODING	619	A	249	P	SYNONYMOUS_CODING
			1.155	391624 - 400419	396922	3	C	664	T	1264	P	SYNONYMOUS_CODING	1003	T	364	P	SYNONYMOUS_CODING
			1.155	391624 - 400419	397174	3	A	1821	G	132	P	SYNONYMOUS_CODING	730	G	445	P	SYNONYMOUS_CODING
			1.155	391624 - 400419	397591	3	C	255	T	1212	P	SYNONYMOUS_CODING	776	T	396	P	SYNONYMOUS_CODING
			1.155	391624 - 400419	397636	3	G	1298	A	134	P	SYNONYMOUS_CODING	420	A	549	P	SYNONYMOUS_CODING
			1.155	391624 - 400419	399523	3	T	883	G	728	P	SYNONYMOUS_CODING	6	G	423	F	SYNONYMOUS_CODING
			1.155	391624 - 400419	397573	3	G	1154	A	86	P	SYNONYMOUS_CODING						1462	A	310	P	SYNONYMOUS_CODING
			1.155	391624 - 400419	397651	3	C	1376	T	137	P	SYNONYMOUS_CODING						1597	T	177	P	SYNONYMOUS_CODING
			1.155	391624 - 400419	395525	3	G	342	A	54	P	SYNONYMOUS_CODING
			1.155	391624 - 400419	395795	3	G	625	A	81	P	SYNONYMOUS_CODING
			1.155	391624 - 400419	396068	3	C	331	T	42	P	SYNONYMOUS_CODING
			1.155	391624 - 400419	396170	3	G	233	A	109	P	SYNONYMOUS_CODING
			1.155	391624 - 400419	396188	3	T	288	C	25	P	SYNONYMOUS_CODING
			1.155	391624 - 400419	396520	3	T	204	C	334	P	SYNONYMOUS_CODING
			1.155	391624 - 400419	396919	3	C	1656	T	190	P	SYNONYMOUS_CODING
			1.155	391624 - 400419	396075	1	G						325	T	98	P	NON_SYNONYMOUS_CODING
			1.155	391624 - 400419	396857	1	C						941	T	387	P	NON_SYNONYMOUS_CODING
			1.155	391624 - 400419	396950	1	G						657	T	490	P	NON_SYNONYMOUS_CODING
			1.155	391624 - 400419	397836	2	G						1472	A	524	P	NON_SYNONYMOUS_CODING
			1.155	391624 - 400419	398130	2	C						689	T	350	P	NON_SYNONYMOUS_CODING
			1.155	391624 - 400419	398346	2	A						419	G	97	P	NON_SYNONYMOUS_CODING
			1.155	391624 - 400419	398354	1	G						398	A	63	P	NON_SYNONYMOUS_CODING
			1.155	391624 - 400419	398462	1	T						420	A	243	P	NON_SYNONYMOUS_CODING
			1.155	391624 - 400419	398507	1	G						670	C	255	P	NON_SYNONYMOUS_CODING
			1.155	391624 - 400419	399684	2	C						542	T	82	P	NON_SYNONYMOUS_CODING
			1.155	391624 - 400419	399783	2	C						787	T	626	P	NON_SYNONYMOUS_CODING
			1.155	391624 - 400419	395633	3	T						106	C	49	P	SYNONYMOUS_CODING	696	C	371	P	SYNONYMOUS_CODING
			1.155	391624 - 400419	396107	3	A						0	G	373	F	SYNONYMOUS_CODING	829	G	524	P	SYNONYMOUS_CODING
			1.155	391624 - 400419	396125	3	C						142	T	150	P	SYNONYMOUS_CODING	978	T	367	P	SYNONYMOUS_CODING
			1.155	391624 - 400419	396281	3	G						14	A	80	P	SYNONYMOUS_CODING	926	A	167	P	SYNONYMOUS_CODING
			1.155	391624 - 400419	397141	3	A						431	T	568	P	SYNONYMOUS_CODING	981	T	454	P	SYNONYMOUS_CODING
			1.155	391624 - 400419	398443	3	G						N/C	A	N/C	P	SYNONYMOUS_CODING	N/C	A	N/C	P	SYNONYMOUS_CODING
			1.155	391624 - 400419	398488	3	C						738	T	80	P	SYNONYMOUS_CODING	1177	T	200	P	SYNONYMOUS_CODING
			1.155	391624 - 400419	399622	3	A						602	G	47	P	SYNONYMOUS_CODING	2377	G	454	P	SYNONYMOUS_CODING
			1.155	391624 - 400419	395318	3	G						239	A	86	P	SYNONYMOUS_CODING
			1.155	391624 - 400419	395657	3	A						48	G	6	P	SYNONYMOUS_CODING
			1.155	391624 - 400419	395717	3	G						141	A	32	P	SYNONYMOUS_CODING
			1.155	391624 - 400419	396376	3	G						3	A	15	P	SYNONYMOUS_CODING
			1.155	391624 - 400419	396397	3	G						0	A	6	F	SYNONYMOUS_CODING
			1.155	391624 - 400419	397084	3	T						1035	A	92	P	SYNONYMOUS_CODING
			1.155	391624 - 400419	397216	3	T						905	C	284	P	SYNONYMOUS_CODING
			1.155	391624 - 400419	397222	3	C						887	T	274	P	SYNONYMOUS_CODING
			1.155	391624 - 400419	397270	3	T						714	C	463	P	SYNONYMOUS_CODING
			1.155	391624 - 400419	397357	3	T						872	A	337	P	SYNONYMOUS_CODING
			1.155	391624 - 400419	397468	3	C						949	T	149	P	SYNONYMOUS_CODING
			1.155	391624 - 400419	397627	3	A						922	C	76	P	SYNONYMOUS_CODING
			1.155	391624 - 400419	397699	3	A						1038	T	181	P	SYNONYMOUS_CODING
			1.155	391624 - 400419	398041	3	T						1156	C	411	P	SYNONYMOUS_CODING
			1.155	391624 - 400419	398170	3	T						589	G	56	P	SYNONYMOUS_CODING
			1.155	391624 - 400419	398251	3	T						534	C	251	P	SYNONYMOUS_CODING
			1.155	391624 - 400419	398383	3	G						613	A	195	P	SYNONYMOUS_CODING
			1.155	391624 - 400419	398401	3	G						791	A	144	P	SYNONYMOUS_CODING
			1.155	391624 - 400419	398500	3	A						680	G	229	P	SYNONYMOUS_CODING
			1.155	391624 - 400419	399656	1	C						564	T	91	P	SYNONYMOUS_CODING
			1.155	391624 - 400419	399691	3	G						526	A	90	P	SYNONYMOUS_CODING
			1.155	391624 - 400419	400019	3	C						1315	A	532	P	SYNONYMOUS_CODING
			1.155	391624 - 400419	391652	2	T											675	A	133	P	NON_SYNONYMOUS_CODING
			1.155	391624 - 400419	397823	1	G											2478	A	563	P	NON_SYNONYMOUS_CODING
			1.155	391624 - 400419	398009	1	G											1340	A	403	P	NON_SYNONYMOUS_CODING
			1.155	391624 - 400419	398101	3	A											931	T	332	P	NON_SYNONYMOUS_CODING
			1.155	391624 - 400419	398745	2	A											1139	C	820	P	NON_SYNONYMOUS_CODING
			1.155	391624 - 400419	398797	3	A											1349	C	962	P	NON_SYNONYMOUS_CODING
			1.155	391624 - 400419	398819	1	C											1293	A	885	P	NON_SYNONYMOUS_CODING
			1.155	391624 - 400419	398846	1	G											2690	A	194	P	NON_SYNONYMOUS_CODING
			1.155	391624 - 400419	398909	1	G											2217	C	1338	P	NON_SYNONYMOUS_CODING
			1.155	391624 - 400419	399078	2	T											2502	C	468	P	NON_SYNONYMOUS_CODING
			1.155	391624 - 400419	399120	2	C											2373	T	1070	P	NON_SYNONYMOUS_CODING
			1.155	391624 - 400419	399314	1	A											2396	T	1272	P	NON_SYNONYMOUS_CODING
			1.155	391624 - 400419	399335	1	C											2657	A	1267	P	NON_SYNONYMOUS_CODING
			1.155	391624 - 400419	399411	2	A											2531	G	1231	P	NON_SYNONYMOUS_CODING
			1.155	391624 - 400419	399459	2	G											2147	A	1194	P	NON_SYNONYMOUS_CODING
			1.155	391624 - 400419	391868	3	G											605	T	240	P	SYNONYMOUS_CODING
			1.155	391624 - 400419	391878	1	C											680	A	117	P	SYNONYMOUS_CODING
			1.155	391624 - 400419	395282	3	C											509	G	124	P	SYNONYMOUS_CODING
			1.155	391624 - 400419	395534	3	C											704	T	428	P	SYNONYMOUS_CODING
			1.155	391624 - 400419	395822	3	C											1189	T	124	P	SYNONYMOUS_CODING
			1.155	391624 - 400419	396137	3	C											1186	T	182	P	SYNONYMOUS_CODING
			1.155	391624 - 400419	397030	3	G											1228	A	1056	P	SYNONYMOUS_CODING
			1.155	391624 - 400419	397600	3	C											1632	A	123	P	SYNONYMOUS_CODING
			1.155	391624 - 400419	397987	3	T											1187	C	300	P	SYNONYMOUS_CODING
			1.155	391624 - 400419	398299	3	C											943	T	299	P	SYNONYMOUS_CODING
			1.155	391624 - 400419	398341	3	T											1032	G	336	P	SYNONYMOUS_CODING
			1.155	391624 - 400419	398662	3	T											1323	C	932	P	SYNONYMOUS_CODING
			1.155	391624 - 400419	398971	3	T											2435	G	899	P	SYNONYMOUS_CODING
			1.155	391624 - 400419	399004	3	G											2310	A	528	P	SYNONYMOUS_CODING
			1.155	391624 - 400419	399590	1	C											2571	T	595	P	SYNONYMOUS_CODING
	DUOX	AAEL007563	1.263	965300 - 1158278	976220	1	T	40	C	348	P	NON_SYNONYMOUS_CODING	52	C	431	P	NON_SYNONYMOUS_CODING	489	C	208	P	NON_SYNONYMOUS_CODING
			1.263	965300 - 1158278	974451	1	C	207	T	112	P	NON_SYNONYMOUS_CODING	459	T	41	P	NON_SYNONYMOUS_CODING
			1.263	965300 - 1158278	965384	3	G	322	T	27	P	SYNONYMOUS_CODING	325	T	185	P	SYNONYMOUS_CODING	707	T	162	P	SYNONYMOUS_CODING
			1.263	965300 - 1158278	965396	3	A	308	G	24	P	SYNONYMOUS_CODING	304	G	131	P	SYNONYMOUS_CODING	590	G	110	P	SYNONYMOUS_CODING
			1.263	965300 - 1158278	965711	3	A	292	G	72	P	SYNONYMOUS_CODING	328	G	168	P	SYNONYMOUS_CODING	600	G	152	P	SYNONYMOUS_CODING
			1.263	965300 - 1158278	965782	1	G	343	A	89	P	SYNONYMOUS_CODING	300	A	279	P	SYNONYMOUS_CODING	564	A	211	P	SYNONYMOUS_CODING
			1.263	965300 - 1158278	965867	3	A	252	G	72	P	SYNONYMOUS_CODING	280	G	256	P	SYNONYMOUS_CODING	680	G	194	P	SYNONYMOUS_CODING
			1.263	965300 - 1158278	965897	3	C	192	T	67	P	SYNONYMOUS_CODING	257	T	236	P	SYNONYMOUS_CODING	674	T	178	P	SYNONYMOUS_CODING
			1.263	965300 - 1158278	966497	3	C	83	T	37	P	SYNONYMOUS_CODING	189	T	219	P	SYNONYMOUS_CODING	413	T	158	P	SYNONYMOUS_CODING
			1.263	965300 - 1158278	966702	3	A	44	G	270	P	SYNONYMOUS_CODING	206	G	328	P	SYNONYMOUS_CODING	551	G	198	P	SYNONYMOUS_CODING
			1.263	965300 - 1158278	966750	3	C	285	T	75	P	SYNONYMOUS_CODING	335	T	199	P	SYNONYMOUS_CODING	651	T	165	P	SYNONYMOUS_CODING
			1.263	965300 - 1158278	974252	3	G	87	A	45	P	SYNONYMOUS_CODING	164	A	133	P	SYNONYMOUS_CODING	510	A	85	P	SYNONYMOUS_CODING
			1.263	965300 - 1158278	974332	3	C	113	T	14	P	SYNONYMOUS_CODING	176	T	80	P	SYNONYMOUS_CODING	541	T	58	P	SYNONYMOUS_CODING
			1.263	965300 - 1158278	974403	1	G	90	A	55	P	SYNONYMOUS_CODING	170	A	88	P	SYNONYMOUS_CODING	562	A	53	P	SYNONYMOUS_CODING
			1.263	965300 - 1158278	974832	3	A	112	G	75	P	SYNONYMOUS_CODING	242	G	305	P	SYNONYMOUS_CODING	778	G	253	P	SYNONYMOUS_CODING
			1.263	965300 - 1158278	974962	3	A	109	T	42	P	SYNONYMOUS_CODING	52	T	214	P	SYNONYMOUS_CODING	782	T	91	P	SYNONYMOUS_CODING
			1.263	965300 - 1158278	975217	3	C	68	T	211	P	SYNONYMOUS_CODING	175	T	267	P	SYNONYMOUS_CODING	515	T	183	P	SYNONYMOUS_CODING
			1.263	965300 - 1158278	975238	3	T	63	C	190	P	SYNONYMOUS_CODING	140	C	224	P	SYNONYMOUS_CODING	422	C	158	P	SYNONYMOUS_CODING
			1.263	965300 - 1158278	975313	3	G	169	A	14	P	SYNONYMOUS_CODING	204	A	50	P	SYNONYMOUS_CODING	364	A	67	P	SYNONYMOUS_CODING
			1.263	965300 - 1158278	975544	3	G	295	A	36	P	SYNONYMOUS_CODING	282	A	216	P	SYNONYMOUS_CODING	505	A	195	P	SYNONYMOUS_CODING
			1.263	965300 - 1158278	975787	3	T	264	A	48	P	SYNONYMOUS_CODING	232	A	225	P	SYNONYMOUS_CODING	413	A	148	P	SYNONYMOUS_CODING
			1.263	965300 - 1158278	975916	3	A	280	G	42	P	SYNONYMOUS_CODING	256	G	230	P	SYNONYMOUS_CODING	427	G	185	P	SYNONYMOUS_CODING
			1.263	965300 - 1158278	976269	3	C	263	A	39	P	SYNONYMOUS_CODING	250	A	185	P	SYNONYMOUS_CODING	473	A	173	P	SYNONYMOUS_CODING
			1.263	965300 - 1158278	976398	3	A	41	G	46	P	SYNONYMOUS_CODING	97	G	68	P	SYNONYMOUS_CODING	326	G	59	P	SYNONYMOUS_CODING
			1.263	965300 - 1158278	976410	3	T	37	C	20	P	SYNONYMOUS_CODING	41	C	80	P	SYNONYMOUS_CODING	355	C	42	P	SYNONYMOUS_CODING
			1.263	965300 - 1158278	976470	3	C	48	T	42	P	SYNONYMOUS_CODING	53	T	45	P	SYNONYMOUS_CODING	382	T	35	P	SYNONYMOUS_CODING
			1.263	965300 - 1158278	976491	3	T	45	C	99	P	SYNONYMOUS_CODING	45	C	131	P	SYNONYMOUS_CODING	400	C	74	P	SYNONYMOUS_CODING
			1.263	965300 - 1158278	983045	1	A	247	G	70	P	SYNONYMOUS_CODING	134	G	247	P	SYNONYMOUS_CODING	416	G	144	P	SYNONYMOUS_CODING
			1.263	965300 - 1158278	983342	1	G	246	A	30	P	SYNONYMOUS_CODING	193	A	136	P	SYNONYMOUS_CODING	394	A	138	P	SYNONYMOUS_CODING
			1.263	965300 - 1158278	983759	3	A	24	G	176	P	SYNONYMOUS_CODING	94	G	180	P	SYNONYMOUS_CODING	313	G	121	P	SYNONYMOUS_CODING
			1.263	965300 - 1158278	983936	3	G	32	C	61	P	SYNONYMOUS_CODING	16	C	192	P	SYNONYMOUS_CODING	298	C	96	P	SYNONYMOUS_CODING
			1.263	965300 - 1158278	965511	3	G	69	A	245	P	SYNONYMOUS_CODING	159	A	136	P	SYNONYMOUS_CODING
			1.263	965300 - 1158278	965586	3	C	86	T	223	P	SYNONYMOUS_CODING	209	T	98	P	SYNONYMOUS_CODING
			1.263	965300 - 1158278	965610	3	G	129	A	212	P	SYNONYMOUS_CODING	305	A	109	P	SYNONYMOUS_CODING
			1.263	965300 - 1158278	965876	3	C	157	T	158	P	SYNONYMOUS_CODING	468	T	84	P	SYNONYMOUS_CODING
			1.263	965300 - 1158278	966124	1	A	232	G	135	P	SYNONYMOUS_CODING	764	G	70	P	SYNONYMOUS_CODING
			1.263	965300 - 1158278	966188	3	A	158	C	208	P	SYNONYMOUS_CODING	594	C	121	P	SYNONYMOUS_CODING
			1.263	965300 - 1158278	966212	3	G	179	A	183	P	SYNONYMOUS_CODING	573	A	96	P	SYNONYMOUS_CODING
			1.263	965300 - 1158278	966717	3	C	177	T	185	P	SYNONYMOUS_CODING	477	T	84	P	SYNONYMOUS_CODING
			1.263	965300 - 1158278	966780	3	G	174	A	129	P	SYNONYMOUS_CODING	491	A	47	P	SYNONYMOUS_CODING
			1.263	965300 - 1158278	974587	3	G	200	A	216	P	SYNONYMOUS_CODING	550	A	98	P	SYNONYMOUS_CODING
			1.263	965300 - 1158278	974721	3	T	145	C	140	P	SYNONYMOUS_CODING	446	C	52	P	SYNONYMOUS_CODING
			1.263	965300 - 1158278	974727	3	A	145	G	128	P	SYNONYMOUS_CODING	434	G	46	P	SYNONYMOUS_CODING
			1.263	965300 - 1158278	974998	3	A	115	G	11	P	SYNONYMOUS_CODING	55	G	68	P	SYNONYMOUS_CODING
			1.263	965300 - 1158278	975019	3	A	87	G	19	P	SYNONYMOUS_CODING	48	G	46	P	SYNONYMOUS_CODING
			1.263	965300 - 1158278	975028	3	C	82	T	51	P	SYNONYMOUS_CODING	42	T	119	P	SYNONYMOUS_CODING
			1.263	965300 - 1158278	975307	3	A	95	T	88	P	SYNONYMOUS_CODING	219	T	45	P	SYNONYMOUS_CODING
			1.263	965300 - 1158278	975352	3	T	49	G	70	P	SYNONYMOUS_CODING	125	G	46	P	SYNONYMOUS_CODING
			1.263	965300 - 1158278	975370	3	G	72	A	57	P	SYNONYMOUS_CODING	183	A	25	P	SYNONYMOUS_CODING
			1.263	965300 - 1158278	975433	3	T	75	C	169	P	SYNONYMOUS_CODING	182	C	77	P	SYNONYMOUS_CODING
			1.263	965300 - 1158278	975996	3	C	121	T	241	P	SYNONYMOUS_CODING	426	T	134	P	SYNONYMOUS_CODING
			1.263	965300 - 1158278	976383	3	G	79	A	48	P	SYNONYMOUS_CODING	199	A	18	P	SYNONYMOUS_CODING
			1.263	965300 - 1158278	983172	3	C	130	T	157	P	SYNONYMOUS_CODING	351	T	73	P	SYNONYMOUS_CODING
			1.263	965300 - 1158278	983178	3	C	132	T	161	P	SYNONYMOUS_CODING	360	T	75	P	SYNONYMOUS_CODING
			1.263	965300 - 1158278	983295	3	G	135	C	156	P	SYNONYMOUS_CODING	293	C	62	P	SYNONYMOUS_CODING
			1.263	965300 - 1158278	983337	3	G	113	T	169	P	SYNONYMOUS_CODING	277	T	65	P	SYNONYMOUS_CODING
			1.263	965300 - 1158278	983480	3	C	103	T	107	P	SYNONYMOUS_CODING	242	T	30	P	SYNONYMOUS_CODING
			1.263	965300 - 1158278	983636	3	T	52	C	95	P	SYNONYMOUS_CODING	160	C	110	P	SYNONYMOUS_CODING
			1.263	965300 - 1158278	983828	3	G	90	A	108	P	SYNONYMOUS_CODING	234	A	61	P	SYNONYMOUS_CODING
			1.263	965300 - 1158278	983903	3	T	63	C	71	P	SYNONYMOUS_CODING	218	C	44	P	SYNONYMOUS_CODING
			1.263	965300 - 1158278	983948	3	T	52	A	25	P	SYNONYMOUS_CODING	152	A	17	P	SYNONYMOUS_CODING
			1.263	965300 - 1158278	965990	3	C	181	T	27	P	SYNONYMOUS_CODING
			1.263	965300 - 1158278	966032	3	G	211	A	20	P	SYNONYMOUS_CODING
			1.263	965300 - 1158278	966077	3	C	252	G	41	P	SYNONYMOUS_CODING
			1.263	965300 - 1158278	966134	3	G	343	A	44	P	SYNONYMOUS_CODING
			1.263	965300 - 1158278	966158	3	T	381	G	30	P	SYNONYMOUS_CODING
			1.263	965300 - 1158278	974147	3	C	158	G	43	P	SYNONYMOUS_CODING
			1.263	965300 - 1158278	974428	3	T	178	C	76	P	SYNONYMOUS_CODING
			1.263	965300 - 1158278	976338	3	G	198	A	21	P	SYNONYMOUS_CODING
			1.263	965300 - 1158278	983513	3	G	94	A	29	P	SYNONYMOUS_CODING
			1.263	965300 - 1158278	983525	3	C	92	A	18	P	SYNONYMOUS_CODING
			1.263	965300 - 1158278	983561	3	C	91	T	28	P	SYNONYMOUS_CODING
			1.263	965300 - 1158278	983567	3	C	85	A	33	P	SYNONYMOUS_CODING
			1.263	965300 - 1158278	975457	3	C						254	T	53	P	SYNONYMOUS_CODING	571	T	69	P	SYNONYMOUS_CODING
			1.263	965300 - 1158278	965708	3	C						446	T	38	P	SYNONYMOUS_CODING
			1.263	965300 - 1158278	974473	3	G						412	A	127	P	SYNONYMOUS_CODING
			1.263	965300 - 1158278	976446	3	T						46	C	11	P	SYNONYMOUS_CODING
			1.263	965300 - 1158278	982992	3	C						307	A	42	P	SYNONYMOUS_CODING
			1.263	965300 - 1158278	983088	3	C						354	A	44	P	SYNONYMOUS_CODING
			1.263	965300 - 1158278	983127	3	T						352	C	63	P	SYNONYMOUS_CODING
			1.263	965300 - 1158278	983166	3	G						354	C	72	P	SYNONYMOUS_CODING
			1.263	965300 - 1158278	983498	3	C						237	A	21	P	SYNONYMOUS_CODING
			1.263	965300 - 1158278	983648	3	C						212	T	29	P	SYNONYMOUS_CODING
			1.263	965300 - 1158278	983678	3	G						210	A	30	P	SYNONYMOUS_CODING
			1.263	965300 - 1158278	966398	3	C											470	A	130	P	NON_SYNONYMOUS_CODING
			1.263	965300 - 1158278	976225	2	A											541	T	120	P	NON_SYNONYMOUS_CODING
			1.263	965300 - 1158278	982958	1	T											369	A	114	P	NON_SYNONYMOUS_CODING
	GPXH2	AAEL008397	1.322	75302 - 84087	75471	2	C	120	G	400	P	NON_SYNONYMOUS_CODING	0	G	634	F	NON_SYNONYMOUS_CODING	1557	G	573	P	NON_SYNONYMOUS_CODING
			1.322	75302 - 84087	84047	2	G	417	A	152	P	NON_SYNONYMOUS_CODING	123	A	221	P	NON_SYNONYMOUS_CODING	1691	A	199	P	NON_SYNONYMOUS_CODING
			1.322	75302 - 84087	75350	3	G	287	A	296	P	SYNONYMOUS_CODING	111	A	485	P	SYNONYMOUS_CODING	1263	A	499	P	SYNONYMOUS_CODING
			1.322	75302 - 84087	75440	3	G	115	A	258	P	SYNONYMOUS_CODING	72	A	427	P	SYNONYMOUS_CODING	1739	A	513	P	SYNONYMOUS_CODING
			1.322	75302 - 84087	75694	3	T	184	C	181	P	SYNONYMOUS_CODING	112	C	183	P	SYNONYMOUS_CODING	2037	C	174	P	SYNONYMOUS_CODING
			1.322	75302 - 84087	84070	3	A	358	G	148	P	SYNONYMOUS_CODING	112	G	233	P	SYNONYMOUS_CODING	1597	G	296	P	SYNONYMOUS_CODING
			1.322	75302 - 84087	75367	1	G	503	T	187	P	SYNONYMOUS_CODING	564	T	114	P	SYNONYMOUS_CODING
			1.322	75302 - 84087	75377	3	T	461	C	154	P	SYNONYMOUS_CODING	530	C	109	P	SYNONYMOUS_CODING
			1.322	75302 - 84087	75512	3	A	492	G	282	P	SYNONYMOUS_CODING	831	G	70	P	SYNONYMOUS_CODING
			1.322	75302 - 84087	75829	3	A	551	G	317	P	SYNONYMOUS_CODING	753	G	67	P	SYNONYMOUS_CODING
			1.322	75302 - 84087	75611	3	T						681	A	231	P	SYNONYMOUS_CODING
			1.364	537823 - 538467	538112	2	C	297	A	119	P	NON_SYNONYMOUS_CODING
	TPX5	AAEL009051	1.364	537823 - 538467	537861	3	C	414	T	98	P	SYNONYMOUS_CODING	377	T	54	P	SYNONYMOUS_CODING	387	T	391	P	SYNONYMOUS_CODING
			1.364	537823 - 538467	537921	3	C	362	T	86	P	SYNONYMOUS_CODING	322	T	121	P	SYNONYMOUS_CODING	407	T	291	P	SYNONYMOUS_CODING
			1.364	537823 - 538467	537948	3	C	377	T	83	P	SYNONYMOUS_CODING	401	T	42	P	SYNONYMOUS_CODING	443	T	264	P	SYNONYMOUS_CODING
			1.364	537823 - 538467	538008	3	T	385	G	169	P	SYNONYMOUS_CODING	280	G	172	P	SYNONYMOUS_CODING	558	G	513	P	SYNONYMOUS_CODING
			1.364	537823 - 538467	538212	3	C	307	T	62	P	SYNONYMOUS_CODING	314	T	26	P	SYNONYMOUS_CODING	416	T	195	P	SYNONYMOUS_CODING
			1.364	537823 - 538467	538266	3	T	218	C	243	P	SYNONYMOUS_CODING	180	C	249	P	SYNONYMOUS_CODING	451	C	301	P	SYNONYMOUS_CODING
			1.364	537823 - 538467	537924	3	G	406	C	30	P	SYNONYMOUS_CODING	362	C	73	P	SYNONYMOUS_CODING
			1.364	537823 - 538467	538227	3	C	299	T	60	P	SYNONYMOUS_CODING						430	T	186	P	SYNONYMOUS_CODING
			1.364	537823 - 538467	538424	2	A						313	T	101	P	NON_SYNONYMOUS_CODING
			1.364	537823 - 538467	537900	3	C						327	T	86	P	SYNONYMOUS_CODING
			1.364	537823 - 538467	537960	3	G						386	A	66	P	SYNONYMOUS_CODING
			1.364	537823 - 538467	537978	3	T						317	A	49	P	SYNONYMOUS_CODING
	GPXH1	AAEL012069	1.652	595903 - 611002	596231	1	A	506	C	222	P	NON_SYNONYMOUS_CODING	105	C	289	P	NON_SYNONYMOUS_CODING	1175	C	212	P	NON_SYNONYMOUS_CODING
			1.652	595903 - 611002	610969	3	G	637	A	924	P	SYNONYMOUS_CODING	537	A	864	P	SYNONYMOUS_CODING	1405	A	1410	P	SYNONYMOUS_CODING
			1.652	595903 - 611002	610954	3	G	1485	A	234	P	SYNONYMOUS_CODING	1056	A	472	P	SYNONYMOUS_CODING
	TPX1	AAEL013528	1.863	362457 - 363733	362468	3	T	177	A	237	P	SYNONYMOUS_CODING	72	A	115	P	SYNONYMOUS_CODING
			1.863	362457 - 363733	363700	3	G	80	A	374	P	SYNONYMOUS_CODING	196	A	250	P	SYNONYMOUS_CODING
			1.863	362457 - 363733	363367	3	G						753	A	184	P	SYNONYMOUS_CODING	1484	A	514	P	SYNONYMOUS_CODING
			1.863	362457 - 363733	363376	3	G						749	A	193	P	SYNONYMOUS_CODING
	TPX3	AAEL014548	1.1159	109828 - 128887	126694	3	C	733	A	316	P	SYNONYMOUS_CODING	406	A	487	P	SYNONYMOUS_CODING	748	A	849	P	SYNONYMOUS_CODING
			1.1159	109828 - 128887	126763	3	A	511	G	85	P	SYNONYMOUS_CODING	236	G	232	P	SYNONYMOUS_CODING	603	G	299	P	SYNONYMOUS_CODING
			1.1159	109828 - 128887	126784	3	T	528	C	97	P	SYNONYMOUS_CODING	301	C	213	P	SYNONYMOUS_CODING	631	C	362	P	SYNONYMOUS_CODING
			1.1159	109828 - 128887	126820	3	C	681	A	135	P	SYNONYMOUS_CODING	375	A	296	P	SYNONYMOUS_CODING	662	A	473	P	SYNONYMOUS_CODING
			1.1159	109828 - 128887	126904	3	C	1129	G	80	P	SYNONYMOUS_CODING	771	G	317	P	SYNONYMOUS_CODING	893	G	1111	P	SYNONYMOUS_CODING
			1.1159	109828 - 128887	126991	3	C	800	T	112	P	SYNONYMOUS_CODING	436	T	243	P	SYNONYMOUS_CODING	805	T	405	P	SYNONYMOUS_CODING
			1.1159	109828 - 128887	127015	3	C	875	A	67	P	SYNONYMOUS_CODING	454	A	160	P	SYNONYMOUS_CODING	790	A	283	P	SYNONYMOUS_CODING
			1.1159	109828 - 128887	127027	3	A	830	G	214	P	SYNONYMOUS_CODING	469	G	232	P	SYNONYMOUS_CODING	808	G	361	P	SYNONYMOUS_CODING
			1.1159	109828 - 128887	128708	3	T	445	C	478	P	SYNONYMOUS_CODING	510	C	330	P	SYNONYMOUS_CODING	874	C	514	P	SYNONYMOUS_CODING
			1.1159	109828 - 128887	126835	3	G	819	A	152	P	SYNONYMOUS_CODING	738	A	73	P	SYNONYMOUS_CODING
			1.1159	109828 - 128887	126976	3	C	870	T	78	P	SYNONYMOUS_CODING	657	T	128	P	SYNONYMOUS_CODING
			1.1159	109828 - 128887	128696	3	A	815	T	238	P	SYNONYMOUS_CODING	814	T	172	P	SYNONYMOUS_CODING
			1.1159	109828 - 128887	109851	3	A	0	G	10	F	SYNONYMOUS_CODING						0	G	5	F	SYNONYMOUS_CODING
			1.1159	109828 - 128887	128854	3	G	533	A	156	P	SYNONYMOUS_CODING
			1.1159	109828 - 128887	128863	3	C	487	T	191	P	SYNONYMOUS_CODING
			1.1159	109828 - 128887	128848	3	G						502	A	35	P	SYNONYMOUS_CODING	934	A	150	P	SYNONYMOUS_CODING
			1.1159	109828 - 128887	126892	3	C						1042	A	90	P	SYNONYMOUS_CODING
PGRPL	PGRPLB	AAEL010171	1.458	249094 - 278424	278364	1	C	264	G	40	P	NON_SYNONYMOUS_CODING
			1.458	249094 - 278424	249214	3	A	212	G	56	P	SYNONYMOUS_CODING	151	G	238	P	SYNONYMOUS_CODING	430	G	554	P	SYNONYMOUS_CODING
			1.458	249094 - 278424	278356	3	C	256	T	34	P	SYNONYMOUS_CODING	169	T	212	P	SYNONYMOUS_CODING	793	T	123	P	SYNONYMOUS_CODING
			1.458	249094 - 278424	249604	3	G	232	A	21	P	SYNONYMOUS_CODING
			1.458	249094 - 278424	249640	3	T	240	C	31	P	SYNONYMOUS_CODING
			1.458	249094 - 278424	278394	1	T						214	C	244	P	NON_SYNONYMOUS_CODING	461	C	570	P	NON_SYNONYMOUS_CODING
			1.458	249094 - 278424	249284	2	A											651	C	503	P	NON_SYNONYMOUS_CODING
			1.458	249094 - 278424	249517	3	A											514	T	85	P	SYNONYMOUS_CODING
			1.458	249094 - 278424	249625	3	T											517	C	42	P	SYNONYMOUS_CODING
			1.458	249094 - 278424	249649	3	C											555	T	147	P	SYNONYMOUS_CODING
	peptidoglycan recognition protein-1, putative	AAEL014989	1.1383	35006 - 36354	35736	1	G	50	A	324	P	NON_SYNONYMOUS_CODING	56	A	1039	F	NON_SYNONYMOUS_CODING	110	A	1392	P	NON_SYNONYMOUS_CODING
			1.1383	35006 - 36354	35467	3	A	23	G	212	P	SYNONYMOUS_CODING	99	G	634	P	SYNONYMOUS_CODING	75	G	788	P	SYNONYMOUS_CODING
			1.1383	35006 - 36354	36091	3	A	6	T	79	P	SYNONYMOUS_CODING	1	T	367	F	SYNONYMOUS_CODING	78	T	309	P	SYNONYMOUS_CODING
			1.1383	35006 - 36354	35401	3	A	433	G	37	P	SYNONYMOUS_CODING
			1.1383	35006 - 36354	35686	3	C						1064	A	132	P	SYNONYMOUS_CODING
SCAVR	SCRB17	AAEL008370	1.32	989344 - 1020815	989440	1	G	755	T	72	P	NON_SYNONYMOUS_CODING	598	T	386	P	NON_SYNONYMOUS_CODING
			1.32	989344 - 1020815	989400	3	T	690	C	120	P	SYNONYMOUS_CODING	271	C	697	P	SYNONYMOUS_CODING
			1.32	989344 - 1020815	989666	3	G	37	A	619	F	SYNONYMOUS_CODING	294	A	726	P	SYNONYMOUS_CODING
			1.32	989344 - 1020815	989738	3	A	0	C	308	P	SYNONYMOUS_CODING	1	T	10	F	SYNONYMOUS_CODING
			1.32	989344 - 1020815	989846	3	C	320	T	29	P	SYNONYMOUS_CODING	285	T	145	P	SYNONYMOUS_CODING
			1.32	989344 - 1020815	989864	3	T	115	C	22	P	SYNONYMOUS_CODING	122	C	191	P	SYNONYMOUS_CODING
			1.32	989344 - 1020815	1019675	3	T	0	C	341	F	SYNONYMOUS_CODING	0	C	649	F	SYNONYMOUS_CODING
			1.32	989344 - 1020815	1019726	3	T	0	C	492	F	SYNONYMOUS_CODING	249	C	301	P	SYNONYMOUS_CODING
			1.32	989344 - 1020815	1020053	3	G	50	C	757	F	SYNONYMOUS_CODING	149	C	1014	P	SYNONYMOUS_CODING
			1.32	989344 - 1020815	1020149	3	C	667	T	131	P	SYNONYMOUS_CODING	879	T	210	P	SYNONYMOUS_CODING
			1.32	989344 - 1020815	1020188	3	T	1	C	554	F	SYNONYMOUS_CODING	0	C	861	F	SYNONYMOUS_CODING
			1.32	989344 - 1020815	1020272	3	G	68	A	486	P	SYNONYMOUS_CODING	589	A	305	P	SYNONYMOUS_CODING
			1.32	989344 - 1020815	1020725	3	T	464	A	70	P	SYNONYMOUS_CODING	877	A	111	P	SYNONYMOUS_CODING
			1.32	989344 - 1020815	989693	3	G	133	A	354	P	SYNONYMOUS_CODING
			1.32	989344 - 1020815	989738	3	A	0	T	39	P	SYNONYMOUS_CODING
			1.32	989344 - 1020815	989751	1	C	378	T	32	P	SYNONYMOUS_CODING
			1.32	989344 - 1020815	989768	3	C	160	T	338	P	SYNONYMOUS_CODING
			1.32	989344 - 1020815	989774	3	G	472	A	45	P	SYNONYMOUS_CODING
			1.32	989344 - 1020815	989804	3	T	136	C	270	P	SYNONYMOUS_CODING
			1.32	989344 - 1020815	989870	3	G	129	A	48	P	SYNONYMOUS_CODING
			1.32	989344 - 1020815	989945	3	A	16	G	5	P	SYNONYMOUS_CODING
			1.32	989344 - 1020815	1019639	3	C	112	T	50	P	SYNONYMOUS_CODING
			1.32	989344 - 1020815	1019714	3	C	366	T	62	P	SYNONYMOUS_CODING
			1.32	989344 - 1020815	1019762	3	C	164	T	337	P	SYNONYMOUS_CODING
			1.32	989344 - 1020815	1019825	3	T	217	C	318	P	SYNONYMOUS_CODING
			1.32	989344 - 1020815	1019906	3	T	266	C	376	P	SYNONYMOUS_CODING
			1.32	989344 - 1020815	1020014	3	C	700	T	199	P	SYNONYMOUS_CODING
			1.32	989344 - 1020815	1020113	3	G	370	A	439	P	SYNONYMOUS_CODING
			1.32	989344 - 1020815	1020194	3	T	176	A	366	P	SYNONYMOUS_CODING
			1.32	989344 - 1020815	1020467	3	T	300	C	87	P	SYNONYMOUS_CODING
			1.32	989344 - 1020815	989750	3	C						507	T	267	P	SYNONYMOUS_CODING
			1.32	989344 - 1020815	989816	3	G						403	A	58	P	SYNONYMOUS_CODING
			1.32	989344 - 1020815	989834	3	A						383	G	90	P	SYNONYMOUS_CODING
			1.32	989344 - 1020815	989849	3	C						351	T	55	P	SYNONYMOUS_CODING
			1.32	989344 - 1020815	989891	3	T						323	C	34	P	SYNONYMOUS_CODING
			1.32	989344 - 1020815	989927	3	A						222	C	39	P	SYNONYMOUS_CODING
			1.32	989344 - 1020815	1019756	3	T						232	C	76	P	SYNONYMOUS_CODING
			1.32	989344 - 1020815	1019780	3	G						177	A	136	P	SYNONYMOUS_CODING
			1.32	989344 - 1020815	1019792	3	T						2	C	343	F	SYNONYMOUS_CODING
			1.32	989344 - 1020815	1019798	3	G						234	A	110	P	SYNONYMOUS_CODING
			1.32	989344 - 1020815	1019903	3	A						688	G	115	P	SYNONYMOUS_CODING
			1.32	989344 - 1020815	1019993	3	A						784	G	304	P	SYNONYMOUS_CODING
			1.32	989344 - 1020815	1020218	3	T						648	C	195	P	SYNONYMOUS_CODING
			1.32	989344 - 1020815	1020602	3	C						476	G	75	P	SYNONYMOUS_CODING
			1.32	989344 - 1020815	1020650	3	A						1124	G	138	P	SYNONYMOUS_CODING
			1.32	989344 - 1020815	1020809	3	G						276	T	282	P	SYNONYMOUS_CODING
	SCRASP1	AAEL009192	1.377	826837 - 855007	826899	1	C	120	A	25	P	NON_SYNONYMOUS_CODING	51	A	80	P	NON_SYNONYMOUS_CODING	162	A	141	P	NON_SYNONYMOUS_CODING
			1.377	826837 - 855007	837930	2	G	0	A	197	F	NON_SYNONYMOUS_CODING	73	A	98	P	NON_SYNONYMOUS_CODING	360	A	33	P	NON_SYNONYMOUS_CODING
			1.377	826837 - 855007	839408	1	T	0	C	222	F	NON_SYNONYMOUS_CODING	73	C	93	P	NON_SYNONYMOUS_CODING	299	C	60	P	NON_SYNONYMOUS_CODING
			1.377	826837 - 855007	839938	2	A	N/C	G	N/C	P	NON_SYNONYMOUS_CODING	N/C	G	N/C	P	NON_SYNONYMOUS_CODING	N/C	G	N/C	P	NON_SYNONYMOUS_CODING
			1.377	826837 - 855007	840122	1	T	0	C	371	F	NON_SYNONYMOUS_CODING	49	C	207	P	NON_SYNONYMOUS_CODING	335	C	236	P	NON_SYNONYMOUS_CODING
			1.377	826837 - 855007	840862	2	G	65	A	14	P	NON_SYNONYMOUS_CODING	56	A	7	P	NON_SYNONYMOUS_CODING	277	A	444	P	NON_SYNONYMOUS_CODING
			1.377	826837 - 855007	854996	3	A	0	C	13	F	NON_SYNONYMOUS_CODING	30	C	6	P	NON_SYNONYMOUS_CODING	291	C	129	P	NON_SYNONYMOUS_CODING
			1.377	826837 - 855007	840208	2	T	111	A	242	P	NON_SYNONYMOUS_CODING	168	A	38	P	NON_SYNONYMOUS_CODING
			1.377	826837 - 855007	840541	2	T	11	G	51	P	NON_SYNONYMOUS_CODING	48	G	32	P	NON_SYNONYMOUS_CODING
			1.377	826837 - 855007	840709	2	C	27	G	16	P	NON_SYNONYMOUS_CODING	36	G	5	P	NON_SYNONYMOUS_CODING
			1.377	826837 - 855007	840863	1	C	32	T	39	P	NON_SYNONYMOUS_CODING	56	T	6	P	NON_SYNONYMOUS_CODING
			1.377	826837 - 855007	854970	2	A	36	G	95	P	NON_SYNONYMOUS_CODING	54	G	16	P	NON_SYNONYMOUS_CODING
			1.377	826837 - 855007	854981	3	G	67	C	8	P	NON_SYNONYMOUS_CODING	49	C	12	P	NON_SYNONYMOUS_CODING
			1.377	826837 - 855007	839605	2	A	82	T	20	P	NON_SYNONYMOUS_CODING						935	T	135	P	NON_SYNONYMOUS_CODING
			1.377	826837 - 855007	839921	1	A	140	T	52	P	NON_SYNONYMOUS_CODING
			1.377	826837 - 855007	826927	3	T	171	C	53	P	SYNONYMOUS_CODING	67	C	159	P	SYNONYMOUS_CODING	207	C	188	P	SYNONYMOUS_CODING
			1.377	826837 - 855007	827077	3	G	236	A	34	P	SYNONYMOUS_CODING	153	A	72	P	SYNONYMOUS_CODING	643	A	51	P	SYNONYMOUS_CODING
			1.377	826837 - 855007	827203	3	T	372	C	43	P	SYNONYMOUS_CODING	211	C	75	P	SYNONYMOUS_CODING	973	C	71	P	SYNONYMOUS_CODING
			1.377	826837 - 855007	837905	3	T	0	A	148	F	SYNONYMOUS_CODING	70	A	57	P	SYNONYMOUS_CODING	366	A	183	P	SYNONYMOUS_CODING
			1.377	826837 - 855007	837941	3	G	1	A	305	F	SYNONYMOUS_CODING	80	A	183	P	SYNONYMOUS_CODING	395	A	228	P	SYNONYMOUS_CODING
			1.377	826837 - 855007	838151	3	T	0	C	201	F	SYNONYMOUS_CODING	62	C	67	P	SYNONYMOUS_CODING	326	C	575	P	SYNONYMOUS_CODING
			1.377	826837 - 855007	838208	3	T	7	A	101	F	SYNONYMOUS_CODING	54	A	80	P	SYNONYMOUS_CODING	832	A	67	P	SYNONYMOUS_CODING
			1.377	826837 - 855007	838433	3	C	239	T	49	P	SYNONYMOUS_CODING	140	T	113	P	SYNONYMOUS_CODING	345	T	162	P	SYNONYMOUS_CODING
			1.377	826837 - 855007	838457	3	C	44	T	270	P	SYNONYMOUS_CODING	154	T	88	P	SYNONYMOUS_CODING	384	T	79	P	SYNONYMOUS_CODING
			1.377	826837 - 855007	838520	3	A	0	G	432	F	SYNONYMOUS_CODING	76	G	157	P	SYNONYMOUS_CODING	338	G	307	P	SYNONYMOUS_CODING
			1.377	826837 - 855007	838685	3	A	0	G	315	F	SYNONYMOUS_CODING	54	G	197	P	SYNONYMOUS_CODING	292	G	490	P	SYNONYMOUS_CODING
			1.377	826837 - 855007	838982	1	A	14	G	344	F	SYNONYMOUS_CODING	53	G	190	P	SYNONYMOUS_CODING	297	G	747	P	SYNONYMOUS_CODING
			1.377	826837 - 855007	839037	3	G	N/C	A	N/C	P	SYNONYMOUS_CODING	N/C	A	N/C	P	SYNONYMOUS_CODING	N/C	A	N/C	P	SYNONYMOUS_CODING
			1.377	826837 - 855007	839403	3	A	0	T	222	F	SYNONYMOUS_CODING	77	T	94	P	SYNONYMOUS_CODING	303	T	61	P	SYNONYMOUS_CODING
			1.377	826837 - 855007	839481	3	C	13	T	388	F	SYNONYMOUS_CODING	51	T	218	P	SYNONYMOUS_CODING	281	T	366	P	SYNONYMOUS_CODING
			1.377	826837 - 855007	839574	3	G	98	A	125	P	SYNONYMOUS_CODING	145	A	32	P	SYNONYMOUS_CODING	424	A	540	P	SYNONYMOUS_CODING
			1.377	826837 - 855007	839769	3	A	17	G	465	F	SYNONYMOUS_CODING	47	G	215	P	SYNONYMOUS_CODING	712	G	110	P	SYNONYMOUS_CODING
			1.377	826837 - 855007	839883	3	T	1	C	268	F	SYNONYMOUS_CODING	33	C	179	P	SYNONYMOUS_CODING	332	C	518	P	SYNONYMOUS_CODING
			1.377	826837 - 855007	840402	3	C	0	T	50	F	SYNONYMOUS_CODING	40	T	47	P	SYNONYMOUS_CODING	225	T	38	P	SYNONYMOUS_CODING
			1.377	826837 - 855007	840417	3	A	1	G	95	F	SYNONYMOUS_CODING	38	G	68	P	SYNONYMOUS_CODING	226	G	66	P	SYNONYMOUS_CODING
			1.377	826837 - 855007	840522	3	T	0	A	129	F	SYNONYMOUS_CODING	48	A	73	P	SYNONYMOUS_CODING	245	A	129	P	SYNONYMOUS_CODING
			1.377	826837 - 855007	840666	3	A	11	G	147	P	SYNONYMOUS_CODING	34	G	90	P	SYNONYMOUS_CODING	352	G	232	P	SYNONYMOUS_CODING
			1.377	826837 - 855007	840780	3	C	0	G	97	F	SYNONYMOUS_CODING	52	G	15	P	SYNONYMOUS_CODING	250	G	437	P	SYNONYMOUS_CODING
			1.377	826837 - 855007	854990	3	T	11	C	17	P	SYNONYMOUS_CODING	35	C	7	P	SYNONYMOUS_CODING	325	C	107	P	SYNONYMOUS_CODING
			1.377	826837 - 855007	827104	3	G	240	A	22	P	SYNONYMOUS_CODING	160	A	88	P	SYNONYMOUS_CODING
			1.377	826837 - 855007	827110	3	C	254	T	25	P	SYNONYMOUS_CODING	164	T	115	P	SYNONYMOUS_CODING
			1.377	826837 - 855007	837887	3	C	240	T	25	P	SYNONYMOUS_CODING	156	T	33	P	SYNONYMOUS_CODING
			1.377	826837 - 855007	838007	3	C	562	T	75	P	SYNONYMOUS_CODING	268	T	175	P	SYNONYMOUS_CODING
			1.377	826837 - 855007	838070	3	A	488	G	60	P	SYNONYMOUS_CODING	207	G	94	P	SYNONYMOUS_CODING
			1.377	826837 - 855007	838181	3	C	94	T	62	P	SYNONYMOUS_CODING	129	T	21	P	SYNONYMOUS_CODING
			1.377	826837 - 855007	838196	3	T	45	C	48	P	SYNONYMOUS_CODING	62	C	65	P	SYNONYMOUS_CODING
			1.377	826837 - 855007	838235	3	T	100	C	96	P	SYNONYMOUS_CODING	158	C	24	P	SYNONYMOUS_CODING
			1.377	826837 - 855007	839022	3	A	10	G	88	P	SYNONYMOUS_CODING	86	G	34	P	SYNONYMOUS_CODING
			1.377	826837 - 855007	839133	3	A	375	G	65	P	SYNONYMOUS_CODING	161	G	165	P	SYNONYMOUS_CODING
			1.377	826837 - 855007	839334	3	A	N/C	G	N/C	P	SYNONYMOUS_CODING	N/C	G	N/C	P	SYNONYMOUS_CODING
			1.377	826837 - 855007	839625	3	G	47	A	7	P	SYNONYMOUS_CODING	98	A	14	P	SYNONYMOUS_CODING
			1.377	826837 - 855007	839688	3	A	24	G	211	P	SYNONYMOUS_CODING	82	G	64	P	SYNONYMOUS_CODING
			1.377	826837 - 855007	839721	3	A	369	G	33	P	SYNONYMOUS_CODING	153	G	60	P	SYNONYMOUS_CODING
			1.377	826837 - 855007	840081	3	C	446	T	47	P	SYNONYMOUS_CODING	159	T	91	P	SYNONYMOUS_CODING
			1.377	826837 - 855007	840147	3	T	108	A	122	P	SYNONYMOUS_CODING	171	A	26	P	SYNONYMOUS_CODING
			1.377	826837 - 855007	840183	3	T	96	C	107	P	SYNONYMOUS_CODING	145	C	25	P	SYNONYMOUS_CODING
			1.377	826837 - 855007	840246	3	G	413	A	59	P	SYNONYMOUS_CODING	132	A	96	P	SYNONYMOUS_CODING
			1.377	826837 - 855007	840372	3	T	34	A	146	P	SYNONYMOUS_CODING	45	A	57	P	SYNONYMOUS_CODING
			1.377	826837 - 855007	840603	3	G	76	A	10	P	SYNONYMOUS_CODING	53	A	28	P	SYNONYMOUS_CODING
			1.377	826837 - 855007	840636	3	G	54	C	109	P	SYNONYMOUS_CODING	94	C	29	P	SYNONYMOUS_CODING
			1.377	826837 - 855007	840806	1	A	10	G	151	F	SYNONYMOUS_CODING	62	G	25	P	SYNONYMOUS_CODING
			1.377	826837 - 855007	840831	3	T	28	C	89	P	SYNONYMOUS_CODING	56	C	17	P	SYNONYMOUS_CODING
			1.377	826837 - 855007	840888	3	G	27	A	123	P	SYNONYMOUS_CODING	48	A	39	P	SYNONYMOUS_CODING
			1.377	826837 - 855007	840918	3	A	34	G	241	P	SYNONYMOUS_CODING	48	G	93	P	SYNONYMOUS_CODING
			1.377	826837 - 855007	838124	3	A	309	G	34	P	SYNONYMOUS_CODING						947	G	113	P	SYNONYMOUS_CODING
			1.377	826837 - 855007	839244	3	C	506	T	36	P	SYNONYMOUS_CODING						476	T	278	P	SYNONYMOUS_CODING
			1.377	826837 - 855007	827056	3	G	288	T	23	P	SYNONYMOUS_CODING
			1.377	826837 - 855007	838334	3	T	64	A	29	P	SYNONYMOUS_CODING
			1.377	826837 - 855007	839604	3	A	66	G	44	P	SYNONYMOUS_CODING
			1.377	826837 - 855007	839652	3	G	27	A	16	P	SYNONYMOUS_CODING
			1.377	826837 - 855007	839661	3	A	35	G	46	P	SYNONYMOUS_CODING
			1.377	826837 - 855007	840564	3	T	7	C	4	P	SYNONYMOUS_CODING
			1.377	826837 - 855007	840576	3	A	10	C	6	P	SYNONYMOUS_CODING
			1.377	826837 - 855007	840747	3	A	11	T	18	P	SYNONYMOUS_CODING
			1.377	826837 - 855007	840891	3	A	141	G	11	P	SYNONYMOUS_CODING
			1.377	826837 - 855007	827080	3	A						157	G	20	P	SYNONYMOUS_CODING	328	G	146	P	SYNONYMOUS_CODING
			1.377	826837 - 855007	838001	3	T						339	C	92	P	SYNONYMOUS_CODING	684	C	350	P	SYNONYMOUS_CODING
			1.377	826837 - 855007	838028	3	G						371	A	76	P	SYNONYMOUS_CODING	872	A	365	P	SYNONYMOUS_CODING
			1.377	826837 - 855007	838508	3	T						175	C	46	P	SYNONYMOUS_CODING	433	C	100	P	SYNONYMOUS_CODING
			1.377	826837 - 855007	838109	3	C						201	T	26	P	SYNONYMOUS_CODING
			1.377	826837 - 855007	838490	3	G						156	A	32	P	SYNONYMOUS_CODING
			1.377	826837 - 855007	839358	3	T						196	C	76	P	SYNONYMOUS_CODING
			1.377	826837 - 855007	838429	1	G											436	T	87	P	NON_SYNONYMOUS_CODING
			1.377	826837 - 855007	839747	1	T											529	G	93	P	NON_SYNONYMOUS_CODING
			1.377	826837 - 855007	839983	2	G											537	A	54	P	NON_SYNONYMOUS_CODING
			1.377	826837 - 855007	840097	2	G											485	A	146	P	NON_SYNONYMOUS_CODING
			1.377	826837 - 855007	840481	2	C											492	T	35	P	NON_SYNONYMOUS_CODING
			1.377	826837 - 855007	840682	2	A											315	T	294	P	NON_SYNONYMOUS_CODING
			1.377	826837 - 855007	840830	1	G											324	A	278	P	NON_SYNONYMOUS_CODING
			1.377	826837 - 855007	840989	1	T											788	C	101	P	NON_SYNONYMOUS_CODING
			1.377	826837 - 855007	854941	N/A	C											1	T	6	P	SPLICE_SITE_DONOR
			1.377	826837 - 855007	838247	3	C											471	T	547	P	SYNONYMOUS_CODING
			1.377	826837 - 855007	838304	3	G											726	A	53	P	SYNONYMOUS_CODING
			1.377	826837 - 855007	838445	3	C											315	T	120	P	SYNONYMOUS_CODING
			1.377	826837 - 855007	838604	3	G											932	A	82	P	SYNONYMOUS_CODING
			1.377	826837 - 855007	838739	3	C											473	T	612	P	SYNONYMOUS_CODING
			1.377	826837 - 855007	839085	3	C											323	T	552	P	SYNONYMOUS_CODING
			1.377	826837 - 855007	839166	3	G											812	A	93	P	SYNONYMOUS_CODING
			1.377	826837 - 855007	839433	3	A											347	T	45	P	SYNONYMOUS_CODING
			1.377	826837 - 855007	839460	3	C											480	T	49	P	SYNONYMOUS_CODING
			1.377	826837 - 855007	839694	3	T											374	G	509	P	SYNONYMOUS_CODING
			1.377	826837 - 855007	840090	3	T											496	C	180	P	SYNONYMOUS_CODING
			1.377	826837 - 855007	840351	3	C											305	T	301	P	SYNONYMOUS_CODING
			1.377	826837 - 855007	840429	3	T											286	C	122	P	SYNONYMOUS_CODING
			1.377	826837 - 855007	840546	3	C											221	T	57	P	SYNONYMOUS_CODING
	SCRBQ2	AAEL009423	1.395	346988 - 356664	347702	2	G	182	A	153	P	NON_SYNONYMOUS_CODING	171	A	125	P	NON_SYNONYMOUS_CODING	455	A	109	P	NON_SYNONYMOUS_CODING
			1.395	346988 - 356664	347824	3	C	216	A	146	P	NON_SYNONYMOUS_CODING	208	A	131	P	NON_SYNONYMOUS_CODING	480	A	136	P	NON_SYNONYMOUS_CODING
			1.395	346988 - 356664	356247	1	G	267	A	49	P	NON_SYNONYMOUS_CODING	130	A	113	P	NON_SYNONYMOUS_CODING	324	A	190	P	NON_SYNONYMOUS_CODING
			1.395	346988 - 356664	356664	1	T	279	G	44	P	NON_SYNONYMOUS_START	106	G	145	P	NON_SYNONYMOUS_START	274	G	198	P	NON_SYNONYMOUS_START
			1.395	346988 - 356664	347665	3	T	182	C	171	P	SYNONYMOUS_CODING	191	C	153	P	SYNONYMOUS_CODING	452	C	137	P	SYNONYMOUS_CODING
			1.395	346988 - 356664	356236	3	G	260	A	46	P	SYNONYMOUS_CODING	116	A	126	P	SYNONYMOUS_CODING	320	A	192	P	SYNONYMOUS_CODING
			1.395	346988 - 356664	348130	3	G	245	A	28	P	SYNONYMOUS_CODING	174	A	43	P	SYNONYMOUS_CODING
			1.395	346988 - 356664	347770	3	C	211	T	57	P	SYNONYMOUS_CODING
			1.395	346988 - 356664	356335	3	A											472	G	109	P	SYNONYMOUS_CODING
SERPINE	SRPN23	AAEL002704	1.65	1197986 - 1199365	1198069	1	A	641	G	442	P	NON_SYNONYMOUS_CODING	744	G	564	P	NON_SYNONYMOUS_CODING	464	G	1354	P	NON_SYNONYMOUS_CODING
			1.65	1197986 - 1199365	1198098	2	C	561	T	294	P	NON_SYNONYMOUS_CODING	706	T	399	P	NON_SYNONYMOUS_CODING	516	T	983	P	NON_SYNONYMOUS_CODING
			1.65	1197986 - 1199365	1198258	3	T	590	C	159	P	NON_SYNONYMOUS_CODING	811	C	62	P	NON_SYNONYMOUS_CODING	1285	C	235	P	NON_SYNONYMOUS_CODING
			1.65	1197986 - 1199365	1198646	2	T	639	C	50	P	NON_SYNONYMOUS_CODING	399	C	52	P	NON_SYNONYMOUS_CODING	757	C	90	P	NON_SYNONYMOUS_CODING
			1.65	1197986 - 1199365	1198041	2	G	1049	C	98	P	NON_SYNONYMOUS_CODING
			1.65	1197986 - 1199365	1198507	3	T	920	A	91	P	NON_SYNONYMOUS_CODING
			1.65	1197986 - 1199365	1198832	2	C	1184	T	124	P	NON_SYNONYMOUS_CODING
			1.65	1197986 - 1199365	1199317	1	C	1030	T	102	P	NON_SYNONYMOUS_CODING
			1.65	1197986 - 1199365	1198654	3	A	663	G	48	P	SYNONYMOUS_CODING	381	G	52	P	SYNONYMOUS_CODING	740	G	52	P	SYNONYMOUS_CODING
			1.65	1197986 - 1199365	1198912	3	T	391	C	576	P	SYNONYMOUS_CODING	238	C	511	P	SYNONYMOUS_CODING	712	C	516	P	SYNONYMOUS_CODING
			1.65	1197986 - 1199365	1198921	3	G	851	A	98	P	SYNONYMOUS_CODING	549	A	244	P	SYNONYMOUS_CODING	889	A	304	P	SYNONYMOUS_CODING
			1.65	1197986 - 1199365	1198972	3	T	460	C	115	P	SYNONYMOUS_CODING	495	C	82	P	SYNONYMOUS_CODING	383	C	232	P	SYNONYMOUS_CODING
			1.65	1197986 - 1199365	1199071	3	A	699	G	351	P	SYNONYMOUS_CODING	670	G	182	P	SYNONYMOUS_CODING	546	G	527	P	SYNONYMOUS_CODING
			1.65	1197986 - 1199365	1199086	3	A	784	G	292	P	SYNONYMOUS_CODING	670	G	156	P	SYNONYMOUS_CODING	532	G	497	P	SYNONYMOUS_CODING
			1.65	1197986 - 1199365	1199146	3	G	1337	A	101	P	SYNONYMOUS_CODING	738	A	285	P	SYNONYMOUS_CODING	1330	A	254	P	SYNONYMOUS_CODING
			1.65	1197986 - 1199365	1199285	3	A	542	G	235	P	SYNONYMOUS_CODING	500	G	49	P	SYNONYMOUS_CODING	415	G	463	P	SYNONYMOUS_CODING
			1.65	1197986 - 1199365	1199342	3	A	554	G	384	P	SYNONYMOUS_CODING	332	G	423	P	SYNONYMOUS_CODING	666	G	384	P	SYNONYMOUS_CODING
			1.65	1197986 - 1199365	1198327	3	C	919	T	617	P	SYNONYMOUS_CODING	863	T	770	P	SYNONYMOUS_CODING
			1.65	1197986 - 1199365	1198420	3	T	755	C	555	P	SYNONYMOUS_CODING	873	C	225	P	SYNONYMOUS_CODING
			1.65	1197986 - 1199365	1199279	3	G	531	A	44	P	SYNONYMOUS_CODING						372	A	97	P	SYNONYMOUS_CODING
			1.65	1197986 - 1199365	1198136	3	A	979	G	148	P	SYNONYMOUS_CODING
			1.65	1197986 - 1199365	1199083	3	A	958	T	106	P	SYNONYMOUS_CODING
			1.65	1197986 - 1199365	1199131	3	C	1375	T	135	P	SYNONYMOUS_CODING
			1.65	1197986 - 1199365	1199360	3	G	769	A	74	P	SYNONYMOUS_CODING
			1.65	1197986 - 1199365	1198775	2	C						899	T	82	P	NON_SYNONYMOUS_CODING
			1.65	1197986 - 1199365	1198870	3	C						615	T	114	P	SYNONYMOUS_CODING	1048	T	178	P	SYNONYMOUS_CODING
			1.65	1197986 - 1199365	1199252	3	T						651	C	150	P	SYNONYMOUS_CODING	1136	C	157	P	SYNONYMOUS_CODING
			1.65	1197986 - 1199365	1198704	1	A						342	G	53	P	SYNONYMOUS_CODING
			1.65	1197986 - 1199365	1198582	3	A											1188	C	722	P	SYNONYMOUS_CODING
	SRPN20	AAEL002720	1.65	1149985 - 1171765	1150151	2	T	1122	C	566	P	NON_SYNONYMOUS_CODING	205	C	263	P	NON_SYNONYMOUS_CODING	920	C	1279	P	NON_SYNONYMOUS_CODING
			1.65	1149985 - 1171765	1150232	2	G	97	A	1369	P	NON_SYNONYMOUS_CODING	89	A	358	P	NON_SYNONYMOUS_CODING	857	A	1173	P	NON_SYNONYMOUS_CODING
			1.65	1149985 - 1171765	1150505	2	A	961	G	165	P	NON_SYNONYMOUS_CODING	334	G	89	P	NON_SYNONYMOUS_CODING	711	G	293	P	NON_SYNONYMOUS_CODING
			1.65	1149985 - 1171765	1150910	2	A	81	G	1365	F	NON_SYNONYMOUS_CODING	82	G	725	P	NON_SYNONYMOUS_CODING	824	G	1464	P	NON_SYNONYMOUS_CODING
			1.65	1149985 - 1171765	1151027	2	T	58	C	628	P	NON_SYNONYMOUS_CODING	65	C	414	P	NON_SYNONYMOUS_CODING	681	C	961	P	NON_SYNONYMOUS_CODING
			1.65	1149985 - 1171765	1171724	1	A	444	G	511	P	NON_SYNONYMOUS_CODING	539	G	200	P	NON_SYNONYMOUS_CODING	1644	G	903	P	NON_SYNONYMOUS_CODING
			1.65	1149985 - 1171765	1150158	3	C	1001	A	646	P	NON_SYNONYMOUS_CODING	365	A	95	P	NON_SYNONYMOUS_CODING
			1.65	1149985 - 1171765	1150725	3	C	871	A	196	P	NON_SYNONYMOUS_CODING	451	A	46	P	NON_SYNONYMOUS_CODING
			1.65	1149985 - 1171765	1150254	3	G	88	A	1467	F	SYNONYMOUS_CODING	85	A	373	P	SYNONYMOUS_CODING	889	A	1262	P	SYNONYMOUS_CODING
			1.65	1149985 - 1171765	1150401	3	A	856	G	327	P	SYNONYMOUS_CODING	320	G	79	P	SYNONYMOUS_CODING	814	G	299	P	SYNONYMOUS_CODING
			1.65	1149985 - 1171765	1150407	3	C	991	T	91	P	SYNONYMOUS_CODING	334	T	39	P	SYNONYMOUS_CODING	815	T	165	P	SYNONYMOUS_CODING
			1.65	1149985 - 1171765	1150518	3	A	724	G	330	P	SYNONYMOUS_CODING	280	G	104	P	SYNONYMOUS_CODING	722	G	303	P	SYNONYMOUS_CODING
			1.65	1149985 - 1171765	1150800	3	G	162	A	1047	P	SYNONYMOUS_CODING	88	A	505	P	SYNONYMOUS_CODING	748	A	1361	P	SYNONYMOUS_CODING
			1.65	1149985 - 1171765	1151046	3	C	334	T	241	P	SYNONYMOUS_CODING	167	T	249	P	SYNONYMOUS_CODING	674	T	894	P	SYNONYMOUS_CODING
			1.65	1149985 - 1171765	1149990	3	G	437	A	317	P	SYNONYMOUS_CODING	120	A	44	P	SYNONYMOUS_CODING
			1.65	1149985 - 1171765	1150185	3	C	1062	A	421	P	SYNONYMOUS_CODING	379	A	70	P	SYNONYMOUS_CODING
			1.65	1149985 - 1171765	1150443	3	A	69	C	758	P	SYNONYMOUS_CODING	94	C	216	P	SYNONYMOUS_CODING
			1.65	1149985 - 1171765	1150707	3	C	894	T	308	P	SYNONYMOUS_CODING	426	T	105	P	SYNONYMOUS_CODING
			1.65	1149985 - 1171765	1150728	3	C	885	T	179	P	SYNONYMOUS_CODING	444	T	60	P	SYNONYMOUS_CODING
			1.65	1149985 - 1171765	1150806	3	A	865	T	383	P	SYNONYMOUS_CODING	462	T	168	P	SYNONYMOUS_CODING
			1.65	1149985 - 1171765	1151022	3	A	483	G	252	P	SYNONYMOUS_CODING	339	G	141	P	SYNONYMOUS_CODING
			1.65	1149985 - 1171765	1171696	3	A	588	C	120	P	SYNONYMOUS_CODING
			1.65	1149985 - 1171765	1171741	3	A						789	G	84	P	SYNONYMOUS_CODING
	SRPN26	AAEL003182	1.81	289404 - 290790	290436	2	C	1	T	477	F	NON_SYNONYMOUS_CODING	1	T	745	F	NON_SYNONYMOUS_CODING	1496	T	546	P	NON_SYNONYMOUS_CODING
			1.81	289404 - 290790	289433	1	C	124	T	563	P	NON_SYNONYMOUS_CODING	396	T	308	P	NON_SYNONYMOUS_CODING
			1.81	289404 - 290790	289513	2	T	197	G	611	P	NON_SYNONYMOUS_CODING	551	G	487	P	NON_SYNONYMOUS_CODING
			1.81	289404 - 290790	290660	2	A	222	T	371	P	NON_SYNONYMOUS_CODING	665	T	68	P	NON_SYNONYMOUS_CODING
			1.81	289404 - 290790	290645	2	T	231	A	71	P	NON_SYNONYMOUS_CODING
			1.81	289404 - 290790	289721	3	A	146	T	441	P	SYNONYMOUS_CODING	100	T	580	P	SYNONYMOUS_CODING	1490	T	525	P	SYNONYMOUS_CODING
			1.81	289404 - 290790	290168	3	G	1	A	1003	F	SYNONYMOUS_CODING	0	A	924	F	SYNONYMOUS_CODING	1776	A	790	P	SYNONYMOUS_CODING
			1.81	289404 - 290790	290234	3	A	0	G	971	F	SYNONYMOUS_CODING	0	G	913	F	SYNONYMOUS_CODING	29	G	2262	F	SYNONYMOUS_CODING
			1.81	289404 - 290790	290348	3	A	0	T	932	F	SYNONYMOUS_CODING	0	T	914	F	SYNONYMOUS_CODING	1864	T	673	P	SYNONYMOUS_CODING
			1.81	289404 - 290790	290429	3	A	0	G	426	F	SYNONYMOUS_CODING	0	G	710	F	SYNONYMOUS_CODING	1485	G	516	P	SYNONYMOUS_CODING
			1.81	289404 - 290790	289745	3	C	740	T	183	P	SYNONYMOUS_CODING	964	T	121	P	SYNONYMOUS_CODING
			1.81	289404 - 290790	290264	3	G	212	A	754	P	SYNONYMOUS_CODING	466	A	492	P	SYNONYMOUS_CODING
			1.81	289404 - 290790	290402	3	C	218	T	207	P	SYNONYMOUS_CODING	681	T	48	P	SYNONYMOUS_CODING
			1.81	289404 - 290790	290537	3	G	227	A	483	P	SYNONYMOUS_CODING	801	A	92	P	SYNONYMOUS_CODING
			1.81	289404 - 290790	289834	1	T						768	C	376	P	NON_SYNONYMOUS_CODING	2000	C	920	P	NON_SYNONYMOUS_CODING
			1.81	289404 - 290790	290270	3	A						655	G	340	P	SYNONYMOUS_CODING	1722	G	736	P	SYNONYMOUS_CODING
	SRPN11	AAEL003686	1.94	409162 - 424050	422473	1	A	1	T	509	F	NON_SYNONYMOUS_CODING	5	T	428	F	NON_SYNONYMOUS_CODING	591	T	609	P	NON_SYNONYMOUS_CODING
			1.94	409162 - 424050	424048	1	T	N/C	A	N/C	P	STOP_LOST	N/C	A	N/C	P	STOP_LOST	N/C	A	N/C	P	STOP_LOST
			1.94	409162 - 424050	422640	3	A	0	G	512	F	SYNONYMOUS_CODING	0	G	323	F	SYNONYMOUS_CODING	1017	G	718	P	SYNONYMOUS_CODING
			1.94	409162 - 424050	422670	3	G	0	A	273	F	SYNONYMOUS_CODING	46	A	145	P	SYNONYMOUS_CODING	1079	A	407	P	SYNONYMOUS_CODING
			1.94	409162 - 424050	422736	3	C	0	T	41	F	SYNONYMOUS_CODING	0	T	78	F	SYNONYMOUS_CODING	720	T	85	P	SYNONYMOUS_CODING
			1.94	409162 - 424050	422742	3	A	0	G	39	F	SYNONYMOUS_CODING	0	G	77	F	SYNONYMOUS_CODING	703	G	67	P	SYNONYMOUS_CODING
			1.94	409162 - 424050	422958	3	T	2	C	204	F	SYNONYMOUS_CODING	8	C	156	F	SYNONYMOUS_CODING	1130	C	193	P	SYNONYMOUS_CODING
			1.94	409162 - 424050	422994	3	T	151	C	25	P	SYNONYMOUS_CODING	68	C	80	P	SYNONYMOUS_CODING	1224	C	88	P	SYNONYMOUS_CODING
			1.94	409162 - 424050	423490	3	C	340	T	133	P	SYNONYMOUS_CODING	320	T	71	P	SYNONYMOUS_CODING	937	T	244	P	SYNONYMOUS_CODING
			1.94	409162 - 424050	423553	3	T	192	C	832	P	SYNONYMOUS_CODING	69	C	644	P	SYNONYMOUS_CODING	1862	C	1038	P	SYNONYMOUS_CODING
			1.94	409162 - 424050	423706	3	A	348	G	675	P	SYNONYMOUS_CODING	242	G	721	P	SYNONYMOUS_CODING	1760	G	884	P	SYNONYMOUS_CODING
			1.94	409162 - 424050	423873	3	C	508	T	420	P	SYNONYMOUS_CODING	606	T	366	P	SYNONYMOUS_CODING	1491	T	1099	P	SYNONYMOUS_CODING
			1.94	409162 - 424050	422559	3	T	997	C	69	P	SYNONYMOUS_CODING	781	C	208	P	SYNONYMOUS_CODING
			1.94	409162 - 424050	422979	3	T	62	C	160	P	SYNONYMOUS_CODING	99	C	67	P	SYNONYMOUS_CODING
			1.94	409162 - 424050	423469	3	C	244	A	79	P	SYNONYMOUS_CODING						668	A	296	P	SYNONYMOUS_CODING
			1.94	409162 - 424050	423592	3	T	1105	C	89	P	SYNONYMOUS_CODING
			1.94	409162 - 424050	423701	1	T	601	C	54	P	SYNONYMOUS_CODING
			1.94	409162 - 424050	422531	2	C						747	A	165	P	NON_SYNONYMOUS_CODING
			1.94	409162 - 424050	422563	1	A						854	T	156	P	NON_SYNONYMOUS_CODING
			1.94	409162 - 424050	422844	3	A						273	T	40	P	NON_SYNONYMOUS_CODING
			1.94	409162 - 424050	423138	3	A						108	T	15	P	NON_SYNONYMOUS_CODING
			1.94	409162 - 424050	423580	3	C						784	G	84	P	NON_SYNONYMOUS_CODING
			1.94	409162 - 424050	423668	1	G						896	A	173	P	NON_SYNONYMOUS_CODING
			1.94	409162 - 424050	423808	1	C						N/C	T	N/C	P	SYNONYMOUS_CODING	N/C	T	N/C	P	SYNONYMOUS_CODING
			1.94	409162 - 424050	423810	3	G						N/C	A	N/C	P	SYNONYMOUS_CODING	N/C	A	N/C	P	SYNONYMOUS_CODING
			1.94	409162 - 424050	422622	3	T						396	C	164	P	SYNONYMOUS_CODING
			1.94	409162 - 424050	422898	3	G						305	T	26	P	SYNONYMOUS_CODING
			1.94	409162 - 424050	422976	3	G						104	T	63	P	SYNONYMOUS_CODING
			1.94	409162 - 424050	423093	3	G						91	A	82	P	SYNONYMOUS_CODING
			1.94	409162 - 424050	423325	3	A						504	G	114	P	SYNONYMOUS_CODING
			1.94	409162 - 424050	423577	3	T						772	G	75	P	SYNONYMOUS_CODING
			1.94	409162 - 424050	423667	3	C						807	T	260	P	SYNONYMOUS_CODING
			1.94	409162 - 424050	423990	3	G						906	A	213	P	SYNONYMOUS_CODING
	SRPN17	AAEL003697	1.94	395963 - 397043	396073	3	A	391	C	88	P	NON_SYNONYMOUS_CODING	122	C	46	P	NON_SYNONYMOUS_CODING	864	C	118	P	NON_SYNONYMOUS_CODING
			1.94	395963 - 397043	396432	1	A	537	T	55	P	NON_SYNONYMOUS_CODING	276	T	41	P	NON_SYNONYMOUS_CODING
			1.94	395963 - 397043	395981	1	A	40	C	10	P	NON_SYNONYMOUS_CODING						135	C	14	P	NON_SYNONYMOUS_CODING
			1.94	395963 - 397043	396974	3	G	401	T	47	P	NON_SYNONYMOUS_CODING
			1.94	395963 - 397043	396555	1	T	278	C	134	P	SYNONYMOUS_CODING	163	C	99	P	SYNONYMOUS_CODING	781	C	165	P	SYNONYMOUS_CODING
			1.94	395963 - 397043	396576	1	T	325	C	103	P	SYNONYMOUS_CODING	254	C	33	P	SYNONYMOUS_CODING	833	C	129	P	SYNONYMOUS_CODING
			1.94	395963 - 397043	396623	3	A	0	C	344	F	SYNONYMOUS_CODING	0	C	278	F	SYNONYMOUS_CODING	279	C	559	P	SYNONYMOUS_CODING
			1.94	395963 - 397043	396680	3	T	331	A	97	P	SYNONYMOUS_CODING	224	A	114	P	SYNONYMOUS_CODING	835	A	100	P	SYNONYMOUS_CODING
			1.94	395963 - 397043	396815	3	T	336	C	81	P	SYNONYMOUS_CODING	214	C	129	P	SYNONYMOUS_CODING	826	C	124	P	SYNONYMOUS_CODING
			1.94	395963 - 397043	396220	3	C	308	T	31	P	SYNONYMOUS_CODING	149	T	22	P	SYNONYMOUS_CODING
			1.94	395963 - 397043	396226	3	T	323	C	23	P	SYNONYMOUS_CODING	150	C	23	P	SYNONYMOUS_CODING
			1.94	395963 - 397043	396632	3	C	297	G	62	P	SYNONYMOUS_CODING	235	G	66	P	SYNONYMOUS_CODING
			1.94	395963 - 397043	396779	3	G	489	A	65	P	SYNONYMOUS_CODING	343	A	88	P	SYNONYMOUS_CODING
			1.94	395963 - 397043	396857	3	C	432	T	63	P	SYNONYMOUS_CODING	333	T	88	P	SYNONYMOUS_CODING
			1.94	395963 - 397043	396932	3	T	317	C	146	P	SYNONYMOUS_CODING	220	C	186	P	SYNONYMOUS_CODING
			1.94	395963 - 397043	396193	3	A	330	G	27	P	SYNONYMOUS_CODING						632	G	80	P	SYNONYMOUS_CODING
			1.94	395963 - 397043	396404	3	C	530	T	41	P	SYNONYMOUS_CODING						841	T	95	P	SYNONYMOUS_CODING
			1.94	395963 - 397043	396749	3	T	464	A	131	P	SYNONYMOUS_CODING						896	A	288	P	SYNONYMOUS_CODING
			1.94	395963 - 397043	395986	3	T	67	C	7	P	SYNONYMOUS_CODING
			1.94	395963 - 397043	396750	1	C						407	T	52	P	NON_SYNONYMOUS_CODING
			1.94	395963 - 397043	396040	3	T						71	C	10	P	SYNONYMOUS_CODING
			1.94	395963 - 397043	396097	3	C						181	T	32	P	SYNONYMOUS_CODING
			1.94	395963 - 397043	396229	3	T						113	A	59	P	SYNONYMOUS_CODING
			1.94	395963 - 397043	396238	3	C						161	T	13	P	SYNONYMOUS_CODING
			1.94	395963 - 397043	396277	3	A						182	G	16	P	SYNONYMOUS_CODING
			1.94	395963 - 397043	396362	3	G						204	A	23	P	SYNONYMOUS_CODING
			1.94	395963 - 397043	396764	3	A						392	T	34	P	SYNONYMOUS_CODING
			1.94	395963 - 397043	396959	3	C						361	T	43	P	SYNONYMOUS_CODING
			1.94	395963 - 397043	396938	3	C											911	T	65	P	SYNONYMOUS_CODING
	SRPN3	AAEL005665	1.169	311816 - 319608	312439	1	C	523	T	253	P	NON_SYNONYMOUS_CODING
			1.169	311816 - 319608	312272	3	A	439	T	394	P	SYNONYMOUS_CODING	208	T	340	P	SYNONYMOUS_CODING	702	T	664	P	SYNONYMOUS_CODING
			1.169	311816 - 319608	312326	3	C	357	A	86	P	SYNONYMOUS_CODING	199	A	38	P	SYNONYMOUS_CODING	580	A	123	P	SYNONYMOUS_CODING
			1.169	311816 - 319608	312389	3	G	379	C	76	P	SYNONYMOUS_CODING	213	C	54	P	SYNONYMOUS_CODING	758	C	65	P	SYNONYMOUS_CODING
			1.169	311816 - 319608	312449	3	G	679	A	60	P	SYNONYMOUS_CODING	427	A	156	P	SYNONYMOUS_CODING	746	A	502	P	SYNONYMOUS_CODING
			1.169	311816 - 319608	312689	3	G	584	A	43	P	SYNONYMOUS_CODING	353	A	150	P	SYNONYMOUS_CODING	541	A	571	P	SYNONYMOUS_CODING
			1.169	311816 - 319608	312776	3	G	588	T	56	P	SYNONYMOUS_CODING	359	T	160	P	SYNONYMOUS_CODING	525	T	578	P	SYNONYMOUS_CODING
			1.169	311816 - 319608	312377	3	A	346	G	25	P	SYNONYMOUS_CODING	120	G	92	P	SYNONYMOUS_CODING
			1.169	311816 - 319608	312935	3	A	477	G	36	P	SYNONYMOUS_CODING	315	G	75	P	SYNONYMOUS_CODING
			1.169	311816 - 319608	312812	3	G	341	A	281	P	SYNONYMOUS_CODING
			1.169	311816 - 319608	311953	1	C						532	T	155	P	NON_SYNONYMOUS_CODING
			1.169	311816 - 319608	312520	1	A						587	G	104	P	NON_SYNONYMOUS_CODING
			1.169	311816 - 319608	312858	2	G						413	A	50	P	NON_SYNONYMOUS_CODING
			1.169	311816 - 319608	312056	3	T						546	C	100	P	SYNONYMOUS_CODING	619	C	304	P	SYNONYMOUS_CODING
			1.169	311816 - 319608	312560	3	T						454	C	110	P	SYNONYMOUS_CODING	638	C	403	P	SYNONYMOUS_CODING
			1.169	311816 - 319608	312593	3	C						446	G	71	P	SYNONYMOUS_CODING	601	G	232	P	SYNONYMOUS_CODING
			1.169	311816 - 319608	312602	3	A						452	G	64	P	SYNONYMOUS_CODING	625	G	234	P	SYNONYMOUS_CODING
			1.169	311816 - 319608	311819	3	A						80	T	9	P	SYNONYMOUS_CODING
			1.169	311816 - 319608	311855	3	T						290	G	68	P	SYNONYMOUS_CODING
			1.169	311816 - 319608	311948	3	G						575	A	113	P	SYNONYMOUS_CODING
			1.169	311816 - 319608	311957	3	A						564	G	77	P	SYNONYMOUS_CODING
			1.169	311816 - 319608	312251	3	A						591	T	67	P	SYNONYMOUS_CODING
			1.169	311816 - 319608	312284	3	G						332	A	97	P	SYNONYMOUS_CODING
			1.169	311816 - 319608	312395	3	C						305	T	39	P	SYNONYMOUS_CODING
			1.169	311816 - 319608	312629	3	G						415	A	141	P	SYNONYMOUS_CODING
			1.169	311816 - 319608	319444	3	C						214	T	23	P	SYNONYMOUS_CODING
	SRPN25	AAEL007420	1.255	1148690 - 1150060	1149662	1	C	300	T	40	P	NON_SYNONYMOUS_CODING	308	T	192	P	NON_SYNONYMOUS_CODING	802	T	147	P	NON_SYNONYMOUS_CODING
			1.255	1148690 - 1150060	1149927	2	A	205	C	80	P	NON_SYNONYMOUS_CODING	100	C	150	P	NON_SYNONYMOUS_CODING	768	C	91	P	NON_SYNONYMOUS_CODING
			1.255	1148690 - 1150060	1148748	2	G	94	A	20	P	NON_SYNONYMOUS_CODING	55	A	28	P	NON_SYNONYMOUS_CODING
			1.255	1148690 - 1150060	1149030	2	G	249	A	28	P	NON_SYNONYMOUS_CODING	91	A	87	P	NON_SYNONYMOUS_CODING
			1.255	1148690 - 1150060	1149102	2	A	280	C	21	P	NON_SYNONYMOUS_CODING	149	C	39	P	NON_SYNONYMOUS_CODING
			1.255	1148690 - 1150060	1149786	2	T	265	C	21	P	NON_SYNONYMOUS_CODING	529	C	81	P	NON_SYNONYMOUS_CODING
			1.255	1148690 - 1150060	1149043	3	T	249	A	69	P	NON_SYNONYMOUS_CODING
			1.255	1148690 - 1150060	1149629	1	G	285	A	45	P	NON_SYNONYMOUS_CODING
			1.255	1148690 - 1150060	1149698	1	A	242	C	88	P	NON_SYNONYMOUS_CODING
			1.255	1148690 - 1150060	1150057	3	C	123	G	23	P	STOP_GAINED
			1.255	1148690 - 1150060	1149520	3	C	153	G	23	P	SYNONYMOUS_CODING	155	G	98	P	SYNONYMOUS_CODING	405	G	90	P	SYNONYMOUS_CODING
			1.255	1148690 - 1150060	1149580	3	T	271	C	18	P	SYNONYMOUS_CODING	223	C	73	P	SYNONYMOUS_CODING	538	C	78	P	SYNONYMOUS_CODING
			1.255	1148690 - 1150060	1149196	3	A	274	T	20	P	SYNONYMOUS_CODING	144	T	116	P	SYNONYMOUS_CODING
			1.255	1148690 - 1150060	1149394	3	T	225	C	51	P	SYNONYMOUS_CODING	131	C	97	P	SYNONYMOUS_CODING
			1.255	1148690 - 1150060	1149955	3	T	271	G	25	P	SYNONYMOUS_CODING	199	G	82	P	SYNONYMOUS_CODING
			1.255	1148690 - 1150060	1149385	3	T	233	C	30	P	SYNONYMOUS_CODING
			1.255	1148690 - 1150060	1149451	3	G	220	A	30	P	SYNONYMOUS_CODING
			1.255	1148690 - 1150060	1150018	3	G	163	A	34	P	SYNONYMOUS_CODING
			1.255	1148690 - 1150060	1149246	2	G						254	T	26	P	NON_SYNONYMOUS_CODING
			1.255	1148690 - 1150060	1149266	1	G						244	A	52	P	NON_SYNONYMOUS_CODING
			1.255	1148690 - 1150060	1149452	1	C						201	T	43	P	NON_SYNONYMOUS_CODING
			1.255	1148690 - 1150060	1149479	1	C						151	G	17	P	NON_SYNONYMOUS_CODING
			1.255	1148690 - 1150060	1149776	1	G						530	A	124	P	NON_SYNONYMOUS_CODING
			1.255	1148690 - 1150060	1149792	2	A						495	G	74	P	NON_SYNONYMOUS_CODING
			1.255	1148690 - 1150060	1150044	2	A						171	G	48	P	NON_SYNONYMOUS_CODING
			1.255	1148690 - 1150060	1149649	3	G						336	A	53	P	SYNONYMOUS_CODING
			1.255	1148690 - 1150060	1149964	3	T						226	C	48	P	SYNONYMOUS_CODING
	SRPN10	AAEL007765	1.279	1261428 - 1320902	1261461	1	A	141	C	250	P	NON_SYNONYMOUS_CODING
			1.279	1261428 - 1320902	1277306	1	G	147	A	39	P	NON_SYNONYMOUS_CODING
			1.279	1261428 - 1320902	1277719	3	C	59	A	127	P	NON_SYNONYMOUS_CODING
[truncated: 984 more rows]

## Sheet: SNPs in UTRs
	Gene ID		Supercontig	Bases	SNP location	Position	Ref Base	CTM RO	CTM Base	CTM AO	CTM F/P	CTM Change	RexD RO	RexD Base	RexD AO	RexD F/P	RexD Change	LVP RO	LVP Base	LVP AO	LVP F/P	LVP Change
AUTOPHAGY	APG3	AAEL000955	1.19	632971 - 650694	650249	N/A	T	228	C	180	P	UTR_3_PRIME	168	C	219	P	UTR_3_PRIME	434	C	255	P	UTR_3_PRIME
			1.19	632971 - 650694	650268	N/A	T	231	G	136	P	UTR_3_PRIME	172	G	163	P	UTR_3_PRIME	456	G	196	P	UTR_3_PRIME
			1.19	632971 - 650694	650300	N/A	A	212	C	88	P	UTR_3_PRIME	154	C	104	P	UTR_3_PRIME	440	C	172	P	UTR_3_PRIME
			1.19	632971 - 650694	650311	N/A	C	230	T	136	P	UTR_3_PRIME	177	T	166	P	UTR_3_PRIME	702	T	47	P	UTR_3_PRIME
			1.19	632971 - 650694	650542	N/A	T	151	C	276	P	UTR_3_PRIME	114	C	384	P	UTR_3_PRIME	389	C	485	P	UTR_3_PRIME
			1.19	632971 - 650694	650663	N/A	A	19	G	37	P	UTR_3_PRIME	20	G	67	P	UTR_3_PRIME	84	G	11	P	UTR_3_PRIME
			1.19	632971 - 650694	650694	N/A	C						2	A	3	P	UTR_3_PRIME	1	A	4	P	UTR_3_PRIME
			1.19	632971 - 650694	650465	N/A	T											651	C	475	P	UTR_3_PRIME
			1.19	632971 - 650694	633028	N/A	C	182	T	269	P	UTR_5_PRIME	127	T	301	P	UTR_5_PRIME	638	T	138	P	UTR_5_PRIME
			1.19	632971 - 650694	633242	N/A	G	195	T	189	P	UTR_5_PRIME	146	T	191	P	UTR_5_PRIME	759	T	79	P	UTR_5_PRIME
			1.19	632971 - 650694	650385	N/A	T						513	A	192	P	UTR_3_PRIME
	DEBCL	AAEL001515	1.35	3542854 - 3544597	3542936	N/A	A	260	G	204	P	UTR_5_PRIME	0	G	309	F	UTR_5_PRIME	250	G	391	P	UTR_5_PRIME
			1.35	3542854 - 3544597	3544319	N/A	T	298	C	58	P	UTR_3_PRIME	260	C	81	P	UTR_3_PRIME
			1.35	3542854 - 3544597	3544564	N/A	A	7	T	7	P	UTR_3_PRIME	12	T	9	P	UTR_3_PRIME
			1.35	3542854 - 3544597	3544428	N/A	C						300	T	62	P	UTR_3_PRIME
			1.35	3542854 - 3544597	3544436	N/A	G						275	T	71	P	UTR_3_PRIME
			1.35	3542854 - 3544597	3544296	N/A	G	258	T	19	P	UTR_3_PRIME
			1.35	3542854 - 3544597	3542904	N/A	C	344	T	37	P	UTR_5_PRIME
	APG2	AAEL003799	1.97	964396 - 970387	970066	N/A	T	231	A	120	P	UTR_3_PRIME	380	A	80	P	UTR_3_PRIME	724	A	166	P	UTR_3_PRIME
			1.97	964396 - 970387	970074	N/A	T	4	A	357	F	UTR_3_PRIME	0	A	478	F	UTR_3_PRIME	728	A	184	P	UTR_3_PRIME
			1.97	964396 - 970387	970169	N/A	A	279	T	197	P	UTR_3_PRIME	111	T	489	P	UTR_3_PRIME	979	T	281	P	UTR_3_PRIME
			1.97	964396 - 970387	969981	N/A	A											370	T	383	P	UTR_3_PRIME
			1.97	964396 - 970387	970000	N/A	A											192	G	654	P	UTR_3_PRIME
			1.97	964396 - 970387	970126	N/A	G											838	A	219	P	UTR_3_PRIME
			1.97	964396 - 970387	969578	N/A	T	73	G	9	P	UTR_3_PRIME	74	G	27	P	UTR_3_PRIME
			1.97	964396 - 970387	969591	N/A	G	89	A	13	P	UTR_3_PRIME	74	A	25	P	UTR_3_PRIME
			1.97	964396 - 970387	969597	N/A	C	96	G	21	P	UTR_3_PRIME	72	G	32	P	UTR_3_PRIME
	APG8	AAEL007162	1.24	653876 - 672334	653896	N/A	C	26	T	7	P	UTR_3_PRIME	45	T	21	P	UTR_3_PRIME	91	T	23	P	UTR_3_PRIME
			1.24	653876 - 672334	653924	N/A	A	84	C	28	P	UTR_3_PRIME	144	C	76	P	UTR_3_PRIME	312	C	66	P	UTR_3_PRIME
			1.24	653876 - 672334	654083	N/A	T	1541	A	339	P	UTR_3_PRIME	1080	A	585	P	UTR_3_PRIME	2557	A	438	P	UTR_3_PRIME
			1.24	653876 - 672334	654244	N/A	A	1727	G	539	P	UTR_3_PRIME	930	G	1071	P	UTR_3_PRIME	3045	G	643	P	UTR_3_PRIME
			1.24	653876 - 672334	654505	N/A	G	2018	A	368	P	UTR_3_PRIME	1596	A	904	P	UTR_3_PRIME	3228	A	639	P	UTR_3_PRIME
			1.24	653876 - 672334	654622	N/A	T	1892	C	694	P	UTR_3_PRIME	1184	C	1478	P	UTR_3_PRIME	3612	C	762	P	UTR_3_PRIME
			1.24	653876 - 672334	653971	N/A	T											718	A	349	P	UTR_3_PRIME
			1.24	653876 - 672334	672325	N/A	C						1	T	2	P	UTR_5_PRIME	7	T	3	P	UTR_5_PRIME
			1.24	653876 - 672334	654594	N/A	C	2134	T	154	P	UTR_3_PRIME	2026	T	347	P	UTR_3_PRIME
			1.24	653876 - 672334	653933	N/A	T						194	G	45	P	UTR_3_PRIME
			1.24	653876 - 672334	654116	N/A	C						1991	T	395	P	UTR_3_PRIME
			1.24	653876 - 672334	654176	N/A	T						2109	C	295	P	UTR_3_PRIME
			1.24	653876 - 672334	654223	N/A	A						1377	G	197	P	UTR_3_PRIME
			1.24	653876 - 672334	654260	N/A	T						1297	C	776	P	UTR_3_PRIME
			1.24	653876 - 672334	654331	N/A	G						1932	A	186	P	UTR_3_PRIME
			1.24	653876 - 672334	654341	N/A	G						1938	A	161	P	UTR_3_PRIME
			1.24	653876 - 672334	654683	N/A	A						2627	G	178	P	UTR_3_PRIME
			1.24	653876 - 672334	654693	N/A	T						2801	C	277	P	UTR_3_PRIME
			1.24	653876 - 672334	672222	N/A	G						1954	A	183	P	UTR_5_PRIME
	APG4B	AAEL007228	1.244	1435159 - 1441253	1435333	N/A	T	24	A	87	P	UTR_3_PRIME	138	A	49	P	UTR_3_PRIME	271	A	136	P	UTR_3_PRIME
			1.244	1435159 - 1441253	1435362	N/A	T	143	A	19	P	UTR_3_PRIME	241	A	21	P	UTR_3_PRIME	339	A	96	P	UTR_3_PRIME
			1.244	1435159 - 1441253	1435405	N/A	A	29	G	100	P	UTR_3_PRIME	187	G	57	P	UTR_3_PRIME	332	G	49	P	UTR_3_PRIME
			1.244	1435159 - 1441253	1435415	N/A	C	N/C	T	N/C	P	UTR_3_PRIME	N/C	T	N/C	P	UTR_3_PRIME	N/C	T	N/C	P	UTR_3_PRIME
			1.244	1435159 - 1441253	1435527	N/A	A	N/C	G	N/C	P	UTR_3_PRIME	N/C	G	N/C	P	UTR_3_PRIME	N/C	G	N/C	P	UTR_3_PRIME
			1.244	1435159 - 1441253	1435635	N/A	T	266	C	48	P	UTR_3_PRIME	287	C	65	P	UTR_3_PRIME	263	C	241	P	UTR_3_PRIME
			1.244	1435159 - 1441253	1435166	N/A	A						5	G	4	P	UTR_3_PRIME	24	G	8	P	UTR_3_PRIME
			1.244	1435159 - 1441253	1435199	N/A	C						65	T	12	P	UTR_3_PRIME	67	T	39	P	UTR_3_PRIME
			1.244	1435159 - 1441253	1435605	N/A	C						277	T	69	P	UTR_3_PRIME	260	T	254	P	UTR_3_PRIME
			1.244	1435159 - 1441253	1435265	N/A	G	70	A	27	P	UTR_3_PRIME	105	A	29	P	UTR_3_PRIME
			1.244	1435159 - 1441253	1435314	N/A	A	122	G	14	P	UTR_3_PRIME	167	G	14	P	UTR_3_PRIME
			1.244	1435159 - 1441253	1435361	N/A	T	48	A	114	P	UTR_3_PRIME	144	A	121	P	UTR_3_PRIME
			1.244	1435159 - 1441253	1435466	N/A	T	154	G	64	P	UTR_3_PRIME	264	G	19	P	UTR_3_PRIME
			1.244	1435159 - 1441253	1435570	N/A	T	218	C	84	P	UTR_3_PRIME	248	C	69	P	UTR_3_PRIME
			1.244	1435159 - 1441253	1435200	N/A	G						68	A	7	P	UTR_3_PRIME
			1.244	1435159 - 1441253	1435273	N/A	A						144	T	14	P	UTR_3_PRIME
			1.244	1435159 - 1441253	1435480	N/A	A						265	T	54	P	UTR_3_PRIME
			1.244	1435159 - 1441253	1435525	N/A	T	238	C	45	P	UTR_3_PRIME
			1.244	1435159 - 1441253	1435601	N/A	G	269	A	47	P	UTR_3_PRIME
	APG9	AAEL009105	1.369	410101 - 433616	410332	N/A	C	0	T	341	F	UTR_3_PRIME	1	T	408	F	UTR_3_PRIME	255	T	111	P	UTR_3_PRIME
			1.369	410101 - 433616	410352	N/A	C	129	A	3	P	UTR_3_PRIME	236	A	1	P	UTR_3_PRIME	264	A	27	P	UTR_3_PRIME
			1.369	410101 - 433616	410352	N/A	C	129	T	169	P	UTR_3_PRIME	236	T	101	P	UTR_3_PRIME	264	T	0	P	UTR_3_PRIME
			1.369	410101 - 433616	410439	N/A	A	68	G	303	P	UTR_3_PRIME	120	G	208	P	UTR_3_PRIME	252	G	267	P	UTR_3_PRIME
			1.369	410101 - 433616	410495	N/A	G	52	T	253	P	UTR_3_PRIME	85	T	208	P	UTR_3_PRIME	260	T	360	P	UTR_3_PRIME
			1.369	410101 - 433616	410109	N/A	A	187	T	21	P	UTR_3_PRIME						190	T	190	P	UTR_3_PRIME
			1.369	410101 - 433616	410169	N/A	C	195	A	26	P	UTR_3_PRIME						259	A	287	P	UTR_3_PRIME
			1.369	410101 - 433616	410341	N/A	C											306	T	60	P	UTR_3_PRIME
			1.369	410101 - 433616	410137	N/A	C	154	T	46	P	UTR_3_PRIME	172	T	76	P	UTR_3_PRIME
			1.369	410101 - 433616	410182	N/A	G	139	A	71	P	UTR_3_PRIME	208	A	122	P	UTR_3_PRIME
			1.369	410101 - 433616	410211	N/A	G	N/C	A	N/C	P	UTR_3_PRIME	N/C	A	N/C	P	UTR_3_PRIME
			1.369	410101 - 433616	410472	N/A	C	272	T	37	P	UTR_3_PRIME	199	T	65	P	UTR_3_PRIME
			1.369	410101 - 433616	410483	N/A	G	269	A	34	P	UTR_3_PRIME	200	A	78	P	UTR_3_PRIME
			1.369	410101 - 433616	410537	N/A	T	215	A	32	P	UTR_3_PRIME	195	A	73	P	UTR_3_PRIME
			1.369	410101 - 433616	410246	N/A	G						445	A	79	P	UTR_3_PRIME
			1.369	410101 - 433616	410185	N/A	C	207	T	34	P	UTR_3_PRIME
			1.369	410101 - 433616	410193	N/A	G	205	A	35	P	UTR_3_PRIME
	APG7A	AAEL010641	1.492	196577 - 209255	196577	N/A	A											6	G	2	P	UTR_3_PRIME
			1.492	196577 - 209255	196583	N/A	T	15	C	2	P	UTR_3_PRIME	19	C	3	P	UTR_3_PRIME
	Autophagy-specific protein, putative	AAEL010791	1.508	197598 - 203437	203275	N/A	T	19	C	297	F	UTR_3_PRIME	176	C	167	P	UTR_3_PRIME
			1.508	197598 - 203437	203408	N/A	T						20	A	3	P	UTR_3_PRIME
			1.508	197598 - 203437	197651	N/A	G	38	A	342	P	UTR_5_PRIME	237	A	144	P	UTR_5_PRIME
			1.508	197598 - 203437	197683	N/A	T	49	C	490	P	UTR_5_PRIME	305	C	200	P	UTR_5_PRIME
	APG18A	AAEL013063	1.785	318294 - 395254	318307	N/A	C	495	T	49	P	UTR_5_PRIME	115	T	296	P	UTR_5_PRIME
CATHEPSIN B	cathepsin b [Source:VB External Description;Acc:AAEL007599]	AAEL007599	1.265	1279704 - 1280845	1280773	N/A	C						25	A	26	P	UTR_3_PRIME	26	A	29	P	UTR_3_PRIME
			1.265	1279704 - 1280845	1280818	N/A	C						33	A	3	P	UTR_3_PRIME	34	A	4	P	UTR_3_PRIME
			1.265	1279704 - 1280845	1279724	N/A	T	N/C	G	N/C	P	UTR_5_PRIME	N/C	G	N/C	P	UTR_5_PRIME	N/C	G	N/C	P	UTR_5_PRIME
			1.1783	19566 - 20795	19568	N/A	G	N/C	T	N/C	F	UTR_3_PRIME	N/C	T	N/C	P	UTR_3_PRIME	N/C	T	N/C	P	UTR_3_PRIME
			1.1783	19566 - 20795	19584	N/A	A	0	T	79	F	UTR_3_PRIME	9	T	53	P	UTR_3_PRIME
			1.1783	19566 - 20795	19587	N/A	A	87	T	19	P	UTR_3_PRIME	70	T	7	P	UTR_3_PRIME
			1.1783	19566 - 20795	19599	N/A	T						412	C	104	P	UTR_3_PRIME
CLIP	CLIPB13A	AAEL003243	1.82	2646291 - 2656305	2656212	N/A	A	0	G	228	F	UTR_3_PRIME	0	G	392	F	UTR_3_PRIME	7	G	659	F	UTR_3_PRIME
			1.82	2646291 - 2656305	2656302	N/A	C	12	A	3	P	UTR_3_PRIME	17	A	4	P	UTR_3_PRIME	20	A	14	P	UTR_3_PRIME
			1.82	2646291 - 2656305	2656261	N/A	G	42	A	45	P	UTR_3_PRIME	71	A	92	P	UTR_3_PRIME
	clip-domain serine protease, putative	AAEL006576	1.211	701889 - 703171	701927	N/A	A	53	C	11	P	UTR_3_PRIME	17	C	4	P	UTR_3_PRIME	81	C	15	P	UTR_3_PRIME
			1.211	701889 - 703171	701927	N/A	A	53	T	16	P	UTR_3_PRIME	17	T	9	P	UTR_3_PRIME	81	T	14	P	UTR_3_PRIME
			1.211	701889 - 703171	703102	N/A	G						313	A	56	P	UTR_5_PRIME
			1.211	701889 - 703171	701889	N/A	A	0	C	6	F	UTR_3_PRIME
FREP	FREP33	AAEL006702	1.217	303347 - 304455	304182	N/A	T	23	C	128	P	UTR_3_PRIME	172	C	173	P	UTR_3_PRIME	791	C	68	P	UTR_3_PRIME
			1.217	303347 - 304455	304414	N/A	T	9	C	40	P	UTR_3_PRIME	20	C	69	P	UTR_3_PRIME	176	C	28	P	UTR_3_PRIME
			1.217	303347 - 304455	304311	N/A	G						65	T	30	P	UTR_3_PRIME	207	T	113	P	UTR_3_PRIME
	FREP18	AAEL006704	1.217	211371 - 212726	212708	N/A	C	99	T	61	P	UTR_3_PRIME	109	T	62	P	UTR_3_PRIME	490	T	34	P	UTR_3_PRIME
			1.217	211371 - 212726	212721	N/A	T	N/C	A	N/C	P	UTR_3_PRIME	N/C	A	N/C	P	UTR_3_PRIME	N/C	A	N/C	P	UTR_3_PRIME
			1.217	211371 - 212726	212658	N/A	C						1754	T	829	P	UTR_3_PRIME	2969	T	2854	P	UTR_3_PRIME
			1.217	211371 - 212726	212686	N/A	A	339	T	100	P	UTR_3_PRIME
	FREP14	AAEL007942	1.29	516465 - 517461	516494	N/A	C											9	T	3	P	UTR_3_PRIME
			1.29	516465 - 517461	516500	N/A	T											28	C	5	P	UTR_3_PRIME
			1.29	516465 - 517461	516550	N/A	T	134	C	10	P	UTR_3_PRIME	60	C	52	P	UTR_3_PRIME
			1.29	516465 - 517461	516528	N/A	T						11	G	6	P	UTR_3_PRIME
			1.29	516465 - 517461	516582	N/A	T						110	A	82	P	UTR_3_PRIME
			1.29	516465 - 517461	517461	N/A	T						6	G	2	P	UTR_5_PRIME
GEN	viral IAP-associated factor, putative	AAEL007713	1.276	980221 - 981573	981504	N/A	A	N/C	T	N/C	P	UTR_3_PRIME	N/C	T	N/C	P	UTR_3_PRIME	N/C	T	N/C	P	UTR_3_PRIME
			1.276	980221 - 981573	981424	N/A	G						10	T	7	P	UTR_3_PRIME
			1.276	980221 - 981573	980344	N/A	C	438	T	77	P	UTR_5_PRIME	227	T	45	P	UTR_5_PRIME
Toll	CASPAR1	AAEL014738	1.1242	103810 - 121922	121570	N/A	T	32	G	25	P	UTR_3_PRIME	69	G	18	P	UTR_3_PRIME	53	G	52	P	UTR_3_PRIME
			1.1242	103810 - 121922	121727	N/A	A	N/C	C	N/C	P	UTR_3_PRIME	N/C	C	N/C	P	UTR_3_PRIME	N/C	C	N/C	P	UTR_3_PRIME
			1.1242	103810 - 121922	121429	N/A	A						796	G	206	P	UTR_3_PRIME
			1.1242	103810 - 121922	121595	N/A	G						75	A	12	P	UTR_3_PRIME
			1.1242	103810 - 121922	121630	N/A	G						70	A	24	P	UTR_3_PRIME
			1.1242	103810 - 121922	121840	N/A	T						533	A	36	P	UTR_3_PRIME
ML	novel gene, niemann-pick C1	AAEL003325	1.84	1597245 - 1607399	1607363	N/A	C	9	G	10	P	UTR_3_PRIME	32	G	6	P	UTR_3_PRIME	23	G	13	P	UTR_3_PRIME
	ML1	AAEL004120	1.107	349218 - 350378	350369	N/A	A						8	G	2	P	UTR_3_PRIME	15	G	0	P	UTR_3_PRIME
			1.107	349218 - 350378	350369	N/A	A						8	T	0	P	UTR_3_PRIME	15	T	2	P	UTR_3_PRIME
			1.107	349218 - 350378	350300	N/A	A	85	G	9	P	UTR_3_PRIME
	ML13	AAEL006854	1.224	1093179 - 1107858	1093194	N/A	A	16	C	2	P	UTR_3_PRIME	16	C	2	P	UTR_3_PRIME	26	C	2	P	UTR_3_PRIME
			1.224	1093179 - 1107858	1093194	N/A	A	16	G	0	P	UTR_3_PRIME	16	G	1	P	UTR_3_PRIME	26	G	9	P	UTR_3_PRIME
			1.224	1093179 - 1107858	1093282	N/A	T	423	G	64	P	UTR_3_PRIME	7	G	286	F	UTR_3_PRIME	556	G	257	P	UTR_3_PRIME
			1.224	1093179 - 1107858	1093293	N/A	G	490	T	40	P	UTR_3_PRIME	79	T	256	P	UTR_3_PRIME	825	T	71	P	UTR_3_PRIME
			1.224	1093179 - 1107858	1093337	N/A	A	0	G	557	F	UTR_3_PRIME	0	G	340	F	UTR_3_PRIME	645	G	163	P	UTR_3_PRIME
			1.224	1093179 - 1107858	1093365	N/A	C	N/C	T	N/C	P	UTR_3_PRIME	N/C	T	N/C	P	UTR_3_PRIME	N/C	T	N/C	P	UTR_3_PRIME
			1.224	1093179 - 1107858	1093411	N/A	A	N/C	G	N/C	P	UTR_3_PRIME	N/C	G	N/C	P	UTR_3_PRIME	N/C	G	N/C	P	UTR_3_PRIME
			1.224	1093179 - 1107858	1093429	N/A	A	677	C	83	P	UTR_3_PRIME	269	C	495	P	UTR_3_PRIME	1234	C	118	P	UTR_3_PRIME
			1.224	1093179 - 1107858	1093554	N/A	A	525	C	148	P	UTR_3_PRIME	17	C	485	F	UTR_3_PRIME	750	C	299	P	UTR_3_PRIME
			1.224	1093179 - 1107858	1093379	N/A	G	618	A	102	P	UTR_3_PRIME						789	A	276	P	UTR_3_PRIME
			1.224	1093179 - 1107858	1093297	N/A	G											663	A	150	P	UTR_3_PRIME
			1.224	1093179 - 1107858	1093302	N/A	A						264	G	54	P	UTR_3_PRIME
			1.224	1093179 - 1107858	1093591	N/A	C						16	T	271	F	UTR_3_PRIME
			1.224	1093179 - 1107858	1093235	N/A	T	232	A	21	P	UTR_3_PRIME
	ML21	AAEL009760	1.426	745422 - 763973	763952	N/A	A	N/C	G	N/C	F	UTR_3_PRIME	N/C	G	N/C	F	UTR_3_PRIME	N/C	G	N/C	P	UTR_3_PRIME
			1.426	745422 - 763973	763955	N/A	C	14	A	2	P	UTR_3_PRIME	32	A	3	P	UTR_3_PRIME	32	A	8	P	UTR_3_PRIME
			1.426	745422 - 763973	763939	N/A	A	56	T	32	P	UTR_3_PRIME						114	T	37	P	UTR_3_PRIME
			1.426	745422 - 763973	745544	N/A	A	N/C	C	N/C	P	UTR_5_PRIME	N/C	C	N/C	P	UTR_5_PRIME	N/C	C	N/C	P	UTR_5_PRIME
			1.426	745422 - 763973	745566	N/A	C	70	A	1582	F	UTR_5_PRIME	694	A	907	P	UTR_5_PRIME	3848	A	2192	P	UTR_5_PRIME
			1.426	745422 - 763973	745452	N/A	G											1480	C	649	P	UTR_5_PRIME
			1.426	745422 - 763973	763942	N/A	C	74	G	15	P	UTR_3_PRIME	58	G	52	P	UTR_3_PRIME
			1.426	745422 - 763973	763965	N/A	A	0	G	8	F	UTR_3_PRIME	0	G	6	F	UTR_3_PRIME
			1.426	745422 - 763973	745587	N/A	A						1428	G	690	P	UTR_5_PRIME
			1.426	745422 - 763973	745511	N/A	G	1753	A	173	P	UTR_5_PRIME
			1.426	745422 - 763973	745514	N/A	G	1435	A	524	P	UTR_5_PRIME
			1.426	745422 - 763973	745526	N/A	T	1857	G	144	P	UTR_5_PRIME
	ML2	AAEL012064	1.65	263446 - 295502	263475	N/A	T	58	C	10	P	UTR_3_PRIME	53	C	5	P	UTR_3_PRIME	160	C	13	P	UTR_3_PRIME
			1.65	263446 - 295502	295223	N/A	G	31	T	4	P	UTR_5_PRIME	220	T	36	P	UTR_5_PRIME
			1.65	263446 - 295502	295372	N/A	T	N/C	C	N/C	P	UTR_5_PRIME	N/C	C	N/C	P	UTR_5_PRIME
			1.65	263446 - 295502	295212	N/A	A						171	T	160	P	UTR_5_PRIME
			1.65	263446 - 295502	295254	N/A	T						82	C	97	P	UTR_5_PRIME
			1.65	263446 - 295502	295338	N/A	T						45	A	89	P	UTR_5_PRIME
			1.65	263446 - 295502	295433	N/A	C						49	T	14	P	UTR_5_PRIME
			1.65	263446 - 295502	295443	N/A	T						43	C	5	P	UTR_5_PRIME
			1.65	263446 - 295502	295455	N/A	G						37	A	7	P	UTR_5_PRIME
			1.65	263446 - 295502	263472	N/A	T	33	C	17	P	UTR_3_PRIME
			1.65	263446 - 295502	263532	N/A	C	363	T	394	P	UTR_3_PRIME
			1.65	263446 - 295502	295268	N/A	C	29	T	9	P	UTR_5_PRIME
			1.65	263446 - 295502	295284	N/A	T	65	C	20	P	UTR_5_PRIME
			1.65	263446 - 295502	295432	N/A	G	319	A	309	P	UTR_5_PRIME
			1.65	263446 - 295502	295460	N/A	G	453	A	36	P	UTR_5_PRIME
	ML6	AAEL015136	1.1514	6697 - 7372	7369	N/A	C	45	A	7	P	UTR_3_PRIME	29	A	3	P	UTR_3_PRIME	114	A	20	P	UTR_3_PRIME
			1.1514	6697 - 7372	7234	N/A	G	513	A	103	P	UTR_3_PRIME						1112	A	85	P	UTR_3_PRIME
			1.1514	6697 - 7372	6713	N/A	T	2263	C	501	P	UTR_5_PRIME	164	C	415	P	UTR_5_PRIME	3292	C	615	P	UTR_5_PRIME
PER	HPX3	AAEL005416	1.155	391624 - 400419	400255	N/A	C	639	T	686	P	UTR_3_PRIME	355	T	207	P	UTR_3_PRIME	1022	T	1059	P	UTR_3_PRIME
			1.155	391624 - 400419	400106	N/A	C						638	G	65	P	UTR_3_PRIME
			1.155	391624 - 400419	400297	N/A	A						323	T	309	P	UTR_3_PRIME
			1.155	391624 - 400419	400261	N/A	T	1027	G	360	P	UTR_3_PRIME
	TEP3	AAEL008607	1.334	522353 - 589881	522437	N/A	T	334	C	24	P	UTR_3_PRIME
PGRPL	peptidoglycan recognition protein-1, putative	AAEL014989	1.1383	35006 - 36354	35064	N/A	C	114	T	35	P	UTR_3_PRIME	4	T	104	F	UTR_3_PRIME	116	T	107	P	UTR_3_PRIME
			1.1383	35006 - 36354	35159	N/A	T	0	A	398	F	UTR_3_PRIME	1	A	483	F	UTR_3_PRIME	56	A	944	F	UTR_3_PRIME
			1.1383	35006 - 36354	35039	N/A	A	6	T	20	P	UTR_3_PRIME						16	T	23	P	UTR_3_PRIME
			1.1383	35006 - 36354	35180	N/A	A	155	T	186	P	UTR_3_PRIME						740	T	179	P	UTR_3_PRIME
			1.1383	35006 - 36354	35275	N/A	G	229	C	76	P	UTR_3_PRIME						1060	C	90	P	UTR_3_PRIME
			1.1383	35006 - 36354	35268	N/A	A	227	G	49	P	UTR_3_PRIME
SERPINE	serine protease inhibitor (serpin-2), putative	AAEL014980	1.1378	18 - 5781	5648	N/A	C	468	T	657	P	UTR_5_PRIME	417	T	240	P	UTR_5_PRIME	1061	T	1083	P	UTR_5_PRIME
			1.1378	18 - 5781	5687	N/A	C	192	G	787	P	UTR_5_PRIME	199	G	302	P	UTR_5_PRIME	627	G	1539	P	UTR_5_PRIME
			1.1378	18 - 5781	5677	N/A	A						633	G	47	P	UTR_5_PRIME
SRNA	TSN	AAEL000293	1.5	4654483 - 4692349	4691752	N/A	G	2856	A	1567	P	UTR_3_PRIME	1073	A	4260	P	UTR_3_PRIME	5257	A	1970	P	UTR_3_PRIME
			1.5	4654483 - 4692349	4692042	N/A	T	2585	C	196	P	UTR_3_PRIME	982	C	735	P	UTR_3_PRIME	1944	C	218	P	UTR_3_PRIME
			1.5	4654483 - 4692349	4692105	N/A	A	1418	G	2878	P	UTR_3_PRIME	2	G	4873	F	UTR_3_PRIME	3632	G	3174	P	UTR_3_PRIME
			1.5	4654483 - 4692349	4692349	N/A	G	113	A	25	P	UTR_3_PRIME	161	A	41	P	UTR_3_PRIME	327	A	61	P	UTR_3_PRIME
			1.5	4654483 - 4692349	4691884	N/A	G						6052	T	1170	P	UTR_3_PRIME	8586	T	2417	P	UTR_3_PRIME
			1.5	4654483 - 4692349	4654623	N/A	G											2090	A	153	P	UTR_5_PRIME
			1.5	4654483 - 4692349	4691891	N/A	T	4828	A	981	P	UTR_3_PRIME	7101	A	521	P	UTR_3_PRIME
			1.5	4654483 - 4692349	4691932	N/A	C	4414	T	885	P	UTR_3_PRIME	6484	T	519	P	UTR_3_PRIME
			1.5	4654483 - 4692349	4691818	N/A	G						5495	T	998	P	UTR_3_PRIME
			1.5	4654483 - 4692349	4691913	N/A	G	5147	A	644	P	UTR_3_PRIME
			1.5	4654483 - 4692349	4654659	N/A	G	1507	A	1482	P	UTR_5_PRIME
			1.5	4654483 - 4692349	4654695	N/A	T	1823	A	1279	P	UTR_5_PRIME
	RM62A	AAEL001317	1.29	1466946 - 1477313	1477144	N/A	G	324	A	60	P	UTR_3_PRIME	415	A	108	P	UTR_3_PRIME
			1.29	1466946 - 1477313	1477226	N/A	A	163	G	25	P	UTR_3_PRIME	223	G	56	P	UTR_3_PRIME
	RM62B	AAEL001769	1.42	1094648 - 1105211	1094673	N/A	C	N/C	T	N/C	P	UTR_3_PRIME	N/C	T	N/C	P	UTR_3_PRIME	N/C	T	N/C	P	UTR_3_PRIME
			1.42	1094648 - 1105211	1094648	N/A	G											11	T	3	P	UTR_3_PRIME
			1.42	1094648 - 1105211	1094685	N/A	A	60	T	7	P	UTR_3_PRIME	70	T	10	P	UTR_3_PRIME
			1.42	1094648 - 1105211	1094833	N/A	T	285	A	744	P	UTR_3_PRIME	567	A	426	P	UTR_3_PRIME
			1.42	1094648 - 1105211	1094898	N/A	T	245	A	603	P	UTR_3_PRIME	520	A	351	P	UTR_3_PRIME
			1.42	1094648 - 1105211	1105171	N/A	C						197	T	28	P	UTR_5_PRIME
			1.42	1094648 - 1105211	1094665	N/A	A	25	T	7	P	UTR_3_PRIME
			1.42	1094648 - 1105211	1105129	N/A	C	16	T	11	P	UTR_5_PRIME
	RM62C	AAEL002083	1.48	2022309 - 2033142	2032874	N/A	T	1717	A	691	P	UTR_3_PRIME	1457	A	1559	P	UTR_3_PRIME	711	A	2658	P	UTR_3_PRIME
			1.48	2022309 - 2033142	2032917	N/A	G	1768	A	744	P	UTR_3_PRIME	1476	A	1451	P	UTR_3_PRIME	778	A	3016	P	UTR_3_PRIME
			1.48	2022309 - 2033142	2032403	N/A	G						4239	A	2268	P	UTR_3_PRIME	6382	A	3363	P	UTR_3_PRIME
			1.48	2022309 - 2033142	2032463	N/A	C						4657	T	2595	P	UTR_3_PRIME	6928	T	3410	P	UTR_3_PRIME
			1.48	2022309 - 2033142	2032513	N/A	G											7121	A	3287	P	UTR_3_PRIME
			1.48	2022309 - 2033142	2032885	N/A	C											2479	T	685	P	UTR_3_PRIME
			1.48	2022309 - 2033142	2033128	N/A	A											208	G	19	P	UTR_3_PRIME
			1.48	2022309 - 2033142	2032644	N/A	T	4559	A	847	P	UTR_3_PRIME	4888	A	1004	P	UTR_3_PRIME
			1.48	2022309 - 2033142	2032718	N/A	G	1853	T	2635	P	UTR_3_PRIME	2900	T	2296	P	UTR_3_PRIME
			1.48	2022309 - 2033142	2032822	N/A	A	2170	C	519	P	UTR_3_PRIME	2670	C	473	P	UTR_3_PRIME
			1.48	2022309 - 2033142	2032978	N/A	C						2105	T	617	P	UTR_3_PRIME
	RM62E	AAEL004978	1.137	1066190 - 1092927	1066360	N/A	T	4317	A	1179	P	UTR_3_PRIME
			1.137	1066190 - 1092927	1066391	N/A	T	3561	C	970	P	UTR_3_PRIME
			1.137	1066190 - 1092927	1092874	N/A	T	3167	C	765	P	UTR_5_PRIME
	DCR2	AAEL006794	1.221	206925 - 249357	248721	N/A	C	246	T	162	P	UTR_3_PRIME	61	T	498	P	UTR_3_PRIME	383	T	371	P	UTR_3_PRIME
			1.221	206925 - 249357	248850	N/A	T	266	A	187	P	UTR_3_PRIME	52	A	420	P	UTR_3_PRIME	354	A	292	P	UTR_3_PRIME
			1.221	206925 - 249357	249015	N/A	T	224	A	166	P	UTR_3_PRIME	45	A	385	P	UTR_3_PRIME	412	A	154	P	UTR_3_PRIME
			1.221	206925 - 249357	249210	N/A	T	148	A	128	P	UTR_3_PRIME	42	A	248	P	UTR_3_PRIME	298	A	140	P	UTR_3_PRIME
			1.221	206925 - 249357	249282	N/A	T	78	C	33	P	UTR_3_PRIME	24	C	104	P	UTR_3_PRIME	159	C	108	P	UTR_3_PRIME
			1.221	206925 - 249357	249301	N/A	C	67	T	28	P	UTR_3_PRIME	17	T	89	P	UTR_3_PRIME	130	T	87	P	UTR_3_PRIME
			1.221	206925 - 249357	248691	N/A	A						394	G	189	P	UTR_3_PRIME	424	G	405	P	UTR_3_PRIME
			1.221	206925 - 249357	248912	N/A	T						314	A	104	P	UTR_3_PRIME	302	A	213	P	UTR_3_PRIME
			1.221	206925 - 249357	249080	N/A	T						413	C	99	P	UTR_3_PRIME	514	C	166	P	UTR_3_PRIME
			1.221	206925 - 249357	249092	N/A	C						308	T	41	P	UTR_3_PRIME	458	T	95	P	UTR_3_PRIME
			1.221	206925 - 249357	249142	N/A	C						348	T	29	P	UTR_3_PRIME	509	T	49	P	UTR_3_PRIME
			1.221	206925 - 249357	249149	N/A	A						347	T	36	P	UTR_3_PRIME	514	T	58	P	UTR_3_PRIME
			1.221	206925 - 249357	206964	N/A	G						15	A	2	P	UTR_5_PRIME	35	A	4	P	UTR_5_PRIME
			1.221	206925 - 249357	208063	N/A	T						90	C	44	P	UTR_5_PRIME	160	C	100	P	UTR_5_PRIME
			1.221	206925 - 249357	248664	N/A	T	289	A	163	P	UTR_3_PRIME	249	A	335	P	UTR_3_PRIME
			1.221	206925 - 249357	206946	N/A	C	33	G	8	P	UTR_5_PRIME	6	G	4	P	UTR_5_PRIME
	AGO3	AAEL007823	1.284	1137093 - 1161534	1137294	N/A	C	346	A	43	P	UTR_3_PRIME	562	A	57	P	UTR_3_PRIME
			1.284	1137093 - 1161534	1137294	N/A	C	346	T	96	P	UTR_3_PRIME	562	T	0	P	UTR_3_PRIME
			1.284	1137093 - 1161534	1137310	N/A	A	414	T	119	P	UTR_3_PRIME
			1.284	1137093 - 1161534	1137376	N/A	C	583	A	39	P	UTR_3_PRIME
			1.284	1137093 - 1161534	1137385	N/A	T	494	G	103	P	UTR_3_PRIME
			1.284	1137093 - 1161534	1137450	N/A	C	360	T	167	P	UTR_3_PRIME
			1.284	1137093 - 1161534	1137477	N/A	C	372	T	195	P	UTR_3_PRIME
			1.284	1137093 - 1161534	1137533	N/A	C	547	T	48	P	UTR_3_PRIME
			1.284	1137093 - 1161534	1137654	N/A	A	863	T	76	P	UTR_3_PRIME
			1.284	1137093 - 1161534	1137712	N/A	C	614	A	208	P	UTR_3_PRIME
			1.284	1137093 - 1161534	1161447	N/A	T	580	G	107	P	UTR_5_PRIME
	VIG	AAEL008073	1.299	418568 - 420480	418735	N/A	A	80	G	11	P	UTR_3_PRIME	0	G	41	F	UTR_3_PRIME	72	G	49	P	UTR_3_PRIME
			1.299	418568 - 420480	418571	N/A	C	3	T	2	P	UTR_3_PRIME
	PIWI1	AAEL008076	1.3	268758 - 277171	277166	N/A	A	33	T	14	P	UTR_3_PRIME	26	T	87	P	UTR_3_PRIME	85	T	38	P	UTR_3_PRIME
			1.3	268758 - 277171	276917	N/A	T	858	C	204	P	UTR_3_PRIME	439	C	298	P	UTR_3_PRIME
			1.3	268758 - 277171	277047	N/A	T	453	C	131	P	UTR_3_PRIME	266	C	217	P	UTR_3_PRIME
	LOQS	AAEL008687	1.342	1247990 - 1273050	1248151	N/A	T	112	A	198	P	UTR_3_PRIME	211	A	112	P	UTR_3_PRIME	25	A	509	F	UTR_3_PRIME
			1.342	1247990 - 1273050	1248767	N/A	T	159	C	283	P	UTR_3_PRIME	356	C	136	P	UTR_3_PRIME	47	C	681	P	UTR_3_PRIME
			1.342	1247990 - 1273050	1249179	N/A	A	450	C	331	P	UTR_3_PRIME	278	C	574	P	UTR_3_PRIME	1068	C	77	P	UTR_3_PRIME
			1.342	1247990 - 1273050	1249704	N/A	C	207	T	305	P	UTR_3_PRIME	449	T	230	P	UTR_3_PRIME	80	T	610	P	UTR_3_PRIME
			1.342	1247990 - 1273050	1249799	N/A	T	272	C	64	P	UTR_3_PRIME	541	C	50	P	UTR_3_PRIME	77	C	283	P	UTR_3_PRIME
			1.342	1247990 - 1273050	1249824	N/A	T	N/C	C	N/C	P	UTR_3_PRIME	N/C	C	N/C	P	UTR_3_PRIME	N/C	C	N/C	P	UTR_3_PRIME
			1.342	1247990 - 1273050	1248203	N/A	T	278	A	124	P	UTR_3_PRIME						29	A	693	F	UTR_3_PRIME
			1.342	1247990 - 1273050	1248593	N/A	T	128	G	89	P	UTR_3_PRIME						329	G	182	P	UTR_3_PRIME
			1.342	1247990 - 1273050	1249759	N/A	C	283	G	30	P	UTR_3_PRIME						89	G	28	P	UTR_3_PRIME
			1.342	1247990 - 1273050	1249764	N/A	A											91	T	8	P	UTR_3_PRIME
			1.342	1247990 - 1273050	1249780	N/A	A											75	G	13	P	UTR_3_PRIME
			1.342	1247990 - 1273050	1248399	N/A	G	480	A	179	P	UTR_3_PRIME	229	A	401	P	UTR_3_PRIME
			1.342	1247990 - 1273050	1249471	N/A	T	163	C	100	P	UTR_3_PRIME	306	C	55	P	UTR_3_PRIME
			1.342	1247990 - 1273050	1248144	N/A	T						265	A	31	P	UTR_3_PRIME
			1.342	1247990 - 1273050	1248452	N/A	A						472	G	55	P	UTR_3_PRIME
			1.342	1247990 - 1273050	1248660	N/A	G						274	A	65	P	UTR_3_PRIME
			1.342	1247990 - 1273050	1273015	N/A	G						614	A	162	P	UTR_5_PRIME
			1.342	1247990 - 1273050	1248001	N/A	C	46	T	11	P	UTR_3_PRIME
			1.342	1247990 - 1273050	1248554	N/A	A	222	G	66	P	UTR_3_PRIME
			1.342	1247990 - 1273050	1248582	N/A	T	190	A	29	P	UTR_3_PRIME
			1.342	1247990 - 1273050	1248953	N/A	A	470	T	180	P	UTR_3_PRIME
			1.342	1247990 - 1273050	1249199	N/A	C	540	T	195	P	UTR_3_PRIME
			1.342	1247990 - 1273050	1249403	N/A	T	141	A	62	P	UTR_3_PRIME
			1.342	1247990 - 1273050	1249512	N/A	A	246	C	131	P	UTR_3_PRIME
			1.342	1247990 - 1273050	1249619	N/A	A	485	G	320	P	UTR_3_PRIME
			1.342	1247990 - 1273050	1249726	N/A	T	357	C	83	P	UTR_3_PRIME
			1.342	1247990 - 1273050	1249814	N/A	C	388	T	46	P	UTR_3_PRIME
	RM62F	AAEL008738	1.345	873129 - 883131	873133	N/A	T	31	C	8	P	UTR_3_PRIME	53	C	18	P	UTR_3_PRIME	54	C	28	P	UTR_3_PRIME
			1.345	873129 - 883131	873588	N/A	T	355	C	1462	P	UTR_3_PRIME	1643	C	853	P	UTR_3_PRIME	2846	C	428	P	UTR_3_PRIME
			1.345	873129 - 883131	873607	N/A	C	392	T	1287	P	UTR_3_PRIME	1843	T	391	P	UTR_3_PRIME	2469	T	477	P	UTR_3_PRIME
			1.345	873129 - 883131	873799	N/A	T	186	C	1148	P	UTR_3_PRIME	925	C	1030	P	UTR_3_PRIME	2318	C	433	P	UTR_3_PRIME
			1.345	873129 - 883131	874063	N/A	T	1325	C	525	P	UTR_3_PRIME	1712	C	680	P	UTR_3_PRIME	3054	C	444	P	UTR_3_PRIME
			1.345	873129 - 883131	874612	N/A	T	302	C	1683	P	UTR_3_PRIME	1162	C	786	P	UTR_3_PRIME	2162	C	497	P	UTR_3_PRIME
			1.345	873129 - 883131	874892	N/A	G	1109	C	417	P	UTR_3_PRIME	1412	C	245	P	UTR_3_PRIME	1951	C	312	P	UTR_3_PRIME
			1.345	873129 - 883131	874964	N/A	T	50	A	1453	F	UTR_3_PRIME	718	A	858	P	UTR_3_PRIME	145	A	1942	P	UTR_3_PRIME
			1.345	873129 - 883131	875383	N/A	T	1572	C	234	P	UTR_3_PRIME	1430	C	229	P	UTR_3_PRIME	2070	C	423	P	UTR_3_PRIME
			1.345	873129 - 883131	876273	N/A	T	1110	G	380	P	UTR_3_PRIME	1048	G	215	P	UTR_3_PRIME	1604	G	337	P	UTR_3_PRIME
			1.345	873129 - 883131	876520	N/A	T	109	C	1171	P	UTR_3_PRIME	824	C	441	P	UTR_3_PRIME	1390	C	329	P	UTR_3_PRIME
			1.345	873129 - 883131	876604	N/A	C	849	T	375	P	UTR_3_PRIME	959	T	211	P	UTR_3_PRIME	1216	T	277	P	UTR_3_PRIME
			1.345	873129 - 883131	876724	N/A	G	1128	A	292	P	UTR_3_PRIME	627	A	635	P	UTR_3_PRIME	1749	A	183	P	UTR_3_PRIME
			1.345	873129 - 883131	876840	N/A	C	762	A	197	P	UTR_3_PRIME	557	A	380	P	UTR_3_PRIME	1719	A	244	P	UTR_3_PRIME
			1.345	873129 - 883131	876938	N/A	T	1071	G	159	P	UTR_3_PRIME	976	G	173	P	UTR_3_PRIME	1465	G	272	P	UTR_3_PRIME
			1.345	873129 - 883131	876952	N/A	C	238	T	1071	P	UTR_3_PRIME	619	T	591	P	UTR_3_PRIME	1595	T	290	P	UTR_3_PRIME
			1.345	873129 - 883131	877298	N/A	A	709	G	213	P	UTR_3_PRIME	754	G	94	P	UTR_3_PRIME	909	G	178	P	UTR_3_PRIME
			1.345	873129 - 883131	877305	N/A	G	587	A	100	P	UTR_3_PRIME	420	A	1	P	UTR_3_PRIME	802	A	169	P	UTR_3_PRIME
			1.345	873129 - 883131	877547	N/A	C	280	T	1086	P	UTR_3_PRIME	622	T	363	P	UTR_3_PRIME	1618	T	323	P	UTR_3_PRIME
			1.345	873129 - 883131	877661	N/A	T	145	C	468	P	UTR_3_PRIME	338	C	176	P	UTR_3_PRIME	817	C	206	P	UTR_3_PRIME
			1.345	873129 - 883131	877899	N/A	G	N/C	A	N/C	P	UTR_3_PRIME	N/C	A	N/C	P	UTR_3_PRIME	N/C	A	N/C	P	UTR_3_PRIME
			1.345	873129 - 883131	878053	N/A	A	1229	G	789	P	UTR_3_PRIME	1282	G	1301	P	UTR_3_PRIME	3740	G	557	P	UTR_3_PRIME
			1.345	873129 - 883131	874115	N/A	G						1603	T	1183	P	UTR_3_PRIME	3635	T	259	P	UTR_3_PRIME
			1.345	873129 - 883131	874910	N/A	A	1522	G	144	P	UTR_3_PRIME						2042	G	298	P	UTR_3_PRIME
			1.345	873129 - 883131	875654	N/A	T											1475	A	528	P	UTR_3_PRIME
			1.345	873129 - 883131	876673	N/A	T											1205	C	971	P	UTR_3_PRIME
			1.345	873129 - 883131	873206	N/A	C	753	T	129	P	UTR_3_PRIME	739	T	422	P	UTR_3_PRIME
			1.345	873129 - 883131	873779	N/A	G	737	A	825	P	UTR_3_PRIME	1470	A	715	P	UTR_3_PRIME
			1.345	873129 - 883131	875747	N/A	A	N/C	T	N/C	P	UTR_3_PRIME	N/C	T	N/C	P	UTR_3_PRIME
			1.345	873129 - 883131	876435	N/A	C	1163	G	193	P	UTR_3_PRIME	1068	G	219	P	UTR_3_PRIME
			1.345	873129 - 883131	877025	N/A	C	811	A	84	P	UTR_3_PRIME	748	A	66	P	UTR_3_PRIME
			1.345	873129 - 883131	877126	N/A	A	697	T	582	P	UTR_3_PRIME	989	T	232	P	UTR_3_PRIME
			1.345	873129 - 883131	877173	N/A	A	1006	T	170	P	UTR_3_PRIME	1124	T	81	P	UTR_3_PRIME
			1.345	873129 - 883131	877186	N/A	T	302	C	871	P	UTR_3_PRIME	871	C	300	P	UTR_3_PRIME
			1.345	873129 - 883131	877590	N/A	C	665	A	467	P	UTR_3_PRIME	812	A	65	P	UTR_3_PRIME
			1.345	873129 - 883131	873496	N/A	G						2339	A	410	P	UTR_3_PRIME
			1.345	873129 - 883131	874817	N/A	T						1681	C	419	P	UTR_3_PRIME
			1.345	873129 - 883131	875061	N/A	T						1251	G	152	P	UTR_3_PRIME
			1.345	873129 - 883131	875088	N/A	A						1208	T	124	P	UTR_3_PRIME
			1.345	873129 - 883131	875108	N/A	C						1058	T	87	P	UTR_3_PRIME
			1.345	873129 - 883131	876093	N/A	A						1182	G	219	P	UTR_3_PRIME
			1.345	873129 - 883131	876303	N/A	T						968	A	210	P	UTR_3_PRIME
			1.345	873129 - 883131	876358	N/A	T						1133	C	266	P	UTR_3_PRIME
			1.345	873129 - 883131	876442	N/A	C						1086	A	261	P	UTR_3_PRIME
			1.345	873129 - 883131	876508	N/A	A						1097	G	169	P	UTR_3_PRIME
			1.345	873129 - 883131	876545	N/A	A						888	T	233	P	UTR_3_PRIME
			1.345	873129 - 883131	877006	N/A	T						1171	C	263	P	UTR_3_PRIME
			1.345	873129 - 883131	877069	N/A	A						904	C	126	P	UTR_3_PRIME
			1.345	873129 - 883131	877095	N/A	C						1106	T	161	P	UTR_3_PRIME
			1.345	873129 - 883131	877197	N/A	C						890	T	174	P	UTR_3_PRIME
			1.345	873129 - 883131	877268	N/A	G						681	T	176	P	UTR_3_PRIME
			1.345	873129 - 883131	877686	N/A	C						658	T	58	P	UTR_3_PRIME
			1.345	873129 - 883131	873138	N/A	A	69	G	8	P	UTR_3_PRIME
			1.345	873129 - 883131	873193	N/A	C	309	A	291	P	UTR_3_PRIME
			1.345	873129 - 883131	873280	N/A	G	556	A	535	P	UTR_3_PRIME
			1.345	873129 - 883131	874007	N/A	C	670	T	59	P	UTR_3_PRIME
			1.345	873129 - 883131	875952	N/A	T	490	C	504	P	UTR_3_PRIME
			1.345	873129 - 883131	876067	N/A	T	881	G	803	P	UTR_3_PRIME
			1.345	873129 - 883131	876352	N/A	C	758	A	679	P	UTR_3_PRIME
			1.345	873129 - 883131	876373	N/A	A	738	T	684	P	UTR_3_PRIME
			1.345	873129 - 883131	876556	N/A	A	574	T	476	P	UTR_3_PRIME
			1.345	873129 - 883131	876844	N/A	A	444	T	555	P	UTR_3_PRIME
			1.345	873129 - 883131	877041	N/A	C	524	A	320	P	UTR_3_PRIME
			1.345	873129 - 883131	877047	N/A	C	547	G	351	P	UTR_3_PRIME
			1.345	873129 - 883131	877649	N/A	T	360	A	252	P	UTR_3_PRIME
	FMR1	AAEL009326	1.389	743299 - 817414	743816	N/A	G	657	T	108	P	UTR_3_PRIME	1128	T	104	P	UTR_3_PRIME	1137	T	393	P	UTR_3_PRIME
			1.389	743299 - 817414	743415	N/A	T	171	G	15	P	UTR_3_PRIME						282	G	79	P	UTR_3_PRIME
			1.389	743299 - 817414	743571	N/A	G	139	A	82	P	UTR_3_PRIME						248	A	34	P	UTR_3_PRIME
			1.389	743299 - 817414	743605	N/A	G	336	A	27	P	UTR_3_PRIME						339	A	84	P	UTR_3_PRIME
			1.389	743299 - 817414	743686	N/A	A	400	G	58	P	UTR_3_PRIME						660	G	56	P	UTR_3_PRIME
			1.389	743299 - 817414	743437	N/A	G											268	A	44	P	UTR_3_PRIME
			1.389	743299 - 817414	743783	N/A	A											1044	T	209	P	UTR_3_PRIME
			1.389	743299 - 817414	743923	N/A	C											908	A	139	P	UTR_3_PRIME
			1.389	743299 - 817414	744174	N/A	G											829	C	67	P	UTR_3_PRIME
			1.389	743299 - 817414	743299	N/A	C						108	T	10	P	UTR_3_PRIME
			1.389	743299 - 817414	743860	N/A	A						913	C	121	P	UTR_3_PRIME
			1.389	743299 - 817414	743376	N/A	G	175	T	14	P	UTR_3_PRIME
			1.389	743299 - 817414	743461	N/A	T	153	G	22	P	UTR_3_PRIME
			1.389	743299 - 817414	743554	N/A	A	145	G	55	P	UTR_3_PRIME
			1.389	743299 - 817414	743707	N/A	C	353	T	109	P	UTR_3_PRIME
			1.389	743299 - 817414	743881	N/A	C	549	T	231	P	UTR_3_PRIME
			1.389	743299 - 817414	744144	N/A	G	552	T	94	P	UTR_3_PRIME
			1.389	743299 - 817414	744285	N/A	G	759	A	123	P	UTR_3_PRIME
			1.414	303346 - 320040	303372	N/A	T						147	A	48	P	UTR_5_PRIME
	RM62G	AAEL010402	1.476	544867 - 555424	555177	N/A	T	864	G	145	P	UTR_3_PRIME	889	G	352	P	UTR_3_PRIME
			1.476	544867 - 555424	555093	N/A	T	875	A	108	P	UTR_3_PRIME
			1.508	144067 - 157347	144481	N/A	A	5	T	19	P	UTR_3_PRIME	50	T	12	P	UTR_3_PRIME	1	T	19	P	UTR_3_PRIME
			1.508	144067 - 157347	144481	N/A	A						50	T	12	P	UTR_3_PRIME	1	T	19	P	UTR_3_PRIME
			1.508	144067 - 157347	157036	N/A	C	2636	T	2088	P	UTR_5_PRIME	2399	T	1102	P	UTR_5_PRIME
			1.508	144067 - 157347	157052	N/A	T	0	C	5008	F	UTR_5_PRIME	2457	C	1253	P	UTR_5_PRIME
			1.508	144067 - 157347	144198	N/A	T	7	C	8	P	UTR_3_PRIME
			1.508	144067 - 157347	144400	N/A	A	6	T	3	P	UTR_3_PRIME
			1.508	144067 - 157347	144405	N/A	A	6	T	2	P	UTR_3_PRIME
			1.508	144067 - 157347	144830	N/A	T	3663	C	2615	P	UTR_3_PRIME
			1.508	144067 - 157347	144839	N/A	T	3615	G	3114	P	UTR_3_PRIME
			1.508	144067 - 157347	144984	N/A	A	4122	G	2816	P	UTR_3_PRIME
			1.508	144067 - 157347	148957	N/A	T	20	C	532	F	UTR_3_PRIME
			1.809	97669 - 128939	128528	N/A	A	71	G	43	P	UTR_3_PRIME	187	G	36	P	UTR_3_PRIME	784	G	98	P	UTR_3_PRIME
			1.809	97669 - 128939	128724	N/A	T	80	A	216	P	UTR_3_PRIME	223	A	217	P	UTR_3_PRIME	840	A	271	P	UTR_3_PRIME
			1.809	97669 - 128939	128732	N/A	G	71	A	234	P	UTR_3_PRIME	227	A	254	P	UTR_3_PRIME	832	A	327	P	UTR_3_PRIME
			1.809	97669 - 128939	128793	N/A	T	48	A	266	P	UTR_3_PRIME	128	A	199	P	UTR_3_PRIME	579	A	215	P	UTR_3_PRIME
			1.809	97669 - 128939	128869	N/A	C	N/C	A	N/C	P	UTR_3_PRIME	N/C	A	N/C	P	UTR_3_PRIME	N/C	A	N/C	P	UTR_3_PRIME
			1.809	97669 - 128939	128931	N/A	A											3	G	4	P	UTR_3_PRIME
			1.809	97669 - 128939	128650	N/A	G	N/C	T	N/C	P	UTR_3_PRIME	N/C	T	N/C	P	UTR_3_PRIME
			1.809	97669 - 128939	128759	N/A	C						424	T	141	P	UTR_3_PRIME
			1.809	97669 - 128939	128775	N/A	A						381	C	26	P	UTR_3_PRIME
			1.809	97669 - 128939	128551	N/A	A	55	G	23	P	UTR_3_PRIME
			1.976	331032 - 339474	339474	N/A	T	4	A	14	P	UTR_5_PRIME						35	A	21	P	UTR_5_PRIME
			1.976	331032 - 339474	339358	N/A	C						115	T	18	P	UTR_5_PRIME
SUPER-D	CuSOD3	AAEL011498	1.584	421902 - 422728	422581	N/A	A	2312	C	945	P	UTR_3_PRIME	1179	C	2250	P	UTR_3_PRIME	4658	C	1675	P	UTR_3_PRIME
			1.584	421902 - 422728	422625	N/A	A	2152	C	476	P	UTR_3_PRIME	2588	C	289	P	UTR_3_PRIME	3709	C	799	P	UTR_3_PRIME
			1.584	421902 - 422728	421944	N/A	C	113	T	30	P	UTR_5_PRIME	104	T	22	P	UTR_5_PRIME
			1.584	421902 - 422728	422530	N/A	C	3746	A	350	P	UTR_3_PRIME
