# Supplementary material for: Probing functional polymorphisms in the dengue vector, Aedes aegypti
Source: BMC Genomics. 2013 Oct 29;14:739. doi: 10.1186/1471-2164-14-739 (PMC4007706; doi:10.1186/1471-2164-14-739)
Supplement: Additional file 8: Table S6 — List and properties of the 2482 Novel Transcriptional Units. [file 1471-2164-14-739-S8.xlsx]

## Sheet: NTUs
Table S6. List and properties (i.e. mapping coordinates, Blast Description, coverage and SNPs identified in each of the three strains analysed) of the 2482 Novel Transcriptional Units that map 10,000 bp away from annotated exons.
Novel Transcriptional Unit	supercontig	Bases	Predicted Length	Blast Seq. Description	Blast match (GeneBank Accession Number or other gene ID)	e blast	LVP Covered Length	LVP Raw Frags	LVP-FPKM	LVP SNPs	CTM Covered Length	CTM Raw Frags	CTM-FPKM	CTM SNPs	RexD Covered Length	RexD Raw Frags	RexD-FPKM	RexD SNPs
XLOC_003300	supercont1.1297	133273 - 133463	191	26s protease regulatory subunit 6a	XP_001870958	1.03227e-06	154	19	3.45593	0	143	14	4.61088	0	131	11	4.58659	1
XLOC_005608	supercont1.166	761555 - 766973	859	2-deoxyglucose-6-phosphate phosphatase	XP_001655201	2.05368e-17	101	3	0.0268283	0	488	9	0.133451	0	189	1	0.0150231	0
XLOC_011937	supercont1.312	439863 - 442225	2363	2-deoxyglucose-6-phosphate phosphatase	XP_001653361	2.12029e-60	865	26	0.0731437	3	818	11	0.0509633	0	1703	45	0.208201	6
XLOC_003936	supercont1.1373	17655 - 78239	5670	abcc9_human ame: full=atp-binding cassette sub-family c member 9 ame: full=sulfonylurea receptor 2	O60706	1.86072e-23	4963	122	0.450326	6	5405	1341	8.27143	9	4424	90	0.536127	30
XLOC_003937	supercont1.1373	86764 - 104482	2144	abcc9_human ame: full=atp-binding cassette sub-family c member 9 ame: full=sulfonylurea receptor 2	O60706	1.1908e-24	1490	23	0.166979	0	2054	557	6.12998	2	1012	8	0.0969975	2
XLOC_012267	supercont1.3224	2278 - 3205	1254	abcd3_mouse ame: full=atp-binding cassette sub-family d member 3 ame: full=68 kda peroxisomal membrane protein short=pmp68 ame: full=70 kda peroxisomal membrane protein short=pmp70	P55096	1.11495e-66	934	310	5.47872	2	856	219	6.41888	0	708	210	6.43088	0
XLOC_000152	supercont1.1	1322960 - 1324057	1098	ac015555homo sapiens chromosome 21 clone rp11- complete sequence	AC015555	3.12367e-09	456	17	0.112927	0	99	7	0.0769039	0	0	1	0.0110702	0
XLOC_011006	supercont1.29	785064 - 785824	761	ac044790homo sapiens chromosome 11 clone rp11-141j21 containing nrxn2 partial cds and rst and oat4 complete complete sequence	AC044790	3.60224e-05	295	12	0.125069	1	141	3	0.0519297	2	486	19	0.334399	0
XLOC_020660	supercont1.641	200220 - 200979	760	acidiphilium multivorum aiu301 complete genome	AP012035	0.000445834	363	7	0.0730805	0	486	27	0.468167	5	715	26	0.458402	3
XLOC_021965	supercont1.71	2266689 - 2338855	542	acyrthosiphon pisum bac vmrc38-10-a7 (benaroya research institute vmrc38 acrythosiphon pisum (pea aphid) bac library) complete sequence	AC202225	3.01016e-09	465	38.88	0.642965	0	95	1.09717	0.0303405	0	195	6	0.171231	0
XLOC_009101	supercont1.236	1145808 - 1148050	3893	acyrthosiphon pisum krueppel-like factor 7-like mrna	XM_003242725	3.47707e-09	3263	92	0.410298	21	2684	61	0.405258	19	2806	84	0.620695	28
XLOC_011807	supercont1.3095	3827 - 4719	493	adcy8_human ame: full=adenylate cyclase type 8 ame: full=atp pyrophosphate-lyase 8 ame: full=adenylate cyclase type viii ame: full=adenylyl cyclase 8 ame: full=ca(2+) calmodulin-activated adenylyl cyclase	P40145	1.94461e-15	182	1	0.0190354	0	161	0	0	0	374	6	0.198867	1
XLOC_003025	supercont1.1261	70902 - 71154	253	aedes aegypti adenosine deaminase partial mrna	XM_001651186	1.00341e-22	230	15	1.06037	2	193	7	0.867563	2	196	6	0.858695	3
XLOC_007735	supercont1.2067	3486 - 4493	1008	aedes aegypti amino acid transporter partial mrna	XM_001658166	9.06434e-72	798	870	6.39895	0	366	232	2.82437	4	347	89	1.0936	2
XLOC_011944	supercont1.312	1100081 - 1100433	353	aedes aegypti asap id: 34591 pyrroline 5-carboxylate reductase mrna sequence	AY431417	2.18477e-38	198	96	3.2097	3	193	83.0005	4.7247	2	188	20	1.22381	2
XLOC_017635	supercont1.50	2577595 - 2578349	755	aedes aegypti asap id: 35507 glutathione peroxidase mrna sequence	AY432890	1.05644e-06	340	10	0.105291	0	292	20	0.349782	2	706	54	0.960485	0
XLOC_022122	supercont1.719	408411 - 408977	433	Aedes aegypti ASAP ID: 35921 unknown mRNA sequence	AY431302	5.85523e-40	235	10	0.233527	2	198	8	0.314768	2	398	10	0.412916	7
XLOC_005652	supercont1.167	155583 - 356599	4057	Aedes aegypti ASAP ID: 36699 unknown mRNA sequence	AY433723	1.06775e-103	3896	234.997	0.787841	32	3848	191	1.05098	50	3828	134.999	0.745723	40
XLOC_020035	supercont1.61	1767171 - 1796115	834	Aedes aegypti ASAP ID: 37585 unknown mRNA sequence	AY433298	1.29793e-31	747	99	0.918602	0	76	3	0.0461727	0	435	16	0.249695	1
XLOC_015542	supercont1.4317	2541 - 3454	914	aedes aegypti asap id: 37715 exocytosis chaperone mrna sequence	XM_001653510	2.50545e-92	618	951	7.87694	3	590	774	10.6221	2	616	912	12.6607	0
XLOC_008005	supercont1.211	109710 - 109885	176	aedes aegypti asap id: 42807 cytosolic large ribosomal subunit l41 mrna sequence	AY431969	3.57781e-25	162	12015	3175.89	4	162	5877	2836.9	4	161	5055	3165.86	4
XLOC_011942	supercont1.312	1023524 - 1023870	347	aedes aegypti asap id: 42943 : c-type lectin mrna sequence	AY432668	8.14265e-23	273	456	15.754	3	264	830.001	48.8738	1	179	279	17.7052	0
XLOC_003673	supercont1.1336	79289 - 102858	738	Aedes aegypti ASAP ID: 43193 unknown mRNA sequence	AY432718	2.77395e-129	736	181	1.96268	5	606	32	0.576566	8	620	27	0.495132	9
XLOC_000226	supercont1.10	1129513 - 1130462	950	aedes aegypti clone bac complete sequence	AC150262	2.46079e-37	512	3	0.0237034	0	705	19	0.248628	1	517	9	0.119025	2
XLOC_000271	supercont1.100	1451430 - 1452329	900	aedes aegypti clone bac complete sequence	EF173370	1.32434e-10	0	1	0.00844137	0	367	11	0.153877	1	0	0	0	0
XLOC_000387	supercont1.101	2493671 - 2496323	1051	aedes aegypti clone bac complete sequence	EF173368	3.54747e-12	592	17	0.118943	2	110	3	0.0347282	1	73	2	0.0233485	0
XLOC_000818	supercont1.1040	114778 - 115629	852	aedes aegypti clone bac complete sequence	EF173379	4.30997e-14	424	20	0.180687	2	429	15	0.224721	1	463	11	0.167	7
XLOC_001284	supercont1.1082	238581 - 239228	648	aedes aegypti clone bac complete sequence	EF173376	1.08659e-05	630	45	0.57959	5	346	9	0.193048	0	512	11	0.241332	1
XLOC_001530	supercont1.110	307274 - 309383	2110	aedes aegypti clone bac complete sequence	AC150254	3.84105e-23	1368	142	0.451539	2	1254	70	0.366727	0	15	3	0.0157088	0
XLOC_001557	supercont1.1103	102076 - 102421	346	aedes aegypti clone bac complete sequence	EF173376	8.01126e-07	0	0	0	0	0	0	0	0	249	8	0.510831	3
XLOC_001575	supercont1.1107	216066 - 216771	706	aedes aegypti clone bac complete sequence	EF173369	1.66633e-27	49	2	0.0229788	0	170	10	0.191046	1	0	0	0	0
XLOC_001735	supercont1.1125	177215 - 274383	2849	aedes aegypti clone bac complete sequence	EF173372	9.4241e-90	2481	1587	12.3466	33	2183	1355	17.4037	37	2125	1311	17.0215	32
XLOC_001821	supercont1.1133	168995 - 170113	1119	aedes aegypti clone bac complete sequence	EF173367	5.89951e-16	216	4	0.0259839	0	0	1	0.0107417	0	240	10	0.1082	0
XLOC_002070	supercont1.1163	54940 - 55350	411	aedes aegypti clone bac complete sequence	XM_001654156	3.35913e-12	335	13	0.33109	1	215	5	0.215044	0	0	1	0.0453688	0
XLOC_002168	supercont1.1176	9735 - 10962	1228	aedes aegypti clone bac complete sequence	EF173371	7.20341e-05	3	2	0.0116551	0	8	2	0.0192586	0	468	15	0.145262	3
XLOC_002172	supercont1.1177	107743 - 119705	1435	aedes aegypti clone bac complete sequence	EF173373	0.000511318	1130	409	1.99384	8	925	193	1.55301	3	869	175	1.41303	5
XLOC_002173	supercont1.1177	182984 - 184470	1383	aedes aegypti clone bac complete sequence	AC150259	3.83332e-19	538	33	0.167761	0	706	40	0.335728	0	488	21	0.176952	0
XLOC_002224	supercont1.1184	79717 - 80592	876	aedes aegypti clone bac complete sequence	EF173373	1.00231e-39	367	8	0.0698225	1	126	2	0.0289362	0	0	0	0	0
XLOC_002413	supercont1.12	2597691 - 2598787	1097	aedes aegypti clone bac complete sequence	EF173372	1.85939e-52	566	15	0.099749	0	0	0	0	0	0	0	0	0
XLOC_002740	supercont1.1231	5501 - 7874	2374	aedes aegypti clone bac complete sequence	EF173370	7.58924e-74	1227	48	0.134361	11	650	26	0.119856	7	1965	76	0.349858	19
XLOC_002741	supercont1.1231	8106 - 11360	3255	aedes aegypti clone bac complete sequence	AC150259	2.67363e-28	2867	142	0.28402	14	1842	78	0.2567	14	2673	129	0.423164	18
XLOC_002919	supercont1.125	345392 - 346583	1192	aedes aegypti clone bac complete sequence	EF173370	3.66691e-45	956	188	1.13412	7	724	40	0.398813	5	97	2	0.020064	0
XLOC_002960	supercont1.1257	37720 - 38229	510	aedes aegypti clone bac complete sequence	EF173366	3.80607e-69	500	52	0.940549	5	0	0	0	0	0	0	0	0
XLOC_003116	supercont1.1271	108313 - 111349	3037	aedes aegypti clone bac complete sequence	AC150258	3.76068e-11	1159	35	0.0753254	5	1476	46	0.162921	4	482	19	0.0670984	0
XLOC_003120	supercont1.1272	44175 - 44870	696	aedes aegypti clone bac complete sequence	EF173366	1.93247e-07	285	12	0.140487	3	0	1	0.0194717	0	0	2	0.0397188	0
XLOC_003216	supercont1.1287	54746 - 55430	685	aedes aegypti clone bac complete sequence	EF173367	3.30936e-06	331	6	0.0717403	1	376	14	0.278488	1	347	10	0.203004	1
XLOC_003303	supercont1.1298	105731 - 106638	908	aedes aegypti clone bac complete sequence	EF173366	1.32658e-38	693	29	0.242151	2	156	2	0.027672	0	800	24	0.335958	2
XLOC_003412	supercont1.130	466131 - 466562	432	aedes aegypti clone bac complete sequence	EF173371	6.92405e-12	0	1	0.0234413	0	120	5	0.197495	2	298	12	0.497534	4
XLOC_003778	supercont1.135	1158742 - 1159665	924	aedes aegypti clone bac complete sequence	AC150262	9.205e-10	389	13	0.106251	3	322	9	0.121862	2	483	12	0.164319	5
XLOC_004254	supercont1.141	1140614 - 1141326	713	aedes aegypti clone bac complete sequence	EF173370	2.53945e-06	245	11	0.124758	0	0	0	0	0	0	1	0.0192143	0
XLOC_004454	supercont1.144	1022524 - 1023522	999	aedes aegypti clone bac complete sequence	BK006052	4.8885e-23	100	0	0	0	569	12	0.147685	0	0	1	0.0124243	0
XLOC_004455	supercont1.144	1048602 - 1049428	827	aedes aegypti clone bac complete sequence	EF173370	3.42462e-15	0	0	0	0	500	20	0.311125	0	334	10	0.157774	1
XLOC_004593	supercont1.146	1384240 - 1385861	1622	aedes aegypti clone bac complete sequence	EF173366	1.02128e-06	279	8	0.033981	2	192	9	0.0630577	1	816	26	0.182527	1
XLOC_004712	supercont1.149	1106133 - 1106860	665	aedes aegypti clone bac complete sequence	EF173372	3.43197e-07	468	128	1.59214	1	423	36	0.745372	4	397	85	1.79814	3
XLOC_004728	supercont1.149	1299008 - 1300084	1077	aedes aegypti clone bac complete sequence	AC150257	9.32082e-13	335	15	0.101945	1	0	2	0.0224844	0	690	283	3.207	6
XLOC_005073	supercont1.155	152726 - 154054	1329	aedes aegypti clone bac complete sequence	EF173371	8.10167e-83	0	0	0	0	120	3	0.0263584	0	264	11	0.0970824	0
XLOC_005187	supercont1.158	61575 - 62306	732	aedes aegypti clone bac complete sequence	EF173373	2.23143e-20	161	7	0.0767133	0	36	3	0.0546359	0	399	12	0.222493	0
XLOC_005188	supercont1.158	112250 - 112542	293	aedes aegypti clone bac complete sequence	EF173378	1.23055e-08	204	14	0.688326	1	0	0	0	0	152	2	0.188838	0
XLOC_005320	supercont1.16	73758 - 74903	1146	aedes aegypti clone bac complete sequence	EF173373	2.43051e-10	375	18	0.113697	3	235	11	0.114872	2	6	4	0.0420581	0
XLOC_005395	supercont1.1607	29573 - 30106	534	aedes aegypti clone bac complete sequence	AC150254	1.83732e-35	317	28	0.47318	2	305	37	1.04601	2	314	76	2.21929	3
XLOC_005904	supercont1.171	1025961 - 1026819	859	aedes aegypti clone bac complete sequence	EF173377	9.81699e-16	848	16	0.143084	0	664	19	0.281731	0	854	80	1.20184	0
XLOC_006442	supercont1.1803	15344 - 16451	1108	aedes aegypti clone bac complete sequence	EF173379	2.78277e-20	265	9	0.0657205	1	0	0	0	0	0	0	0	0
XLOC_006448	supercont1.1809	45822 - 46700	879	aedes aegypti clone bac complete sequence	AF107686	1.21146e-21	558	10	0.0869094	0	498	2	0.0288128	0	320	1	0.0145872	0
XLOC_006507	supercont1.182	443875 - 444626	752	aedes aegypti clone bac complete sequence	EF173373	5.84642e-21	112	0	0	0	479	5	0.0879006	0	575	13	0.232462	0
XLOC_006685	supercont1.188	637663 - 733104	2245	aedes aegypti clone bac complete sequence	AC150257	9.00967e-50	1149	36	0.107032	1	563	24	0.117533	2	265	13	0.0636002	0
XLOC_006717	supercont1.188	735138 - 737992	2855	aedes aegypti clone bac complete sequence	EF173375	1.67334e-34	772	26	0.0597472	1	767	28	0.105905	3	738	22	0.0829981	3
XLOC_006718	supercont1.188	740354 - 742711	2358	aedes aegypti clone bac complete sequence	AC150260	2.4962e-18	1445	39	0.109966	4	1255	40	0.185746	10	746	24	0.111297	4
XLOC_007129	supercont1.197	1445885 - 1756066	11245	aedes aegypti clone bac complete sequence	AC150259	2.15176e-115	10569	860	0.479291	51	8969	531	0.486157	50	5143	460	0.4193	70
XLOC_007188	supercont1.1985	26299	1972	aedes aegypti clone bac complete sequence	XM_001651826	3.56805e-31	1312	37	0.126658	1	448	13	0.0733381	3	1913	157	0.885744	8
XLOC_007291	supercont1.2	3433036 - 3480508	1283	aedes aegypti clone bac complete sequence	FJ387158	3.54704e-16	268	1	0.0055399	0	910	201	1.83937	8	68	1.00001	0.00919707	0
XLOC_007649	supercont1.204	584818 - 585349	532	aedes aegypti clone bac complete sequence	EF173370	1.43777e-08	408	14	0.237892	3	0	0	0	0	0	0	0	0
XLOC_007757	supercont1.2078	45923 - 46934	1012	aedes aegypti clone bac complete sequence	EF173375	1.941e-29	437	13	0.0951629	1	0	2	0.0242316	0	273	5	0.0611395	1
XLOC_007863	supercont1.2098	10108 - 12864	2757	aedes aegypti clone bac complete sequence	EF173369	4.48683e-44	2196	339	0.808507	33	2010	208	0.816589	25	1613	194	0.75983	23
XLOC_008099	supercont1.214	332631 - 411769	3992	aedes aegypti clone bac complete sequence	EF173379	4.74544e-09	2233	66	0.615602	0	2264	55	0.704678	5	3328	209	1.66068	37
XLOC_008221	supercont1.2172	704220	3827	aedes aegypti clone bac complete sequence	EF173376	3.03343e-24	3783	518	0.874073	15	3248	147	0.407997	24	3759	493	1.36289	41
XLOC_008664	supercont1.2263	4788 - 5580	793	aedes aegypti clone bac complete sequence	EF173366	2.84291e-32	266	1	0.0098882	0	419	8	0.131303	2	609	10	0.166665	1
XLOC_008879	supercont1.230	880641 - 881560	920	aedes aegypti clone bac complete sequence	AC150259	7.78113e-28	373	18	0.1479	5	17	2	0.027226	0	520	18	0.247829	3
XLOC_008880	supercont1.230	894025 - 895760	1736	aedes aegypti clone bac complete sequence	EF173373	3.10946e-13	0	1	0.00393866	0	0	2	0.0129891	0	453	17	0.110546	0
XLOC_009016	supercont1.2336	6255 - 8735	2403	aedes aegypti clone bac complete sequence	EF173372	1.05877e-21	1960	368	1.01673	2	1312	183	0.832618	3	1348	229	1.04037	4
XLOC_009162	supercont1.2386	1090 - 1561	472	aedes aegypti clone bac complete sequence	EF173366	3.08067e-20	101	0	0	0	352	15	0.512679	3	0	1	0.0356055	0
XLOC_009173	supercont1.239	1509690 - 1510853	1164	aedes aegypti clone bac complete sequence	EF173373	2.02393e-08	1083	130	0.806295	1	928	47	0.481879	6	862	56	0.577936	4
XLOC_009242	supercont1.24	2128282 - 2128646	365	aedes aegypti clone bac complete sequence	EF173373	0.000196179	245	14	0.439693	2	95	3	0.160092	1	0	3	0.171283	0
XLOC_009319	supercont1.241	56412 - 57155	744	aedes aegypti clone bac complete sequence	EF173373	0.000121363	0	3.00001	0.0321915	0	425	10	0.178275	0	0	0	0	0
XLOC_009456	supercont1.245	1119901 - 1121148	1248	aedes aegypti clone bac complete sequence	EF173368	3.25475e-49	436	17	0.0972323	0	0	0	0	0	36	3	0.0285035	0
XLOC_009724	supercont1.2529	8587 - 9813	1227	aedes aegypti clone bac complete sequence	AC150261	8.68106e-41	714	102	0.594971	5	696	30	0.289153	5	877	46	0.445901	8
XLOC_009755	supercont1.2536	3221 - 4246	1026	aedes aegypti clone bac complete sequence	EF173371	2.13467e-06	445	18	0.129612	1	90	2	0.0238327	0	0	0	0	0
XLOC_009756	supercont1.2536	4312 - 5021	710	aedes aegypti clone bac complete sequence	AF107692	1.27048e-36	369	9	0.10264	0	200	6	0.113769	0	0	2	0.0386501	0
XLOC_009915	supercont1.2588	7981 - 8865	885	aedes aegypti clone bac complete sequence	EF173376	8.04509e-09	682	22	0.189599	8	244	9	0.128561	2	53	7	0.101229	0
XLOC_009957	supercont1.26	1330272 - 1331464	1193	aedes aegypti clone bac complete sequence	BK006052	1.39058e-22	734	39	0.23504	0	708	20	0.19921	0	243	9	0.0901979	4
XLOC_009981	supercont1.260	1197594 - 1304679	1941	aedes aegypti clone bac complete sequence	AC150259	2.81911e-87	1378	1358	10.9414	4	1214	751	10.0347	14	905	683	9.17987	11
XLOC_010157	supercont1.2642	795 - 3949	3155	aedes aegypti clone bac complete sequence	EF173372	4.30626e-55	1080	30	0.0620135	1	1078	40	0.136059	1	496	20	0.0678193	2
XLOC_010177	supercont1.265	1591035 - 1592779	1683	aedes aegypti clone bac complete sequence	EF173366	0.000306648	180	8	0.0326121	0	576	20	0.134458	0	0	0	0	0
XLOC_010284	supercont1.268	272639 - 273466	828	aedes aegypti clone bac complete sequence	EF173366	1.28672e-35	0	0	0	0	0	0	0	0	402	12.0001	0.189033	2
XLOC_010290	supercont1.2683	5059 - 5993	935	aedes aegypti clone bac complete sequence	EF173377	1.75783e-17	376	20	0.161116	2	443	15	0.200162	2	265	7	0.0944382	0
XLOC_010347	supercont1.27	2911340 - 2911869	530	aedes aegypti clone bac complete sequence	EF173379	4.68435e-15	30	0	0	0	22	0	0	0	455	5	0.147721	1
XLOC_010398	supercont1.2716	2848 - 3622	775	aedes aegypti clone bac complete sequence	EF173373	4.94314e-45	0	0	0	0	0	2	0.0338113	0	541	18	0.309222	0
XLOC_010418	supercont1.273	912744 - 916823	494	aedes aegypti clone bac complete sequence	EF173373	3.30684e-12	0	1	0.0189769	0	197	6	0.190917	0	387	12	0.396428	3
XLOC_010485	supercont1.2756	1822 - 3090	1269	aedes aegypti clone bac complete sequence	U88306	9.28772e-27	0	0	0	0	784	18	0.166828	1	906	85	0.791885	4
XLOC_010511	supercont1.276	211606 - 212137	532	aedes aegypti clone bac complete sequence	FJ387158	7.021e-32	0	1	0.0169923	0	228	19	0.540151	3	267	10	0.293717	4
XLOC_010758	supercont1.2835	6389 - 7134	746	aedes aegypti clone bac complete sequence	EF173366	8.58165e-36	530	26	0.278025	0	641	21	0.373065	3	703	51	0.9218	6
XLOC_010845	supercont1.2864	5455 - 6435	981	aedes aegypti clone bac complete sequence	EF173368	0.000446449	743	346	2.62946	9	539	187	2.35285	8	544	192	2.43973	5
XLOC_011007	supercont1.29	805398 - 806981	1584	aedes aegypti clone bac complete sequence	AC150262	2.29673e-26	846	530	2.31169	1	825	284	2.04351	8	1329	348	2.50964	5
XLOC_011157	supercont1.294	1303087 - 1303661	511	aedes aegypti clone bac complete sequence	EF173379	6.04661e-07	469	51	0.919767	3	462	28	0.845822	1	279	10	0.312898	0
XLOC_011162	supercont1.2944	4030 - 6169	3203	aedes aegypti clone bac complete sequence	AC150256	5.44311e-10	2288	41	0.154355	2	2578	79	0.606028	21	780	12	0.0643428	2
XLOC_011190	supercont1.296	125739 - 126405	667	aedes aegypti clone bac complete sequence	AC150255	4.37554e-18	250	9	0.111498	0	82	4	0.0824821	0	593	88	1.8538	0
XLOC_011225	supercont1.2972	83 - 1034	952	aedes aegypti clone bac complete sequence	XM_001654586	6.93421e-26	945	183	1.44222	1	920	13	0.169676	3	936	64	0.84418	5
XLOC_011759	supercont1.3074	362689	2893	aedes aegypti clone bac complete sequence	EF173366	9.5862e-49	2046	39	0.0883707	5	726	2	0.00745886	0	332	2	0.00743922	0
XLOC_011806	supercont1.309	1135513 - 1136116	604	aedes aegypti clone bac complete sequence	EF173376	0.000125675	405	42.0007	0.595643	2	420	61	1.44279	2	467	54.0005	1.31054	2
XLOC_011956	supercont1.313	872184 - 885576	2563	aedes aegypti clone bac complete sequence	AC150262	3.68379e-66	2448	266	0.685807	8	2453	321	1.36262	32	2350	295	1.24986	26
XLOC_012011	supercont1.315	380514 - 382884	2371	aedes aegypti clone bac complete sequence	AC150257	1.43325e-25	124	0	0	0	2215	553	2.55734	5	1973	78	0.359559	5
XLOC_012017	supercont1.316	498186 - 498952	767	aedes aegypti clone bac complete sequence	EF173373	1.83719e-21	112	0	0	0	49	1	0.0171343	0	418	7	0.121919	1
XLOC_012028	supercont1.317	312389 - 315547	2110	aedes aegypti clone bac complete sequence	EF173374	5.71036e-44	0	1	0.00317985	0	1661	99	0.518656	21	411	18	0.0942526	2
XLOC_012038	supercont1.317	1278145 - 1278546	402	aedes aegypti clone bac complete sequence	DQ250745	9.04984e-13	291	11	0.29093	0	182	1	0.0447098	0	89	2	0.0945498	0
XLOC_012302	supercont1.324	1220039 - 1365525	2550	aedes aegypti clone bac complete sequence	AF107683	6.37623e-11	1772	1708	25.761	24	1753	859	20.5819	48	1899	472	12.1967	50
XLOC_012509	supercont1.33	1242983 - 1243828	846	aedes aegypti clone bac complete sequence	EF173366	1.12886e-17	0	1	0.00911441	0	367	6	0.0906927	2	390	34	0.520901	2
XLOC_013196	supercont1.351	458926 - 460205	1280	aedes aegypti clone bac complete sequence	AC150257	5.62869e-48	986	50.0013	0.277743	3	0	3.00034	0.0275278	0	0	3.00002	0.0276669	0
XLOC_013252	supercont1.353	901615 - 906622	3795	aedes aegypti clone bac complete sequence	AC150257	2.09273e-19	1678	214	0.80235	20	1898	52	0.314753	19	2479	331	2.00064	33
XLOC_013280	supercont1.3541	5586 - 6280	695	aedes aegypti clone bac complete sequence	EF173367	1.02303e-07	298	9	0.105566	3	0	4	0.0780364	0	594	24	0.477568	11
XLOC_013881	supercont1.374	916321 - 916859	466	aedes aegypti clone bac complete sequence	EF173379	2.96711e-15	219	6	0.124579	0	317	10	0.348838	1	64	2	0.0727537	0
XLOC_013885	supercont1.374	378121 - 380635	2515	aedes aegypti clone bac complete sequence	AC150261	2.25733e-16	2367	63	0.165751	1	2017	20	0.0866402	0	1897	28	0.121079	0
XLOC_013906	supercont1.375	811934 - 812338	405	aedes aegypti clone bac complete sequence	AC150262	1.89759e-33	0	0	0	0	91	2	0.0882564	0	169	8	0.372978	2
XLOC_013964	supercont1.378	622740 - 623529	790	aedes aegypti clone bac complete sequence	EF173373	3.11869e-11	81	3	0.0298079	1	0	4	0.0659719	0	347	14	0.234497	5
XLOC_013965	supercont1.378	624007 - 625698	1692	aedes aegypti clone bac complete sequence	EF173373	3.00322e-07	181	6	0.0243146	1	1082	25	0.167075	1	716	16	0.107091	7
XLOC_014063	supercont1.380	658960 - 732834	2278	aedes aegypti clone bac complete sequence	EF173373	8.32395e-47	670	42	0.242015	8	323	6	0.0571244	0	961	17	0.184942	2
XLOC_014074	supercont1.380	595814 - 598497	2684	aedes aegypti clone bac complete sequence	EF173378	1.28923e-58	2493	180	0.441755	9	2235	123	0.496939	8	2393	140	0.564378	7
XLOC_014116	supercont1.382	388411 - 389451	846	aedes aegypti clone bac complete sequence	EF173377	8.95812e-23	611	27	0.246089	1	317	10	0.151154	0	381	14	0.214489	1
XLOC_014134	supercont1.383	253287 - 253911	559	aedes aegypti clone bac complete sequence	EF173371	1.6751e-17	371	14	0.221436	1	147	3	0.0792832	0	0	0	0	0
XLOC_014158	supercont1.384	767689 - 767956	268	aedes aegypti clone bac complete sequence	EF173367	6.00404e-11	0	0	0	0	0	1	0.105982	0	217	8	0.963533	1
XLOC_014750	supercont1.400	250449 - 251524	1019	aedes aegypti clone bac complete sequence	EF173369	5.4194e-79	373	148	1.07447	0	364	36	0.432549	0	569	104	1.26097	4
XLOC_014751	supercont1.400	718875 - 722524	583	aedes aegypti clone bac complete sequence	AY432838	3.91067e-27	123	3	0.0447018	0	259	7	0.174099	1	392	17	0.434597	2
XLOC_014812	supercont1.4029	2246 - 2991	746	aedes aegypti clone bac complete sequence	EF173373	2.2956e-44	301	10	0.106933	0	85	3	0.0532951	0	100	3	0.0542235	0
XLOC_015092	supercont1.415	448085 - 448386	302	aedes aegypti clone bac complete sequence	EF173373	1.08279e-09	45	1	0.0459545	0	0	0	0	0	245	9	0.787	3
XLOC_015111	supercont1.416	1117277 - 1136217	3921	aedes aegypti clone bac complete sequence	AC150257	2.9478e-55	2115	110	0.562529	15	3103	153	0.9695	17	3345	143	0.895198	27
XLOC_015293	supercont1.422	1153031 - 1154961	1857	aedes aegypti clone bac complete sequence	EF173373	2.07337e-17	495	20	0.0731276	1	0	1	0.00602722	0	0	3	0.0180924	0
XLOC_015329	supercont1.425	710673 - 714807	680	aedes aegypti clone bac complete sequence	EF173378	2.66028e-13	83	4	0.0482946	0	374	59	1.18526	5	346	21	0.430656	4
XLOC_015944	supercont1.446	20275 - 21226	952	aedes aegypti clone bac complete sequence	EF173377	1.9438e-16	387	12	0.0945716	0	0	2	0.026104	0	52	4	0.0527613	0
XLOC_016017	supercont1.449	549367 - 549832	466	aedes aegypti clone bac complete sequence	EF173371	4.85869e-14	0	0	0	0	292	11	0.383721	3	38	0	0	0
XLOC_016018	supercont1.449	552119 - 553220	1102	aedes aegypti clone bac complete sequence	EF173373	3.24044e-50	0	0	0	0	453	14	0.153144	2	0	2	0.0220433	0
XLOC_016141	supercont1.451	360841 - 361638	798	aedes aegypti clone bac complete sequence	FJ387159	2.53959e-18	201	10	0.0980963	3	0	0	0	0	134	3	0.0495885	1
XLOC_016547	supercont1.467	439835 - 528503	3764	aedes aegypti clone bac complete sequence	EF173378	1.01947e-94	3148	73	0.244436	12	1955	40	0.213419	0	1368	27	0.147308	7
XLOC_018042	supercont1.519	331672 - 333319	3106	aedes aegypti clone bac complete sequence	AY432904	9.43635e-50	2054	1073	4.78303	10	1108	375	2.76102	16	1336	1125	8.29144	18
XLOC_018060	supercont1.519	336061 - 336470	410	aedes aegypti clone bac complete sequence	EF173373	1.77813e-12	0	1	0.0255738	0	391	30	1.29574	6	70	5	0.227865	0
XLOC_018102	supercont1.52	657009 - 659171	2163	aedes aegypti clone bac complete sequence	AC150255	4.43522e-30	900	28	0.0866697	2	0	3	0.0152977	0	0	0	0	0
XLOC_018213	supercont1.528	78342 - 79196	800	aedes aegypti clone bac complete sequence	EF173370	3.27854e-161	571	2	0.0195571	1	257	4	0.0649154	1	565	15	0.24713	4
XLOC_018226	supercont1.529	679878 - 682043	2166	aedes aegypti clone bac complete sequence	AY027888	5.8895e-16	985	11	0.0339977	1	966	21	0.106923	0	1814	58	0.295097	3
XLOC_019006	supercont1.566	161076 - 162113	1038	aedes aegypti clone bac complete sequence	EF173371	8.35648e-08	0	0	0	0	460	26	0.305514	1	186	8	0.094825	3
XLOC_020187	supercont1.618	26200 - 26992	659	aedes aegypti clone bac complete sequence	EF173372	2.66564e-16	461	18	0.226634	0	293	11	0.230579	0	325	9	0.192825	2
XLOC_020191	supercont1.618	15749 - 16884	954	aedes aegypti clone bac complete sequence	AC150255	2.28309e-08	884	56	0.44021	8	380	9	0.117166	3	155	7	0.0920906	0
XLOC_020296	supercont1.622	356349 - 357343	934	aedes aegypti clone bac complete sequence	EF173372	6.73909e-30	101	4	0.0322653	0	0	0	0	0	444	12	0.162112	0
XLOC_020513	supercont1.632	88847 - 90270	1424	aedes aegypti clone bac complete sequence	AC150263	1.03021e-56	1037	68	0.334398	1	95	3.00003	0.024353	0	269	12	0.0977569	0
XLOC_020667	supercont1.642	494666 - 496534	2380	aedes aegypti clone bac complete sequence	AC150259	9.69316e-30	2333	89	0.473982	4	600	18	0.107721	2	66	4	0.0612978	0
XLOC_020671	supercont1.642	641554 - 643011	1458	aedes aegypti clone bac complete sequence	EF173372	7.71916e-57	391	16	0.076607	0	0	2	0.0158047	0	0	4	0.0317121	0
XLOC_020735	supercont1.647	431536 - 576754	2733	aedes aegypti clone bac complete sequence	Q6AZB8	1.6684e-12	2418	82.0009	0.450771	6	2233	40.0001	0.367369	8	2485	33	0.28618	14
XLOC_020830	supercont1.65	2592434 - 2593051	618	aedes aegypti clone bac complete sequence	EF173371	4.23544e-23	198	6	0.0824388	0	405	10	0.22904	2	98	2	0.0469516	0
XLOC_020985	supercont1.66	1870729 - 1872161	1433	aedes aegypti clone bac complete sequence	EF173375	1.03811e-52	23	3	0.0146478	0	502	11	0.0886543	3	235	13	0.105137	0
XLOC_021128	supercont1.668	340878 - 341480	549	aedes aegypti clone bac complete sequence	AY431347	2.16354e-66	357	14	0.227259	0	354	10	0.271352	1	87	4	0.111931	0
XLOC_021133	supercont1.668	213132 - 213984	853	aedes aegypti clone bac complete sequence	EF173371	5.71612e-18	0	1	0.00902117	0	0	3	0.0448778	0	347	13	0.197066	3
XLOC_021390	supercont1.68	332590 - 333676	1087	aedes aegypti clone bac complete sequence	EF173369	4.71068e-43	0	0	0	0	438	15.0004	0.166783	1	0	1.00206	0.0112059	0
XLOC_021434	supercont1.681	608033 - 608799	767	aedes aegypti clone bac complete sequence	EF173374	3.84129e-14	160	1	0.0103179	0	502	35	0.5997	5	443	34	0.59218	5
XLOC_022007	supercont1.712	624369 - 625489	938	aedes aegypti clone bac complete sequence	EF173375	1.8384e-19	591	36	0.288878	0	669	38	0.505082	0	658	39	0.524046	0
XLOC_024407	supercont1.848	485736 - 487482	1747	aedes aegypti clone bac complete sequence	AY009101	1.09908e-11	1169	45	0.176005	4	1172	49	0.316006	12	708	31	0.20016	4
XLOC_024618	supercont1.862	428194 - 435907	426	aedes aegypti clone bac complete sequence	EF173378	2.24833e-10	38	2	0.0479739	0	325	29	1.17283	5	18	1	0.0425081	1
XLOC_024857	supercont1.883	470816 - 471711	896	aedes aegypti clone bac complete sequence	AC150261	5.04439e-55	455	8	0.0679024	2	446	21	0.295396	5	476	19	0.270486	8
XLOC_025067	supercont1.896	11291 - 12160	870	aedes aegypti clone bac complete sequence	AF107694	3.01299e-53	305	11	0.0968273	0	1	3	0.0437792	0	0	0	0	0
XLOC_025465	supercont1.924	24465 - 25048	584	aedes aegypti clone bac complete sequence	AC150255	2.44497e-33	267	0	0	0	373	1	0.0248104	0	429	5	0.127498	0
XLOC_025989	supercont1.966	246037 - 247300	2218	aedes aegypti clone bac complete sequence	EF173372	5.91786e-23	1756	60	0.405	11	1609	37	0.442415	2	530	11	0.121078	2
XLOC_001830	supercont1.1136	147561 - 147908	348	aedes aegypti clone supercontig numt and nuclear genomic sequence junction	FJ463413	0.000698543	207	29	0.996368	3	146	4	0.234193	2	0	0	0	0
XLOC_002182	supercont1.118	1401084 - 1401694	545	aedes aegypti complete genome	EU352212	1.30025e-71	545	26241	430.61	5	545	19507.7	535.519	5	545	17083.6	495.722	6
XLOC_002189	supercont1.118	1401084 - 1401694	548	aedes aegypti complete genome	EU352212	3.74138e-75	548	3350.03	54.4062	5	548	2089.28	56.4061	5	548	24611.4	678.422	7
XLOC_014466	supercont1.3935	41 - 4476	1106	aedes aegypti cullin partial mrna	XM_001663670	1.35231e-47	633	152	2.39676	0	583	50	1.22741	0	601	110	3.07518	0
XLOC_013698	supercont1.369	1288634 - 1289560	867	Aedes aegypti hypothetical protein AaeL_AAEL002224 partial mRNA	XM_001654875	9.6454e-31	736	97	0.857509	5	696	134	1.96396	6	730	157	2.33076	14
XLOC_020653	supercont1.641	34663 - 35436	708	Aedes aegypti hypothetical protein AaeL_AAEL002224 partial mRNA	XM_001654875	1.68042e-12	664	77	0.881401	0	53	0	0	0	612	1	0.0193996	0
XLOC_012383	supercont1.327	371271 - 372404	1070	Aedes aegypti hypothetical protein AaeL_AAEL004312 partial mRNA	XM_001648847	8.00821e-06	513	19	0.130134	2	267	6	0.0679811	1	526	28	0.319823	1
XLOC_014746	supercont1.40	2244058 - 2244376	319	Aedes aegypti hypothetical protein AaeL_AAEL004312 partial mRNA	XM_001648847	3.09069e-13	196	15	0.613182	2	106	7	0.490637	1	267	16	1.22579	1
XLOC_011419	supercont1.30	2299671 - 2300643	722	Aedes aegypti hypothetical protein AaeL_AAEL004395 partial mRNA	XM_001648990	5.07234e-09	0	0	0	0	0	0	0	0	508	14	0.264452	5
XLOC_012290	supercont1.3234	3201 - 3886	686	Aedes aegypti hypothetical protein AaeL_AAEL005184 partial mRNA	XM_001650442	3.60254e-71	608	28	0.334141	4	493	16	0.317649	8	237	8	0.162076	4
XLOC_003615	supercont1.133	112006 - 112446	351	Aedes aegypti hypothetical protein AaeL_AAEL006325 partial mRNA	XM_001651842	1.14157e-56	227	7	0.236584	2	274	12	0.690754	5	325	10	0.619291	2
XLOC_020076	supercont1.61	2146701 - 2147185	485	Aedes aegypti hypothetical protein AaeL_AAEL008615 partial mRNA	XM_001653303	2.73588e-26	208	295	5.75741	1	323	34	1.1133	3	272	84	2.85944	3
XLOC_006066	supercont1.1740	18376 - 18704	329	Aedes aegypti hypothetical protein AaeL_AAEL009188 partial mRNA	XM_001653672	1.37077e-54	316	208	7.9817	4	314	84	5.51405	7	305	94	6.7076	6
XLOC_003115	supercont1.1271	107285 - 108203	919	Aedes aegypti hypothetical protein partial mRNA	XM_001653026	3.81259e-07	325	8	0.0658208	3	641	19	0.258995	1	100	4	0.0551486	1
XLOC_003597	supercont1.133	21481 - 55970	3113	Aedes aegypti hypothetical protein partial mRNA	XM_001661084	1.40333e-17	2845	398.306	6.19992	24	2917	244.676	6.83029	30	2833	110.599	2.97229	37
XLOC_003614	supercont1.133	21678 - 22584	774	Aedes aegypti hypothetical protein partial mRNA	XM_001661084	7.33225e-18	655	19.6937	0.200727	3	681	27.324	0.46803	3	650	3.40081	0.0600534	5
XLOC_007964	supercont1.210	813442 - 814379	938	Aedes aegypti hypothetical protein partial mRNA	XM_001657438	6.8112e-06	409	16.0002	0.12839	0	365	17	0.225958	5	361	14	0.188119	2
XLOC_008222	supercont1.2174	12831 - 13436	606	Aedes aegypti hypothetical protein partial mRNA	XM_001662693	3.24387e-28	433	2	0.0282337	0	548	64	1.50672	1	457	78	1.88389	0
XLOC_009320	supercont1.241	513998 - 514230	233	Aedes aegypti hypothetical protein partial mRNA	XM_001657930	1.67473e-12	157	1.00001	0.0894807	1	176	10	1.58383	1	233	3.00001	0.562743	1
XLOC_009842	supercont1.2565	7537 - 8153	617	Aedes aegypti hypothetical protein partial mRNA	XM_001658187	1.12194e-91	493	346	4.76458	2	472	149	3.42043	1	446	180	4.23553	1
XLOC_014000	supercont1.3793	3718 - 4902	1185	Aedes aegypti hypothetical protein partial mRNA	XM_001653358	5.8101e-114	613	184	1.11764	13	616	238	2.38939	11	905	346	3.49548	11
XLOC_015823	supercont1.4400	1 - 1059	1059	Aedes aegypti hypothetical protein partial mRNA	XM_001661703	0	994	534	3.70263	6	941	374	4.29025	8	1040	449	5.19349	11
XLOC_020081	supercont1.61	2988055 - 2988419	365	Aedes aegypti hypothetical protein partial mRNA	XM_001661588	1.93028e-61	130	0	0	0	258	1	0.053364	1	354	14	0.799322	4
XLOC_021939	supercont1.71	2266809 - 2272958	937	Aedes aegypti hypothetical protein partial mRNA	XM_001659644	0.000219881	522	10.12	0.0813122	0	671	19.9028	0.264889	0	333	6	0.0807304	0
XLOC_009933	supercont1.2594	363 - 476	114	aedes aegypti inhibitor-2 partial mrna	XM_001658286	2.46638e-16	110	14	129.347	0	0	2	35.6758	0	0	0	0	0
XLOC_000675	supercont1.1021	275199 - 275841	643	aedes aegypti kcc1-b2 partial alternatively spliced	JF958167	1.3981e-13	455	28	0.364435	0	0	2	0.0433583	0	96	4	0.0887248	0
XLOC_001313	supercont1.1087	135912 - 136765	854	aedes aegypti leucokinin receptor protein complete cds	AY596453	1.4887e-15	224	2	0.018016	0	74	2	0.0298744	0	328	9	0.136225	0
XLOC_022975	supercont1.77	704029 - 705110	1082	Aedes aegypti LTR retrotransposon Mosqcopia-Aa2 unknown protein, complete cds; and transposon Microuli-Aa1, complete sequence	AY009101	0.000524754	1062	311	2.1021	2	100	4	0.0447208	0	350	9	0.101418	2
XLOC_022840	supercont1.76	852301 - 854717	2417	aedes aegypti macroglobulin complement partial mrna	XM_001658142	1.65805e-12	101	0	0	0	2247	112	0.506398	5	100	4	0.0180581	0
XLOC_009757	supercont1.2536	5162 - 5773	612	aedes aegypti ndae-c partial alternatively spliced	EU737113	2.82333e-38	489	11	0.153184	0	482	12	0.278626	1	199	0	0	0
XLOC_024783	supercont1.877	398116 - 399534	1419	aedes aegypti non-ltr retrotransposon - complete sequence gag-like and pol-like protein complete cds	AF134900	1.95254e-06	734	28	0.138244	6	179	8	0.0652017	1	531	19	0.155411	6
XLOC_012657	supercont1.3334	5027 - 5590	461	aedes aegypti polya-binding protein interacting protein partial mrna	XM_001655553	3.74661e-19	240	79	1.66833	0	288	147	5.21761	2	292	127	4.70478	2
XLOC_011896	supercont1.3102	2668 - 4710	2043	aedes aegypti programmed cell death partial mrna	XM_001651439	0	2041	1743	5.74061	26	2042	3262	17.7026	22	1970	1176	6.38045	21
XLOC_001609	supercont1.111	576783 - 577614	832	aedes aegypti ran gtpase-activating protein complete cds	DQ138953	1.33552e-13	0	0	0	0	739	25	0.385945	0	0	1	0.0156545	0
XLOC_002611	supercont1.122	500397 - 501291	895	aedes aegypti ran gtpase-activating protein complete cds	DQ138953	1.08558e-34	199	1	0.00849948	0	345	1	0.014086	0	350	6	0.0855376	0
XLOC_014742	supercont1.40	1058090 - 1058592	503	aedes aegypti ribosomal protein s28 partial mrna	XM_001655727	3.03715e-34	424	209	3.85942	7	428	141	4.36332	5	449	438	14.0545	6
XLOC_005477	supercont1.1625	37010 - 37498	489	aedes aegypti ribosome biogenesis protein brix partial mrna	XM_001654279	2.17646e-55	288	357	6.88046	2	330	336	10.8618	5	301	250	8.39669	7
XLOC_012619	supercont1.3329	3252 - 4355	1104	aedes aegypti sensory neuron membrane protein 1 complete cds	FJ387158	2.72045e-12	0	0	0	0	959	59	0.644002	11	0	0	0	0
XLOC_024786	supercont1.877	415358 - 417151	1794	aedes aegypti sensory neuron membrane protein 1 complete cds	FJ387158	1.852e-26	1321	740	2.8106	4	1370	275	1.722	4	1442	348	2.18113	5
XLOC_009370	supercont1.2434	4768 - 5694	927	aedes aegypti short-chain dehydrogenase partial mrna	XM_001658772	1.48374e-150	632	214	1.74213	0	491	49	0.660824	2	410	51	0.695515	2
XLOC_009235	supercont1.24	363740 - 364446	707	aedes aegypti transposon complete sequence	AY079059	0.000403965	403	23	0.263765	2	0	1	0.0190686	0	408	13	0.252682	1
XLOC_015598	supercont1.434	633092 - 971987	1574	aedes aegypti ubiquitin-protein ligase partial mrna	XM_001649776	6.3439e-24	1094	746	7.48405	0	810	425.999	7.10696	6	890	534	9.0499	0
XLOC_016631	supercont1.47	13 - 2906	11330	aedes aegypti udp-n-acetylglucosamine pyrophosphorylase complete cds	AY632694	1.24641e-17	10097	100	0.26168	31	0	4	0.0251405	0	7134	99	0.472618	63
XLOC_018371	supercont1.535	796545 - 797703	1060	aedes aegypti voltage-gated potassium channel partial mrna	XM_001653820	2.04278e-49	395	13	0.0900379	0	737	12	0.137499	1	483	6	0.069321	1
XLOC_009110	supercont1.2365	1999 - 2253	255	aedes aegypti zinc finger protein partial mrna	XM_001648559	1.40239e-18	211	71	4.91387	0	115	4	0.48493	2	97	2	0.279349	2
XLOC_022850	supercont1.760	156284 - 157449	1087	aedes aegypti zinc finger protein partial mrna	XM_001654561	2.42158e-29	294	8	0.0537788	2	771	27	0.300209	2	378	11	0.123265	1
XLOC_008765	supercont1.2299	6640 - 7223	584	aedes atropalpus transposon itm-d37e- complete sequence	AY079052	4.70251e-19	351	12	0.178377	1	463	19	0.471398	1	192	7	0.178498	0
XLOC_001636	supercont1.1113	8779 - 9627	849	aedes clone xx- complete sequence	AC150257	8.90966e-07	233	10	0.0907421	0	0	1	0.0150481	0	172	5	0.0762545	1
XLOC_003002	supercont1.126	1382940 - 1390275	3621	aedes clone xx- complete sequence	AC150260	1.01486e-17	52	0	0	0	1748	61	0.413211	17	3000	183	0.974513	33
XLOC_003113	supercont1.1271	48406 - 49135	730	aedes clone xx- complete sequence	AC150257	1.5439e-64	0	0	0	0	0	1	0.0182776	0	387	10	0.186097	1
XLOC_004158	supercont1.14	3808661 - 3810051	1391	aedes clone xx- complete sequence	DQ138953	6.04424e-26	957	33	0.166663	2	0	2	0.0166759	0	0	0	0	0
XLOC_005088	supercont1.1559	19304 - 19694	391	aedes clone xx- complete sequence	AC150258	1.02479e-70	218	25	0.693802	3	119	1	0.0469785	0	0	0	0	0
XLOC_005392	supercont1.1605	69504 - 70554	1051	aedes clone xx- complete sequence	EF173367	4.87363e-12	195	7	0.0489765	0	66	5	0.0578803	0	763	25	0.291856	0
XLOC_005476	supercont1.1625	3019 - 7234	4149	aedes clone xx- complete sequence	AC150258	4.19248e-15	2922	154	0.238837	21	3285	358	0.913106	28	3271	309	0.784753	25
XLOC_005703	supercont1.1682	22130 - 23183	959	aedes clone xx- complete sequence	AC150263	2.91953e-31	316	12	0.0937339	1	339	12	0.155225	1	168	9	0.117633	1
XLOC_006015	supercont1.1735	47447 - 48169	723	aedes clone xx- complete sequence	EF173374	3.04348e-12	411	30	0.33411	5	286	10	0.185113	4	620	31	0.584474	8
XLOC_006238	supercont1.178	1802303 - 1911162	3295	aedes clone xx- complete sequence	AY431373	1.23588e-25	3171	3099	12.0151	6	3042	2133	12.6853	28	3017	2491	16.18	37
XLOC_006876	supercont1.1900	16821 - 18152	1332	aedes clone xx- complete sequence	AC150262	6.94566e-45	371	10	0.0530654	0	177	6	0.0525801	1	389	14	0.123235	0
XLOC_007525	supercont1.2014	11724 - 14684	3773	aedes clone xx- complete sequence	AC150261	7.20449e-06	1400	38	0.136586	0	1722	55	0.325869	4	1398	32	0.189631	6
XLOC_008784	supercont1.23	1466265 - 1631681	2530	aedes clone xx- complete sequence	AC150262	9.241e-62	1439	27	0.216526	8	1243	21	0.280932	6	1504	186	3.97195	28
XLOC_008841	supercont1.23	1948751 - 1952823	4073	aedes clone xx- complete sequence	AC150259	2.15922e-115	2689	542	0.856946	7	1459	604	1.57059	12	2316	886	2.29417	13
XLOC_009014	supercont1.2335	4209 - 5330	1122	aedes clone xx- complete sequence	EF173371	2.57012e-31	43	2	0.0129511	0	30	4	0.0428308	0	490	15	0.161778	1
XLOC_009771	supercont1.2543	5508 - 9749	4242	aedes clone xx- complete sequence	AC150254	3.07889e-86	3006	114	0.172765	3	1032	59	0.147042	10	2357	57	0.141438	2
XLOC_010218	supercont1.2659	1872 - 2346	475	aedes clone xx- complete sequence	AC150256	2.45285e-21	172	2	0.040307	0	260	5	0.169183	0	286	17	0.598942	2
XLOC_010709	supercont1.2817	5247 - 6735	1489	aedes clone xx- complete sequence	XM_001660436	2.60607e-23	251	2	0.00935103	0	141	0	0	0	427	6	0.0464332	0
XLOC_010998	supercont1.29	3726829 - 3727611	717	aedes clone xx- complete sequence	AC150261	7.28484e-08	554	13	0.146365	3	548	11	0.205881	2	274	5	0.0953426	2
XLOC_011218	supercont1.297	594434 - 595812	1379	aedes clone xx- complete sequence	XM_001664209	3.30928e-57	208	18	0.0918084	1	542	24	0.202107	3	659	32	0.270548	6
XLOC_011360	supercont1.3	964462 - 965293	832	aedes clone xx- complete sequence	AC150263	2.4492e-123	103	0	0	0	48	0	0	0	601	10	0.156545	0
XLOC_011726	supercont1.306	86127 - 86792	666	aedes clone xx- complete sequence	AC150263	2.94266e-13	33	3	0.0372407	0	443	9	0.185963	5	0	0	0	0
XLOC_011993	supercont1.314	456582 - 458064	1483	aedes clone xx- complete sequence	AC150255	3.03232e-29	175	8	0.0375749	0	961	38	0.294548	12	608	21	0.16327	9
XLOC_012552	supercont1.3300	3898 - 4794	897	aedes clone xx- complete sequence	AY432772	5.39531e-05	709	163	1.38161	1	494	130	1.82611	6	582	95	1.35052	8
XLOC_013014	supercont1.346	1215939 - 1217138	1200	aedes clone xx- complete sequence	AC150263	2.59084e-42	581	16	0.0957722	0	27	0	0	0	44	1	0.00995255	0
XLOC_013228	supercont1.3525	57 - 1578	1522	aedes clone xx- complete sequence	AC150257	1.70637e-46	1476	168	0.766333	9	788	53	0.398918	12	832	105	0.792455	6
XLOC_013276	supercont1.354	917181 - 917858	552	aedes clone xx- complete sequence	EF173366	1.04623e-23	269	14	0.22548	1	0	0	0	0	76	2	0.0555023	1
XLOC_013968	supercont1.3781	1635 - 2660	1026	aedes clone xx- complete sequence	EF173366	8.89589e-24	796	131	0.943289	5	812	355	4.2303	5	814	91	1.09411	4
XLOC_014333	supercont1.39	2683159 - 2684002	694	aedes clone xx- complete sequence	AC150258	1.40416e-23	339	13	0.152774	0	172	10	0.195467	0	336	58	1.15641	0
XLOC_014442	supercont1.392	1007451 - 1084371	615	aedes clone xx- complete sequence	AC150259	3.61456e-05	149	10	0.138322	3	0	0	0	0	0	0	0	0
XLOC_014755	supercont1.400	307520 - 308450	931	aedes clone xx- complete sequence	AC150263	3.97568e-161	157	3	0.0242942	1	410	11	0.147563	2	420	7	0.0949477	1
XLOC_015211	supercont1.42	535394 - 535578	185	aedes clone xx- complete sequence	AC150263	2.52099e-24	0	0	0	0	163	9	3.41655	2	173	16	7.76697	4
XLOC_015840	supercont1.441	878226 - 878629	404	aedes clone xx- complete sequence	AC150254	5.69853e-07	101	5	0.13112	1	127	12	0.531845	1	120	13	0.608891	1
XLOC_016288	supercont1.457	936201 - 937358	1158	aedes clone xx- complete sequence	AC150262	2.45952e-06	812	49	0.305755	1	738	65	0.670498	0	737	58	0.602285	2
XLOC_016916	supercont1.478	926695 - 928298	1604	aedes clone xx- complete sequence	EF173375	7.32647e-23	0	0	0	0	0	2	0.0141894	0	1570	132	0.938469	0
XLOC_017202	supercont1.489	702582 - 704110	1529	aedes clone xx- complete sequence	AC150259	1.64783e-82	1165	205	0.930296	7	916	178	1.33283	10	1203	238	1.78684	5
XLOC_018292	supercont1.530	394816 - 395522	650	aedes clone xx- complete sequence	AY431513	2.82852e-63	466	27	0.346309	2	495	21	0.448546	2	595	29	0.633473	1
XLOC_018377	supercont1.535	838492 - 839699	1208	aedes clone xx- complete sequence	AC150258	8.51806e-13	857	29	0.172251	7	257	12	0.11779	3	216	13	0.128367	3
XLOC_018765	supercont1.552	782853 - 783151	299	aedes clone xx- complete sequence	EF173370	7.38207e-18	268	13	0.61073	0	233	5	0.404904	0	265	12	1.07592	1
XLOC_018972	supercont1.564	420145 - 421183	1039	aedes clone xx- complete sequence	AC150259	6.63899e-21	0	1	0.00709312	0	252	9	0.105633	1	787	28	0.331497	3
XLOC_019024	supercont1.567	738409 - 739785	1377	aedes clone xx- complete sequence	AC150255	9.15491e-44	903	60	0.306535	1	296	12	0.101221	0	734	30	0.254066	1
XLOC_019758	supercont1.6	2712796 - 2769452	3055	aedes clone xx- complete sequence	AC150255	0.000273284	2482	648	3.90589	12	1576	223	2.3394	14	1542	115	1.21553	12
XLOC_019942	supercont1.605	378357 - 378760	404	aedes clone xx- complete sequence	EF173366	1.47585e-22	200	10	0.26224	1	79	1	0.0443204	1	75	2	0.0936756	1
XLOC_020287	supercont1.621	285571 - 286251	681	aedes clone xx- complete sequence	XM_001659644	1.74035e-10	313	14	0.168701	0	0	0	0	0	0	1	0.0204657	0
XLOC_020662	supercont1.641	347760 - 348403	644	aedes clone xx- complete sequence	AC150259	4.8721e-12	166	3	0.0389645	0	274	1	0.0216329	0	405	8	0.177059	1
XLOC_020726	supercont1.646	639265 - 640648	1325	aedes clone xx- complete sequence	AC150260	1.41266e-13	831	62	0.330997	10	65	9	0.0793504	0	180	7	0.0619974	1
XLOC_021170	supercont1.67	1713330 - 1713596	267	aedes clone xx- complete sequence	AC150259	4.03111e-30	147	13	0.798327	0	0	0	0	0	0	0	0	0
XLOC_021580	supercont1.691	122179 - 293590	3173	aedes clone xx- complete sequence	AC150259	3.2073e-38	1562	86	0.176707	10	1722	55	0.185958	6	1200	20	0.0674101	3
XLOC_022163	supercont1.72	1695995 - 1696310	316	aedes clone xx- complete sequence	AC150262	0.000995577	236	16	0.667099	2	244	61	4.364	3	235	21	1.64503	2
XLOC_022203	supercont1.722	452452 - 482880	11058	aedes clone xx- complete sequence	AY431178	1.82067e-62	11010	18110	9.20339	117	10570	8767	7.06471	133	8994	9894	7.84472	83
XLOC_025262	supercont1.904	340184 - 340776	593	aedes clone xx- complete sequence	AC150263	2.36554e-27	74	4	0.0581976	0	392	10	0.242756	1	83	0	0	0
XLOC_025443	supercont1.921	193874 - 236947	7181	aedes clone xx- complete sequence	EF173377	1.62125e-52	6878	223	0.394647	11	1683	43	0.125374	9	1367	78	0.225733	15
XLOC_000273	supercont1.100	1995273 - 1996146	874	af106703aedes aegypti steroid hormone receptor homolog ( 3-2) partial cds	AF106703	8.5643e-14	644	19	0.166299	0	129	10	0.145095	1	101	5	0.0734688	0
XLOC_024322	supercont1.840	249428 - 391206	1344	af107677aedes aegypti clone 417 feilai family of sines	AF107677	4.33273e-20	1280	120	0.630283	5	1288	101	0.876008	7	1082	76	0.662035	9
XLOC_004112	supercont1.14	2649858 - 2650323	401	af107679aedes aegypti clone 419 feilai family of sines	AF107679	2.16992e-07	119	8	0.212493	1	216	5	0.224535	2	126	16	0.759944	1
XLOC_025485	supercont1.928	331176 - 332007	832	af107679aedes aegypti clone 419 feilai family of sines	AF107679	1.9886e-23	148	2	0.0186136	0	561	15	0.231567	3	802	45	0.704454	6
XLOC_013611	supercont1.364	300178 - 301480	1303	af134900_1gag-like protein	AAF20018	7.40431e-16	801	13	0.0707488	1	173	7	0.0629212	0	0	2	0.0180636	0
XLOC_006471	supercont1.181	736487 - 737089	603	af134900_2pol-like protein	AAF20019	2.21284e-38	0	0	0	0	0	1.00011	0.0237077	0	603	16.0001	0.389243	1
XLOC_012697	supercont1.335	476211 - 478396	2186	af134900_2pol-like protein	AAF20019	2.5484e-36	0	0	0	0	1558	45	0.226841	0	0	0	0	0
XLOC_014689	supercont1.4	2612627 - 2613511	885	af134900_2pol-like protein	AAF20019	4.91677e-15	0	0	0	0	340	4	0.0571382	0	543	8	0.11569	1
XLOC_006166	supercont1.176	983356 - 984325	970	af208664aedes aegypti clone pony-aa-a1 mite repeat region	AF208664	7.11044e-10	321	15	0.115559	2	136	5	0.0637814	1	327	10	0.12886	1
XLOC_001306	supercont1.1086	1591 - 98684	2260	af331731aedes aegypti clone microsatellite family 66 sequence	AF331731	1.28407e-25	1243	19	0.128266	2	1814	485	6.1079	34	1718	303	3.6929	10
XLOC_011606	supercont1.3033	113227	2210	af331731aedes aegypti clone microsatellite family 66 sequence	AF331731	3.9467e-22	2179	393	1.18846	17	2175	249	1.24038	23	2203	428	2.13019	19
XLOC_017894	supercont1.510	659422 - 795676	5803	af355595_1lipophorin receptor	AAK72954	4.8522e-45	5687	2607	27.0395	5	5563	1743	29.8184	35	5422	1183	23.4008	53
XLOC_007185	supercont1.1981	1891 - 11123	9233	af378002_1 transposase	AAL16724	2.2077e-29	9224	17407	11.8552	11	5232	1516	1.69741	55	4878	2255	2.50734	48
XLOC_008837	supercont1.23	1337333 - 1337888	556	af378002_1 transposase	AAL86009	2.11505e-07	0	0	0	0	0	0	0	0	428	180	4.94068	3
XLOC_013321	supercont1.356	504768 - 505221	454	af387862_1gag polyprotein	XP_002932098	6.74118e-21	370	8	0.173087	1	322	4	0.145539	0	415	24	0.912568	1
XLOC_019135	supercont1.572	474815 - 513379	1965	AGAP000294-PA [Anopheles gambiae str. PEST]	XP_001687769	5.86387e-34	1879	160	1.15592	11	1708	78	0.959586	12	1771	157	2.12812	16
XLOC_004393	supercont1.1431	90707 - 92076	1320	AGAP000380-PA [Anopheles gambiae str. PEST]	XP_310728	1.29211e-07	912	1284	6.88462	4	1103	3605	31.9231	17	735	449	3.99428	12
XLOC_023292	supercont1.791	16203 - 18664	2462	AGAP000420-PA [Anopheles gambiae str. PEST]	XP_310678	1.08055e-100	2096	766	2.0619	23	2135	1680	7.44647	17	2140	3039	13.4479	18
XLOC_004644	supercont1.1473	6225 - 6411	187	AGAP000591-PA [Anopheles gambiae str. PEST]	XP_565746	1.70857e-17	186	517	103.008	2	182	248	89.6594	4	182	292	134.549	3
XLOC_010779	supercont1.2840	95 - 922	710	AGAP001010-PA [Anopheles gambiae str. PEST]	XP_309203	2.97188e-07	596	237	2.70286	1	509	295	5.59367	8	536	164	3.16931	7
XLOC_005875	supercont1.1705	4152 - 6455	4060	agap001049- partial	EFZ15117	1.09116e-83	3878	211	0.672714	10	738	9	0.0521067	0	3406	60	0.310297	16
XLOC_019767	supercont1.6	3847357 - 3897307	2107	AGAP002212-PA [Anopheles gambiae str. PEST]	XP_001687833	1.1566e-90	1400	50	0.159239	5	659	23	0.120683	2	1168	44	0.230756	5
XLOC_015039	supercont1.413	641365 - 671795	1040	AGAP002928-PA [Anopheles gambiae str. PEST]	XP_563189	0.000450445	1009	2471.03	17.5141	4	940	1110	13.0129	19	947	996	11.7779	15
XLOC_007754	supercont1.2075	4592 - 4947	298	AGAP003400-PA [Anopheles gambiae str. PEST]	XP_311685	9.52987e-13	293	22	1.04127	1	297	19	1.5506	3	290	15	1.35633	1
XLOC_009883	supercont1.2572	4265 - 5578	1314	AGAP004090-PA [Anopheles gambiae str. PEST]	XP_309641	1.28338e-07	1015	2506	13.5126	8	1028	2397	21.3378	10	1155	3076	27.51	12
XLOC_005247	supercont1.1599	39695 - 41118	1348	AGAP005301-PA [Anopheles gambiae str. PEST]	XP_309093	4.15234e-09	1195	37	0.193678	7	1171	33	0.285244	3	1051	29	0.251746	5
XLOC_012922	supercont1.3422	383566	2948	AGAP005919-PA [Anopheles gambiae str. PEST]	XP_001688753	4.11158e-32	2565	79	0.175465	11	757	22	0.0804198	3	1429	32	0.116654	8
XLOC_001584	supercont1.111	1349160 - 1414416	7206	AGAP007278-PA [Anopheles gambiae str. PEST]	XP_001687969	4.15877e-12	5847	1406.45	4.13419	11	5016	729	3.55261	34	4521	457	2.17944	43
XLOC_024335	supercont1.843	192 - 17139	2110	AGAP009829-PA [Anopheles gambiae str. PEST]	XP_318941	1.72409e-21	1894	136	0.43246	6	870	41	0.214797	5	889	51	0.267049	11
XLOC_004398	supercont1.1434	5219 - 6380	1162	AGAP010209-PA [Anopheles gambiae str. PEST]	XP_319393	1.46244e-12	1102	59	0.366671	1	1133	76	0.780788	2	1017	31	0.320587	5
XLOC_000426	supercont1.1015	41972 - 156140	8607	AGAP013007-PA [Anopheles gambiae str. PEST]	XP_003436142	0	8067	221	0.334684	32	7111	179	0.437916	71	5250	96	0.241973	50
XLOC_012553	supercont1.3308	942 - 2915	1974	AGAP013037-PA [Anopheles gambiae str. PEST]	XP_003435745	5.64712e-72	1911	197	0.673623	12	1496	70	0.394458	8	1030	61	0.343757	7
XLOC_014153	supercont1.384	703143 - 756804	980	AGAP013084-PA [Anopheles gambiae str. PEST]	XP_003437062	2.02042e-22	805	30.162	0.229502	3	199	11	0.138575	0	297	13.5864	0.17286	5
XLOC_003026	supercont1.1261	71260 - 71570	311	agsa_aplca ame: full=adenosine deaminase agsa ame: full=atrial gland-specific antigen short=agsa ame: full=mollusk-derived growth factor short=mdgf flags: precursor	P15287	3.4385e-18	206	31	1.33686	2	280	33	2.44499	7	126	10	0.813752	4
XLOC_016464	supercont1.4635	564 - 2017	1454	alat2_danre ame: full=alanine aminotransferase 2-like short=alt2 ame: full=glutamate pyruvate transaminase 2 short=gpt 2 ame: full=glutamic--alanine transaminase 2 ame: full=glutamic--pyruvic transaminase 2	Q6NYL5	5.56764e-12	1159	415	1.99318	8	1165	2366	18.7555	19	1226	1755	13.9577	9
XLOC_015950	supercont1.4464	703 - 1066	364	alcohol dehydrogenase	XP_001650358	3.29914e-14	253	131	4.13519	2	300	207	11.1043	2	264	193	11.0811	2
XLOC_004804	supercont1.150	1096692 - 1214401	747	allatotropin receptor	AEN03789	5.23415e-37	469	18	0.192146	2	252	14	0.248275	3	491	21	0.378884	6
XLOC_008480	supercont1.2213	8407 - 11745	3251	allergen, putative [Aedes aegypti]	XP_001655867	7.23083e-70	2380	324	0.648886	19	2922	229	0.754626	25	1887	86	0.282478	13
XLOC_009476	supercont1.2460	76 - 485	410	amino acid transporter	XP_001650969	5.00974e-22	354	11	0.281311	0	284	14	0.604681	2	285	23	1.04818	2
XLOC_004551	supercont1.1459	39884 - 41851	1968	amp dependent coa ligase	XP_001648189	4.68981e-26	1555	98	0.336219	0	1293	35	0.197889	0	1669	66	0.373188	0
XLOC_010288	supercont1.268	1349907 - 1350044	138	ampe_rat ame: full=glutamyl aminopeptidase short=eap ame: full=aminopeptidase a short=ap-a ame: cd_antigen=cd249	P50123	1.09385e-08	0	0	0	0	87	2	4.79951	1	118	8	25.369	4
XLOC_009013	supercont1.2334	4577 - 8577	1179	an_npvac ame: full=alkaline nuclease short=an	P24731	4.13669e-07	0	1	0.00611018	0	0	4	0.0403979	0	935	30	0.304914	1
XLOC_015739	supercont1.4390	2310 - 3574	1195	anopheles gambiae pest agap004181-pb complete cds	XM_003436688	1.2254e-07	352	13	0.078194	0	92	4	0.0397639	0	532	13	0.130027	3
XLOC_009317	supercont1.241	415 - 542	128	anopheles gambiae pest agap007657-pa complete cds	XM_001664162	1.30043e-16	127	46	116.168	3	113	10	47.6919	3	98	1	6.20442	0
XLOC_001740	supercont1.1127	216919 - 288984	1651	anprc_mouse ame: full=atrial natriuretic peptide receptor 3 ame: full=atrial natriuretic peptide clearance receptor ame: full=atrial natriuretic peptide receptor type c short=anp-c short=anpr-c short=npr-c ame: full=ef-2 flags: precursor	P70180	3.93927e-33	1194	58	0.241542	9	1238	60	0.418991	7	624	32	0.22019	4
XLOC_013251	supercont1.353	853358 - 855224	3166	apbp2_rat ame: full=amyloid protein-binding protein 2 ame: full=amyloid beta precursor protein-binding protein 2 short=app-bp2	A5HK05	1.76955e-21	470	13	0.0529263	0	2161	38	0.268844	5	1443	21	0.141214	2
XLOC_014150	supercont1.384	207906 - 285801	16377	apc_human ame: full=adenomatous polyposis coli protein short=protein apc ame: full=deleted in polyposis	P25054	5.6577e-113	15258	8820	13.9234	130	16261	5997	15.8118	143	14876	3983	12.1457	67
XLOC_024780	supercont1.877	418220 - 434058	9780	apc_xenla ame: full=adenomatous polyposis coli homolog short=protein apc	P70039	1.43948e-11	8592	5308	7.59795	58	8627	3155	7.49101	34	8594	5512	13.0749	10
XLOC_015597	supercont1.434	458475 - 803729	5388	arnt_drome ame: full=aryl hydrocarbon receptor nuclear translocator homolog short=darnt ame: full=hypoxia-inducible factor 1-beta ame: full=protein tango	O15945	5.92083e-31	5308	1112	24.2208	48	5195	583.001	21.7592	56	4927	547	26.5005	50
XLOC_007046	supercont1.1945	6638 - 7377	675	arrowhead [Aedes aegypti]	XP_001663345	1.59918e-20	287	100	1.21929	5	275	41	0.831901	3	293	55	1.13953	4
XLOC_016289	supercont1.4575	283 - 4139	3730	atg2b_mouse ame: full=autophagy-related protein 2 homolog b	Q80XK6	5.99349e-98	2841	900	1.56002	19	3005	492	1.40281	14	2784	566	1.60757	8
XLOC_005919	supercont1.1718	31180 - 32236	1057	atpk_drome ame: full= atp synthase subunit mitochondrial	Q9W141	2.03234e-16	918	22	0.152886	0	496	3	0.0344918	2	351	2	0.0231869	0
XLOC_008403	supercont1.22	4075797 - 4076622	826	atpk_drome ame: full= atp synthase subunit mitochondrial	Q9W141	2.11719e-27	528	21	0.197227	2	546	21	0.327184	1	533	21	0.331845	1
XLOC_010216	supercont1.265	1579333 - 1579794	462	atpk_drome ame: full= atp synthase subunit mitochondrial	Q9W141	2.77463e-10	211	26	0.547201	2	269	31	1.09648	3	220	38	1.40257	2
XLOC_015929	supercont1.446	138671 - 372428	14644	baz1a_mouse ame: full=bromodomain adjacent to zinc finger domain protein 1a ame: full=cbp146	O88379	2.13863e-06	14307	4.98296	0.0065459	6	9601	16.6782	0.0358393	15	3804	0	0	15
XLOC_015348	supercont1.426	582933 - 583940	1008	bcl2 adenovirus e1b 19-kda protein-interacting protein	XP_001648558	1.21239e-13	749	35	0.264784	2	643	27	0.328698	6	745	57	0.700397	6
XLOC_014549	supercont1.396	395244 - 462209	3888	beaten path ic	XP_001842050	6.4225e-35	3826	83	0.662686	0	3444	32.9999	0.431431	24	2102	20	0.35526	12
XLOC_000150	supercont1.1	1310089 - 1312558	2470	bel12_ag transposon polyprotein	XP_003436853	1.97288e-32	1254	24	0.0643779	0	1668	30	0.132509	2	470	12	0.0529151	1
XLOC_000722	supercont1.103	1260025 - 1266461	4984	bel12_ag transposon polyprotein	XP_001948591	0	4624	210	0.269211	27	294	13	0.0273996	0	2550	62	0.130035	11
XLOC_001263	supercont1.108	453949 - 455293	1345	bel12_ag transposon polyprotein	CAJ14165	2.37625e-81	734	17	0.0892142	4	29	2	0.0173319	0	308	7	0.0609241	0
XLOC_001485	supercont1.11	3127120 - 3128041	922	bel12_ag transposon polyprotein	XP_003245995	6.28832e-31	101	0	0	0	464	10	0.135765	1	0	0	0	0
XLOC_001895	supercont1.1142	215429 - 216221	793	bel12_ag transposon polyprotein	XP_003241778	3.3397e-16	0	0	0	0	0	0	0	0	511	10	0.166665	0
XLOC_002095	supercont1.1169	100179 - 101619	1441	bel12_ag transposon polyprotein	XP_003241778	2.80047e-51	0	1	0.00485191	0	604	9	0.0720768	1	313	9	0.0723216	0
XLOC_002847	supercont1.1246	118480 - 119932	1453	bel12_ag transposon polyprotein	CAJ14165	1.88888e-79	0	0	0	0	138	4	0.0317332	0	470	9	0.0716346	1
XLOC_003550	supercont1.132	188234 - 196178	7945	bel12_ag transposon polyprotein	CAJ14165	0	7597	244	0.193693	5	5951	91	0.118702	1	4914	84	0.108912	0
XLOC_004319	supercont1.142	324717 - 326891	2175	bel12_ag transposon polyprotein	EFA13453	8.10379e-51	1479	23	0.0707671	0	1356	19	0.0963042	0	815	10	0.0506482	0
XLOC_004469	supercont1.1444	91100 - 92759	1660	bel12_ag transposon polyprotein	CAJ14165	1.01706e-63	1217	14	0.0579515	3	1040	9	0.0614436	0	1598	15	0.102583	0
XLOC_004470	supercont1.1444	95713 - 97440	1728	bel12_ag transposon polyprotein	CAJ14165	7.62848e-86	389	1	0.00395887	0	455	6	0.0391682	0	1113	17	0.111121	3
XLOC_004787	supercont1.15	2075032 - 2076667	1636	bel12_ag transposon polyprotein	XP_001809963	1.14615e-43	904	16.0003	0.0673136	0	395	6	0.0416355	0	570	11.0003	0.0764755	0
XLOC_005662	supercont1.167	2010419 - 2011961	1543	bel12_ag transposon polyprotein	CAJ14165	2.68462e-79	681	10	0.044918	1	514	7	0.0518782	0	1067	13	0.096591	1
XLOC_005903	supercont1.171	454403 - 456318	1916	bel12_ag transposon polyprotein	XP_003245995	1.14214e-61	0	0	0	0	481	17	0.0989893	2	413	17	0.0990197	2
XLOC_005905	supercont1.171	1089014 - 1089685	672	bel12_ag transposon polyprotein	CAJ14165	7.60185e-15	149	0	0	0	161	1	0.0204129	0	493	8	0.166781	0
XLOC_006153	supercont1.176	1802183 - 1809718	2495	bel12_ag transposon polyprotein	CAJ14165	1.29586e-31	1569	45	0.119411	8	2016	87	0.380135	9	2101	76	0.331495	10
XLOC_006195	supercont1.177	1151020 - 1157600	6500	bel12_ag transposon polyprotein	CAJ14165	1.33918e-158	2855	765	0.745873	9	2859	391	0.626558	7	4722	473	0.753711	10
XLOC_006299	supercont1.179	1694078 - 1695112	1035	bel12_ag transposon polyprotein	XP_003391004	1.30515e-06	101	0	0.0285035	0	0	0	0.0117916	0	805	22.0018	0.261694	2
XLOC_006444	supercont1.1804	11934 - 22145	7382	bel12_ag transposon polyprotein	ABP48078	1.37464e-19	5054	255	0.969326	6	105	11	0.0359415	2	4437	173	1.01366	9
XLOC_006561	supercont1.184	806637 - 807542	906	bel12_ag transposon polyprotein	XP_001809963	1.66151e-28	0	0	0	0	0	1	0.0138739	0	658	10	0.140374	2
XLOC_006562	supercont1.184	1795944 - 1796337	394	bel12_ag transposon polyprotein	EFA09479	3.66022e-25	0	0	0	0	377	11	0.509713	3	0	0	0	0
XLOC_006581	supercont1.185	671297 - 679281	7903	bel12_ag transposon polyprotein	CAJ14165	0	7105	347	0.276952	8	5924	152	0.199349	3	5121	114	0.148614	4
XLOC_006595	supercont1.185	1068571 - 1069256	686	bel12_ag transposon polyprotein	XP_001809963	1.14173e-29	419	7	0.0835352	0	101	0	0	0	317	3.00009	0.0607785	0
XLOC_008014	supercont1.212	466320 - 468323	1919	bel12_ag transposon polyprotein	CAJ14165	1.72211e-33	334	8	0.0282149	0	0	1	0.00581288	0	1625	226	1.3141	1
XLOC_008086	supercont1.213	1353404 - 1354893	1490	bel12_ag transposon polyprotein	XP_002136118	1.07553e-69	487	7	0.0327039	1	709	9	0.06939	0	650	11	0.0850621	1
XLOC_008106	supercont1.214	660 - 1524	865	bel12_ag transposon polyprotein	EFN71782	3.39918e-52	59	4	0.0354628	0	450	4	0.0587956	0	698	20	0.297792	0
XLOC_008107	supercont1.214	1922 - 4856	2935	bel12_ag transposon polyprotein	EFA13453	4.40474e-119	161	0	0	0	833	8	0.0293813	0	1852	21	0.0769168	1
XLOC_008267	supercont1.218	1445270 - 1447356	2087	bel12_ag transposon polyprotein	XP_001809963	2.71213e-80	1876	25	0.0804495	4	930	14	0.0742278	2	1885	30	0.158992	7
XLOC_008881	supercont1.230	992426 - 993959	1534	bel12_ag transposon polyprotein	EFA13346	3.46974e-87	101	0	0	0	696	13	0.0969836	2	1155	25	0.186995	5
XLOC_008882	supercont1.230	994779 - 997844	3066	bel12_ag transposon polyprotein	XP_001809963	5.59254e-165	290	2	0.00426123	0	608	3	0.0105187	0	1899	20	0.0699178	3
XLOC_009630	supercont1.25	2892569 - 2893275	707	bel12_ag transposon polyprotein	CAJ14165	1.35735e-28	294	6	0.0688082	2	0	1	0.0190686	0	164	0	0	0
XLOC_010720	supercont1.2822	4784 - 5942	1159	bel12_ag transposon polyprotein	XP_003241778	2.22378e-35	212	6	0.0374015	1	71	2	0.0206097	0	469	14	0.145229	0
XLOC_011075	supercont1.291	24957 - 27558	2602	bel12_ag transposon polyprotein	CAJ14165	9.69018e-38	1094	18	0.0456642	1	487	7	0.0292368	0	841	12	0.0500197	0
XLOC_012374	supercont1.326	1157122 - 1157917	796	bel12_ag transposon polyprotein	CAJ14165	2.41224e-14	0	1	0.00984091	0	377	14	0.228669	5	549	28	0.464352	5
XLOC_012696	supercont1.335	364506 - 366253	1748	bel12_ag transposon polyprotein	EFA13346	5.70963e-105	1181	63	0.24625	11	221	6	0.03867	0	1155	47	0.303274	14
XLOC_012793	supercont1.3395	4 - 534	531	bel12_ag transposon polyprotein	EFR29082	2.19238e-37	89	0	0	0	0	0	0	0	360	12	0.353492	2
XLOC_012794	supercont1.3395	688 - 1626	939	bel12_ag transposon polyprotein	XP_003244020	6.73221e-12	0	1	0.00801397	0	0	1	0.0132742	0	789	15	0.201287	4
XLOC_013336	supercont1.357	788854 - 789669	816	bel12_ag transposon polyprotein	XP_001948591	6.87707e-12	744	28	0.267032	1	148	4	0.0632938	0	478	2	0.0321089	0
XLOC_013337	supercont1.357	789965 - 790405	441	bel12_ag transposon polyprotein	CAJ14165	2.01902e-15	441	10	0.226676	0	0	0	0	0	278	5	0.199916	2
XLOC_013886	supercont1.374	381131 - 383638	2508	bel12_ag transposon polyprotein	CAJ14165	1.21873e-130	2480	392	1.03443	19	1754	38	0.16511	5	2362	118	0.511803	10
XLOC_014557	supercont1.396	392347 - 393495	1149	bel12_ag transposon polyprotein	EFA13694	9.81686e-32	612	12	0.0755661	1	365	6	0.0624643	0	284	5	0.0524082	0
XLOC_014752	supercont1.400	32005 - 33999	1995	bel12_ag transposon polyprotein	XP_001809963	3.84955e-63	248	0	0	0	0	0	0	0	508	15	0.0835471	0
XLOC_014753	supercont1.400	209476 - 211366	1891	bel12_ag transposon polyprotein	CAJ14165	1.86085e-91	1441	47	0.168457	11	157	5	0.0295388	0	212	7	0.041372	0
XLOC_014761	supercont1.4001	884 - 3052	2169	bel12_ag transposon polyprotein	XP_003699528	1.86241e-123	0	0	0	0	246	18	0.0915101	1	768	22	0.111764	2
XLOC_015098	supercont1.4157	3064 - 3907	844	bel12_ag transposon polyprotein	XP_001948591	3.76505e-28	0	2	0.0182828	0	193	1	0.0151607	0	431	10	0.153674	1
XLOC_015821	supercont1.440	433568 - 434909	1342	bel12_ag transposon polyprotein	CAJ14165	2.22428e-71	901	19	0.099965	2	90	2	0.0173764	0	198	4	0.0349044	1
XLOC_015835	supercont1.441	385980 - 387182	1203	bel12_ag transposon polyprotein	CAJ14165	2.50118e-30	598	2	0.0119368	0	681	6	0.0591814	0	1102	11	0.109154	1
XLOC_015853	supercont1.442	191560 - 193987	2372	bel12_ag transposon polyprotein	XP_001846617	0	2342	98	0.274569	3	1696	15.0004	0.0692123	1	1650	17	0.0783294	6
XLOC_016266	supercont1.4561	2678 - 3789	1112	bel12_ag transposon polyprotein	ABP48078	3.22579e-44	379	1	0.00654418	0	813	30	0.324661	2	419	1	0.0109021	0
XLOC_016267	supercont1.4561	3848 - 4438	591	bel12_ag transposon polyprotein	T13250	2.40585e-27	168	4	0.0584732	0	418	8	0.195139	3	96	1	0.025055	0
XLOC_017421	supercont1.496	472214 - 482445	10232	bel12_ag transposon polyprotein	XP_003245995	0	3875	17	0.0104281	0	1250	3	0.00302332	0	10072	441	0.44157	11
XLOC_018215	supercont1.528	380752 - 382416	1665	bel12_ag transposon polyprotein	XP_001866482	4.651e-24	1285	52	0.214529	3	804	7.00002	0.0476292	0	882	13	0.0886035	4
XLOC_018764	supercont1.552	726115 - 727953	1839	bel12_ag transposon polyprotein	XP_001809963	5.4047e-29	716	12	0.0443494	2	521	12	0.0731092	2	751	16	0.0975459	2
XLOC_018803	supercont1.555	95103 - 98326	2777	bel12_ag transposon polyprotein	XP_003699175	2.66809e-78	1716	260	0.615339	2	1678	117	0.4558	1	1750	156	0.606274	4
XLOC_019632	supercont1.596	192730 - 193303	574	bel12_ag transposon polyprotein	XP_001809963	1.14399e-11	57	2	0.030463	1	7	1	0.025433	0	369	14	0.366283	3
XLOC_019633	supercont1.596	194478 - 196345	1868	bel12_ag transposon polyprotein	EFZ11561	2.00335e-11	660	23	0.0835523	4	155	8	0.0479043	0	1151	41	0.245642	8
XLOC_020471	supercont1.630	447640 - 448774	1135	bel12_ag transposon polyprotein	XP_002136118	2.12468e-35	234	0	0	0	548	2	0.0211252	0	784	7	0.0744581	1
XLOC_020626	supercont1.64	166425 - 167216	792	bel12_ag transposon polyprotein	XP_003245995	1.81085e-29	435	8	0.0792325	0	315	6	0.0986367	0	240	5	0.0834707	0
XLOC_020942	supercont1.658	544713 - 553921	1123	bel12_ag transposon polyprotein	EFZ09737	1.48136e-22	471	29	0.187594	0	239	8	0.0855712	2	0	1	0.0107736	0
XLOC_021137	supercont1.669	134160 - 136329	2170	bel12_ag transposon polyprotein	XP_001809963	3.61164e-46	844	9	0.0277607	0	530	3	0.015244	0	1108	10	0.0507761	1
XLOC_021165	supercont1.67	746002 - 746366	365	bel12_ag transposon polyprotein	XP_001809963	2.61583e-09	146	12	0.37688	2	181	3	0.160092	1	165	3	0.171283	1
XLOC_022966	supercont1.77	1298739 - 1299982	1184	bel12_ag transposon polyprotein	EFA13694	2.41786e-42	691	11	0.066881	1	0	0	0	0	524	8	0.0809016	0
XLOC_023198	supercont1.787	185080 - 187732	2653	bel12_ag transposon polyprotein	XP_003699528	1.66825e-86	181	11	0.027333	0	1508	32	0.130903	4	1540	38	0.155116	6
XLOC_023266	supercont1.79	847892 - 848829	938	bel12_ag transposon polyprotein	XP_003699528	5.63771e-30	410	4	0.0320976	0	755	12	0.1595	1	399	2	0.0268742	1
XLOC_024466	supercont1.850	416836 - 419174	2339	bel12_ag transposon polyprotein	CAJ14165	6.58215e-55	679	28	0.0796412	0	30	0	0	0	1924	30	0.140351	4
XLOC_001395	supercont1.109	2628460 - 2628923	464	bombyx mori clone: e10021n21	AK385540	2.62919e-09	0	0	0	0	286	3	0.105376	0	421	12	0.439697	2
XLOC_009460	supercont1.2452	36705 - 36948	121	bombyx mori clone: fe8d01o24	AK377542	0.000337978	115	28	127.408	1	116	145	1260.91	0	120	94	1026.52	1
XLOC_022936	supercont1.768	462744 - 640384	10096	brain-specific angiogenesis inhibitor 1	EFR29955	3.26097e-84	7864	148	0.187279	2	4116	67	0.139381	4	2088	46	0.0952213	2
XLOC_015949	supercont1.4462	2787 - 3892	1032	btb poz domain-containing protein	XP_001845560	2.50131e-28	643	4	0.0286025	0	915	72	0.851967	5	642	19	0.226814	4
XLOC_010427	supercont1.274	17993 - 260163	3788	bun2_drome ame: full=protein class 2 f isoform ame: full=protein shortsighted	Q24523	1.56387e-33	3745	29338	17.9786	44	3702	13395	14.3724	58	3726	16096	17.8313	65
XLOC_002068	supercont1.1162	54325 - 204430	3232	cad87_drome ame: full=cadherin-87a flags: precursor	Q9VGG5	0	3211	1214	2.4464	25	3158	1262	4.18453	63	3179	840	2.77632	43
XLOC_012245	supercont1.3217	4656 - 4794	139	cad87_drome ame: full=cadherin-87a flags: precursor	Q9VGG5	2.1978e-09	0	0	0	0	40	2	4.51802	0	130	12	35.8548	0
XLOC_005433	supercont1.1614	5658 - 38923	896	cadm3_human ame: full=cell adhesion molecule 3 ame: full=brain immunoglobulin receptor ame: full=immunoglobulin superfamily member 4b short= 4b ame: full=nectin-like protein 1 short=necl-1 ame: full=synaptic cell adhesion molecule 3 short= 3 ame: full=tslc1-like protein 1 short=tsll1 flags: precursor	Q8N126	8.02315e-07	773	216	1.83336	0	521	91	1.28005	5	585	107	1.52326	8
XLOC_002395	supercont1.12	3337145 - 3423812	2254	cadn_drome ame: full=neural-cadherin ame: full=cadherin-n short=dn-cadherin flags: precursor	O15943	5.92528e-139	2100	527	1.56006	18	2121	335	1.63346	30	1972	191	0.930359	28
XLOC_020745	supercont1.647	435203 - 435962	760	caenorhabditis elegans cosmid complete sequence	Z82060	2.29024e-11	166	0	0	0	324	14.0001	0.242753	3	383	11	0.193939	2
XLOC_000245	supercont1.100	1499750 - 1664386	8906	calcium calmodulin-dependent protein isoform g	EFR19307	3.00873e-31	8729	626	2.42009	55	8159	226	1.4134	13	8117	236	1.52591	48
XLOC_003105	supercont1.127	1113150 - 1114168	1019	c-amp-dependent rap1 guanine-nucleotide exchange factor	XP_001846055	4.21868e-18	899	32	0.232319	0	105	4	0.048061	0	623	5	0.0606234	0
XLOC_004249	supercont1.141	623712 - 625221	1510	c-amp-dependent rap1 guanine-nucleotide exchange factor	XP_001841812	9.70457e-10	1157	50	0.230116	10	518	24.0002	0.182267	10	927	43	0.327479	12
XLOC_007319	supercont1.2	3341246 - 3341927	682	c-amp-dependent rap1 guanine-nucleotide exchange factor	XP_001841812	1.09397e-24	0	0	0	0	463	16	0.320157	5	0	1	0.0204241	0
XLOC_013009	supercont1.346	17096 - 18437	1342	c-amp-dependent rap1 guanine-nucleotide exchange factor	AAA53489	2.93582e-31	188	11	0.0578744	2	357	16	0.139011	2	229	12	0.104713	3
XLOC_017311	supercont1.491	613835 - 614333	499	c-amp-dependent rap1 guanine-nucleotide exchange factor	EFR25648	1.59204e-13	0	1	0.0186897	0	353	10.0001	0.31328	2	0	0	0	0
XLOC_020984	supercont1.66	1715542 - 1716144	603	c-amp-dependent rap1 guanine-nucleotide exchange factor	XP_001841812	2.02198e-10	156	3	0.0426431	0	199	7	0.165954	1	149	3	0.072983	0
XLOC_022529	supercont1.741	113090 - 114538	1449	c-amp-dependent rap1 guanine-nucleotide exchange factor	B34751	5.58321e-28	371	6	0.0289296	1	8	1	0.00795822	0	516	5	0.0399234	0
XLOC_024774	supercont1.876	340372 - 341833	1462	c-amp-dependent rap1 guanine-nucleotide exchange factor	XP_001660575	6.03086e-16	291	6	0.0286388	2	253	2	0.0236334	0	655	15	0.118546	2
XLOC_021446	supercont1.683	336968 - 589544	2784	can12_human ame: full=calpain-12 ame: full=calcium-activated neutral proteinase 12 short=canp 12	Q6ZSI9	9.8857e-06	2758	302	0.712827	23	1969	104	0.404068	17	1897	76	0.294567	7
XLOC_005732	supercont1.1691	2393 - 4125	1733	cbpa1_drops ame: full=zinc carboxypeptidase a 1 flags: precursor	Q29NC4	2.55837e-06	469	1064	4.19878	5	479	1158	7.53519	8	621	631	4.11119	2
XLOC_010407	supercont1.272	1425822 - 1427293	1472	cckar_xenla ame: full=cholecystokinin receptor ame: full=cck-xlr	P70031	1.25792e-19	1061	62	0.293663	1	525	24	0.187609	3	37	5	0.0392073	0
XLOC_004088	supercont1.1398	52587 - 54542	4626	ccnd2_rat ame: full=g1 s-specific cyclin-d2 ame: full=vin-1 proto-oncogene	Q04827	4.73175e-07	3518	1058	5.47751	31	3377	828	6.80015	19	3428	795	6.65375	31
XLOC_010268	supercont1.268	8289 - 54066	2313	cdhr1_xenla ame: full=cadherin-related family member 1 ame: full=photoreceptor cadherin short=prcad ame: full=protocadherin-21 flags: precursor	Q6B457	7.59111e-23	2209	128	0.702005	4	2134	76	0.688388	2	1835	51	0.474935	1
XLOC_015599	supercont1.434	981284 - 982618	1226	ce104_human ame: full=centrosomal protein of 104 kda	O60308	2.88929e-19	1147	930	5.42986	2	1187	701	6.76298	11	1162	412	3.99757	1
XLOC_020097	supercont1.611	177803 - 348684	1548	celf3_bovin ame: full=cugbp elav-like family member 3 short=celf-3 ame: full=bruno-like protein 1 ame: full=cug-bp- and etr-3-like factor 3 ame: full=elav-type rna-binding protein 1 short=etr-1 ame: full=rna-binding protein brunol-1 ame: full=trinucleotide repeat-containing gene 4 protein	Q08E07	6.11569e-22	1480	135	1.39927	14	1397	140	2.25742	18	1364	100	1.65368	24
XLOC_023328	supercont1.794	13931 - 160471	1438	celf3_bovin ame: full=cugbp elav-like family member 3 short=celf-3 ame: full=bruno-like protein 1 ame: full=cug-bp- and etr-3-like factor 3 ame: full=elav-type rna-binding protein 1 short=etr-1 ame: full=rna-binding protein brunol-1 ame: full=trinucleotide repeat-containing gene 4 protein	Q08E07	9.40992e-05	1364	94	1.05512	9	1310	63	1.1496	0	1357	69	1.2585	8
XLOC_008089	supercont1.2131	5 - 10688	4348	cenp1_human ame: full=cenpb dna-binding domain-containing protein 1	B2RD01	1.06148e-15	3738	1186	5.66826	10	3489	387	3.14157	23	3667	761	6.25093	26
XLOC_005733	supercont1.1692	32551 - 33002	452	cg41538 cg41538-pa	EEZ97440	3.98847e-19	133	0	0	0	145	1	0.0366476	0	384	5	0.191563	0
XLOC_014852	supercont1.405	634677 - 756567	2425	cg9194	XP_318113	2.04667e-16	1999	251.629	0.705866	2	2016	191.584	0.878539	12	2036	221.803	1.01213	15
XLOC_016290	supercont1.4577	42 - 738	634	chitin deacetylase 4	XP_001651034	8.33583e-93	429	17	0.225544	0	165	3	0.0663141	1	485	23	0.520501	1
XLOC_007698	supercont1.2058	2 - 722	721	chss1_mouse ame: full=chondroitin sulfate synthase 1 ame: full=chondroitin glucuronyltransferase 1 ame: full=chondroitin synthase 1 short= y-1 ame: full=glucuronosyl-n-acetylgalactosaminyl-proteoglycan 4-beta-n-acetylgalactosaminyltransferase 1 ame: full=n-acetylgalactosaminyl-proteoglycan 3-beta-glucuronosyltransferase 1 ame: full=n-acetylgalactosaminyltransferase 1	Q6ZQ11	1.29973e-19	719	276	3.08494	6	424	17	0.315847	4	478	24	0.454199	5
XLOC_012777	supercont1.339	31315 - 33999	1629	ci030_mouse ame: full=upf0439 protein c9orf30 homolog	Q9CR78	4.3038e-08	1376	91	0.384681	5	1462	130	0.906447	0	1319	51	0.356293	5
XLOC_007686	supercont1.205	17881 - 18072	192	clh_drome ame: full=clathrin heavy chain	P29742	5.35296e-27	125	1	0.177946	1	156	18	5.79676	1	188	58	23.6074	3
XLOC_011553	supercont1.3021	2391 - 3146	1090	clip-domain serine protease	XP_001657087	9.39934e-53	752	11	0.282479	4	991	20	0.867513	14	796	12	0.54935	8
XLOC_010450	supercont1.2749	357 - 4216	1146	cog1_drome ame: full=conserved oligomeric golgi complex subunit 1 short=cog complex subunit 1 ame: full=component of oligomeric golgi complex 1	Q9VGC3	1.95147e-38	1140	2091.92	13.2119	14	1132	1690.2	17.6503	11	1140	1435.01	15.0916	21
XLOC_008371	supercont1.22	1925575 - 2585799	23770	coll1_drome ame: full=collagen alpha chain cg42342	B7Z0K8	4.9135e-25	23740	2623	6.40165	238	23715	1256	5.59784	327	23187	1299	5.44414	259
XLOC_001227	supercont1.1078	15479 - 82466	5918	conserved hypothetical protein [Culex quinquefasciatus]	XP_001849807	5.54169e-89	5736	2026	3.14721	12	5622	3158	7.94528	31	5357	2958	7.39767	29
XLOC_002180	supercont1.118	184821 - 240227	2972	conserved hypothetical protein [Culex quinquefasciatus]	XP_001849807	2.23592e-94	2970	2776	6.11291	9	1974	282	1.02199	12	2548	456	1.64798	30
XLOC_003798	supercont1.1353	171546 - 172612	1067	conserved hypothetical protein [Culex quinquefasciatus]	XP_001862269	8.8103e-14	139	0	0	0	510	7	0.0795782	2	598	5	0.0573066	3
XLOC_003869	supercont1.136	2051727 - 2052350	624	conserved hypothetical protein [Culex quinquefasciatus]	XP_001863245	6.33708e-39	0	0	0	0	0	0	0	0	530	16	0.370424	1
XLOC_004458	supercont1.144	1829508 - 1830547	1040	conserved hypothetical protein [Culex quinquefasciatus]	XP_001844182	3.69695e-17	101	3	0.0212549	1	43	2	0.0234467	0	645	19	0.22468	3
XLOC_005241	supercont1.1591	40585 - 41877	1293	conserved hypothetical protein [Culex quinquefasciatus]	XP_001844182	5.82633e-13	238	4	0.0219625	0	490	8	0.0725535	3	729	20	0.182273	2
XLOC_006174	supercont1.1760	43334 - 45183	3292	conserved hypothetical protein [Culex quinquefasciatus]	XP_001848275	7.03998e-120	2439	35	0.144507	10	2472	53	0.382263	8	2538	63	0.449667	14
XLOC_007006	supercont1.1933	7188 - 11424	3528	conserved hypothetical protein [Culex quinquefasciatus]	XP_001845038	1.45796e-47	3494	1554.95	2.85916	8	3256	436.736	1.32033	17	3492	838.701	2.52661	15
XLOC_007311	supercont1.2	1873535 - 1873835	301	conserved hypothetical protein [Culex quinquefasciatus]	XP_001846161	3.05452e-11	43	0	0	0	263	9	0.717741	0	111	2	0.176343	0
XLOC_008196	supercont1.217	662651 - 667387	2965	conserved hypothetical protein [Culex quinquefasciatus]	XP_001844182	4.57368e-07	2481	130	0.789906	3	1580	4	0.0232515	0	2456	47	0.273286	3
XLOC_008432	supercont1.2201	2505 - 3069	565	conserved hypothetical protein [Culex quinquefasciatus]	XP_001850106	3.38391e-08	489	13	0.202506	3	305	16	0.41633	5	259	10	0.267903	2
XLOC_009102	supercont1.236	1478482 - 1481558	4387	conserved hypothetical protein [Culex quinquefasciatus]	XP_001864821	2.47884e-27	1785	24	0.0702357	2	1521	25	0.214815	0	163	6	0.0538521	2
XLOC_009129	supercont1.237	1595583 - 1596211	629	conserved hypothetical protein [Culex quinquefasciatus]	XP_001850962	2.33098e-12	489	5	0.0670572	1	0	0	0	0	110	0	0	0
XLOC_009163	supercont1.2387	813 - 9124	1128	conserved hypothetical protein [Culex quinquefasciatus]	XP_001852677	7.02322e-22	1016	52	0.818283	0	888	13	0.341777	0	1066	65	1.74465	0
XLOC_010410	supercont1.2728	6021 - 8568	1084	conserved hypothetical protein [Culex quinquefasciatus]	XP_001848205	5.28533e-30	658	355	2.39426	2	786	276	3.07894	2	721	235	2.64221	3
XLOC_010449	supercont1.2749	2 - 1848	3511	conserved hypothetical protein [Culex quinquefasciatus]	XP_001849751	1.89288e-07	2321	1159.08	4.5101	18	2453	999.796	6.41432	6	2121	921.989	5.91898	17
XLOC_010946	supercont1.29	882924 - 888714	3178	conserved hypothetical protein [Culex quinquefasciatus]	XP_001862269	2.53926e-09	2105	61.0006	0.446669	20	1141	32	0.405203	4	1497	48	0.646154	18
XLOC_011254	supercont1.298	983266 - 983793	528	conserved hypothetical protein [Culex quinquefasciatus]	XP_001847009	3.66683e-29	479	10	0.171815	4	254	5	0.143758	1	383	10	0.297187	2
XLOC_012039	supercont1.317	1283117 - 1284080	964	conserved hypothetical protein [Culex quinquefasciatus]	XP_001846965	6.39096e-21	955	1163	9.02726	0	903	369	4.74289	16	908	265	3.44126	13
XLOC_012516	supercont1.33	2521249 - 2521988	740	conserved hypothetical protein [Culex quinquefasciatus]	XP_001845181	3.09114e-34	573	17	0.183695	2	100	3	0.0538615	1	210	5	0.0913579	0
XLOC_012682	supercont1.3340	5272 - 6748	1477	conserved hypothetical protein [Culex quinquefasciatus]	XP_001864571	3.84359e-06	404	13	0.0613392	2	608	16	0.124592	3	1040	25	0.195275	4
XLOC_012694	supercont1.335	35278 - 36483	1206	conserved hypothetical protein [Culex quinquefasciatus]	XP_001848401	1.08533e-50	542	13	0.0773648	0	957	23	0.226202	2	589	13	0.128619	1
XLOC_014537	supercont1.3958	4114 - 4678	565	conserved hypothetical protein [Culex quinquefasciatus]	XP_001861894	0.000553525	293	23	0.35828	0	488	55	1.43114	6	426	31	0.830498	4
XLOC_014635	supercont1.4	111505 - 113229	1574	conserved hypothetical protein [Culex quinquefasciatus]	XP_001870898	4.75054e-129	410	13	0.0571053	0	524	18	0.130444	0	0	1	0.00726369	0
XLOC_014850	supercont1.4048	1606 - 2253	648	conserved hypothetical protein [Culex quinquefasciatus]	XP_001847095	6.22353e-18	431	12	0.154557	3	0	0	0	0	0	1	0.0219392	0
XLOC_015532	supercont1.431	359160 - 359850	691	conserved hypothetical protein [Culex quinquefasciatus]	XP_001847744	6.82245e-15	424	12	0.141832	0	0	0	0	0	83	0	0	0
XLOC_015852	supercont1.442	127680 - 331871	15096	conserved hypothetical protein [Culex quinquefasciatus]	XP_001846617	0	13608	299	0.373854	61	4085	60.9996	0.116677	24	10306	208	0.439602	86
XLOC_016440	supercont1.462	16214 - 94888	2851	conserved hypothetical protein [Culex quinquefasciatus]	XP_001862162	1.15543e-16	2013	173	0.398141	4	1509	110	0.416677	16	1563	115	0.434506	21
XLOC_016490	supercont1.4643	1442 - 3751	2310	conserved hypothetical protein [Culex quinquefasciatus]	XP_001843111	2.63587e-06	1152	28	0.0807198	0	1585	39	0.185175	6	646	18	0.0853622	1
XLOC_016773	supercont1.473	882442 - 883202	761	conserved hypothetical protein [Culex quinquefasciatus]	XP_001864480	1.1696e-15	457	66	0.687882	4	228	15	0.259648	0	302	29	0.510399	3
XLOC_017505	supercont1.5	4869455 - 4875979	3789	conserved hypothetical protein [Culex quinquefasciatus]	XP_001844182	4.37981e-15	3627	133	0.449694	8	2039	21	0.116396	11	2933	104	0.576386	10
XLOC_018772	supercont1.553	185758 - 204127	9069	conserved hypothetical protein [Culex quinquefasciatus]	XP_001862337	3.57043e-32	9030	463.637	0.541028	18	2950	0	0.0292584	10	8901	170.017	0.285885	40
XLOC_020283	supercont1.621	420887 - 424110	3114	conserved hypothetical protein [Culex quinquefasciatus]	XP_001865885	3.75859e-11	2970	201.178	0.422617	2	2538	41.7714	0.144318	21	1795	12.2779	0.0421973	2
XLOC_022295	supercont1.729	436772 - 437589	818	conserved hypothetical protein [Culex quinquefasciatus]	XP_001861570	5.16423e-06	493	14	0.133104	0	0	2	0.0315484	0	0	0	0	0
XLOC_023065	supercont1.777	182816 - 184684	1869	conserved hypothetical protein [Culex quinquefasciatus]	XP_001866062	3.39594e-17	601	20	0.0726114	2	358	13	0.0777986	0	0	1	0.00598771	0
XLOC_024600	supercont1.860	446992 - 464298	1296	conserved hypothetical protein [Culex quinquefasciatus]	XP_001867500	3.01852e-43	992	29	0.312129	12	876	23	0.340075	2	1173	56	1.03726	0
XLOC_025274	supercont1.907	253772 - 255883	2112	conserved hypothetical protein [Culex quinquefasciatus]	XP_001864821	6.44069e-46	731	26	0.0825911	3	167	7	0.0366348	0	108	8	0.0418464	0
XLOC_026232	supercont1.982	13447 - 34663	663	conserved hypothetical protein [Culex quinquefasciatus]	XP_001867500	8.25645e-13	540	22	0.274756	0	279	5	0.103949	1	199	3	0.0637319	1
XLOC_001806	supercont1.1130	5084 - 16599	1098	copb2_drome ame: full=coatomer subunit beta ame: full=beta -coat protein short=beta -cop	O62621	9.6536e-165	1054	652.715	4.33579	7	1064	521.657	5.73111	11	1047	334.699	3.70521	9
XLOC_001807	supercont1.1130	5086 - 8077	2992	copb2_drome ame: full=coatomer subunit beta ame: full=beta -coat protein short=beta -cop	O62621	1.24498e-163	1425	19.285	0.0421832	8	974	4.34266	0.0156151	9	963	3.30056	0.0118334	8
XLOC_000388	supercont1.101	2577089 - 2580261	3354	copia_drome ame: full=copia protein ame: full=gag-int-pol protein contains: ame: full=copia vlp protein contains: ame: full=copia protease	P04146	1.30977e-28	1962	18	0.0656013	0	400	7	0.0498388	0	984	21	0.291603	0
XLOC_002728	supercont1.123	259951 - 262408	2458	copia_drome ame: full=copia protein ame: full=gag-int-pol protein contains: ame: full=copia vlp protein contains: ame: full=copia protease	P04146	1.57153e-37	1286	41	0.110555	0	0	1	0.00444019	0	70	2	0.00886585	0
XLOC_003106	supercont1.127	1156349 - 1157683	1335	copia_drome ame: full=copia protein ame: full=gag-int-pol protein contains: ame: full=copia vlp protein contains: ame: full=copia protease	P04146	3.60688e-95	603	10	0.0529289	0	81	0	0	0	0	0	0	0
XLOC_008085	supercont1.213	1183267 - 1183826	560	copia_drome ame: full=copia protein ame: full=gag-int-pol protein contains: ame: full=copia vlp protein contains: ame: full=copia protease	P04146	6.01897e-08	214	10	0.157765	2	122	6	0.158154	1	326	24	0.651645	2
XLOC_008628	supercont1.225	465012 - 465692	681	copia_drome ame: full=copia protein ame: full=gag-int-pol protein contains: ame: full=copia vlp protein contains: ame: full=copia protease	P04146	5.75275e-11	439	17	0.204851	2	432	6	0.120297	0	86	1	0.0204657	0
XLOC_009661	supercont1.250	1016400 - 1017209	810	copia_drome ame: full=copia protein ame: full=gag-int-pol protein contains: ame: full=copia vlp protein contains: ame: full=copia protease	P04146	3.87705e-18	203	2.00001	0.0192521	0	24	1.00018	0.0159731	0	477	8	0.129678	1
XLOC_010706	supercont1.281	881278 - 882056	779	copia_drome ame: full=copia protein ame: full=gag-int-pol protein contains: ame: full=copia vlp protein contains: ame: full=copia protease	P04146	8.09252e-26	477	16	0.161841	4	313	8	0.134349	2	152	6	0.102374	1
XLOC_013281	supercont1.3542	1620217	6336	copia_drome ame: full=copia protein ame: full=gag-int-pol protein contains: ame: full=copia vlp protein contains: ame: full=copia protease	P04146	1.103e-10	5226	2236	2.23807	42	5284	4632	7.62015	40	6255	3375	5.52146	25
XLOC_015278	supercont1.4213	2968 - 5182	2139	copia_drome ame: full=copia protein ame: full=gag-int-pol protein contains: ame: full=copia vlp protein contains: ame: full=copia protease	P04146	1.77482e-52	941	69	0.216181	1	667	164	0.846498	2	1298	133	0.686061	3
XLOC_016247	supercont1.4552	1929 - 3487	1496	copia_drome ame: full=copia protein ame: full=gag-int-pol protein contains: ame: full=copia vlp protein contains: ame: full=copia protease	P04146	3.16554e-18	34	0	0	0	71	2	0.0153499	0	770	13	0.100066	0
XLOC_020822	supercont1.65	754506 - 755837	1332	copia_drome ame: full=copia protein ame: full=gag-int-pol protein contains: ame: full=copia vlp protein contains: ame: full=copia protease	P04146	1.6481e-23	426	16	0.0849047	1	435	18	0.15774	6	271	11	0.0968274	0
XLOC_024240	supercont1.838	405028 - 405754	727	copia_drome ame: full=copia protein ame: full=gag-int-pol protein contains: ame: full=copia vlp protein contains: ame: full=copia protease	P04146	1.00301e-19	121	3	0.0331716	0	0	0	0	0	322	9	0.168423	1
XLOC_024532	supercont1.858	39533 - 40912	1380	copia_drome ame: full=copia protein ame: full=gag-int-pol protein contains: ame: full=copia vlp protein contains: ame: full=copia protease	P04146	1.38901e-89	757	20	0.101925	4	0	1	0.00841411	0	811	15	0.126713	1
XLOC_024533	supercont1.858	41270 - 41842	573	copia_drome ame: full=copia protein ame: full=gag-int-pol protein contains: ame: full=copia vlp protein contains: ame: full=copia protease	P04146	3.98112e-14	475	20	0.305383	1	0	1	0.025497	0	242	1	0.0262313	0
XLOC_024534	supercont1.858	42001 - 43401	1401	copia_drome ame: full=copia protein ame: full=gag-int-pol protein contains: ame: full=copia vlp protein contains: ame: full=copia protease	P04146	1.8059e-60	485	1	0.00500941	0	39	1	0.00826993	0	932	33	0.273936	5
XLOC_008603	supercont1.2247	3183 - 3641	459	copia-type polyprotein	EFN71322	8.86126e-12	0	0	0	0	0	1	0.035744	0	245	9	0.335879	3
XLOC_012012	supercont1.315	434345 - 439611	5267	corto_drome ame: full=centrosomal and chromosomal factor short=ccf ame: full=chromocentrosomin	P41046	7.6587e-26	5110	9322	11.2883	9	5099	5451	10.8503	64	5107	4880	9.66452	54
XLOC_025107	supercont1.9	2264471 - 2561557	4437	couch potato	ADW77182	6.84686e-19	4067	1087	2.84303	25	3867	634	2.70924	30	3913	614	2.88149	31
XLOC_011289	supercont1.2991	3130 - 3310	181	cox3_aedae ame: full=cytochrome c oxidase subunit 3 ame: full=cytochrome c oxidase polypeptide iii	B0FWD1	3.27712e-13	0	1	0.230986	0	98	25	10.5135	3	94	8	4.33051	2
XLOC_025108	supercont1.9	2676554 - 2863151	75025	cpo_drome ame: full=protein couch potato	Q01617	2.68948e-77	74387	9707	6.51441	80	74663	5587	6.16145	456	74509	5103	5.59571	536
XLOC_015906	supercont1.445	28336 - 54519	1395	ctnl1_human ame: full=alpha-catulin ame: full=alpha-catenin-related protein short=acrp ame: full=catenin alpha-like protein 1	Q9UBT7	6.85446e-44	679	26	0.130882	5	818	25	0.207765	7	1134	43	0.358723	7
XLOC_015907	supercont1.445	55620 - 431328	2052	ctnl1_mouse ame: full=alpha-catulin ame: full=alpha-catenin-related protein short=acrp ame: full=catenin alpha-like protein 1	O88327	2.92645e-44	1902	89	0.568099	0	1762	65	0.858369	2	1643	72	1.12965	6
XLOC_016176	supercont1.4521	2968 - 4602	1269	ctr9_mouse ame: full=rna polymerase-associated protein ctr9 homolog ame: full=sh2 domain-binding protein 1 ame: full=tetratricopeptide repeat- sh2-binding phosphoprotein of 150 kda short=tpr- sh2-binding phosphoprotein of 150 kda short=p150tsp	Q62018	7.62807e-172	1242	321	1.80093	3	1231	350	3.24388	20	962	302	2.81352	11
XLOC_021048	supercont1.664	90815 - 111111	1478	cu213_locmi ame: full=cuticle protein ame: full=	P82167	9.40127e-07	1138	57	0.268744	5	503	14	0.108934	1	264	18	0.140489	1
XLOC_012608	supercont1.332	4889 - 7412	671	Culex quinquefasciatus hypothetical protein, mRNA	XM_001848145	1.33894e-07	625	240	2.9496	0	391	22	0.449989	3	592	147	3.07096	4
XLOC_010233	supercont1.266	638247 - 639970	1724	cut_drome ame: full=homeobox protein cut	P10180	2.10928e-05	1637	370	1.46855	0	1566	228	1.49224	14	1624	153	1.0027	16
XLOC_015004	supercont1.4119	1495 - 4739	3181	cuticular protein analogous to peritrophins 1-b	XP_001663318	4.46179e-72	3033	158	0.323785	7	2911	149	0.502437	13	3009	251	0.843734	6
XLOC_009096	supercont1.236	304003 - 304808	750	cvp6_pimhy ame: full=cysteine-rich venom protein 6 flags: precursor	Q8T0W0	5.79572e-10	750	315.001	3.3452	2	718	140	2.46979	2	704	77.0011	1.3818	6
XLOC_002205	supercont1.118	1399128 - 1399946	819	cyb_aedae ame: full=cytochrome b ame: full=complex iii subunit 3 ame: full=complex iii subunit iii ame: full=cytochrome b-c1 complex subunit 3 ame: full=ubiquinol-cytochrome-c reductase complex cytochrome b subunit	B0FWD7	3.23322e-113	605	28	0.2658	4	772	196	3.08694	10	787	14322	228.868	11
XLOC_021401	supercont1.68	2948937 - 2949799	863	cysteine- acidic integral membrane protein	XP_001896692	7.56666e-06	312	10	0.0889123	1	0	1	0.0147417	0	0	1	0.0149338	0
XLOC_003217	supercont1.1287	57490 - 58294	805	cytochrome c oxidase subunit iv	XP_002075025	1.70968e-15	370	11	0.106719	1	165	6	0.0965997	0	442	11	0.179756	2
XLOC_006258	supercont1.1781	2 - 19050	1456	dan4_yeast ame: full=cell wall protein dan4 ame: full=delayed anaerobic protein 4 flags: precursor	P47179	1.25532e-06	1436	695	9.0738	4	1328	332	7.44003	6	1441	570	12.2178	6
XLOC_014832	supercont1.4038	177 - 1846	1048	dcr1_drome ame: full=endoribonuclease dcr-1 short=protein dicer-1	Q9VCU9	2.43161e-85	551	38	0.26678	3	429	19	0.220702	2	265	15	0.175725	3
XLOC_005551	supercont1.164	1744235 - 1846497	1137	defective proboscis extension response	XP_321915	2.45834e-49	817	121	0.261384	0	375	47	0.147569	0	543	106	0.329047	1
XLOC_001106	supercont1.1066	92667 - 195433	1765	dgk2_drome ame: full=eye-specific diacylglycerol kinase short=dag kinase 2 short=dgk 2 short=diglyceride kinase 2 ame: full=retinal degeneration a protein	Q09103	3.16662e-36	1714	451	1.74407	16	1650	212	1.35173	4	1682	194	1.2383	12
XLOC_004410	supercont1.1439	18631 - 91100	574	dgk2_drome ame: full=eye-specific diacylglycerol kinase short=dag kinase 2 short=dgk 2 short=diglyceride kinase 2 ame: full=retinal degeneration a protein	Q09103	3.92611e-62	569	1628	24.7969	3	565	862	21.9232	10	569	1111	29.0672	2
XLOC_007384	supercont1.20	3238131 - 3429457	57957	dgkq_mouse ame: full=diacylglycerol kinase theta short=dag kinase theta ame: full=diglyceride kinase theta short=dgk-theta	Q6P5E8	0	57330	11859	8.85342	240	56766	5459	6.65353	328	56933	6573	8.17237	375
XLOC_005650	supercont1.1668	15917 - 17542	1626	diacylglycerol gamma	XP_001658931	1.10181e-38	1413	146	0.618451	9	1425	138	0.964219	10	1456	149	1.04311	11
XLOC_009222	supercont1.24	1341613 - 1342616	945	diacylglycerol gamma	XP_001651012	6.37401e-10	137	3	0.0238561	0	149	3	0.0395122	0	629	17	0.226313	0
XLOC_014897	supercont1.408	865693 - 866221	529	diacylglycerol gamma	XP_001651012	2.47879e-05	0	1	0.0171338	0	97	3	0.0860106	0	212	13	0.385206	2
XLOC_024686	supercont1.87	1428989 - 1889121	3701	dip2_drome ame: full=disco-interacting protein 2	Q9W0S9	0	3626	9396	6.94668	30	3539	5333	7.06598	21	3539	5705	7.21647	30
XLOC_016437	supercont1.461	976168 - 978055	1888	dna-mediated transposase	XP_003243556	3.83672e-42	1158	18	0.0646281	1	177	2	0.0118362	0	789	5	0.0296036	1
XLOC_005085	supercont1.1553	18240 - 19784	1545	dnjc7_human ame: full= homolog subfamily c member 7 ame: full=tetratricopeptide repeat protein 2 short=tpr repeat protein 2	Q99615	5.87594e-100	1514	5577	25.0144	12	1484	2534	18.7525	15	1407	2301	17.0714	18
XLOC_005478	supercont1.1628	3537 - 43036	10587	dock2_mouse ame: full=dedicator of cytokinesis protein 2 ame: full=protein hch	Q8C3J5	9.4328e-150	10039	2742	6.90093	90	9296	1058	5.04758	132	10167	1742	6.66339	199
XLOC_024815	supercont1.88	419853 - 589273	750	down syndrome cell adhesion molecule isoform h	XP_002046408	1.04271e-14	672	1960	0.276112	1	705	1011	0.405751	1	632	1391	0.323019	2
XLOC_012795	supercont1.3395	4669 - 5403	735	dph5_human ame: full=diphthine synthase ame: full=diphthamide biosynthesis methyltransferase	Q9H2P9	1.21072e-12	503	231	2.51813	8	303	14	0.2536	1	574	194	3.57719	9
XLOC_012703	supercont1.336	70829 - 489314	1707	dpr12 [Drosophila melanogaster]	NP_652462	1.94859e-17	1626	202	0.810609	16	1209	98	0.64852	16	1169	90	0.59643	18
XLOC_024536	supercont1.859	116397 - 264248	1115	dpr6 cg14162-pa	XP_001870036	3.83832e-86	234	9	0.0587109	0	426	23	0.248112	0	207	8	0.0869343	0
XLOC_026303	supercont1.99	2117379 - 2192075	3157	drd2l_drome ame: full=dopamine d2-like receptor short=dd2r	Q8IS44	1.30629e-23	2000	57	0.247582	9	1360	31	0.188393	2	1543	27	0.205765	14
XLOC_000155	supercont1.1	1375701 - 1376785	1085	drosophila melanogaster clone complete sequence	AF420242	4.94322e-09	512	13	0.0875813	0	32	2	0.0222866	1	0	2	0.0224618	0
XLOC_009758	supercont1.2539	140 - 2779	2567	drosophila melanogaster gemini transcript variant mrna	NM_165748	3.19704e-10	2333	1839	4.73344	7	2431	2314	9.8063	14	2228	1256	5.31247	6
XLOC_012349	supercont1.325	240693 - 244086	3394	drosophila persimilis gl26060 (dper\gl26060) mrna	XM_002018871	2.30579e-08	3374	67	0.128234	3	2414	24	0.0755735	2	3264	61	0.191421	3
XLOC_012466	supercont1.329	765565 - 766337	773	drosophila virilis gj11100 (dvir\gj11100) mrna	XM_002051630	4.42695e-14	386	13	0.132801	2	190	8	0.135698	0	504	19	0.32752	5
XLOC_003420	supercont1.1301	10026 - 122755	4053	dscl_drome ame: full=down syndrome cell adhesion molecule-like protein cg42256 flags: precursor	Q9VS29	1.97249e-89	3455	95	0.896645	4	2461	31	0.4316	9	3029	43	0.454822	8
XLOC_021590	supercont1.692	159072 - 337725	15484	dyh10_human ame: full=dynein heavy chain axonemal ame: full=axonemal beta dynein heavy chain 10 ame: full=ciliary dynein heavy chain 10	Q8IVF4	1.76943e-162	14275	301	0.466758	32	11799	164	0.419181	54	13002	306	0.883143	111
XLOC_002164	supercont1.1175	50158 - 206196	4983	ecdysone-induced protein isoform f	XP_002046581	6.45345e-08	4966	4149	17.3215	18	4821	2419	16.384	42	4801	2469	17.0047	54
XLOC_024824	supercont1.88	2445279 - 2657401	6444	eclc_bovin ame: full=epithelial chloride channel protein ame: full=calcium-activated chloride channel	P54281	6.95676e-53	6288	2587	2.54483	42	6274	1690	2.73233	96	6095	1243	1.99842	95
XLOC_005634	supercont1.166	1980382 - 1981490	1109	eftud2 protein	XP_001841734	4.93129e-47	624	33	0.216647	10	22	11	0.119425	1	506	20	0.218754	8
XLOC_024784	supercont1.877	408864 - 410176	1313	eftud2 protein	XP_001658496	6.202e-11	352	10	0.0539465	4	272	14	0.124736	2	1091	175	1.56649	12
XLOC_009993	supercont1.261	948903 - 958734	9100	egr3_mouse ame: full=early growth response protein 3 short=egr-3	P43300	1.62726e-55	9076	1861.51	6.60338	94	9069	1721.29	6.08797	111	9023	1768.17	6.96285	156
XLOC_003417	supercont1.130	1886882 - 1887803	922	endonuclease reverse transcriptase	AEM44817	3.33435e-32	0	0	0	0	770	22	0.298684	5	0	1.00013	0.0137307	0
XLOC_012405	supercont1.327	500420 - 501066	647	endonuclease reverse transcriptase	AAA53489	2.80281e-40	500	10	0.129067	0	0	0	0	0	0	0	0	0
XLOC_004594	supercont1.146	1385920 - 1388611	2692	endonuclease-reverse transcriptase	XP_002385618	1.12133e-20	419	17	0.041589	0	426	19	0.0765189	0	958	31	0.12457	2
XLOC_002388	supercont1.12	1211054 - 1218048	2337	env1_drome ame: full=retrovirus-related env polyprotein from transposon gypsy	P10403	4.89166e-11	2321	315	0.89679	5	2084	72	0.33759	4	2246	73	0.341838	5
XLOC_024405	supercont1.848	456534 - 458591	2058	env1_drome ame: full=retrovirus-related env polyprotein from transposon gypsy	P10403	3.70301e-07	1143	28	0.0914865	1	1579	61	0.328404	14	1777	61	0.328301	5
XLOC_018130	supercont1.522	481271 - 483385	2115	envelope partial	XP_002086044	9.40219e-14	107	5	0.0158584	0	1121	45	0.235145	6	101	10	0.0522266	0
XLOC_001631	supercont1.1112	87540 - 88681	1142	envelope protein	XP_001660511	1.39795e-68	778	13	0.0824521	1	916	17	0.178264	3	616	7	0.0739108	0
XLOC_007428	supercont1.20	3200162 - 3200652	491	envelope protein	CAA04048	9.88332e-10	350	14	0.268148	4	202	7	0.224853	2	111	0	0	0
XLOC_011974	supercont1.3136	74 - 6547	2097	ep300_human ame: full=histone acetyltransferase p300 short=p300 hat ame: full=e1a-associated protein p300	Q09472	0	1928	753	2.41057	22	1848	416	2.19415	23	1553	417	2.1984	11
XLOC_016360	supercont1.46	1419977 - 1588508	4595	epinephelus lanceolatus clone elms009 microsatellite sequence	EF607131	0.000365379	4123	525	3.2277	8	3703	309	3.18922	25	4102	278	2.81477	42
XLOC_001213	supercont1.1075	131273 - 218364	5695	esr1 protein	XP_001660575	2.95113e-17	4917	772	5.4799	37	4146	385	5.16425	52	4061	331	4.17133	39
XLOC_001480	supercont1.11	926372 - 927287	916	esr1 protein	XP_001660616	9.86018e-29	411	15	0.123909	4	85	3	0.0410596	0	277	6	0.0830645	1
XLOC_002167	supercont1.1176	7074 - 7774	701	esr1 protein	XP_001660616	4.23605e-21	0	1	0.0115973	0	302	10	0.192863	1	88	1	0.0196652	0
XLOC_002768	supercont1.1237	49388 - 49999	612	esr1 protein	XP_001660616	2.74832e-15	3	2	0.0278516	0	303	10	0.232189	4	0	1	0.0238093	0
XLOC_005202	supercont1.1586	850 - 1442	593	esr1 protein	XP_001660616	7.60618e-18	196	1	0.0145494	0	199	3	0.0728267	1	465	10	0.249308	2
XLOC_009719	supercont1.252	1377696 - 1378246	551	esr1 protein	XP_001660575	7.21043e-21	0	3	0.0484436	0	26	2	0.0539814	0	432	18	0.500903	3
XLOC_010235	supercont1.266	886963 - 887822	860	esr1 protein	XP_001660616	2.19417e-19	0	0	0	0	171	7	0.103644	0	397	11	0.165007	2
XLOC_012034	supercont1.317	300381 - 301488	1108	esr1 protein	XP_001660616	8.37257e-63	19	3	0.0197162	0	42	6	0.0652108	0	377	16	0.175194	1
XLOC_012683	supercont1.3342	2512 - 3476	965	esr1 protein	XP_001660616	1.37264e-31	292	2	0.0155046	2	0	1	0.0128371	0	638	8	0.103753	2
XLOC_012801	supercont1.34	1256470 - 1260963	1336	esr1 protein	XP_001660582	1.33289e-11	1173	26	0.361491	0	0	3	0.0696261	0	277	7	0.102856	1
XLOC_021705	supercont1.7	801356 - 802272	917	esr1 protein	XP_001660616	1.5064e-15	218	7	0.0577471	1	0	1	0.0136681	0	528	19	0.262676	3
XLOC_021789	supercont1.700	330097 - 330778	682	esr1 protein	XP_001660575	6.80606e-20	173	3.00002	0.0360798	0	350	12	0.240118	2	493	15	0.306362	3
XLOC_022876	supercont1.764	296066 - 297020	955	esr1 protein	XP_001660616	1.42008e-29	509	7	0.0549563	0	447	3	0.0390053	1	8	2	0.0262772	0
XLOC_023062	supercont1.776	576690 - 577200	511	esr1 protein	XP_001660575	4.86756e-19	331	33	0.595143	2	22	8	0.241664	2	22	10	0.312898	2
XLOC_023137	supercont1.782	12640 - 13603	964	esr1 protein	XP_001660616	6.96041e-35	223	10	0.0776205	2	507	18	0.23136	3	322	12	0.155831	2
XLOC_023190	supercont1.786	63920 - 64804	885	esr1 protein	XP_001660575	2.58844e-20	478	8	0.0689451	0	0	1	0.0142846	0	100	0	0	0
XLOC_023765	supercont1.815	138421 - 139407	987	esr1 protein	XP_001660575	2.8118e-26	153	4	0.0301755	1	879	27	0.337204	5	0	1	0.0126113	0
XLOC_025356	supercont1.915	42317 - 43189	490	esr1 protein	XP_001660616	0.000285809	0	0	0	0	319	14	0.451136	2	65	3	0.100425	2
XLOC_005240	supercont1.1590	946 - 25466	841	exc4_caeel ame: full=chloride intracellular channel exc-4 ame: full=excretory canal abnormal protein 4	Q8WQA4	4.18641e-08	745	82	2.34079	2	674	15	0.640545	4	500	43	2.24346	8
XLOC_013198	supercont1.3511	3002 - 3466	465	fabf_bacsu ame: full=3-oxoacyl- synthase ii ame: full=beta-ketoacyl-acp synthase ii short=kas ii	O34340	2.50955e-11	314	10	0.208332	0	0	2	0.0700082	0	176	15	0.54763	3
XLOC_005014	supercont1.154	1383495 - 1597986	34338	fbp1_strpu ame: full=fibropellin-1 ame: full=epidermal growth factor-related protein 1 ame: full=fibropellin-i ame: full= i ame: full=uegf-1 flags: precursor	P10079	1.84768e-63	34134	5803	3.14786	103	34207	3451	3.02147	169	34253	2696	2.37941	270
XLOC_008690	supercont1.2276	54 - 15130	4888	female sterile m3	XP_001664016	3.17646e-45	4497	4250	14.1184	28	4676	3745	19.9793	33	4566	4675	25.5537	38
XLOC_002287	supercont1.119	1335629 - 1505096	10993	fibroblast growth factor 18-like isoform 2	XP_003423826	4.38962e-16	10939	3230	3.6779	59	10847	1624	2.99336	62	10885	1681	3.14962	67
XLOC_014795	supercont1.4017	127 - 1289	1163	forked protein	EFR28093	1.37714e-11	1062	29	0.180047	3	1149	142	1.45736	4	1089	35	0.361581	6
XLOC_018196	supercont1.527	62614 - 64474	1468	fr1l6_human ame: full=fer-1-like protein 6	Q2WGJ9	1.23718e-67	545	19	0.0902707	4	1005	35	0.274443	6	937	21	0.165186	6
XLOC_013790	supercont1.3708	3064 - 3813	675	fru_drome ame: full=sex determination protein fruitless	Q8IN81	3.04795e-28	528	15	0.182893	4	666	572	11.606	9	666	452	9.36485	6
XLOC_006126	supercont1.1753	20167 - 20627	461	fucl4_angja ame: full=fucolectin-4 flags: precursor	Q9I928	1.81812e-14	0	1	0.0211181	0	391	15	0.532409	0	302	7	0.259318	0
XLOC_021432	supercont1.681	601501 - 602888	1388	fusion protein	EFR27268	7.37494e-44	0	1	0.00506282	0	95	3	0.0250758	0	459	14	0.117476	3
XLOC_020625	supercont1.64	162648 - 163412	765	GA24027, partial [Drosophila pseudoobscura pseudoobscura]	XP_002136367	1.20751e-13	276	10	0.103525	2	142	2	0.0343849	0	303	10	0.174776	1
XLOC_015837	supercont1.441	487979 - 489780	1802	gag protein	XP_001864821	9.86594e-73	0	0	0	0	0	0	0	0	1274	53	0.330536	1
XLOC_022854	supercont1.761	432677 - 433395	719	gag protein	AAC13648	1.0751e-09	370	9	0.100962	1	713	9	0.167828	0	719	31	0.58889	1
XLOC_006070	supercont1.1743	1934 - 3657	1724	gaghb_drome ame: full=retrovirus-related gag polyprotein from transposon hms-beagle	Q967S7	3.89379e-31	1690	57	0.226236	1	1516	17	0.111263	4	1683	33	0.216268	6
XLOC_016140	supercont1.451	232686 - 234228	1543	gaghb_drome ame: full=retrovirus-related gag polyprotein from transposon hms-beagle	Q967S7	1.69046e-14	533	9	0.0404262	2	565	12	0.0889341	1	1050	27	0.200612	7
XLOC_025949	supercont1.96	674608 - 675310	703	gagj_drofu ame: full=nucleic-acid-binding protein from mobile element jockey ame: full=orf1	P21331	3.35218e-09	0	0	0	0	252	12	0.230559	1	82	4	0.0783543	0
XLOC_006473	supercont1.181	738748 - 741060	2313	gagj_drome ame: full=nucleic-acid-binding protein from mobile element jockey ame: full=orf1	P21330	2.10072e-06	238	4.00154	0.0115153	0	0	2.00011	0.0094828	0	2067	79.0001	0.374116	3
XLOC_001615	supercont1.111	944234 - 950579	6346	gag-pol polyprotein	BAD01589	0	0	3	0.00299791	0	5323	185	0.303852	20	155	14	0.0228666	0
XLOC_019564	supercont1.591	396708 - 397470	763	gag-pol polyprotein	CAI72292	3.93783e-09	674	38	0.39472	2	253	5	0.0862548	0	110	2	0.0350771	0
XLOC_005706	supercont1.1685	3161 - 20736	31797	gagxe_drome ame: full=nucleic-acid-binding protein from transposon x-element	Q9NBX5	9.29346e-06	31669	4434	1.74156	172	30935	2460	1.58559	264	31158	2391	1.53032	257
XLOC_006187	supercont1.177	332450 - 522068	4197	gap2_drome ame: full=probable ras gtpase-activating protein	Q8T498	7.43734e-24	3949	292	0.762241	32	3946	192	0.848135	13	3822	109	0.561787	31
XLOC_005946	supercont1.172	1441377 - 1534841	5413	gata transcription factor gatab-2	AAW31746	1.24452e-23	5294	4291	13.5344	1	5257	2188	10.534	63	5258	2399	12.7619	45
XLOC_007685	supercont1.205	1490240 - 1679114	217	gata transcription factor gatab-2	AAW31746	1.10286e-21	194	288	32.3608	1	159	109	21.8638	0	153	162	39.4058	0
XLOC_003427	supercont1.1303	41145 - 44102	4963	gbge_calvi ame: full=guanine nucleotide-binding protein subunit gamma-e flags: precursor	Q9NFZ2	2.19119e-11	4866	3242	8.66438	44	4604	1536	7.28243	79	4598	2018	9.47667	69
XLOC_013199	supercont1.3511	5124 - 5802	679	gblp_drome ame: full=guanine nucleotide-binding protein subunit beta-like protein ame: full=receptor of activated protein kinase c homolog	O18640	1.94987e-59	553	20	0.241946	3	368	11	0.22142	4	486	24	0.493184	7
XLOC_011609	supercont1.3037	566 - 3831	2228	gcn1l_human ame: full=translational activator gcn1 short= 1 ame: full=gcn1-like protein 1	Q92616	3.2472e-97	2146	1006	3.01563	17	2133	822	4.05884	43	2043	795	3.92183	33
XLOC_008836	supercont1.23	1274982 - 1275644	663	GD17734 [Drosophila simulans]	XP_002076476	3.35023e-10	0	0	0	0	363	10	0.207897	0	0	0	0	0
XLOC_003433	supercont1.1307	16817 - 97176	542	gdap2_drome ame: full=protein gdap2 homolog	Q7JUR6	4.64289e-06	276	22	0.363817	1	259	7	0.193574	1	228	3.00031	0.0856255	1
XLOC_003397	supercont1.130	1888843 - 1940330	642	ggt1_rat ame: full=gamma-glutamyltranspeptidase 1 short=ggt 1 ame: full=gamma-glutamyltransferase 1 ame: cd_antigen=cd224 contains: ame: full=gamma-glutamyltranspeptidase 1 heavy chain contains: ame: full=gamma-glutamyltranspeptidase 1 light chain flags: precursor	P07314	2.19008e-09	510	207	1.35648	2	466	174	1.97703	0	489	167	1.55612	1
XLOC_008100	supercont1.214	660928 - 751392	2047	GH15484 [Drosophila grimshawi]	XP_001983610	3.77261e-10	1515	47	0.154466	4	377	19	0.102891	1	803	36	0.194899	5
XLOC_005918	supercont1.1718	945 - 1443	499	GH18595 [Drosophila grimshawi]	XP_001989804	6.54914e-07	192	0	0	0	40	2	0.062656	0	443	20	0.650047	0
XLOC_006096	supercont1.175	824706 - 1067937	3902	ghsr_pig ame: full=growth hormone secretagogue receptor type 1 short=ghs-r ame: full=gh-releasing peptide receptor short=ghrp ame: full=ghrelin receptor	Q95254	2.05376e-18	3275	207	0.481396	6	3394	221	0.548408	25	2884	192	0.323443	16
XLOC_021778	supercont1.70	2120434 - 2120991	558	gin1_macfa ame: full=gypsy retrotransposon integrase-like protein 1 short=gin-1	Q4R6I1	2.89583e-14	306	9	0.142718	0	1	3.00251	0.0794904	0	99	3	0.0818977	0
XLOC_007471	supercont1.2007	11421 - 13487	5606	gipc3_mouse ame: full=pdz domain-containing protein gipc3 ame: full=regulator of g-protein signaling 19-interacting protein 3	Q8R5M0	2.23897e-07	4806	886.839	6.06317	26	4605	507.556	5.61419	30	4777	701.019	7.82573	29
XLOC_007472	supercont1.2007	11421 - 13487	2067	gipc3_mouse ame: full=pdz domain-containing protein gipc3 ame: full=regulator of g-protein signaling 19-interacting protein 3	Q8R5M0	6.33886e-07	1784	433.161	1.40884	8	1717	417.444	2.23603	11	1775	305.981	1.63865	10
XLOC_017454	supercont1.499	157470 - 321742	1414	GJ14241 [Drosophila virilis]	XP_002059713	5.82775e-09	1404	790	3.91612	4	1373	534	4.36979	10	1405	527	4.32822	4
XLOC_003702	supercont1.134	1425915 - 1436972	11058	GK12693 [Drosophila willistoni]	XP_002060930	5.11124e-49	11044	680.447	1.17402	74	11035	1002.4	1.61205	59	7158	243.251	1.06675	96
XLOC_008885	supercont1.2301	8073 - 12144	4072	GK19301 [Drosophila willistoni]	XP_002076020	1.03514e-07	3346	50	0.0790743	7	4059	146	0.379743	5	3003	47	0.121731	10
XLOC_005649	supercont1.1668	14474 - 15483	1010	GK20268 [Drosophila willistoni]	XP_002075848	1.8522e-42	676	54	0.396232	5	686	39	0.473648	5	833	68	0.833524	7
XLOC_023977	supercont1.825	63336 - 65215	1880	GK21210 [Drosophila willistoni]	XP_002075550	5.21022e-56	166	6	0.0216434	0	90	2	0.0118918	0	1287	46	0.273642	7
XLOC_022566	supercont1.744	496007 - 498268	2063	GK25464 [Drosophila willistoni]	XP_002070840	5.43094e-49	1676	12	0.039105	1	213	1	0.00536941	0	1750	22	0.118088	0
XLOC_004596	supercont1.1460	3827 - 6867	1894	GK25828 [Drosophila willistoni]	XP_002071488	1.76542e-06	1723	318	1.13779	12	1811	1077	6.35155	8	1733	1398	8.25393	12
XLOC_019952	supercont1.606	7950 - 97263	3121	glutamate receptor binding protein	XP_001869474	3.29911e-13	2864	211	1.51553	14	2150	68	0.759636	19	2060	73	0.869726	14
XLOC_005084	supercont1.1553	96447 - 97182	308	glycerol-3-phosphate acyltransferase	XP_001658107	2.99729e-51	181	7	0.308206	1	276	50	3.78529	1	285	76	6.33143	1
XLOC_001737	supercont1.1125	308879 - 310362	1484	goli_drome ame: full=protein goliath ame: full=protein g1 flags: precursor	Q06003	3.56683e-30	1378	312	1.46431	5	1478	530	4.10504	10	1477	723	5.61682	12
XLOC_007659	supercont1.2042	6963 - 8002	1796	gon1_caeel ame: full=a disintegrin and metalloproteinase with thrombospondin motifs gon-1 short=adamts gon-1 ame: full=abnormal gonad development protein 1 flags: precursor	Q19791	8.32894e-12	1202	16	0.135432	0	1054	16	0.22444	10	1612	46	0.653011	14
XLOC_003725	supercont1.1340	104849 - 105007	159	grik1_rat ame: full=glutamate ionotropic kainate 1 ame: full=glutamate receptor 5 short= -5 short= 5 flags: precursor	P22756	4.59905e-06	146	23	10.6374	1	151	9	7.69814	1	144	8	9.06018	1
XLOC_016269	supercont1.4569	1931 - 4462	1294	grip2_rat ame: full=glutamate receptor-interacting protein 2 short=grip-2 ame: full=ampa receptor-interacting protein grip2	Q9WTW1	9.60492e-29	1276	115	0.63086	15	992	48	0.434932	16	794	59	0.537218	9
XLOC_018650	supercont1.549	39336 - 518131	7914	grou_drome ame: full=protein groucho ame: full=enhancer of split m9 10 protein short=e m9 10	P16371	1.65812e-29	7252	1946	7.42151	60	7349	1019	7.03534	95	6963	1067	7.13866	83
XLOC_023544	supercont1.800	62567 - 81976	4221	gsb_drome ame: full=protein gooseberry ame: full=bsh9 ame: full=protein gooseberry distal	P09082	5.35045e-97	3661	107	0.25708	7	1906	46	0.197007	7	2641	69	0.272264	8
XLOC_005475	supercont1.1624	2263 - 36131	1693	gtp-binding protein rad	XP_001868893	7.53193e-30	1311	48	1.24756	5	495	2	0.13471	8	970	22	0.400031	0
XLOC_006719	supercont1.188	891081 - 891695	615	guanylate cyclase	XP_001653226	2.17273e-68	0	0	0	0	94	5	0.115302	2	208	6	0.141848	2
XLOC_001394	supercont1.109	2620050 - 2620372	323	harb1_danre ame: full= nuclease harbi1 ame: full=harbinger transposase-derived nuclease	Q6AZB8	9.26076e-08	0	0	0	0	281	7	0.477706	0	317	4	0.297696	0
XLOC_012365	supercont1.326	1078899 - 1086946	3632	harb1_danre ame: full= nuclease harbi1 ame: full=harbinger transposase-derived nuclease	Q6AZB8	6.17159e-31	2136	41	0.167703	6	1308	71	0.444863	3	1902	29	0.195884	2
XLOC_020736	supercont1.647	443434 - 466541	1612	harb1_danre ame: full= nuclease harbi1 ame: full=harbinger transposase-derived nuclease	Q6AZB8	1.6684e-12	372	20.0004	0.0855411	2	1442	124	0.874844	5	1239	171	1.20891	7
XLOC_012770	supercont1.339	13674 - 27768	4924	harb1_human ame: full= nuclease harbi1 ame: full=harbinger transposase-derived nuclease	Q96MB7	2.01166e-16	3760	109	0.8329	17	4176	162	2.16562	0	3052	26	0.313032	9
XLOC_007431	supercont1.20	3208646 - 3209721	1076	HDC10856 [Drosophila melanogaster]	AAY83339	3.6355e-07	419	15	0.102058	0	397	14	0.157566	3	238	12	0.136139	1
XLOC_004487	supercont1.145	523812 - 524259	384	heterogeneous nuclear ribonucleoprotein partial	XP_001868197	2.84145e-33	334	11	0.315155	0	379	0	0	0	0	0	0	0
XLOC_012044	supercont1.318	338773 - 340187	1344	heterogeneous nuclear ribonucleoprotein partial	XP_001868197	4.12918e-17	773	18	0.0945425	2	337	9	0.0780601	3	813	17	0.148087	0
XLOC_007049	supercont1.1947	14584 - 15167	460	hint_caeel ame: full=histidine triad nucleotide-binding protein 1	P53795	4.69362e-07	361	11	0.233096	0	0	1	0.0356185	0	0	0	0	0
XLOC_023089	supercont1.78	1856013 - 1857572	1305	histidine kinase- dna gyrase b- and hsp90-like domain containing partial	XP_003244710	3.65385e-20	225	11	0.059759	4	918	29	0.260212	7	512	17	0.153265	2
XLOC_005207	supercont1.1589	43816 - 44296	405	hmg2_drome ame: full=high mobility group protein dsp1 ame: full=protein dorsal switch 1	Q24537	5.59804e-45	371	447	11.6727	1	238	147	6.48684	3	332	13	0.606089	3
XLOC_020770	supercont1.649	675296 - 684848	876	hmin_bommo ame: full=homeobox protein invected	P27610	2.64199e-39	650	42	0.366568	3	566	17	0.245957	0	686	21	0.30767	2
XLOC_020384	supercont1.629	484484 - 701442	1595	hnrpc_xenla ame: full=heterogeneous nuclear ribonucleoprotein c short=hnrnp c ame: full=hnrnp core protein c	P19600	6.35509e-27	1542	119	1.77764	15	1440	111	3.31707	7	1430	50	1.45774	5
XLOC_004708	supercont1.1488	23948 - 24673	637	homeobox protein	XP_001862650	1.84944e-33	323	12	0.158188	0	314	18	0.395298	0	491	30	0.674361	0
XLOC_010426	supercont1.2738	3178 - 3611	434	homo sapiens bac clone rp11-364j6 from complete sequence	AC007559	0.000966047	135	0	0	0	383	8	0.313553	1	295	4	0.164494	1
XLOC_007751	supercont1.2070	5906 - 7124	1219	homo sapiens chromosome clone ctd- complete sequence	AC069368	8.44732e-06	254	4	0.0235099	1	415	9	0.087411	0	73	1	0.00976884	0
XLOC_019124	supercont1.571	642584 - 772036	2383	homo sapiens chromosome clone rp11- complete sequence	AC069175	0.000434293	2382	1219	2.07692	15	2192	611	1.8456	21	2120	1029	2.58566	18
XLOC_021633	supercont1.696	705935 - 706496	562	homo sapiens proteoglycan 4 transcript variant mrna	AL133553	0.000494643	490	23	0.361013	5	429	24	0.629342	4	299	13	0.351079	3
XLOC_013727	supercont1.37	1915108 - 2049226	9128	homo sapiens tox high mobility group box family member 3 eqgene on chromosome 16	NG_012623	-1	8782	9462.52	36.1415	38	8579	5106.29	30.7124	57	8066	6056.64	37.5004	73
XLOC_014262	supercont1.3872	48 - 814	767	htr7a_dicdi ame: full=heat repeat-containing protein 7a homolog	Q54F23	2.15297e-07	543	9	0.0928613	0	200	0	0	0	546	8	0.139336	0
XLOC_024241	supercont1.838	443216 - 443716	501	hyi_drome ame: full= hydroxypyruvate isomerase ame: full=gip-like protein ame: full=transient receptor potential locus c protein	P36951	9.84854e-10	253	306	5.68464	4	187	84	2.61539	2	474	115	3.71379	4
XLOC_012699	supercont1.335	551913 - 552437	525	hypothetical conserved protein	ABF18121	1.46579e-06	232	0	0	0	252	0	0	0	364	7	0.209891	1
XLOC_018100	supercont1.52	155930 - 157328	1399	hypothetical protein AaeL_AAEL000023 [Aedes aegypti]	XP_001647847	6.35013e-85	20	0	0	0	0	0	0	0	1146	27.0001	0.2245	1
XLOC_010462	supercont1.275	372292 - 374180	1684	hypothetical protein AaeL_AAEL000072 [Aedes aegypti]	XP_001647851	1.9831e-14	1423	201	0.818839	1	369	2	0.0134369	0	101	0	0	0
XLOC_002165	supercont1.1175	42609 - 43807	1199	hypothetical protein AaeL_AAEL000078 [Aedes aegypti]	XP_001647948	1.91426e-23	557	7	0.041941	1	881	5	0.0495106	0	629	2	0.0199248	0
XLOC_000414	supercont1.1013	74089 - 75205	1117	hypothetical protein AaeL_AAEL000514 [Aedes aegypti]	XP_001656945	5.0959e-10	240	8	0.0520774	1	873	43	0.462876	5	421	12	0.13012	1
XLOC_006445	supercont1.1804	1 - 352	352	hypothetical protein AaeL_AAEL000626 [Aedes aegypti]	XP_001649184	2.37615e-29	290	223	7.49617	1	0	1	0.0572416	0	267	83	5.10928	1
XLOC_005812	supercont1.17	285336 - 286466	1131	hypothetical protein AaeL_AAEL000675 [Aedes aegypti]	XP_001649805	5.22328e-68	606	19	0.121884	2	679	23	0.243957	3	669	17	0.181595	1
XLOC_013176	supercont1.350	1112579 - 1113370	792	hypothetical protein AaeL_AAEL000675 [Aedes aegypti]	XP_001649805	7.51564e-69	513	19	0.188177	0	559	17	0.279471	3	414	8	0.133553	0
XLOC_024752	supercont1.872	315557 - 315883	327	hypothetical protein AaeL_AAEL000772 [Aedes aegypti]	XP_001650991	0.000710806	302	25	0.971258	3	135	1	0.0664886	0	0	1	0.0723523	0
XLOC_017048	supercont1.483	223734 - 230986	664	hypothetical protein AaeL_AAEL001276 [Aedes aegypti]	XP_001652900	1.02568e-13	330	5	0.0623184	0	192	3	0.0622415	0	448	8	0.169593	0
XLOC_013015	supercont1.346	1217929 - 1218762	834	hypothetical protein AaeL_AAEL001453 [Aedes aegypti]	XP_001659310	2.48287e-23	587	16	0.148461	0	0	0	0	0	0	0	0	0
XLOC_011757	supercont1.3073	6193 - 7224	855	hypothetical protein AaeL_AAEL001530 [Aedes aegypti]	XP_001659552	1.27153e-83	709	102	0.917478	3	842	70	1.04407	7	824	104	1.57179	8
XLOC_002206	supercont1.118	1503019 - 1503788	770	hypothetical protein AaeL_AAEL001534 [Aedes aegypti]	XP_001659540	3.00998e-35	47	0	0	0	382	6	0.102287	0	620	28	0.485157	5
XLOC_008126	supercont1.215	964189 - 964949	700	hypothetical protein AaeL_AAEL001828 [Aedes aegypti]	XP_001660413	2.92634e-36	494	18	0.209144	0	485	31	0.599016	0	505	20	0.394074	1
XLOC_013921	supercont1.3764	2215 - 3603	2106	hypothetical protein AaeL_AAEL001927 [Aedes aegypti]	XP_001654326	6.11016e-59	1657	48.7046	0.366082	2	271	0	0	1	1798	72.4471	0.814928	9
XLOC_013922	supercont1.3764	2229 - 3203	975	hypothetical protein AaeL_AAEL001927 [Aedes aegypti]	XP_001654326	6.01026e-59	810	17.2954	0.132413	2	99	1	0.0126765	1	838	8.55291	0.109553	5
XLOC_016358	supercont1.46	1237488 - 1255866	1353	hypothetical protein AaeL_AAEL001949 [Aedes aegypti]	XP_001654324	1.96327e-18	1046	87	0.941734	2	1122	52	1.00398	2	1037	58	1.08639	6
XLOC_008332	supercont1.2196	40729 - 41293	565	hypothetical protein AaeL_AAEL002442 [Aedes aegypti]	XP_001655292	2.21707e-31	472	17	0.264816	0	209	6	0.156124	1	475	48	1.28593	4
XLOC_006303	supercont1.1795	43707 - 44436	730	hypothetical protein AaeL_AAEL002952 [Aedes aegypti]	XP_001656222	1.64209e-16	0	1	0.0109981	0	171	9	0.164499	3	680	20	0.372195	2
XLOC_016633	supercont1.47	471687 - 472153	407	hypothetical protein AaeL_AAEL002984 [Aedes aegypti]	XP_001662915	5.86416e-53	348	19	0.492002	1	295	5	0.218744	2	193	1	0.0461969	0
XLOC_006547	supercont1.184	973116 - 984729	1584	hypothetical protein AaeL_AAEL003004 [Aedes aegypti]	XP_001662912	9.28764e-35	363	2	0.00872335	0	443	3	0.0215863	0	1073	40	0.288464	4
XLOC_001554	supercont1.1102	227594 - 228657	882	hypothetical protein AaeL_AAEL003040 [Aedes aegypti]	XP_001662975	2.37124e-48	76	2	0.0173088	0	596	28	0.401666	0	62	1	0.014524	0
XLOC_015576	supercont1.4327	2246 - 2417	172	hypothetical protein AaeL_AAEL003368 [Aedes aegypti]	XP_001656751	1.06968e-24	156	12	3.56345	0	151	56	30.4425	0	146	14	9.93342	1
XLOC_018262	supercont1.53	648951 - 649400	362	hypothetical protein AaeL_AAEL003386 [Aedes aegypti]	XP_001656756	6.10891e-24	339	36	1.14806	0	0	1	0.0542123	0	0	1	0.0580675	0
XLOC_020183	supercont1.617	5409 - 6102	694	hypothetical protein AaeL_AAEL003574 [Aedes aegypti]	XP_001663949	9.96034e-149	284	6	0.0705111	1	0	0	0	0	324	7	0.139567	1
XLOC_015030	supercont1.4124	1660 - 3230	1571	hypothetical protein AaeL_AAEL003767 [Aedes aegypti]	XP_001657225	0	1119	59	0.259725	7	1115	101	0.73351	17	1475	124	0.902654	19
XLOC_026318	supercont1.99	5240 - 5349	110	hypothetical protein AaeL_AAEL003940 [Aedes aegypti]	XP_001648075	3.89518e-16	0	0	0	0	0	1	28.4849	0	103	13	404.344	2
XLOC_004504	supercont1.145	503719 - 505493	1389	hypothetical protein AaeL_AAEL003984 [Aedes aegypti]	XP_001648231	3.78338e-13	0	1	0.00505867	0	85	2	0.0167034	0	1231	81	0.679115	9
XLOC_004717	supercont1.149	215936 - 219160	1212	hypothetical protein AaeL_AAEL003984 [Aedes aegypti]	XP_001648231	3.56474e-17	915	53	0.313596	10	937	41	0.400895	11	193	9	0.0885215	2
XLOC_016537	supercont1.4661	2110 - 4039	1453	hypothetical protein AaeL_AAEL004049 [Aedes aegypti]	XP_001648367	8.51655e-19	1254	127	1.72267	9	1281	152	2.47634	7	1298	261	5.10888	16
XLOC_010708	supercont1.2816	7591 - 8281	691	hypothetical protein AaeL_AAEL004055 [Aedes aegypti]	XP_001648366	1.04861e-14	644	158	1.86746	2	603	113	2.22163	8	641	122	2.44701	6
XLOC_021588	supercont1.692	506795 - 508364	1471	hypothetical protein AaeL_AAEL004373 [Aedes aegypti]	XP_001648983	2.73513e-33	472	35	0.165905	1	242	8	0.0625846	2	407	30	0.235428	0
XLOC_024782	supercont1.877	386175 - 387221	1047	hypothetical protein AaeL_AAEL004380 [Aedes aegypti]	XP_001649006	3.4563e-51	342	2	0.014057	1	649	7	0.0814044	1	802	7	0.0821009	1
XLOC_025093	supercont1.899	33316 - 33908	593	hypothetical protein AaeL_AAEL004539 [Aedes aegypti]	XP_001649320	5.72553e-21	561	312	4.53941	0	8	4	0.0971022	0	85	3	0.0747923	0
XLOC_012899	supercont1.341	365729 - 367907	2179	hypothetical protein AaeL_AAEL004550 [Aedes aegypti]	XP_001649394	6.1119e-115	791	13	0.0399192	1	834	11	0.0556437	0	1448	18	0.0909834	2
XLOC_003497	supercont1.1315	116031 - 116722	692	hypothetical protein AaeL_AAEL004647 [Aedes aegypti]	XP_001649525	2.91783e-37	0	0	0	0	0	0	0	0	458	9	0.180158	4
XLOC_012041	supercont1.3172	1326228	1590	hypothetical protein AaeL_AAEL004831 [Aedes aegypti]	XP_001649898	0	1464	1243	5.39867	1	1437	623	4.46375	11	1451	812	5.83073	15
XLOC_024855	supercont1.883	67171 - 68454	1284	hypothetical protein AaeL_AAEL005105 [Aedes aegypti]	XP_001650390	0	89	1	0.00553493	0	779	32	0.29257	0	273	5	0.045943	0
XLOC_005087	supercont1.1558	27750 - 32886	5013	hypothetical protein AaeL_AAEL005154 [Aedes aegypti]	XP_001650449	6.03372e-18	3142	84	0.10704	4	3201	79	0.165507	5	4955	1276	2.66011	3
XLOC_002668	supercont1.1228	70428 - 71302	875	hypothetical protein AaeL_AAEL005209 [Aedes aegypti]	XP_001650483	2.15388e-53	324	17	0.148583	1	182	1	0.0144888	0	114	3	0.0440169	0
XLOC_009415	supercont1.2443	2480729	655	hypothetical protein AaeL_AAEL005265 [Aedes aegypti]	XP_001650594	2.33858e-58	583	193	2.45001	0	634	157	3.31845	3	616	205	4.42989	2
XLOC_014703	supercont1.4	4374750 - 4375377	628	hypothetical protein AaeL_AAEL005430 [Aedes aegypti]	XP_001650894	1.53241e-14	0	1	0.0134406	0	562	21	0.470354	3	541	22	0.504685	4
XLOC_004241	supercont1.141	1462935 - 1463467	915	hypothetical protein AaeL_AAEL005608 [Aedes aegypti]	XP_001651157	7.1889e-29	494	0	0	0	865	50	1.79926	4	650	2	0.0746397	0
XLOC_015169	supercont1.42	493234 - 493686	702	hypothetical protein AaeL_AAEL005608 [Aedes aegypti]	XP_001651157	6.5796e-34	584	5	0.158094	2	667	68	3.97488	10	571	3	0.180426	4
XLOC_003024	supercont1.1261	131698 - 148592	791	hypothetical protein AaeL_AAEL005669 [Aedes aegypti]	XP_001651238	6.2529e-49	727	37	1.00151	4	660	15	0.637713	4	488	10	0.535007	4
XLOC_005244	supercont1.1593	17442 - 47610	708	hypothetical protein AaeL_AAEL005704 [Aedes aegypti]	XP_001651327	1.15787e-35	487	324	3.70875	1	402	180	3.4259	2	415	184	3.56953	2
XLOC_012744	supercont1.3379	4078 - 4902	760	hypothetical protein AaeL_AAEL005777 [Aedes aegypti]	XP_001651438	4.15623e-94	0	1	0.0104401	0	615	37	0.641562	3	567	161	2.83856	5
XLOC_014708	supercont1.40	717249 - 717893	522	hypothetical protein AaeL_AAEL006030 [Aedes aegypti]	XP_001657373	1.09527e-28	478	6	0.104839	2	485	29	0.848228	6	514	66	1.99682	11
XLOC_007797	supercont1.208	187836 - 188621	786	hypothetical protein AaeL_AAEL006198 [Aedes aegypti]	XP_001657571	1.58011e-10	0	0	0	0	575	8	0.132808	3	408	4	0.0674485	1
XLOC_005657	supercont1.167	2067186 - 2079342	1043	hypothetical protein AaeL_AAEL006306 [Aedes aegypti]	XP_001651878	5.63897e-74	803	115	0.811977	2	892	74	0.864529	4	870	88.2208	1.03982	3
XLOC_005659	supercont1.167	2067345 - 2079309	871	hypothetical protein AaeL_AAEL006306 [Aedes aegypti]	XP_001651878	9.97558e-68	763	0	0	1	851	0	0	3	830	2.77922	0.0407007	3
XLOC_023064	supercont1.777	537425 - 538370	911	hypothetical protein AaeL_AAEL006556 [Aedes aegypti]	XP_001652042	6.55442e-65	904	349	6.54359	0	785	105	3.01037	6	763	47	1.75682	4
XLOC_006171	supercont1.176	1889324 - 1889824	501	hypothetical protein AaeL_AAEL006626 [Aedes aegypti]	XP_001652113	3.91208e-35	149	4	0.074309	1	255	18	0.560441	4	308	20	0.645876	3
XLOC_006439	supercont1.1800	38129 - 38992	805	hypothetical protein AaeL_AAEL006711 [Aedes aegypti]	XP_001657980	1.75574e-12	555	1	0.00970171	0	644	38	0.611798	1	702	24	0.392195	2
XLOC_010464	supercont1.275	483655 - 484866	988	hypothetical protein AaeL_AAEL006846 [Aedes aegypti]	XP_001652251	6.0874e-83	0	0	0	0	709	0	0	0	771	16	0.201528	1
XLOC_012392	supercont1.327	359874 - 360499	565	hypothetical protein AaeL_AAEL007074 [Aedes aegypti]	XP_001658099	4.78393e-26	392	12	0.186929	1	514	49	1.27501	7	482	110	2.94693	4
XLOC_009232	supercont1.24	3026541 - 3276002	2929	hypothetical protein AaeL_AAEL007178 [Aedes aegypti]	XP_001652598	0	2184	65	0.330233	6	1286	31	0.20113	3	2122	62	0.325345	15
XLOC_014966	supercont1.41	3306979 - 3308658	1680	hypothetical protein AaeL_AAEL007361 [Aedes aegypti]	XP_001658330	2.76957e-102	1220	53	0.216484	4	562	8	0.0538905	1	763	10	0.0674706	0
XLOC_001985	supercont1.1154	137585 - 150469	2638	hypothetical protein AaeL_AAEL007460 [Aedes aegypti]	XP_001658372	0	2638	2729	6.82226	15	2419	659	2.7122	46	2339	1191	4.89146	47
XLOC_004206	supercont1.140	508148 - 508624	477	hypothetical protein AaeL_AAEL007531 [Aedes aegypti]	XP_001652808	8.24457e-17	38	0	0	0	358	7	0.235286	1	179	1	0.0349871	0
XLOC_009176	supercont1.2398	321 - 1038	718	hypothetical protein AaeL_AAEL007534 [Aedes aegypti]	XP_001658423	5.8592e-19	548	123	1.38232	5	418	38	0.709914	4	464	41	0.780329	6
XLOC_003112	supercont1.1271	111495 - 114380	1691	hypothetical protein AaeL_AAEL007682 [Aedes aegypti]	XP_001658581	7.08719e-12	1185	1386	5.62036	3	1135	957	6.39985	6	1192	746	4.99643	11
XLOC_007589	supercont1.203	475 - 994	520	hypothetical protein AaeL_AAEL007714 [Aedes aegypti]	XP_001652841	7.00183e-26	0	0	0	0	256	16	0.470704	0	0	1	0.030438	0
XLOC_002094	supercont1.1169	12429 - 13813	483	hypothetical protein AaeL_AAEL007769 [Aedes aegypti]	XP_001658650	4.75621e-57	461	151	2.96576	6	95	3	0.098871	0	468	466	15.9711	8
XLOC_000080	supercont1.1	1254825 - 1279259	25578	hypothetical protein AaeL_AAEL007844 [Aedes aegypti]	AY433516	4.56963e-104	25536	3642.96	3.37521	335	24751	2269.1	2.22386	400	24898	2265.24	2.93926	451
XLOC_016332	supercont1.4585	2669 - 4348	1680	hypothetical protein AaeL_AAEL009015 [Aedes aegypti]	XP_001659665	6.92253e-103	1195	34	0.138877	0	0	1	0.00673631	0	0	1	0.00674706	0
XLOC_002597	supercont1.122	1132076 - 1204916	814	hypothetical protein AaeL_AAEL009103 [Aedes aegypti]	XP_001659719	1.09033e-33	524	20	0.191328	0	669	28	0.444444	2	666	23	0.370435	1
XLOC_009962	supercont1.26	1592844 - 1593581	738	hypothetical protein AaeL_AAEL009136 [Aedes aegypti]	XP_001653692	1.92749e-20	486	15	0.162653	1	0	0	0	0	0	0	0	0
XLOC_006602	supercont1.1858	5153 - 6021	807	hypothetical protein AaeL_AAEL009425 [Aedes aegypti]	XP_001660050	6.27806e-18	435	7	0.0676992	0	225	6	0.0962938	0	45	0	0	0
XLOC_000819	supercont1.1040	247329 - 247811	483	hypothetical protein AaeL_AAEL009552 [Aedes aegypti]	XP_001660222	1.41547e-22	239	8	0.157126	5	55	2	0.065914	1	360	20	0.685454	5
XLOC_007260	supercont1.2	3696529 - 3739508	781	hypothetical protein AaeL_AAEL009552 [Aedes aegypti]	XP_001660222	3.6266e-24	209	3	0.030246	0	141	5	0.0836906	0	318	10	0.170047	1
XLOC_002610	supercont1.122	498238 - 499983	1746	hypothetical protein AaeL_AAEL009643 [Aedes aegypti]	XP_001653898	9.38975e-108	1513	15	0.0587054	2	1500	22	0.141971	2	1652	32	0.20675	5
XLOC_000020	supercont1.1	1156780 - 1279257	46822	hypothetical protein AaeL_AAEL009725 [Aedes aegypti]	XP_001654021	7.08966e-10	44576	3242.04	2.76716	635	43782	2348.9	3.19796	765	43442	2333.76	3.34953	890
XLOC_023540	supercont1.80	1894570 - 1895089	755	hypothetical protein AaeL_AAEL009870 [Aedes aegypti]	XP_001660479	1.03868e-23	0	0	0	0	0	3.00001	0.4626	0	391	40	2.98175	11
XLOC_007430	supercont1.20	3207611 - 3208558	948	hypothetical protein AaeL_AAEL009966 [Aedes aegypti]	XP_001660511	8.10624e-35	431	11	0.0871356	2	395	15	0.196794	6	210	10	0.132599	0
XLOC_014762	supercont1.4007	1708 - 4804	3097	hypothetical protein AaeL_AAEL009971 [Aedes aegypti]	XP_001660512	0	1919	1076	2.26827	16	2774	964	3.34413	26	2925	1968	6.80655	25
XLOC_009461	supercont1.2454	5761 - 8159	1017	hypothetical protein AaeL_AAEL009978 [Aedes aegypti]	XP_001660522	4.10125e-98	959	189	1.37537	12	579	80	0.963504	9	698	53	0.644162	14
XLOC_004240	supercont1.141	1129427 - 1133453	2913	hypothetical protein AaeL_AAEL010194 [Aedes aegypti]	XP_001660680	1.10994e-71	2202	48	0.230095	0	0	0	0	0	0	0	0	0
XLOC_014739	supercont1.40	489788 - 491416	1629	hypothetical protein AaeL_AAEL010406 [Aedes aegypti]	XP_001654531	2.03798e-25	0	0	0	0	295	6	0.041836	3	462	37	0.258487	3
XLOC_017673	supercont1.503	842351 - 843996	1463	hypothetical protein AaeL_AAEL010461 [Aedes aegypti]	XP_001660860	2.8352e-58	362	2	0.00953888	0	98	3	0.023615	0	1207	32	0.2527	1
XLOC_011152	supercont1.294	370827 - 384781	615	hypothetical protein AaeL_AAEL010496 [Aedes aegypti]	XP_001654612	3.5811e-23	576	43	0.594783	1	589	84	1.93707	5	596	122	2.88424	8
XLOC_007258	supercont1.2	3589934 - 3590778	778	hypothetical protein AaeL_AAEL010547 [Aedes aegypti]	XP_001654644	4.33603e-13	225	8	0.0810532	3	447	16	0.269143	5	342	12	0.205097	4
XLOC_015517	supercont1.431	464844 - 465715	803	hypothetical protein AaeL_AAEL010547 [Aedes aegypti]	XP_001654644	3.60858e-25	322	5	0.0486615	1	0	2	0.0323025	0	517	16	0.262316	2
XLOC_012325	supercont1.3245	2132 - 3447	990	hypothetical protein AaeL_AAEL010989 [Aedes aegypti]	XP_001661276	3.27767e-20	530	670	5.03593	3	866	649	8.07554	12	975	548	6.88509	12
XLOC_012326	supercont1.3245	4339 - 4954	616	hypothetical protein AaeL_AAEL010989 [Aedes aegypti]	XP_001661276	4.90817e-20	39	1	0.0138012	0	181	6	0.138048	0	485	30	0.707577	0
XLOC_006275	supercont1.179	1000864 - 1002152	1116	hypothetical protein AaeL_AAEL011170 [Aedes aegypti]	XP_001661467	1.2709e-34	179	1	0.00651655	0	427	4	0.043104	0	600	24	0.260521	3
XLOC_012343	supercont1.325	598695 - 778353	2658	hypothetical protein AaeL_AAEL011294 [Aedes aegypti]	XP_001661581	3.93335e-10	2328	63	0.156229	8	1272	28	0.114309	3	1883	43	0.175171	12
XLOC_015279	supercont1.4218	3467 - 4424	958	hypothetical protein AaeL_AAEL011351 [Aedes aegypti]	XP_001655306	0.000204103	928	221	1.72845	10	933	342	4.42955	15	537	37	0.48423	9
XLOC_018647	supercont1.548	572390 - 573452	999	hypothetical protein AaeL_AAEL011364 [Aedes aegypti]	XP_001661617	2.44046e-113	620	27	0.200741	0	809	32	0.393826	4	490	18	0.223638	0
XLOC_014917	supercont1.4099	4458 - 5121	404	hypothetical protein AaeL_AAEL011880 [Aedes aegypti]	XP_001662011	5.6918e-11	404	134	19.2941	1	404	0	0	1	404	0	0	1
XLOC_004468	supercont1.1444	4314 - 4966	653	hypothetical protein AaeL_AAEL012031 [Aedes aegypti]	XP_001655828	6.22595e-19	572	186	2.3709	6	590	126	2.67437	9	580	120	2.6043	11
XLOC_007113	supercont1.1969	15264 - 17054	465	hypothetical protein AaeL_AAEL012241 [Aedes aegypti]	XP_001662340	1.06978e-08	287	14	0.291665	1	264	11	0.385045	2	74	2	0.0730173	0
XLOC_009478	supercont1.2464	5811 - 6384	506	hypothetical protein AaeL_AAEL012307 [Aedes aegypti]	XP_001662408	1.25309e-20	432	265	4.85001	2	422	148	4.53839	4	406	68	2.1613	1
XLOC_001205	supercont1.1074	166650 - 172500	1125	hypothetical protein AaeL_AAEL012437 [Aedes aegypti]	XP_001662584	1.16448e-35	631	177	1.14257	3	733	139	1.48367	5	833	178	1.91361	8
XLOC_001208	supercont1.1074	166201 - 166383	183	hypothetical protein AaeL_AAEL012437 [Aedes aegypti]	XP_001662584	3.67889e-09	160	22	4.82964	2	155	42	16.7674	3	165	69	35.3414	2
XLOC_009625	supercont1.25	1430069 - 1430532	464	hypothetical protein AaeL_AAEL012489 [Aedes aegypti]	XP_001662611	2.57677e-15	237	10	0.209037	2	282	4	0.140501	1	199	5	0.183207	1
XLOC_010679	supercont1.280	907713 - 909651	1870	hypothetical protein AaeL_AAEL012668 [Aedes aegypti]	XP_001662797	1.78433e-27	1472	50	0.181422	4	897	37	0.221296	0	522	7	0.041889	2
XLOC_010997	supercont1.29	3652110 - 3652942	774	hypothetical protein AaeL_AAEL012682 [Aedes aegypti]	XP_001656200	3.71899e-25	407	11	0.112185	1	663	47	0.795893	1	435	12	0.206501	0
XLOC_000389	supercont1.101	2580486 - 2581233	422	hypothetical protein AaeL_AAEL012927 [Aedes aegypti]	XP_001663114	8.98307e-19	406	146	3.55729	2	387	62	2.54799	3	394	53	2.29148	2
XLOC_015216	supercont1.42	3286013 - 3286496	484	hypothetical protein AaeL_AAEL013523 [Aedes aegypti]	XP_001663709	2.16659e-27	109	0	0	0	453	25	0.821257	1	60	3	0.102469	0
XLOC_016513	supercont1.465	28447 - 29757	1311	hypothetical protein AaeL_AAEL013686 [Aedes aegypti]	XP_001663864	0	1194	375	2.02654	9	1204	456	4.06999	15	1096	422	3.78422	11
XLOC_003121	supercont1.1272	45228 - 46174	947	hypothetical protein AaeL_AAEL013734 [Aedes aegypti]	XP_001663920	1.19502e-48	623	170	1.34837	9	398	15	0.197049	4	420	32	0.424877	8
XLOC_007658	supercont1.2040	5908 - 7324	1298	hypothetical protein AaeL_AAEL013789 [Aedes aegypti]	XP_001663978	8.40334e-28	1161	234	1.27912	16	1167	420	3.79209	14	1208	290	2.63103	8
XLOC_015904	supercont1.4441	1317 - 2464	1148	hypothetical protein AaeL_AAEL013969 [Aedes aegypti]	XP_001664212	1.74661e-37	922	21	0.132376	1	535	21	0.21885	8	497	16	0.167881	3
XLOC_020694	supercont1.644	79798 - 100602	1459	hypothetical protein AaeL_AAEL014131 [Aedes aegypti]	XP_001648081	8.18391e-12	1240	115	0.550186	4	643	22	0.173717	5	954	30	0.237653	7
XLOC_014756	supercont1.400	374076 - 374812	737	hypothetical protein AaeL_AAEL014257 [Aedes aegypti]	XP_001648314	1.44854e-07	0	1	0.0108626	0	503	56	1.01079	8	100	6	0.11023	1
XLOC_001582	supercont1.1109	53632 - 54152	445	hypothetical protein AaeL_AAEL014300 [Aedes aegypti]	XP_001648407	5.05396e-38	331	36	0.804234	0	326	20	0.751956	5	339	70	2.75515	7
XLOC_017792	supercont1.509	576668 - 585733	1263	hypothetical protein AaeL_AAEL014875 [Aedes aegypti]	XP_001649877	3.83992e-32	612	1	0.0137705	0	1113	16	0.35912	10	819	10	0.235307	3
XLOC_004257	supercont1.141	1473945 - 1474621	677	hypothetical protein AaeL_AAEL015172 [Aedes aegypti]	XP_001650836	3.93892e-19	358	1	0.0121449	0	481	10	0.202093	1	515	13	0.268238	0
XLOC_016438	supercont1.4612	2104 - 3223	1052	hypothetical protein AaeL_AAEL015243 [Aedes aegypti]	XP_001651169	8.53957e-15	635	30	0.209662	4	855	11	0.127191	2	760	36	0.419785	5
XLOC_012042	supercont1.3173	2491 - 3145	655	hypothetical protein AaeL_AAEL015492 [Aedes aegypti]	XP_001647696	4.36355e-20	15	1	0.0126944	0	534	23	0.486142	5	299	11	0.237701	2
XLOC_011492	supercont1.301	55838 - 62843	1751	hypothetical protein AaeL_AAEL015526 [Aedes aegypti]	XP_001647673	7.93431e-14	1751	71	0.276994	2	1205	15	0.096491	0	1586	36	0.231849	3
XLOC_018802	supercont1.554	765990 - 766679	690	hypothetical protein AaeL_AAEL015565 [Aedes aegypti]	XP_001647642	1.05304e-07	291	11	0.130262	0	0	1	0.0196987	0	309	6	0.120585	1
XLOC_022969	supercont1.77	2363451 - 2583894	6347	hypothetical protein AaeL_AAEL015618 [Aedes aegypti]	XP_001647597	6.30608e-78	5263	314	1.30495	87	5698	228	1.8619	99	4825	129	0.898807	46
XLOC_010550	supercont1.2776	3894 - 5168	1275	hypothetical protein AND_01498 [Anopheles darlingi]	EFR29460	7.22805e-32	958	28	0.156239	4	848	45	0.414795	4	752	52	0.481769	4
XLOC_003635	supercont1.133	1890359 - 1891183	825	hypothetical protein AND_03682 [Anopheles darlingi]	EFR28412	1.04855e-39	76	1	0.00940606	0	8	0	0	0	610	6	0.0949621	0
XLOC_010340	supercont1.27	326 - 891	566	hypothetical protein AND_04162 [Anopheles darlingi]	EFR28201	6.69092e-20	509	79	1.22752	6	438	29	0.752666	3	476	44	1.17564	7
XLOC_024836	supercont1.88	2685500 - 2686607	1108	hypothetical protein AND_04464 [Anopheles darlingi]	EFR28056	5.15459e-08	632	10	0.0657205	0	908	97	1.05424	7	541	26	0.28469	3
XLOC_001965	supercont1.115	2104862 - 2105443	582	hypothetical protein AND_05132 [Anopheles darlingi]	EFR27778	1.25507e-24	444	11	0.164303	1	0	1	0.0249325	0	86	5	0.128148	1
XLOC_001194	supercont1.1071	73226 - 149903	7994	hypothetical protein AND_06007 [Anopheles darlingi]	EFR27347	2.35712e-18	7491	873	4.09065	44	7459	523	4.109	50	7455	584	4.50255	90
XLOC_002651	supercont1.1224	232048 - 232533	486	hypothetical protein AND_07707 [Anopheles darlingi]	EFR26327	3.41989e-18	366	14	0.272372	0	231	11	0.359027	0	283	9	0.305337	3
XLOC_005542	supercont1.1637	2723 - 4699	2766	hypothetical protein AND_09511 [Anopheles darlingi]	EFR25288	3.18382e-11	2137	56	0.26246	2	2467	53	0.298164	5	2506	69	0.406831	10
XLOC_007514	supercont1.201	1692259 - 1786284	8563	hypothetical protein AND_10771 [Anopheles darlingi]	EFR24539	1.69978e-80	8521	761	1.71016	87	8194	373	1.3754	97	8158	418.999	1.52192	87
XLOC_003714	supercont1.134	410052 - 410865	814	hypothetical protein AND_11211 [Anopheles darlingi]	EFR24297	8.87345e-28	327	2	0.0191328	0	414	3	0.047619	0	671	17	0.2738	0
XLOC_022280	supercont1.728	539390 - 540813	1306	hypothetical protein AND_11211 [Anopheles darlingi]	EFR24297	7.02932e-09	449	13	0.0705622	1	243	15	0.134473	2	403	9	0.0810676	0
XLOC_001608	supercont1.111	85715 - 85981	267	hypothetical protein AND_13278 [Anopheles darlingi]	EFR23234	3.0674e-19	257	12	0.736917	2	228	14	1.49838	5	101	5	0.608756	0
XLOC_021554	supercont1.69	2771925 - 2778194	1405	hypothetical protein AND_14471 [Anopheles darlingi]	EFR22596	4.04696e-12	1038	93	1.11559	7	470	16	0.320213	2	283	9	0.198754	1
XLOC_022776	supercont1.758	113652 - 306284	2599	hypothetical protein AND_16681 [Anopheles darlingi]	EFR21626	2.42771e-12	2104	333	1.62751	7	2110	161	1.1875	20	2084	104	0.866851	15
XLOC_020661	supercont1.641	329581 - 330779	1199	hypothetical protein AND_17396 [Anopheles darlingi]	EFR21207	8.82528e-16	1188	115	0.689031	1	1128	61	0.60403	4	1111	44	0.438346	4
XLOC_011661	supercont1.3049	1527 - 4829	2716	hypothetical protein AND_20663 [Anopheles darlingi]	EFR20093	2.3631e-23	2104	750	5.27457	1	1891	771	8.91422	28	1691	618	7.00871	21
XLOC_009164	supercont1.239	18127 - 113727	582	hypothetical protein AND_22118 [Anopheles darlingi]	EFR19621	5.85714e-06	564	3942	22.868	2	577	1675	18.1508	8	487	2634	27.0649	9
XLOC_025987	supercont1.965	230971 - 231478	508	hypothetical protein AND_23295 [Anopheles darlingi]	EFR30349	2.81163e-20	224	3	0.0545822	0	168	4	0.121922	1	447	14	0.442181	0
XLOC_015700	supercont1.4375	695 - 2724	2030	hypothetical protein AND_27065 [Anopheles darlingi]	EFR25223	5.2721e-05	1373	52	0.172459	3	1633	150	0.819743	8	1575	85	0.46443	5
XLOC_021221	supercont1.674	100075 - 223451	6191	hypothetical protein CpipJ_CPIJ004909 [Culex quinquefasciatus]	XP_001846589	2.42975e-40	5708	439	2.7474	26	4673	178	1.92588	34	4602	205	2.21881	46
XLOC_014159	supercont1.384	856674 - 857209	536	hypothetical protein CpipJ_CPIJ010703 [Culex quinquefasciatus]	XP_001861744	5.1083e-29	339	17	0.285724	1	0	1	0.0281136	0	281	6	0.174196	1
XLOC_025363	supercont1.917	164992 - 166791	468	hypothetical protein CpipJ_CPIJ012961 [Culex quinquefasciatus]	XP_001863119	4.75687e-10	460	118	2.4337	0	449	14	0.485037	1	454	61	2.20308	1
XLOC_005707	supercont1.1687	656 - 2033	1378	hypothetical protein CpipJ_CPIJ014666 [Culex quinquefasciatus]	XP_001865803	6.15801e-16	559	132	0.673818	4	303	22	0.185418	2	805	13	0.110003	3
XLOC_001823	supercont1.1134	127276 - 190713	2053	hypothetical protein CpipJ_CPIJ015291 [Culex quinquefasciatus]	XP_001865570	2.06822e-24	913	36	0.117938	7	1090	45	0.24291	6	1405	68	0.366957	12
XLOC_018681	supercont1.55	2650079 - 2681734	2390	hypothetical protein CpipJ_CPIJ019266 [Culex quinquefasciatus]	XP_001869434	1.73698e-06	2351	1279	3.55437	18	2246	639	2.92441	47	2232	615	2.8105	36
XLOC_024865	supercont1.885	50990 - 201230	4959	hypothetical protein EAG_13155 [Camponotus floridanus]	EFN68244	9.64519e-10	4635	2531	11.7928	28	4688	1205	16.8534	80	4656	1540	22.6024	77
XLOC_000425	supercont1.1015	2746 - 3774	948	hypothetical protein G5I_11395 [Acromyrmex echinatior]	EGI60416	1.94109e-06	652	22	0.174271	10	274	9	0.118076	3	878	60	0.795593	13
XLOC_008425	supercont1.220	73253 - 74223	971	hypothetical protein HPSH_07340 [Helicobacter pylori Shi470]	YP_001910891	1.18298e-06	0	0	0	0	359	16	0.203844	0	0	0	0	0
XLOC_010478	supercont1.275	482204 - 483406	1203	hypothetical protein SINV_11875 [Solenopsis invicta]	EFZ17004	1.02135e-16	137	2	0.0119368	0	358	6	0.0591814	0	1013	31	0.307616	2
XLOC_003398	supercont1.130	1866325 - 1868235	2264	hypothetical protein TcasGA2_TC005244 [Tribolium castaneum]	P07314	2.19008e-09	1540	66	0.50795	10	1607	95	0.554769	13	1550	113.999	0.665944	12
XLOC_020634	supercont1.64	2381161 - 2383964	2804	hypothetical protein TcasGA2_TC005244 [Tribolium castaneum]	EFA12433	4.34921e-16	2025	171	0.400557	9	1234	89	0.343158	19	1872	160	0.615398	17
XLOC_018763	supercont1.552	284498 - 589289	1602	iccr_drome ame: full=irregular chiasm c-roughest protein short=protein irrec flags: precursor	Q08180	2.80456e-05	1402	77	0.331631	2	1459	94	0.667837	6	1434	90	0.640772	2
XLOC_007016	supercont1.194	739447 - 751646	4459	importin beta-3	XP_001664242	7.18741e-113	1101	23	0.0730614	4	3623	77	0.381524	17	2860	40	0.207009	6
XLOC_012459	supercont1.329	859304 - 874339	2304	importin beta-3	XP_001664242	3.3519e-103	1099	3	0.00867285	0	1790	32	0.152366	2	963	15	0.071337	0
XLOC_020665	supercont1.642	440841 - 555748	1626	inositol -triphosphate kinase isoform c	XP_003436059	2.71314e-10	1526	213	0.902261	10	1473	100	0.698709	12	1206	81	0.567058	11
XLOC_004460	supercont1.144	2177055 - 2178465	1411	integrase core domain protein	ABP48078	4.95954e-52	29	3	0.0149073	0	0	1	0.00820299	0	251	13	0.10703	0
XLOC_005468	supercont1.162	1186504 - 1186871	368	integrase core domain protein	XP_002939372	1.26652e-09	164	9.00014	0.278434	2	136	2	0.105083	2	301	11	0.617679	2
XLOC_006446	supercont1.1804	22367 - 23792	1426	integrase core domain protein	EFA13453	4.76046e-11	634	19	0.0932862	1	0	0	0	0	68	3	0.0243997	0
XLOC_007318	supercont1.2	3264815 - 3272581	7767	integrase core domain protein	CAJ14165	0	6966	357	0.290033	22	6879	293	0.391156	16	7291	502	0.666167	27
XLOC_012685	supercont1.3348	2097 - 2943	847	integrase core domain protein	XP_003242398	6.95497e-41	75	3	0.0273029	0	47	3	0.0452788	0	651	16	0.244757	0
XLOC_016248	supercont1.4552	737 - 1720	984	integrase core domain protein	AAL55241	1.0196e-19	0	0	0	0	0	0	0	0	252	11	0.139248	0
XLOC_006443	supercont1.1803	16511 - 17396	886	ip3kb_rat ame: full=inositol-trisphosphate 3-kinase b ame: full=inositol -trisphosphate 3-kinase b short=ip3 3-kinase b short=ip3k b short= 3-kinase b	P42335	2.14392e-12	365	279	2.40111	4	191	187	2.66745	0	191	168	2.42601	2
XLOC_001890	supercont1.1141	97817 - 104917	5371	islet cell autoantigen	XP_001656150	4.80712e-15	938	13	0.0450512	4	4090	62	0.233706	3	3368	54	0.271966	9
XLOC_001637	supercont1.1113	30192 - 31207	1016	isoform a	XP_001867495	5.13107e-16	466	65	0.473568	4	605	65	0.783778	8	239	38	0.462411	4
XLOC_002072	supercont1.1164	151739 - 221331	5265	isoform a	XP_001846928	0	5128	4107	8.19949	70	5213	2295	8.97058	54	5184	1837	7.82521	40
XLOC_007272	supercont1.2	5412671 - 5482248	5264	isoform a	XP_001850942	2.17088e-159	5041	4815	5.83342	29	4926	3084	6.14236	44	5112	4165	8.25339	48
XLOC_015595	supercont1.4333	18 - 1194	1177	isoform a	XP_001650527	2.99e-51	1101	455	2.78565	5	951	213	2.15548	9	962	274	2.79052	14
XLOC_002739	supercont1.1231	42 - 5100	5059	isoform b	XP_001660234	1.97279e-109	3040	145	0.183033	24	1865	127	0.263562	20	2919	171	0.35312	29
XLOC_006175	supercont1.1761	1069 - 1211	143	isoform b	XP_002105316	1.1837e-07	134	19	18.2015	1	128	13	23.3573	1	115	10	23.8426	1
XLOC_009065	supercont1.235	1402194 - 1629407	3480	isoform b	XP_001688074	8.31019e-27	2146	34	0.193963	3	1862	24.9999	0.293312	12	2846	70.9997	0.685368	27
XLOC_010486	supercont1.2756	4397 - 8511	4115	isoform b	XP_001850985	8.45694e-54	4023	1095	1.71286	3	3138	541	1.39177	15	3370	813	2.08262	11
XLOC_013655	supercont1.367	176474 - 436844	2242	isoform b	EFR25405	3.80091e-11	2204	586	1.74476	22	2173	324	1.58899	4	2197	311	1.52374	29
XLOC_013896	supercont1.375	205143 - 318940	6463	isoform b	XP_003436955	6.87601e-67	6398	12172	6.82209	8	6361	7196	7.08288	13	6400	6385	5.54732	4
XLOC_022559	supercont1.744	39711 - 117068	454	isoform b	XP_321229	2.49985e-47	373	11	0.237994	2	143	4	0.145539	1	272	14	0.532331	0
XLOC_025590	supercont1.936	52437 - 236640	1304	isoform b	XP_002058594	3.40789e-35	1278	331	4.85892	19	1267	140	3.40895	17	1282	189	5.15983	12
XLOC_009651	supercont1.250	956218 - 1120531	2623	isoform c	XP_003436066	3.26484e-25	2378	1792	1.97191	31	776	157	0.136648	7	543	90	0.115705	4
XLOC_009807	supercont1.2550	9243 - 9727	485	isoform c	XP_001655455	2.03663e-79	197	4	0.0780666	1	467	81	2.65228	3	113	3	0.102123	1
XLOC_016952	supercont1.48	1348100 - 1594269	4798	isoform c	XP_002061227	2.90054e-10	4181	137	0.54738	37	2503	37	0.241202	23	3945	107	0.683391	32
XLOC_021577	supercont1.690	382652 - 436647	1537	isoform d	DAA03285	2.28936e-10	1507	438	0.708305	3	1480	278	0.863485	5	1341	212	0.582127	2
XLOC_023879	supercont1.82	1333123 - 1448840	8109	isoform d	XP_001842761	0	7865	2706	5.70559	39	7738	1276	4.3837	40	7859	990	3.40083	59
XLOC_025708	supercont1.940	140946 - 198914	2290	isoform d	XP_321421	8.63602e-33	2230	418	2.64067	10	2230	524	5.49915	42	2226	490	5.16702	24
XLOC_016584	supercont1.4692	3497 - 3907	411	isoform e	XP_001652318	7.26627e-54	342	87	2.21576	5	370	105	4.51593	5	379	97	4.40077	4
XLOC_010516	supercont1.2761	17 - 3834	6232	isoform h	XP_001846079	9.09286e-109	4592	104	0.238183	2	3121	48	0.171547	6	4920	120	0.411247	11
XLOC_014647	supercont1.4	2970819 - 3033899	6546	isoform l	XP_001850912	5.13035e-19	5072	129	0.256109	4	4077	73	0.239561	2	4351	86	0.279454	4
XLOC_015511	supercont1.4303	2477 - 3654	1178	isoform o	XP_001848937	2.11354e-21	454	0	0	0	520	9	0.090986	1	661	12	0.122089	1
XLOC_001738	supercont1.1126	139381 - 176253	13316	jelly belly	XP_002063570	1.8029e-32	12962	1978	0.92966	25	11001	657	0.506715	66	12509	629	0.48184	46
XLOC_020354	supercont1.627	350465 - 388835	17593	jelly belly	XP_002063570	3.48499e-19	17025	1192	0.422295	63	16566	870	0.506225	42	17350	1371	0.792138	26
XLOC_008785	supercont1.23	1868053 - 1870058	1953	jerkl_human ame: full=jerky protein homolog-like ame: full=human homolog of mouse jerky gene protein short=hhmjg	Q9Y4A0	1.69784e-06	989	38	0.131467	10	171	0	0	0	241	10	0.0570247	4
XLOC_007184	supercont1.1981	12078 - 16000	4335	kapr2_drome ame: full=camp-dependent protein kinase type ii regulatory subunit	P81900	3.8603e-14	3897	2228.74	7.63643	24	3344	767.08	4.36665	42	4009	865.763	4.86796	41
XLOC_007186	supercont1.1981	12076 - 14686	2611	kapr2_drome ame: full=camp-dependent protein kinase type ii regulatory subunit	P81900	5.35675e-14	2251	74.2582	0.18774	13	2059	44.9202	0.186653	22	2588	115.237	0.477937	21
XLOC_005134	supercont1.157	1336 - 61950	755	kcip4_bovin ame: full=kv channel-interacting protein 4 short=k 4	Q2KI69	9.05296e-19	511	147	0.273757	0	515	164	0.59463	3	446	114	0.65811	4
XLOC_009171	supercont1.239	1521185 - 1613252	3644	kcnaw_drome ame: full=potassium voltage-gated channel protein shaw ame: full=shaw2	P17972	9.29735e-84	2892	124	0.220256	4	907	43	0.125643	6	2092	100	0.291093	11
XLOC_006176	supercont1.1763	235 - 2107	1873	kcnh2_rabit ame: full=potassium voltage-gated channel subfamily h member 2 ame: full=ether-a-go-go-related gene potassium channel 1 short=erg-1 short=eag-related protein 1 short=ether-a-go-go-related protein 1 short=rerg short=ra-erg ame: full=voltage-gated potassium channel subunit	Q8WNY2	4.17462e-10	1103	33	0.119528	4	675	25	0.14926	7	449	13	0.0776552	1
XLOC_018768	supercont1.553	355553 - 356348	727	kdm6a_human ame: full=lysine-specific demethylase 6a ame: full=histone demethylase utx ame: full=ubiquitously-transcribed tpr protein on the x chromosome ame: full=ubiquitously-transcribed x chromosome tetratricopeptide repeat protein	Q09575	3.15059e-28	542	21.0001	0.232202	1	351	9	0.165394	1	283	8	0.149709	0
XLOC_001929	supercont1.1149	18173 - 59514	1597	klf5_human ame: full=krueppel-like factor 5 ame: full=basic transcription element-binding protein 2 short=bte-binding protein 2 ame: full=colon krueppel-like factor ame: full=gc-box-binding protein 2 ame: full=intestinal-enriched krueppel-like factor ame: full=transcription factor bteb2	Q13887	6.07681e-15	1469	78	0.337114	1	633	16	0.114074	1	549	21	0.15719	3
XLOC_026233	supercont1.982	122767 - 168171	779	kukulcania hibernalis major ampullate spidroin 3 partial cds	AY571307	1.31121e-05	694	57	0.576557	0	375	7	0.117555	0	521	13	0.221811	0
XLOC_009193	supercont1.24	1362531 - 1756512	3158	lach_drome ame: full=lachesin flags: precursor	Q24372	1.13893e-11	3101	1273.99	1.94919	4	3091	475	1.25552	28	3087	623	1.54328	11
XLOC_010217	supercont1.2650	755 - 4117	4147	lachancea thermotolerans cbs 6340 klth0f01518p complete cds	XP_001844704	1.1344e-40	3083	1569	12.4032	5	3369	1683	22.0265	10	1967	536	7.11076	32
XLOC_015541	supercont1.4316	1835 - 4009	2175	leucine-rich repeat flightless-interacting protein 2-like	XP_001654827	1.09337e-11	1407	49	0.150765	14	1901	364	1.84499	21	2036	581	2.94266	27
XLOC_003797	supercont1.1353	203938 - 210944	894	lim homeobox protein	XP_001843929	1.34163e-06	782	17	0.14469	2	533	12	0.169267	0	642	6	0.0856591	0
XLOC_000673	supercont1.1021	186708 - 190663	3956	lin1_nycco ame: full=line-1 reverse transcriptase homolog	P08548	7.60678e-37	3493	125	0.203741	14	3122	95	0.254675	9	2289	45	0.120141	7
XLOC_002170	supercont1.1176	136266 - 137542	1277	lin1_nycco ame: full=line-1 reverse transcriptase homolog	P08548	9.58552e-07	830	32	0.178236	1	0	2	0.0184018	0	598	16	0.147964	3
XLOC_014979	supercont1.410	560405 - 562252	1848	lin1_nycco ame: full=line-1 reverse transcriptase homolog	P08548	1.23397e-14	1301	22	0.0808714	3	421	11	0.0666561	0	538	8	0.0485083	2
XLOC_021903	supercont1.708	462275 - 465016	2742	lin1_nycco ame: full=line-1 reverse transcriptase homolog	P08548	6.64057e-47	0	0	0	0	502	6	0.0236931	0	2349	36	0.141828	2
XLOC_004527	supercont1.145	405407 - 407816	2410	line-1 retrotransposon-like	XP_002385618	3.06808e-22	876	33	0.0908894	4	853	32	0.145138	4	1162	42	0.190208	10
XLOC_016976	supercont1.48	1033556 - 1124502	10137	lmo3_rat ame: full=lim domain only protein 3 short=lmo-3 ame: full=neuronal-specific transcription factor dat1	Q99MB5	5.75943e-56	9441	1563	3.00781	64	9438	1051	3.32757	70	9168	636	2.00705	111
XLOC_014988	supercont1.411	410840 - 411010	171	lrp_caeel ame: full=low-density lipoprotein receptor-related protein short=lrp flags: precursor	Q04833	1.59387e-07	151	198.513	126.735	5	149	271.839	159.814	4	149	146.75	131.93	5
XLOC_009701	supercont1.2515	361228	4961	lrp4_rat ame: full=low-density lipoprotein receptor-related protein 4 short=lrp-4 ame: full=multiple epidermal growth factor-like domains 7 flags: precursor	Q9QYP1	0	4865	482	1.28185	36	4873	204	0.894781	40	1735	83	0.363563	4
XLOC_020468	supercont1.630	400638 - 655046	3574	magi1_rat ame: full=membrane-associated guanylate ww and pdz domain-containing protein 1 ame: full=bai1-associated protein 1 short=bap-1 ame: full=membrane-associated guanylate kinase inverted 1 short=magi-1	Q4L1J4	2.61626e-06	3432	1272	2.30584	7	3247	463	1.38072	29	2903	420	1.24788	39
XLOC_025588	supercont1.935	229909 - 323893	3407	magi1_rat ame: full=membrane-associated guanylate ww and pdz domain-containing protein 1 ame: full=bai1-associated protein 1 short=bap-1 ame: full=membrane-associated guanylate kinase inverted 1 short=magi-1	Q4L1J4	2.48076e-06	3339	497	0.947408	12	3320	628	1.96955	31	3341	656	2.05024	28
XLOC_007007	supercont1.1933	7188 - 16960	5729	map kinase-interacting serine threonine kinase	XP_001649613	7.84402e-171	5428	1394.05	1.54769	10	4735	146.264	0.266885	18	5339	757.299	1.37447	16
XLOC_013720	supercont1.37	842556 - 884492	591	marh3_xenla ame: full=e3 ubiquitin-protein ligase march3 ame: full=membrane-associated ring finger protein 3 ame: full=membrane-associated ring-ch protein iii short=march-iii	Q0IH10	7.43811e-11	346	8	0.116946	0	7	4	0.0975696	0	290	13	0.325715	1
XLOC_009244	supercont1.24	3261861 - 3262830	970	mbd9_arath ame: full=methyl- -binding domain-containing protein 9 short= 9 short=mbd09 ame: full=histone acetyl tranferase mbd9 ame: full=methyl- -binding protein mbd9	Q9SGH2	7.65769e-06	213	3	0.0231118	0	859	15	0.191344	4	449	7	0.0902023	3
XLOC_015139	supercont1.4178	1564 - 2759	573	mctp1_human ame: full=multiple c2 and transmembrane domain-containing protein 1	Q6DN14	7.11841e-28	417	32	0.488613	9	283	36	0.917891	5	356	16	0.419701	3
XLOC_014861	supercont1.4051	53 - 5507	5455	mdn1_yeast ame: full=midasin ame: full=midas-containing protein ame: full=ribosome export assembly protein 1	Q12019	0	5269	1859	2.17082	49	4879	1305	2.50512	101	4431	789	1.50677	76
XLOC_016538	supercont1.4668	304 - 1623	1255	med25_drome ame: full=mediator of rna polymerase ii transcription subunit 25 ame: full=mediator complex subunit 25 ame: full=dmptov2	Q9VDR1	2.35514e-24	1060	1403	7.97282	6	1058	896	8.41204	6	1121	1344	12.6856	10
XLOC_026150	supercont1.98	265452 - 266617	1101	med25_drome ame: full=mediator of rna polymerase ii transcription subunit 25 ame: full=mediator complex subunit 25 ame: full=dmptov2	Q9VDR1	5.9109e-29	832	331	2.19168	4	1097	370	4.05175	3	897	310	3.42045	7
XLOC_007048	supercont1.1947	4713 - 6550	1786	meg11_mouse ame: full=multiple epidermal growth factor-like domains protein 11 short=multiple egf-like domains protein 11 flags: precursor	Q80T91	2.48353e-12	1555	2084	7.95823	3	1529	1701	10.7043	13	1626	2370	14.9287	10
XLOC_007225	supercont1.199	213567 - 214161	595	megachile rotundata uncharacterized loc100876818 partial mrna	XM_003708211	0.000824132	595	18	0.260661	3	554	5	0.120799	2	466	5	0.124039	2
XLOC_014406	supercont1.3900	3947 - 4615	519	mitochondrial processing peptidase alpha subunit	XP_001654562	3.0575e-11	357	18	0.317211	0	252	9	0.265542	0	166	5	0.152652	0
XLOC_011761	supercont1.308	151763 - 153046	1149	mitochondrial processing peptidase beta subunit	XP_001861601	8.78505e-10	190	10	0.0629718	2	216	6	0.0624643	1	513	11	0.115298	1
XLOC_018239	supercont1.53	1273878 - 1274641	602	mitochondrial processing peptidase beta subunit	XP_001861601	1.66598e-08	525	34	0.484404	6	169	5	0.118816	1	411	25	0.609666	8
XLOC_025984	supercont1.965	177255 - 230461	15733	mlxip_human ame: full=mlx-interacting protein ame: full=class e basic helix-loop-helix protein 36 short=bhlhe36 ame: full=transcriptional activator	Q9HAP2	1.80106e-12	15519	6472	17.9207	39	14412	4359	19.8906	48	15062	3882	17.7387	34
XLOC_015882	supercont1.4430	1051 - 1398	348	monocarboxylate transporter	XP_001656038	4.01019e-75	177	8	0.27486	1	152	4	0.234193	2	209	11	0.693772	2
XLOC_010295	supercont1.269	1049568 - 1173477	1997	mot9_human ame: full=monocarboxylate transporter 9 short=mct 9 ame: full=solute carrier family 16 member 9	Q7RTY1	5.53179e-08	1997	4542	12.0875	19	1995	2984	14.4329	32	1995	2925	13.9091	32
XLOC_004772	supercont1.15	2357004 - 2650976	2025	msir6_drome ame: full=rna-binding protein musashi homolog rbp6	Q9VVE5	6.04874e-11	2003	2231	7.42243	18	2001	1138	6.23593	23	2000	1105	6.05403	19
XLOC_009011	supercont1.2330	7175 - 11187	4013	mthr_caeel ame: full=probable methylenetetrahydrofolate reductase	Q17693	2.42451e-08	3593	1469	2.35886	5	3470	613	1.61891	8	3325	737	1.9383	10
XLOC_005069	supercont1.155	1755369 - 2025681	19627	mucin related 89f	XP_001849189	7.05019e-93	19557	2832	2.7223	23	19169	1304	2.08104	209	17400	511	0.812933	225
XLOC_004153	supercont1.14	3133848 - 3134289	442	mus musculus chromosome clone rp23- complete sequence	AC137843	8.01187e-05	417	19	0.42911	1	327	10	0.380202	2	338	6	0.238952	0
XLOC_017674	supercont1.503	879435 - 959874	8454	mus musculus chromosome clone rp24- complete sequence	HQ436411	3.56888e-05	7728	644	2.85024	15	7451	293	2.11729	10	6372	101	0.732729	45
XLOC_001928	supercont1.1148	197652 - 199595	1888	mynn_bovin ame: full=myoneurin	Q3B7N9	2.55119e-23	1843	97	0.348274	9	445	29	0.171625	3	1648	158	0.935474	17
XLOC_006306	supercont1.1798	5241 - 18905	7230	myo3a_human ame: full=myosin-iiia	Q8NEV4	1.63899e-62	6570	974	2.53205	4	3308	133	0.979778	52	3690	106	0.717808	62
XLOC_018195	supercont1.527	24921 - 95615	3205	myof_xentr ame: full=myoferlin ame: full=fer-1-like protein 3	B3DLH6	3.68184e-36	2390	53	0.107753	14	1920	34	0.113742	9	2581	66	0.220093	12
XLOC_000054	supercont1.1	4483625 - 4764172	952	---NA---	Q9UT79	0.000991266	741	25	0.197024	6	630	22	0.287144	7	808	27	0.356138	7
XLOC_000153	supercont1.1	1354215 - 1355201	987	---NA---	AC015555	3.12367e-09	113	0	0	0	398	8	0.0999124	0	135	2	0.0252226	0
XLOC_000154	supercont1.1	1368921 - 1369755	835	---NA---	AC015555	3.12367e-09	354	11	0.101914	0	0	2	0.0307351	0	0	2	0.0311635	0
XLOC_000214	supercont1.10	1449704 - 1451183	1396	---NA---	DQ250745	6.96538e-14	1098	92	0.462743	2	905	67	0.556355	4	924	93	0.7752	8
XLOC_000227	supercont1.10	1445690 - 1446324	635	---NA---	AC150262	2.46079e-37	61	0	0	0	305	11	0.242623	2	78	4	0.0903186	0
XLOC_000229	supercont1.10	1968339 - 1968686	348	---NA---	Q8I7P9	2.6195e-40	220	19	0.652793	0	82	3	0.175645	0	160	6	0.378421	0
XLOC_000232	supercont1.10	2837723 - 2838113	391	---NA---	EFA13138	2.55644e-24	0	0	0	0	0	0	0	0	244	10	0.498298	3
XLOC_000259	supercont1.100	1429227 - 1429811	522	---NA---	XP_001647850	2.00967e-31	0	0	0	0	0	0	0	0	353	20	0.605098	2
XLOC_000260	supercont1.100	1787861 - 1803802	401	---NA---	XP_001647850	2.00967e-31	281	10	0.265616	0	49	2	0.0898141	0	0	0	0	0
XLOC_000272	supercont1.100	1977714 - 1978454	741	---NA---	EF173370	1.32434e-10	326	5	0.0539335	0	193	8	0.143377	1	390	13	0.2371	2
XLOC_000274	supercont1.100	2049803 - 2050424	622	---NA---	AF106703	8.5643e-14	576	27	0.367701	0	318	4	0.0907953	1	95	2	0.0465172	0
XLOC_000281	supercont1.1001	284547 - 285446	536	---NA---	XP_001651232	4.03708e-17	226	22	0.36976	4	326	17	0.477931	5	287	14	0.406457	6
XLOC_000282	supercont1.1001	202867 - 263421	1536	---NA---	XP_001651232	4.03708e-17	861	33	0.148988	3	799	31	0.230929	7	810	35	0.261405	10
XLOC_000321	supercont1.1005	243065 - 243600	536	---NA---	Q5VWG9	0.000202905	138	3	0.0504218	0	353	12	0.337363	0	273	9	0.261294	1
XLOC_000332	supercont1.1007	216287 - 216719	433	---NA---	Q2HJG5	3.99273e-27	262	17	0.396996	4	188	7	0.275422	1	162	5	0.206458	1
XLOC_000351	supercont1.1009	97603 - 98757	1155	---NA---	XP_001659929	4.95384e-38	79	3	0.0187766	0	727	50	0.517347	4	0	0	0	0
XLOC_000404	supercont1.101	2272597 - 2273343	747	---NA---	XM_001659976	1.75561e-30	329	4	0.0426991	0	306	9	0.159605	1	19	4	0.0721683	0
XLOC_000441	supercont1.1017	104272 - 104536	265	---NA---	D0PRN3	4.40146e-21	0	0	0	0	184	12	1.31013	3	100	2	0.248896	0
XLOC_000442	supercont1.1017	204275 - 204475	201	---NA---	D0PRN3	4.40146e-21	0	0	0	0	170	16	4.26778	5	89	0	0	0
XLOC_000650	supercont1.102	124017 - 124199	183	---NA---	XP_001841734	1.15823e-08	139	9	1.97576	2	120	5	1.99612	1	87	2	1.02439	0
XLOC_000671	supercont1.1021	170327 - 171354	961	---NA---	P04323	2.5646e-31	103	6	0.0467486	0	476	15	0.193537	0	69	0	0	0
XLOC_000674	supercont1.1021	196274 - 196617	344	---NA---	P08548	7.60678e-37	273	24	0.843189	0	155	5	0.299573	1	229	6	0.387939	2
XLOC_000678	supercont1.1023	244347 - 256911	2177	---NA---	JF958167	1.3981e-13	1496	67	1.18232	0	1496	46	1.92204	20	1481	66	2.14348	15
XLOC_000711	supercont1.1029	44690 - 46360	1530	---NA---	XP_001948591	0	795	26	0.117902	3	1238	45	0.336704	2	591	23	0.172549	2
XLOC_000712	supercont1.1029	112508 - 113197	572	---NA---	XP_001948591	0	172	32	0.489825	1	246	68	1.73817	5	254	108	2.84039	2
XLOC_000713	supercont1.1029	206794 - 208209	1416	---NA---	XP_001948591	0	732	12	0.05939	2	784	15	0.122549	0	203	7	0.0573968	0
XLOC_000731	supercont1.103	448751 - 450523	1773	---NA---	CAJ14165	1.23542e-43	1615	59	0.227022	0	544	21	0.133227	0	766	24	0.152418	1
XLOC_000734	supercont1.103	836250 - 837314	1065	---NA---	XP_001847429	1.38294e-09	983	41	0.282382	0	237	12	0.136726	0	304	11	0.126363	0
XLOC_000735	supercont1.103	1128985 - 1129718	734	---NA---	XP_001847429	1.38294e-09	0	0	0	0	427	15	0.272201	0	13	3	0.0554189	0
XLOC_000736	supercont1.103	1658591 - 1658905	315	---NA---	XP_001847429	1.38294e-09	0	3	0.125917	0	146	4	0.288149	0	279	10	0.789257	0
XLOC_000737	supercont1.103	1919667 - 1919973	307	---NA---	XP_001847429	1.38294e-09	197	0	0	1	0	0	0	0	273	11	0.92369	3
XLOC_000816	supercont1.1040	51934 - 52503	570	---NA---	P04146	3.31668e-18	506	21	0.32305	3	262	7	0.179836	1	202	6	0.158629	3
XLOC_000817	supercont1.1040	112008 - 113632	1625	---NA---	P04146	3.31668e-18	926	63	0.267049	10	918	48	0.335612	10	916	65	0.455364	11
XLOC_000864	supercont1.1048	145738 - 151681	805	---NA---	AC150254	1.35418e-15	517	99	0.96047	5	525	123	1.98029	8	489	50	0.817073	8
XLOC_000901	supercont1.105	886428 - 925366	986	---NA---	Q95SX7	3.94816e-33	367	8	0.0604248	0	132	5	0.0625223	0	232	10	0.126271	1
XLOC_000920	supercont1.105	885590 - 886132	543	---NA---	EF173376	1.12115e-53	85	2	0.0329859	0	236	4	0.110313	0	364	11	0.313035	1
XLOC_000953	supercont1.1051	286222 - 286473	252	---NA---	Q8SSQ0	2.83317e-06	193	132	9.43202	3	176	47	5.89059	3	197	75	10.867	4
XLOC_000954	supercont1.1051	319004 - 319786	783	---NA---	Q8SSQ0	2.83317e-06	598	16	0.160787	1	437	15	0.250245	1	7	3	0.0508421	0
XLOC_000976	supercont1.1055	132297 - 133243	646	---NA---	XP_001843886	9.132e-56	560	19	0.245741	2	34	4	0.0861637	1	0	3	0.0661061	0
XLOC_000977	supercont1.1055	122337 - 122721	385	---NA---	XP_001843886	9.132e-56	261	10	0.285186	3	0	1	0.0483145	0	3	0	0	0
XLOC_001009	supercont1.1059	159749 - 259632	1786	---NA---	EF173367	2.7805e-134	1633	301	2.58032	1	1558	110	1.54972	22	1361	83	1.18836	4
XLOC_001025	supercont1.106	1216172 - 1217235	938	---NA---	XP_001852677	1.41417e-16	537	19	0.152463	3	220	4	0.0531666	1	176	8	0.107497	3
XLOC_001075	supercont1.1060	11267 - 200333	1681	---NA---	EF173374	3.42801e-09	1678	4557	40.7863	4	1663	1318	19.6986	17	1677	1680	25.3986	14
XLOC_001088	supercont1.1063	10109 - 10971	863	---NA---	XP_001809963	1.59189e-06	0	1	0.00889123	0	0	0	0	0	436	20	0.298676	4
XLOC_001089	supercont1.1064	8977 - 10067	1341	---NA---	XP_001809963	1.59189e-06	1080	44	1.29116	11	1007	19	1.04218	8	845	13	0.788118	5
XLOC_001188	supercont1.1070	69663 - 145324	4662	---NA---	O15054	4.37025e-14	4512	2250	9.93253	16	4176	1098	8.01507	39	4167	1634	11.9473	54
XLOC_001204	supercont1.1074	91178 - 92170	927	---NA---	EF173373	5.73363e-07	798	29	0.236083	1	0	2	0.0269724	0	25	4	0.0545502	0
XLOC_001209	supercont1.1074	231205 - 231716	512	---NA---	XP_001662584	3.67889e-09	373	10	0.179821	0	0	0	0	0	0	0	0	0
XLOC_001228	supercont1.1078	244876 - 245213	338	---NA---	XP_001849807	5.54169e-89	275	29	1.05451	2	0	0	0	0	0	2	0.134372	0
XLOC_001231	supercont1.1079	267348 - 267964	617	---NA---	P34620	1.22757e-31	402	12	0.165245	3	520	21	0.482074	2	577	26	0.611798	2
XLOC_001260	supercont1.108	23590 - 24267	678	---NA---	XP_001864821	3.69298e-57	491	13	0.157574	2	380	11	0.22186	1	608	18	0.370645	1
XLOC_001261	supercont1.108	40615 - 41798	1184	---NA---	XP_001864821	3.69298e-57	430	14	0.0851213	2	141	6	0.0602964	0	677	19	0.192141	1
XLOC_001275	supercont1.1081	1757548	2255	---NA---	ABF18121	3.10504e-69	1739	5966	17.6555	1	1902	4947	24.1099	0	1995	4515	21.9819	1
XLOC_001276	supercont1.1081	114674 - 115720	1047	---NA---	ABF18121	3.10504e-69	941	331	2.32644	6	998	173	2.01185	15	933	155	1.81795	9
XLOC_001293	supercont1.1084	102803 - 234877	5137	---NA---	Q9Y6Q3	5.08516e-07	4533	2439	10.7233	19	3867	1227	8.91253	32	3973	1577	11.4383	60
XLOC_001311	supercont1.1087	157699 - 163703	5475	---NA---	Q9EPW0	4.1358e-08	5083	235	0.273384	12	4337	101	0.193151	11	3558	115	0.218787	20
XLOC_001403	supercont1.1092	69550 - 172256	1542	---NA---	AC202602	0.000219713	1422	136	0.61133	2	1426	131	0.971575	9	1442	110	0.817913	7
XLOC_001469	supercont1.11	1598657 - 1602297	3913	---NA---	AC150257	5.72131e-38	2273	159	0.929554	6	1919	64	0.645665	4	2509	87	0.616127	9
XLOC_001482	supercont1.11	1652349 - 1653220	872	---NA---	XP_001660616	9.86018e-29	56	2	0.0175549	0	242	1	0.0145512	0	573	6	0.088421	1
XLOC_001486	supercont1.11	3201327 - 3201927	601	---NA---	XP_003245995	6.28832e-31	307	16	0.228482	1	0	2	0.0476383	0	32	1	0.0244459	0
XLOC_001517	supercont1.110	1796489 - 1953769	1586	---NA---	Q62671	7.97135e-20	946	42	0.182932	4	628	29	0.208372	3	109	9	0.0648114	0
XLOC_001534	supercont1.110	2002604 - 2003002	399	---NA---	AC150254	3.84105e-23	397	24	0.642997	5	291	9	0.407761	6	277	12	0.57535	3
XLOC_001567	supercont1.1105	138586 - 139412	741	---NA---	P04146	5.57198e-33	470	46	0.496188	4	222	9	0.161299	2	243	12	0.218861	2
XLOC_001568	supercont1.1105	12829 - 13310	482	---NA---	P04146	5.57198e-33	0	0	0	0	465	20	0.661289	2	75	4	0.137559	1
XLOC_001569	supercont1.1106	153328 - 225105	501	---NA---	P04146	5.57198e-33	463	847	65.2652	4	439	401	55.4588	11	432	166	27.0211	6
XLOC_001573	supercont1.1107	214259 - 214475	217	---NA---	FJ387159	6.2324e-07	0	0	0	0	188	45	9.02633	2	0	0	0	0
XLOC_001574	supercont1.1107	214674 - 214869	196	---NA---	FJ387159	6.2324e-07	0	2	0.327044	0	184	34	10.0409	1	0	0	0	0
XLOC_001576	supercont1.1107	218152 - 218470	319	---NA---	EF173369	1.66633e-27	183	5	0.204394	1	259	14	0.981274	1	0	0	0	0
XLOC_001596	supercont1.111	7277 - 8225	403	---NA---	EF173366	7.19459e-12	76	2	0.0526712	2	308	12	0.534171	4	118	1	0.0470554	0
XLOC_001610	supercont1.111	713031 - 713579	549	---NA---	DQ138953	1.33552e-13	0	1	0.0162328	0	63	2	0.0542705	0	293	10	0.279828	0
XLOC_001616	supercont1.111	1111483 - 1111919	437	---NA---	BAD01589	0	201	6	0.13803	0	127	0	0	0	325	13	0.528151	1
XLOC_001634	supercont1.1113	133930 - 134904	917	---NA---	Q6DFC8	1.2346e-07	257	3	0.0247488	0	454	18	0.246025	5	444	20	0.276501	3
XLOC_001638	supercont1.1113	213878 - 214839	962	---NA---	XP_001867495	5.13107e-16	518	15	0.116724	0	40	3	0.0386581	0	0	0	0	0
XLOC_001698	supercont1.112	651008 - 796411	2469	---NA---	P04146	1.54857e-07	2268	187	1.60652	28	2020	154	2.25743	38	2116	189	2.93487	32
XLOC_001716	supercont1.112	718276 - 718529	254	---NA---	AAF20019	2.15242e-19	247	23	1.60869	3	171	7	0.858001	2	186	12	1.69652	2
XLOC_001717	supercont1.112	778108 - 778749	642	---NA---	AAF20019	2.15242e-19	301	11	0.143474	2	26	4	0.0869025	0	117	3	0.0666907	1
XLOC_001732	supercont1.1122	31340 - 31361	22	---NA---	O18638	1.06274e-30	20	6	28143200	1	22	11	95552500	2	21	2	8328650	1
XLOC_001794	supercont1.113	2424486 - 2462938	918	---NA---	AY431201	1.79958e-67	889	170	1.40056	16	765	52	0.709783	10	900	105	1.44964	15
XLOC_001795	supercont1.113	834226 - 834427	202	---NA---	AY431201	1.79958e-67	186	18	2.61559	2	0	0	0	0	83	1	0.325047	2
XLOC_001804	supercont1.113	2437897 - 2438568	672	---NA---	XP_001649525	6.53961e-104	0	1	0.0122656	0	0	2	0.0408257	0	167	10	0.208476	1
XLOC_001805	supercont1.1130	27945 - 28809	761	---NA---	XP_001649525	6.53961e-104	429	5	0.0521123	0	0	0	0	0	0	0	0	0
XLOC_001808	supercont1.1130	85484 - 85936	453	---NA---	O62621	1.24498e-163	279	51	1.1073	5	0	2	0.0730314	0	258	19	0.725184	3
XLOC_001825	supercont1.1135	73464 - 104319	1830	---NA---	XP_001865570	2.06822e-24	1212	24.173	0.199841	2	798	4.24048	0.0582043	0	596	0	0	2
XLOC_001826	supercont1.1135	90891 - 128359	1996	---NA---	XP_001865570	2.06822e-24	1872	101	3.49887	19	1549	45	2.26576	14	1122	15	0.999818	0
XLOC_001827	supercont1.1135	62926 - 63523	598	---NA---	XP_001865570	2.06822e-24	427	30	0.431398	3	364	19	0.455777	3	212	7	0.172379	0
XLOC_001828	supercont1.1135	63747 - 64229	483	---NA---	XP_001865570	2.06822e-24	435	18	0.353534	4	0	0	0	0	0	1	0.0342727	0
XLOC_001829	supercont1.1135	73464 - 74153	690	---NA---	XP_001865570	2.06822e-24	514	24.8271	0.294328	0	377	6.75953	0.133103	1	309	12	0.241171	1
XLOC_001891	supercont1.1141	67257 - 67889	633	---NA---	XP_001656150	4.80712e-15	480	14	0.186143	0	633	381	8.44031	5	412	10	0.226815	1
XLOC_001892	supercont1.1141	154334 - 155285	952	---NA---	XP_001656150	4.80712e-15	804	80	0.630477	9	634	82	1.07026	9	760	52	0.685896	6
XLOC_001899	supercont1.1144	121578 - 122212	575	---NA---	XP_003241778	2.93725e-21	48	2	0.030388	0	549	61	1.54753	1	133	4	0.104381	0
XLOC_001900	supercont1.1144	200426 - 201800	1052	---NA---	XP_003241778	2.93725e-21	994	78	1.46745	3	780	15	0.466648	10	601	13	0.320918	5
XLOC_001927	supercont1.1147	25829 - 29695	3802	---NA---	XP_001651060	5.41983e-53	1722	35	0.0594654	2	1154	9	0.0251516	1	2800	272	0.757142	3
XLOC_002063	supercont1.1160	64221 - 75207	4690	---NA---	ABF18121	3.71292e-36	4083	93	0.389798	22	3161	50	0.353313	28	3882	59	0.406353	32
XLOC_002171	supercont1.1177	39998 - 104641	2022	---NA---	P08548	9.58552e-07	1790	113.88	0.853572	3	1583	68.1929	0.848614	11	1382	29.3289	0.371897	13
XLOC_002174	supercont1.1177	89690 - 96584	1381	---NA---	AC150259	3.83332e-19	1074	26.1201	0.133094	1	904	9.80713	0.0824838	7	770	2.67106	0.0224412	7
XLOC_002175	supercont1.1177	68617 - 69453	837	---NA---	AC150259	3.83332e-19	827	92	0.849818	0	0	0	0	0	0	1	0.0155336	0
XLOC_002200	supercont1.118	272883 - 274491	1609	---NA---	EFN78050	4.95081e-11	1569	139	0.595749	3	1225	60	0.424197	8	758	47	0.332975	4
XLOC_002201	supercont1.118	490704 - 491439	736	---NA---	EFN78050	4.95081e-11	543	11	0.119699	2	127	0	0	0	127	0	0	0
XLOC_002203	supercont1.118	792150 - 792795	646	---NA---	EFR25648	1.76728e-11	226	0	0	0	546	33	0.71085	6	98	1	0.0220354	0
XLOC_002223	supercont1.1184	31454 - 33011	1558	---NA---	Q9BZV2	4.74801e-34	1412	61	0.271041	4	1292	41	0.300561	4	602	7	0.0514404	1
XLOC_002298	supercont1.119	1535229 - 1535958	730	---NA---	AF208680	2.57031e-15	0	0	0	0	311	6	0.109666	1	476	9	0.167488	3
XLOC_002335	supercont1.1196	103613 - 104941	1329	---NA---	P10394	2.58653e-25	748	24	0.127686	3	480	14	0.123006	1	348	15	0.132385	3
XLOC_002372	supercont1.12	4524060 - 4525578	2387	---NA---	AY432934	3.2915e-27	2211	37	0.588902	0	2191	38	0.965236	8	2298	44	1.02616	0
XLOC_002387	supercont1.12	1176996 - 1187593	1061	---NA---	EF173371	8.85915e-79	572	66	0.186792	2	719	108	0.606603	7	412	64	0.207724	2
XLOC_002417	supercont1.12	3771677 - 3773220	1544	---NA---	AAZ15237	5.58226e-28	823	32	0.143633	9	482	16	0.118492	2	554	22	0.163341	2
XLOC_002419	supercont1.12	4191330 - 4192748	1419	---NA---	AAZ15237	5.58226e-28	520	5	0.0246864	0	1204	76	0.619417	1	1198	21	0.17177	1
XLOC_002454	supercont1.120	1556126 - 1663712	2082	---NA---	CR855330	0.000826378	2027	83	0.589406	6	1746	54	0.630146	16	1794	49	0.580793	10
XLOC_002463	supercont1.120	1701119 - 1702151	1033	---NA---	XP_001841812	5.1829e-16	728	27	0.192844	1	359	8	0.0945526	0	649	30	0.357702	2
XLOC_002496	supercont1.1209	11203 - 11438	236	---NA---	P34620	1.91175e-17	139	1	0.0861064	0	193	6	0.913083	3	188	10	1.79499	1
XLOC_002533	supercont1.1211	16420 - 37214	2861	---NA---	BK006052	4.44015e-25	2476	113	0.549129	2	2171	35	0.283851	12	1340	23	0.187671	6
XLOC_002534	supercont1.1211	118408 - 118642	235	---NA---	BK006052	4.44015e-25	0	1	0.0872046	0	97	3	0.4626	0	163	12	2.18552	1
XLOC_002598	supercont1.122	1232584 - 1233385	523	---NA---	XP_001659719	1.09033e-33	109	3	0.0522717	0	220	4	0.11666	2	351	8	0.241314	2
XLOC_002667	supercont1.1228	77445 - 123227	708	---NA---	XP_001809963	2.28108e-33	624	11	0.125914	0	269	3	0.0570984	0	138	1	0.0193996	0
XLOC_002669	supercont1.1228	138872 - 139306	435	---NA---	XP_001650483	2.15388e-53	393	13	0.301309	4	0	1	0.0390435	0	0	0	0	0
XLOC_002699	supercont1.123	80090 - 109085	2314	---NA---	AY431534	8.05981e-28	1462	26	0.163319	4	0	1	0.0107759	0	589	23	0.241268	5
XLOC_002771	supercont1.1238	8183 - 8896	714	---NA---	XP_001658076	3.17925e-65	361	12	0.13585	1	29	2	0.0376415	0	61	1	0.0191776	0
XLOC_002772	supercont1.1238	9370 - 10296	927	---NA---	XP_001658076	3.17925e-65	681	19	0.154675	0	174	3	0.0404586	0	221	7	0.0954628	0
XLOC_002804	supercont1.124	1643709 - 1644020	312	---NA---	AAX54866	1.91483e-08	0	0	0	0	258	20	1.47134	4	80	7	0.565246	2
XLOC_002808	supercont1.124	2377902 - 2378700	799	---NA---	XP_001948591	4.94009e-36	164	8	0.0783526	1	175	10	0.162549	2	505	17	0.28054	4
XLOC_002859	supercont1.1249	101846 - 102296	375	---NA---	EFR20629	3.37828e-20	197	0	0	0	0	0	0	0	268	5	0.270343	1
XLOC_002899	supercont1.125	298598 - 321889	4194	---NA---	XP_001652003	1.61945e-26	3986	159	0.687506	1	3736	146	1.01003	36	3992	311	2.27315	37
XLOC_002920	supercont1.125	701240 - 701953	714	---NA---	EF173370	3.66691e-45	609	95	1.07548	4	411	29	0.545801	3	426	99	1.89858	2
XLOC_002944	supercont1.1252	89077 - 89856	780	---NA---	XP_003427692	1.11222e-55	743	341	3.44359	9	687	126	2.11249	10	724	150	2.55503	11
XLOC_002958	supercont1.1256	193505 - 203520	872	---NA---	Q6AZB8	2.46559e-26	868	270	2.36991	3	849	128	1.86255	3	791	115	1.69473	1
XLOC_002969	supercont1.1259	132044 - 132957	826	---NA---	AC150258	3.75242e-46	571	18	0.169051	0	110	7	0.109061	0	486	19	0.300241	2
XLOC_003012	supercont1.126	1359637 - 1360288	652	---NA---	XP_001847341	5.99841e-47	652	38	0.48538	2	395	17	0.361584	3	563	27	0.587234	4
XLOC_003023	supercont1.1261	91093 - 102903	676	---NA---	XP_001809963	2.19822e-73	676	397	16.7935	6	674	309	23.1193	6	668	94	7.77697	16
XLOC_003047	supercont1.1268	88650 - 89968	1251	---NA---	XP_003241778	8.1429e-39	1050	241	1.37459	7	1106	191	1.79986	3	1093	233	2.20751	6
XLOC_003114	supercont1.1271	95868 - 96323	456	---NA---	AC150257	1.5439e-64	93	4	0.0859414	0	399	19	0.686389	2	434	20	0.75478	3
XLOC_003118	supercont1.1272	527 - 59922	7475	---NA---	Q800K6	0.000735034	6336	114	0.68817	36	1351	11	0.141288	0	4814	82	1.16409	36
XLOC_003119	supercont1.1272	379 - 917	475	---NA---	Q800K6	0.000735034	198	5	0.100768	1	240	11	0.372203	1	159	6	0.211391	0
XLOC_003122	supercont1.1273	7246 - 7728	483	---NA---	XP_001663920	1.19502e-48	0	0	0	0	279	12	0.395484	5	0	0	0	0
XLOC_003219	supercont1.1288	118956 - 119673	718	---NA---	XP_002075025	1.70968e-15	0	0	0	0	54	4	0.0747278	0	517	27	0.513875	0
XLOC_003301	supercont1.1298	68804 - 76946	537	---NA---	XP_001870958	1.03227e-06	258	41	0.687227	2	281	11	0.308394	1	187	5	0.144745	1
XLOC_003321	supercont1.13	2100331 - 2180623	1282	---NA---	EF173366	1.32658e-38	1245	98	0.543397	4	915	38	0.348055	7	936	37	0.3406	5
XLOC_003323	supercont1.13	3029036 - 3030484	1335	---NA---	EF173366	1.32658e-38	776	22	0.116444	1	489	11	0.0961474	0	1236	42	0.368736	3
XLOC_003330	supercont1.13	174853 - 175486	577	---NA---	EF173366	1.32658e-38	445	21	0.317511	1	301	8	0.201944	1	261	6	0.155763	0
XLOC_003376	supercont1.13	1764818 - 1765243	426	---NA---	AF106703	7.59584e-12	194	8	0.191895	2	222	14	0.566194	2	61	3	0.127524	2
XLOC_003377	supercont1.13	1767147 - 1767605	459	---NA---	AF106703	7.59584e-12	0	0	0	0	341	10	0.35744	5	0	0	0	0
XLOC_003378	supercont1.13	1831166 - 1832071	906	---NA---	AF106703	7.59584e-12	0	0	0	0	257	12	0.166487	2	299	15	0.21056	6
XLOC_003379	supercont1.13	1969258 - 1969468	211	---NA---	AF106703	7.59584e-12	158	22	2.72383	5	161	14	3.10456	5	0	0	0	0
XLOC_003385	supercont1.13	3026955 - 3028816	1862	---NA---	ABF18121	3.083e-100	0	0	0	0	688	10	0.0600935	0	1602	111	0.667418	0
XLOC_003387	supercont1.13	3818213 - 3818834	622	---NA---	ABF18121	3.083e-100	414	0	0	0	354	5	0.113494	0	228	3	0.0697758	0
XLOC_003413	supercont1.130	886969 - 887870	902	---NA---	EF173371	6.92405e-12	693	47	0.395662	0	650	99	1.38108	2	614	22	0.310556	2
XLOC_003423	supercont1.1302	68806 - 150172	1262	---NA---	AC150258	4.89659e-10	1212	59	0.333132	6	967	55	0.513037	5	1092	65	0.609512	8
XLOC_003428	supercont1.1303	94092 - 129285	1102	---NA---	Q9NFZ2	2.19119e-11	1093	117	0.773874	11	807	22	0.240655	4	924	35	0.385757	6
XLOC_003430	supercont1.1305	68200 - 69182	983	---NA---	Q9NFZ2	2.19119e-11	682	21	0.1592	5	529	20	0.251018	0	926	57	0.722469	5
XLOC_003431	supercont1.1306	18780 - 105140	1920	---NA---	Q9NFZ2	2.19119e-11	1804	992.004	7.48933	24	1878	1420.07	18.4691	14	1799	532	7.63971	25
XLOC_003432	supercont1.1306	103490 - 105139	1650	---NA---	Q9NFZ2	2.19119e-11	1433	24.996	0.104198	18	1287	11.9295	0.0822392	10	1272	0	0	17
XLOC_003437	supercont1.1308	101972 - 102364	393	---NA---	XM_001664104	2.43012e-17	278	8	0.220045	4	211	6	0.279296	3	369	16	0.789526	5
XLOC_003438	supercont1.1308	129309 - 129906	598	---NA---	XM_001664104	2.43012e-17	536	153	2.20013	0	506	59	1.41531	0	269	4	0.0985021	0
XLOC_003510	supercont1.132	399904 - 643837	5505	---NA---	XP_001648809	1.52903e-43	5314	3824.28	2.32236	67	5180	2723	2.88728	59	5119	2247.31	1.7036	97
XLOC_003549	supercont1.132	162636 - 162827	192	---NA---	EFR27239	1.29055e-09	0	0	0	0	184	9	2.89838	2	0	0	0	0
XLOC_003578	supercont1.1324	9343 - 10126	784	---NA---	XP_002070840	2.32241e-76	684	919	9.22018	1	686	559	9.31048	0	649	305	5.16025	4
XLOC_003595	supercont1.1329	97526 - 98296	692	---NA---	EF173373	5.34177e-132	558	57.9965	0.683802	4	492	14.525	0.283974	2	603	31.6716	0.633549	7
XLOC_003596	supercont1.1329	96434 - 98296	1218	---NA---	EF173373	5.34177e-132	715	30.0035	0.277021	5	702	15.475	0.271737	2	1033	29.3284	0.752498	10
XLOC_003598	supercont1.133	120934 - 143599	1603	---NA---	XM_001661084	1.40333e-17	1502	402	1.38585	26	1434	343	1.79622	30	1426	388	2.01345	31
XLOC_003643	supercont1.1331	18461 - 20046	1586	---NA---	B0FWD7	1.6302e-171	837	19	0.0827549	3	790	20	0.143705	3	1123	38	0.273648	8
XLOC_003720	supercont1.134	1456064 - 1456645	582	---NA---	XP_001659063	5.1054e-70	0	0	0	0	0	0	0	0	310	13	0.333186	3
XLOC_003726	supercont1.1341	76772 - 134020	3537	---NA---	P22756	4.59905e-06	2740	139	0.573671	30	2994	143	0.938839	28	2894	147	0.995003	36
XLOC_003727	supercont1.1342	116840 - 117976	1137	---NA---	P22756	4.59905e-06	833	19	0.121129	0	300	3	0.0316219	0	319	5	0.0530721	0
XLOC_003744	supercont1.135	700200 - 700804	544	---NA---	EF173368	7.69748e-25	449	16	0.263184	0	154	0	0	0	117	0	0	0
XLOC_003763	supercont1.135	1367383 - 1368180	741	---NA---	EFR23323	1.36737e-61	0	1	0.0107867	0	0	0	0	0	177	10	0.182384	1
XLOC_003765	supercont1.135	1649874 - 1663186	1089	---NA---	EFR23323	1.36737e-61	393	12.0004	0.0804929	1	4	6.00034	0.0665671	0	779	21.0005	0.2348	1
XLOC_003771	supercont1.135	366405 - 367523	1119	---NA---	XP_001850989	3.49295e-13	967	61	0.396255	4	945	41	0.440412	6	571	15	0.1623	3
XLOC_003834	supercont1.136	15066 - 75813	676	---NA---	AC150258	1.5085e-47	507	966	11.7551	4	528	716	14.4988	8	508	601	12.4263	7
XLOC_003870	supercont1.136	2102907 - 2104333	1427	---NA---	XP_001863245	6.33708e-39	907	29	0.142271	3	875	30	0.242944	4	966	23	0.186913	0
XLOC_003871	supercont1.136	2141025 - 2141407	383	---NA---	XP_001863245	6.33708e-39	151	23	0.66202	3	160	11	0.536543	1	226	15	0.77797	1
XLOC_003884	supercont1.1369	35919 - 36221	303	---NA---	P10978	7.08915e-40	192	6	0.273734	0	268	27	2.12091	3	260	28	2.4284	3
XLOC_003926	supercont1.137	2106661 - 2106725	65	---NA---	XP_001846028	7.77312e-07	0	0	0	0	57	6	8833.97	1	63	15	10313.7	1
XLOC_003947	supercont1.1377	23661 - 24248	588	---NA---	EF173369	1.67526e-08	75	2	0.0294458	0	265	8	0.196559	1	0	0	0	0
XLOC_003948	supercont1.1377	47783 - 48028	246	---NA---	EF173369	1.67526e-08	238	27	2.06211	3	215	7	0.940287	3	0	0	0	0
XLOC_003955	supercont1.1379	8584 - 126140	2548	---NA---	AC150263	0.000423975	2190	31	0.350948	8	2410	25	0.409191	6	2049	21	0.351852	8
XLOC_003958	supercont1.138	708102 - 938132	2192	---NA---	AC150263	0.000423975	1173	42	0.128141	3	387	21	0.105544	1	1030	36	0.180785	6
XLOC_003959	supercont1.138	756366 - 757061	634	---NA---	AC150263	0.000423975	403	12	0.159208	4	224	8	0.176838	3	362	11	0.248935	1
XLOC_003974	supercont1.138	809964 - 810297	334	---NA---	XP_001657075	2.56755e-29	230	13	0.483993	2	161	12	0.763429	4	146	14	0.965732	6
XLOC_004013	supercont1.139	201400 - 202201	802	---NA---	XP_001653361	3.08231e-41	802	7.81691	0.662842	5	405	1.63698	0.307364	5	364	0	0.361273	4
XLOC_004060	supercont1.139	1020029 - 1020292	264	---NA---	AC150258	3.24564e-09	85	0	0	0	37	0	0	0	246	35	4.40429	0
XLOC_004143	supercont1.14	3633910 - 3921609	6667	---NA---	XP_001846135	5.37561e-62	6299	655	2.83438	44	5916	526	3.70001	50	5631	353	2.87928	89
XLOC_004150	supercont1.14	1966354 - 1970215	3862	---NA---	XP_002028596	1.0185e-07	343	6	0.0100285	1	0	6	0.0164949	0	3394	133	0.364172	7
XLOC_004151	supercont1.14	2410499 - 2410785	287	---NA---	XP_002028596	1.0185e-07	270	11	0.56713	0	213	6	0.535229	0	194	3	0.299003	0
XLOC_004245	supercont1.141	58944 - 60083	1140	---NA---	XP_001651157	7.1889e-29	1025	88	0.559286	10	484	30	0.315236	3	976	51	0.539627	12
XLOC_004251	supercont1.141	1096625 - 1097892	1268	---NA---	XP_001847655	4.75662e-22	648	28	0.157234	6	426	14	0.129874	1	387	18	0.167849	3
XLOC_004253	supercont1.141	1136907 - 1140144	3238	---NA---	XP_001688364	0	2031	59	0.118662	0	0	1	0.0033093	0	100	2	0.00659727	0
XLOC_004255	supercont1.141	1141431 - 1142325	895	---NA---	EF173370	2.53945e-06	502	16	0.135992	0	0	0	0	0	0	0	0	0
XLOC_004256	supercont1.141	1150226 - 1151233	1008	---NA---	EF173370	2.53945e-06	569	16	0.117682	1	0	1	0.012174	0	164	8	0.0983013	2
XLOC_004293	supercont1.142	1102190 - 1103423	2018	---NA---	Q96MB7	6.74145e-38	1429	32	0.234108	6	48	2.99988	0.0378872	0	396	9	0.112259	2
XLOC_004333	supercont1.1420	17779 - 18708	930	---NA---	CAJ14165	8.65388e-28	822	27	0.218935	6	583	22	0.295517	4	5	4	0.0543291	0
XLOC_004389	supercont1.143	1994156 - 1994814	659	---NA---	Q09575	1.39125e-30	87	2	0.0251816	0	198	8	0.167694	3	430	24	0.514201	6
XLOC_004392	supercont1.1431	19763 - 58546	788	---NA---	P29845	0	762	596	5.94095	5	694	341	5.64247	19	514	265	4.45353	10
XLOC_004453	supercont1.144	962402 - 962661	260	---NA---	XP_001948591	2.72589e-27	188	15	0.986194	0	193	14	1.60884	0	0	0	0	0
XLOC_004467	supercont1.1444	5396 - 6356	899	---NA---	XP_001656946	3.9721e-39	187	5	0.0422646	0	828	173	2.42341	3	810	80	1.13407	5
XLOC_004471	supercont1.1444	133478 - 134333	856	---NA---	CAJ14165	7.62848e-86	320	7	0.0628725	1	91	0	0	0	215	2	0.0301814	1
XLOC_004479	supercont1.1448	44725 - 53428	2636	---NA---	Q9W5A5	7.83585e-07	2422	56	0.486265	17	1070	20	0.354763	14	766	15	0.192989	13
XLOC_004480	supercont1.1448	506 - 828	323	---NA---	Q9W5A5	7.83585e-07	322	171	6.81253	4	299	103	7.0291	4	303	75	5.5818	4
XLOC_004486	supercont1.145	398759 - 418968	2885	---NA---	XP_001650700	5.09724e-21	2328	88	0.483503	30	1532	36	0.30114	10	1984	60	0.537518	22
XLOC_004528	supercont1.145	467427 - 468286	860	---NA---	XP_002385618	3.06808e-22	615	77	0.687596	4	0	2	0.0296126	0	0	1	0.0150006	0
XLOC_004545	supercont1.1455	27473 - 27656	184	---NA---	XP_001659787	9.73293e-18	0	0	0	0	0	0	0	0	166	9	4.48681	1
XLOC_004585	supercont1.146	295527 - 296657	1131	---NA---	XP_001653898	3.70039e-94	765	36	0.230939	12	887	31	0.328812	5	620	21	0.224324	7
XLOC_004597	supercont1.1460	79043 - 79244	202	---NA---	XP_002071488	1.76542e-06	0	0	0	0	180	15	3.92361	1	88	3	0.975142	0
XLOC_004598	supercont1.1460	79332 - 79562	231	---NA---	XP_002071488	1.76542e-06	0	0	0	0	204	11	1.7905	1	120	1	0.193315	0
XLOC_004599	supercont1.1461	38890 - 39662	773	---NA---	XP_002071488	1.76542e-06	748	449	4.59696	9	747	321	5.44488	9	713	263	4.53357	12
XLOC_004612	supercont1.1469	19529 - 20114	586	---NA---	AAZ15240	2.3313e-27	291	80	1.18348	0	366	249	6.14769	0	290	42	1.06558	0
XLOC_004647	supercont1.1476	5082 - 6405	1901	---NA---	XP_565746	1.70857e-17	1894	228.119	1.87654	18	1883	178.446	2.24662	29	1833	90.1003	1.14612	21
XLOC_004648	supercont1.1476	4991 - 6405	1415	---NA---	XP_565746	1.70857e-17	1317	405.881	2.01029	12	1311	181.554	1.48908	20	1286	112.9	0.928452	14
XLOC_004705	supercont1.1485	2140 - 47973	11547	---NA---	O01761	4.69996e-06	10815	123	0.618258	27	10334	104	0.931893	59	11048	102	1.00634	41
XLOC_004706	supercont1.1485	63732 - 64246	515	---NA---	O01761	4.69996e-06	175	5	0.0891319	0	86	1	0.0298522	0	356	22	0.679919	0
XLOC_004713	supercont1.149	1338875 - 1339311	378	---NA---	EF173372	3.43197e-07	192	4	0.11787	0	88	4	0.199884	0	271	11	0.585431	3
XLOC_004715	supercont1.149	1682725 - 1690867	351	---NA---	EF173372	3.43197e-07	349	14	0.473168	1	325	13	0.748317	7	349	3	0.185787	3
XLOC_004719	supercont1.149	1466344 - 1619922	1915	---NA---	Q09575	1.5874e-30	1616	53	0.457506	0	497	12	0.191985	8	768	14	0.124433	0
XLOC_004725	supercont1.149	251369 - 252050	682	---NA---	XP_002160170	1.35527e-46	120	3	0.0360798	0	100	4	0.0800393	0	246	10	0.204241	0
XLOC_004726	supercont1.149	992764 - 993343	580	---NA---	XP_002160170	1.35527e-46	0	0	0	0	0	2	0.0501115	0	502	22	0.566741	3
XLOC_004729	supercont1.149	1383186 - 1384417	1232	---NA---	AC150257	9.32082e-13	1009	25	0.14514	0	1061	33	0.316563	4	886	27	0.260469	7
XLOC_004730	supercont1.149	1397051 - 1398004	954	---NA---	AC150257	9.32082e-13	939	25	0.196522	4	882	22	0.286406	2	954	55	0.723569	6
XLOC_004789	supercont1.15	3248837 - 3249432	596	---NA---	Q09575	0.000135004	573	78	1.12689	8	504	50	1.20512	7	0	0	0	0
XLOC_004803	supercont1.150	1026831 - 1028243	1284	---NA---	Q86TV6	7.68383e-21	655	28	0.154978	1	597	16	0.146285	0	243	11	0.101075	0
XLOC_004828	supercont1.150	985542 - 986088	547	---NA---	P04323	4.73518e-57	0	0	0	0	0	0	0	0	468	14	0.39395	3
XLOC_004832	supercont1.150	2183103 - 2183640	538	---NA---	Q9W334	4.66978e-09	367	174	2.90863	3	306	85	2.37647	5	304	77	2.22268	3
XLOC_004838	supercont1.1502	66959 - 68579	1621	---NA---	XP_001843080	1.29994e-20	830	18	0.0765099	3	342	15	0.105169	2	1271	36	0.252906	3
XLOC_004839	supercont1.1503	44250 - 73075	2020	---NA---	XP_001843080	1.29994e-20	1843	70	0.944872	3	1966	88	1.99553	6	1931	112	2.57517	0
XLOC_004840	supercont1.1504	806 - 1554	749	---NA---	XP_001843080	1.29994e-20	0	2	0.021276	0	0	2	0.0353442	0	583	20	0.359551	4
XLOC_004841	supercont1.1505	6985 - 62088	3389	---NA---	XP_001843080	1.29994e-20	2961	85	0.55604	15	2453	50	0.501562	13	2010	27	0.417887	0
XLOC_004844	supercont1.1507	145419 - 146352	934	---NA---	XP_001843080	1.29994e-20	405	8	0.0645307	1	874	30	0.400852	1	616	15	0.202639	3
XLOC_004896	supercont1.1513	102017 - 102042	26	---NA---	AAA29354	1.23197e-07	24	56	39499200	3	24	17	15223900	3	22	15	7617670	2
XLOC_004920	supercont1.152	79478 - 80163	629	---NA---	XP_001663825	2.67872e-31	546	391	5.24387	7	541	252	5.63181	13	518	129	2.95255	15
XLOC_004946	supercont1.1522	43221 - 55225	919	---NA---	Q99758	9.38979e-44	517	11	0.0905036	0	477	18	0.245364	0	667	28	0.38604	1
XLOC_004947	supercont1.1525	13583 - 32353	1456	---NA---	Q99758	9.38979e-44	705	29	0.139066	2	343	17	0.13455	3	443	17	0.134989	3
XLOC_004973	supercont1.153	114216 - 114992	777	---NA---	EF173371	1.50094e-52	761	122	1.23809	6	628	59	0.994116	4	337	12	0.205446	1
XLOC_004974	supercont1.153	372976 - 375697	2722	---NA---	EF173371	1.50094e-52	813	7	0.0169237	1	1987	28	0.111436	2	1655	19	0.0754449	2
XLOC_004976	supercont1.153	1331196 - 1331871	676	---NA---	XP_001658455	2.06315e-06	0	0	0	0	262	10	0.202497	0	0	1	0.0206761	0
XLOC_005033	supercont1.1541	24775 - 25250	476	---NA---	XP_001652131	1.46579e-16	285	11	0.220968	0	0	0	0	0	0	1	0.0351091	0
XLOC_005034	supercont1.1541	62259 - 62828	570	---NA---	XP_001652131	1.46579e-16	275	12	0.1846	4	145	8	0.205527	2	544	49	1.29547	7
XLOC_005070	supercont1.155	1828771 - 1829455	624	---NA---	XP_001849189	7.05019e-93	289	10	0.135587	1	0	2	0.0451952	0	311	13	0.300969	1
XLOC_005079	supercont1.1550	1618 - 2030	413	---NA---	Q05654	3.46677e-75	0	0	0	0	209	10	0.426482	2	0	1	0.0449656	0
XLOC_005096	supercont1.156	990278 - 990958	557	---NA---	AF484235	2.92336e-65	189	13	0.206678	1	308	23	0.611024	3	348	45	1.23181	5
XLOC_005118	supercont1.156	1146141 - 1147633	1493	---NA---	EF173371	2.94471e-49	476	18	0.0839051	1	257	11	0.0846168	0	347	14	0.108012	3
XLOC_005122	supercont1.1565	61139 - 62447	1222	---NA---	EF173379	3.77765e-34	1077	47	0.275455	0	1153	140	1.35583	6	1113	73	0.711053	15
XLOC_005148	supercont1.157	1276859 - 1277165	307	---NA---	EF173373	9.53373e-13	192	14	0.620751	2	167	15	1.14389	0	277	18	1.51149	2
XLOC_005149	supercont1.1571	364 - 1124	761	---NA---	EF173373	9.53373e-13	444	52	0.541967	9	432	88	1.52327	11	484	66	1.1616	11
XLOC_005161	supercont1.158	39542 - 40565	655	---NA---	B8Q0B2	3.42641e-08	301	37	0.469691	2	388	12	0.253639	2	275	14	0.302529	2
XLOC_005200	supercont1.1580	26 - 648	623	---NA---	AC150259	1.14278e-11	507	15	0.203829	1	40	4	0.0905924	0	30	2	0.0464098	0
XLOC_005201	supercont1.1580	760 - 1266	507	---NA---	AC150259	1.14278e-11	295	11	0.200726	0	272	6	0.183434	0	100	2	0.0633677	1
XLOC_005208	supercont1.1589	38316 - 39058	743	---NA---	Q24537	5.59804e-45	285	10	0.107491	0	0	0	0	0	0	0	0	0
XLOC_005243	supercont1.1592	12302 - 12831	455	---NA---	ZP_00373653	6.27504e-21	0	0	0	0	241	10	0.362548	2	0	1	0.0378808	0
XLOC_005277	supercont1.16	68154 - 110708	6559	---NA---	XP_002060948	6.34303e-20	4336	114	0.800861	24	3910	84	0.867066	31	2780	67	0.706894	26
XLOC_005300	supercont1.16	2284062 - 2386554	2371	---NA---	XP_001658022	1.1286e-79	2285	217	1.3459	12	1930	94	0.975601	14	1720	84	0.877714	22
XLOC_005319	supercont1.16	71596 - 72582	987	---NA---	P26686	5.13933e-62	361	12	0.0905266	0	294	14	0.174847	1	75	7	0.0882791	0
XLOC_005330	supercont1.16	2258971 - 2259470	500	---NA---	AC150254	2.87639e-22	310	13	0.242233	3	93	3	0.0936945	1	0	1	0.0323977	0
XLOC_005387	supercont1.1601	39449 - 40522	1074	---NA---	EFA13694	1.94529e-35	350	17	0.115921	3	230	19	0.214315	4	17	5	0.056853	1
XLOC_005388	supercont1.1602	9630 - 10147	518	---NA---	EFA13694	1.94529e-35	511	588	10.3919	5	510	390	11.5404	6	504	404	12.3718	1
XLOC_005393	supercont1.1607	16986 - 17553	568	---NA---	EF173367	4.87363e-12	0	0	0	0	218	16	0.413148	2	0	2	0.0531558	0
XLOC_005394	supercont1.1607	17665 - 18119	455	---NA---	EF173367	4.87363e-12	0	0	0	0	322	12	0.435058	2	0	0	0	0
XLOC_005431	supercont1.1612	9265 - 9557	293	---NA---	XP_001648049	2.23792e-85	0	0	0	0	0	1	0.084904	0	225	8	0.755351	1
XLOC_005432	supercont1.1612	26345 - 26443	99	---NA---	XP_001648049	2.23792e-85	96	2	117.257	0	93	9	1057.37	0	95	2	179.985	0
XLOC_005434	supercont1.1615	52965 - 54238	1274	---NA---	Q8N126	8.02315e-07	1256	127	0.709296	2	1224	53	0.48898	4	743	14	0.129827	1
XLOC_005438	supercont1.1619	57548 - 58374	827	---NA---	Q8N126	8.02315e-07	814	1602	15.0227	5	811	662	10.3138	13	806	596	9.4033	13
XLOC_005447	supercont1.162	1520893 - 1521838	840	---NA---	Q8N126	8.02315e-07	674	47	0.432206	2	598	22	0.335542	3	635	32	0.494783	2
XLOC_005469	supercont1.162	1358984 - 1360417	1434	---NA---	XP_002939372	1.26652e-09	0	1	0.00487876	0	0	1	0.00805307	0	427	15	0.121214	1
XLOC_005470	supercont1.162	1586050 - 1587099	1050	---NA---	XP_002939372	1.26652e-09	364	40	0.280183	0	254	7	0.0811252	0	582	30	0.350634	1
XLOC_005474	supercont1.1622	10223 - 10975	753	---NA---	EF173369	0	524	75	0.792387	5	547	38	0.666888	2	371	21	0.374848	5
XLOC_005536	supercont1.1632	35556 - 36114	426	---NA---	Q9UR07	5.51636e-07	328	16	0.383791	2	195	5	0.202212	0	222	5	0.21254	1
XLOC_005537	supercont1.1633	19425 - 20551	747	---NA---	Q9UR07	5.51636e-07	468	13	0.138772	0	0	3	0.0532018	0	0	0	0	0
XLOC_005541	supercont1.1636	36299 - 37176	878	---NA---	Q9VBX1	2.96064e-161	724	78	0.678849	2	567	68	0.981029	3	597	41	0.598943	2
XLOC_005572	supercont1.164	1151895 - 1152678	784	---NA---	XP_001867145	3.2937e-23	19	4	0.0401314	0	281	12	0.199867	3	155	4	0.0676755	3
XLOC_005586	supercont1.1649	762 - 3359	2543	---NA---	XM_001653800	1.05959e-27	0	3	0.00779982	0	85	11	0.0470885	0	1965	63	0.269187	5
XLOC_005587	supercont1.1649	84793 - 85217	425	---NA---	XM_001653800	1.05959e-27	291	17	0.409366	6	317	58	2.35503	8	20	4	0.170751	0
XLOC_005592	supercont1.165	1239833 - 1697661	5087	---NA---	XM_001653800	1.05959e-27	4714	147	0.335377	16	3196	78.9982	0.308086	46	1890	59.9994	0.192276	20
XLOC_005600	supercont1.165	1598601 - 1599004	404	---NA---	EFZ10365	3.45151e-43	174	6	0.157344	3	338	12.0003	0.531845	3	0	2.0001	0.0936756	0
XLOC_005635	supercont1.166	1981700 - 1981984	285	---NA---	XP_001841734	4.93129e-47	113	9	0.47164	0	184	5	0.453656	0	238	19	1.92923	2
XLOC_005653	supercont1.167	262217 - 263814	1513	---NA---	AY433723	1.06775e-103	730	30.0009	0.137765	3	323	17	0.128816	3	470	27.0003	0.205162	1
XLOC_005656	supercont1.167	950441 - 950932	432	---NA---	P40656	9.98501e-31	429	32	0.75012	2	119	4	0.157996	0	135	0	0	0
XLOC_005658	supercont1.167	1581499 - 1582338	776	---NA---	XP_001651878	5.63897e-74	306	10	0.10165	2	416	17	0.286917	2	562	80	1.37198	10
XLOC_005699	supercont1.168	1649918 - 1650363	446	---NA---	XP_002070840	1.21203e-35	92	0	0	0	305	9.00011	0.337131	1	193	3	0.117619	0
XLOC_005704	supercont1.1682	23383 - 23680	298	---NA---	AC150263	2.91953e-31	267	10	0.473306	1	0	1	0.0816105	0	0	0	0	0
XLOC_005727	supercont1.169	1180637 - 1181148	512	---NA---	XP_001949504	3.20343e-08	393	16.0011	0.287733	1	475	35	1.05414	3	457	20	0.623856	1
XLOC_005873	supercont1.1703	773 - 1141	369	---NA---	XP_001657768	2.25543e-17	241	17	0.523323	2	202	7	0.365909	3	100	3	0.167536	2
XLOC_005874	supercont1.1704	286 - 794	509	---NA---	XP_001657768	2.25543e-17	351	9	0.163266	0	68	2	0.0607781	1	219	6	0.188913	0
XLOC_005876	supercont1.1705	11589 - 11876	288	---NA---	EFZ15117	1.09116e-83	269	10	0.511434	1	176	6	0.530758	1	160	2	0.197512	0
XLOC_005880	supercont1.1708	43900 - 44588	689	---NA---	EF173371	4.35592e-07	389	13	0.154242	1	30	2	0.0394741	0	60	3	0.0604134	0
XLOC_005881	supercont1.1708	47027 - 47206	180	---NA---	EF173371	4.35592e-07	62	4	0.948358	0	93	15	6.47868	0	50	3	1.67055	0
XLOC_005906	supercont1.171	1090980 - 1091496	517	---NA---	CAJ14165	7.60185e-15	404	12	0.212688	1	336	12	0.356129	1	448	12	0.368601	2
XLOC_005915	supercont1.1717	12969 - 13380	354	---NA---	AC150260	2.1476e-12	0	0	0	0	195	11	0.622704	4	106	2	0.121655	0
XLOC_005916	supercont1.1717	19139 - 19887	749	---NA---	AC150260	2.1476e-12	545	158	1.6808	2	680	1218	21.5246	3	552	109	1.95955	14
XLOC_005917	supercont1.1718	30353 - 31100	675	---NA---	AC150260	2.1476e-12	655	489	5.96232	0	432	7	0.142032	0	243	1	0.0207187	0
XLOC_005969	supercont1.1724	47314 - 48717	1404	---NA---	P04146	2.47824e-18	1265	199	0.999448	3	882	131	1.08072	8	508	11	0.0910863	5
XLOC_005985	supercont1.173	1232069 - 1232776	642	---NA---	XP_001653361	9.86585e-57	68	2	0.0260861	1	145	7	0.152079	1	329	36	0.800289	6
XLOC_006043	supercont1.174	4464 - 42472	502	---NA---	XP_001867321	3.11068e-06	249	10	0.185215	2	133	2	0.0620805	1	80	2	0.064381	1
XLOC_006065	supercont1.1740	6157 - 7208	1052	---NA---	XP_001869074	2.93992e-39	253	233	1.62837	3	775	388	4.48639	5	740	152	1.77243	6
XLOC_006131	supercont1.1759	15519 - 16803	1285	---NA---	Q920N5	1.87551e-13	1225	63	0.348388	5	598	12	0.109615	2	522	9	0.0826218	2
XLOC_006150	supercont1.176	1035886 - 1036669	696	---NA---	AAA29354	1.75105e-21	267	10	0.117073	0	289	7	0.136301	0	473	22	0.436906	3
XLOC_006194	supercont1.177	1107300 - 1200396	369	---NA---	CAJ14165	1.33918e-158	282	5	0.153918	0	235	10	0.522727	4	262	6	0.335072	0
XLOC_006282	supercont1.179	1704499 - 1733266	1006	---NA---	XP_001661467	1.2709e-34	937	73.8014	1.2231	0	311	9.09091	0.228897	1	805	27.0036	0.764488	1
XLOC_006296	supercont1.179	1057716 - 1058118	403	---NA---	Q4KUS2	3.54745e-14	239	26	0.684726	2	0	1	0.0445142	0	0	1	0.0470554	0
XLOC_006300	supercont1.179	1853002 - 1853526	525	---NA---	XP_003391004	1.30515e-06	0	0	0	0	0	0	0	0	394	14	0.419782	0
XLOC_006386	supercont1.18	2706892 - 2707614	723	---NA---	XP_001660575	1.47649e-22	0	1	0.011137	0	0	1	0.0185113	0	314	21	0.395934	6
XLOC_006430	supercont1.180	212 - 721	510	---NA---	XP_001659972	7.52285e-25	332	3	0.0542624	1	374	7	0.212088	2	214	0	0	0
XLOC_006434	supercont1.180	1448165 - 1449206	1042	---NA---	XP_001847341	4.35247e-61	0	0	0	0	80	0	0	0	341	6	0.070785	0
XLOC_006441	supercont1.1802	37632 - 37814	127	---NA---	XP_001657980	1.75574e-12	119	15	40.9484	1	99	5	25.8033	1	0	0	0	0
XLOC_006472	supercont1.181	738174 - 738526	353	---NA---	AAF20019	2.21284e-38	0	0	0	0	0	0	0	0	320	10.0001	0.611903	1
XLOC_006484	supercont1.1814	16492 - 16818	327	---NA---	XP_001658146	3.35954e-18	237	65	2.52527	0	217	117	7.77916	2	219	79	5.71583	1
XLOC_006486	supercont1.1818	20511 - 20940	430	---NA---	XP_001658146	3.35954e-18	365	65	1.53533	1	356	27	1.07483	0	341	25	1.04511	0
XLOC_006506	supercont1.182	315534 - 317207	1674	---NA---	P23074	6.11687e-23	165	9	0.036908	0	923	114	0.771014	4	853	29	0.196456	1
XLOC_006535	supercont1.1830	10092 - 10833	742	---NA---	XP_001867216	6.04596e-08	730	80	0.86143	3	633	66	1.18077	11	466	39	0.710011	5
XLOC_006539	supercont1.1836	19231 - 19364	134	---NA---	XP_001866835	3.07768e-33	101	4	6.5779	0	0	0	0	0	115	13	53.0236	1
XLOC_006563	supercont1.184	1974641 - 1975346	706	---NA---	EFA09479	3.66022e-25	439	8	0.091915	0	0	0	0	0	0	0	0	0
XLOC_006564	supercont1.1846	49679 - 52603	2925	---NA---	EFA09479	3.66022e-25	843	8	0.0179169	1	1806	42	0.154813	1	701	12	0.0441131	0
XLOC_006566	supercont1.185	254343 - 255243	830	---NA---	EFA09479	3.66022e-25	656	63	0.588101	2	484	32	0.495519	4	49	7	0.109924	0
XLOC_006582	supercont1.185	1131910 - 1180199	964	---NA---	CAJ14165	0	810	7816	3.84221	3	823	4800	4.82001	10	763	2862	1.66219	8
XLOC_006593	supercont1.185	345744 - 346218	475	---NA---	Q05654	1.41997e-69	73	2	0.040307	0	141	2	0.0676732	2	353	26	0.916029	3
XLOC_006674	supercont1.187	1072459 - 1072909	451	---NA---	XP_002070840	2.69066e-67	280	14	0.306117	2	0	1	0.0367804	0	0	0	0	0
XLOC_006675	supercont1.187	1201387 - 1202299	913	---NA---	XP_002070840	2.69066e-67	539	16	0.132703	1	254	14	0.192391	1	204	8	0.111212	0
XLOC_006678	supercont1.1871	14737 - 15182	376	---NA---	XP_002070840	2.69066e-67	125	4	0.119001	1	147	9	0.454186	1	178	21	1.12945	2
XLOC_006729	supercont1.1887	9311 - 11470	2160	---NA---	A5PKG7	8.97502e-09	2074	213	0.660302	2	2005	111	0.566872	7	1872	35	0.178618	5
XLOC_006764	supercont1.189	722937 - 723696	760	---NA---	XP_002076020	1.52891e-15	511	8	0.0835206	1	355	0	0	0	132	0	0	0
XLOC_006769	supercont1.1891	1962875	7200	---NA---	XM_001654275	8.84319e-12	7136	216.156	0.189742	14	6677	203.708	0.290444	35	6984	39.8546	0.0572119	27
XLOC_006770	supercont1.1891	1970851	14160	---NA---	XM_001654275	8.84319e-12	14138	3352.84	3.00683	27	13220	1023.29	1.48641	68	13870	1553.15	2.25203	52
XLOC_006771	supercont1.1891	40405 - 41945	1359	---NA---	XM_001654275	8.84319e-12	1316	96	0.497872	1	1046	29	0.248339	5	1281	48	0.412764	8
XLOC_006817	supercont1.19	1463805 - 1464616	742	---NA---	AC150258	3.46797e-37	138	4	0.0430715	2	0	3	0.0536714	0	269	13	0.23667	3
XLOC_006818	supercont1.19	1544379 - 1544931	424	---NA---	AC150258	3.46797e-37	237	10	0.241745	0	133	3	0.122301	1	158	4	0.171475	0
XLOC_006830	supercont1.19	4183276 - 4184138	794	---NA---	ABI64123	5.77322e-91	0	0	0	0	429	10	0.163863	2	665	21	0.349417	5
XLOC_006845	supercont1.19	1471644 - 1471835	192	---NA---	CAK26779	1.64823e-82	22	2	0.355892	0	114	11	3.54247	0	101	3	1.22107	1
XLOC_006864	supercont1.190	925415 - 926724	1195	---NA---	Q24JV9	1.17175e-28	611	15	0.0902239	2	158	6	0.0596458	1	721	121	1.21025	9
XLOC_006870	supercont1.190	245511 - 250582	5072	---NA---	AC150263	9.2812e-16	0	3	0.00377685	0	4143	519	1.07629	9	156	9	0.0185358	1
XLOC_006930	supercont1.191	1143233 - 1143368	136	---NA---	Q05654	3.36955e-60	127	10	14.437	1	100	3	8.15462	1	103	7	25.1053	1
XLOC_006937	supercont1.1916	5476 - 6732	1257	---NA---	Q16ZR8	1.66029e-18	1008	28	0.158823	4	730	13	0.121824	3	408	2	0.0188421	0
XLOC_006955	supercont1.192	1568379 - 1571175	380	---NA---	Q16ZR8	1.66029e-18	163	431	0.145951	1	195	608	0.494865	1	0	490	0	0
XLOC_006964	supercont1.192	1860247 - 1860907	661	---NA---	EF173377	2.18679e-42	379	15	0.188095	0	30	3	0.0626261	0	0	2	0.0426682	0
XLOC_006975	supercont1.193	680197 - 784637	1841	---NA---	EF173377	2.18679e-42	1840	128	0.539117	3	1770	84	0.854294	12	1286	32.9908	0.406787	6
XLOC_007015	supercont1.194	631208 - 683295	662	---NA---	BX004884	0.000267434	609	341	4.26735	7	608	206	4.29149	7	603	98	2.08632	13
XLOC_007038	supercont1.194	609561 - 610239	679	---NA---	P10394	3.71763e-17	148	9	0.108876	1	400	50	1.00645	4	513	63	1.29461	5
XLOC_007040	supercont1.194	1354292 - 1354707	416	---NA---	XP_001863245	1.77123e-64	288	10.0003	0.249548	2	0	0	0	0	117	3.0001	0.133122	1
XLOC_007041	supercont1.194	1399840 - 1400238	399	---NA---	XP_001863245	1.77123e-64	306	10.0003	0.267915	4	0	1	0.0453068	0	0	0	0	0
XLOC_007050	supercont1.1947	13484 - 13917	434	---NA---	P53795	4.69362e-07	205	9	0.209383	3	100	3	0.117582	0	179	4	0.164494	2
XLOC_007067	supercont1.195	1279181 - 1357563	967	---NA---	P21328	4.64217e-35	918	44	0.340247	7	238	13	0.16646	1	183	11	0.142294	0
XLOC_007092	supercont1.196	1320851 - 1565714	2576	---NA---	Q6AZB8	1.7677e-12	2558	2599	5.27989	20	2452	1673	5.93181	25	2445	1818	5.0986	28
XLOC_007107	supercont1.196	1494161 - 1494585	425	---NA---	ABF20544	5.14505e-19	353	8	0.192643	0	416	4	0.162416	0	144	1.0004	0.0426876	0
XLOC_007211	supercont1.199	407586 - 409669	2024	---NA---	XP_001652594	9.06563e-122	771	32	0.106472	4	1227	49	0.268652	7	1004	28	0.153489	4
XLOC_007236	supercont1.1993	8973 - 9880	908	---NA---	P36609	3.03386e-14	690	33	0.275551	0	375	11	0.152196	0	640	18	0.251969	0
XLOC_007255	supercont1.2	2765125 - 2771544	1108	---NA---	XP_001868966	5.02909e-52	764	28	0.184017	0	381	11	0.119553	0	265	13	0.142345	0
XLOC_007256	supercont1.2	3110035 - 3358489	1980	---NA---	XP_001868966	5.02909e-52	1265	38	0.129507	13	794	28	0.157259	6	1115	31	0.174111	5
XLOC_007257	supercont1.2	3449251 - 3494378	3361	---NA---	XP_001868966	5.02909e-52	2637	74	0.520906	4	3119	83	0.869758	31	2650	50	0.437444	15
XLOC_007259	supercont1.2	3679029 - 3680215	583	---NA---	XP_001654644	4.33603e-13	505	0	0	0	558	0	0	0	580	37	0.945887	2
XLOC_007271	supercont1.2	5399995 - 5400697	621	---NA---	XP_001660222	3.6266e-24	449	134	1.82892	2	387	61	1.38774	3	451	137	3.19381	2
XLOC_007289	supercont1.2	2776463 - 2777694	795	---NA---	XP_001850942	2.17088e-159	289	11	0.108423	1	574	19	0.310837	5	0	0	0	0
XLOC_007310	supercont1.2	1868801 - 1870151	1351	---NA---	Q05654	2.16234e-88	288	7	0.0365488	3	185	0	0	0	836	9	0.0779263	0
XLOC_007312	supercont1.2	1879189 - 1879854	666	---NA---	XP_001846161	3.05452e-11	0	0	0	0	26	3	0.0619877	0	376	10	0.211102	2
XLOC_007321	supercont1.2	4545156 - 4546299	1144	---NA---	XP_001841812	1.09397e-24	144	0	0	0	38	3	0.0313934	0	759	288	3.03453	7
XLOC_007336	supercont1.20	127394 - 396915	1335	---NA---	P21331	5.55301e-08	1310	102	0.539875	6	1202	81	0.707994	5	1301	64	0.561884	0
XLOC_007395	supercont1.20	269179 - 269925	747	---NA---	AY432079	4.51227e-60	684	137	1.46244	0	669	100	1.77339	3	683	164	2.9589	2
XLOC_007399	supercont1.20	604064 - 604854	791	---NA---	XP_001864133	2.71592e-15	0	0	0	0	550	17	0.279925	0	0	0	0	0
XLOC_007432	supercont1.20	3863171 - 3863571	401	---NA---	AAY83339	3.6355e-07	152	11	0.292178	2	0	1	0.044907	0	0	0	0	0
XLOC_007433	supercont1.20	3873426 - 3873760	335	---NA---	AAY83339	3.6355e-07	320	42	1.5544	3	244	13	0.821973	3	132	6	0.411142	2
XLOC_007475	supercont1.201	845425 - 863488	752	---NA---	Q8R5M0	6.33886e-07	700	20	0.211665	2	39	3	0.0527404	0	365	9	0.160935	0
XLOC_007526	supercont1.2017	15557 - 15933	377	---NA---	AC150261	7.20449e-06	57	1	0.0296083	0	0	0	0	0	271	10	0.535007	2
XLOC_007600	supercont1.2031	8583 - 9159	577	---NA---	XP_003244717	7.72512e-18	512	262	3.96133	4	512	287	7.24473	7	548	402	10.4361	10
XLOC_007602	supercont1.2033	5143 - 5409	267	---NA---	XP_003244717	7.72512e-18	133	15	0.921146	3	164	17	1.81947	2	130	15	1.82627	4
XLOC_007692	supercont1.205	971120 - 971998	879	---NA---	Q9NBX4	8.68206e-43	322	10	0.0869094	0	544	17	0.244909	5	443	16	0.233395	0
XLOC_007694	supercont1.2050	28 - 2435	681	---NA---	Q9NBX4	8.68206e-43	477	6	0.0723005	2	254	3	0.0601483	2	111	1	0.0204657	1
XLOC_007729	supercont1.206	985050 - 986051	1002	---NA---	EF173373	2.79251e-28	221	8	0.0592646	0	581	15	0.183936	3	468	14	0.173298	1
XLOC_007736	supercont1.2068	1 - 1777	1777	---NA---	XM_001658166	9.06434e-72	1772	2842	10.9083	2	1775	562	3.5565	12	1774	746	4.72572	14
XLOC_007743	supercont1.207	1026142 - 1026653	335	---NA---	XM_001658166	9.06434e-72	285	2	0.0740191	1	313	11	0.695515	1	306	6	0.411142	2
XLOC_007747	supercont1.207	952518 - 953644	1127	---NA---	EF173372	4.91035e-41	129	1	0.00644175	1	425	14	0.14912	3	0	3	0.032183	0
XLOC_007748	supercont1.207	1380235 - 1380506	272	---NA---	EF173372	4.91035e-41	185	2	0.117257	0	253	15	1.52972	3	176	4	0.461788	0
XLOC_007749	supercont1.207	1401850 - 1402151	302	---NA---	EF173372	4.91035e-41	252	14	0.643362	1	100	3	0.237439	0	105	3	0.262333	0
XLOC_007752	supercont1.2071	39279 - 39593	315	---NA---	AC069368	8.44732e-06	119	2	0.0839448	0	69	3	0.216112	0	288	20	1.57851	0
XLOC_007753	supercont1.2073	2949 - 3630	682	---NA---	AC069368	8.44732e-06	633	22	0.264585	1	640	9	0.180088	1	643	17	0.34721	1
XLOC_007796	supercont1.208	66817 - 67130	314	---NA---	XP_001651989	2.05418e-60	237	28	1.18313	1	0	0	0	0	0	0	0	0
XLOC_007806	supercont1.2085	15216 - 15691	476	---NA---	XP_001862269	5.0666e-121	332	16	0.321407	1	103	2	0.0674482	0	103	3	0.105327	0
XLOC_007862	supercont1.2092	2260 - 2684	425	---NA---	XP_001865255	1.36246e-42	0	0	0	0	293	11	0.446644	1	0	0	0	0
XLOC_007867	supercont1.21	1259083 - 1260034	835	---NA---	EF173369	4.48683e-44	218	5	0.0463244	0	66	3	0.0461027	0	717	46	0.716761	3
XLOC_007909	supercont1.21	3950622 - 4023678	2079	---NA---	Q2T9P3	4.79004e-14	1639	1078	0.509528	0	1580	750.998	0.511566	6	1677	811	0.645402	10
XLOC_007967	supercont1.210	1847994 - 1848722	729	---NA---	XM_001657438	6.8112e-06	0	0	0	0	0	1	0.0183107	0	199	10	0.186442	2
XLOC_007968	supercont1.2103	6401 - 6915	457	---NA---	XM_001657438	6.8112e-06	0	1	0.0214109	0	345	7	0.251983	1	234	5	0.187991	1
XLOC_007969	supercont1.2103	4641 - 4918	278	---NA---	XM_001657438	6.8112e-06	244	1	0.0555904	0	233	0	0	0	264	83	9.01569	0
XLOC_007971	supercont1.2107	3643 - 4270	527	---NA---	XM_001657438	6.8112e-06	466	26	0.447965	0	419	17	0.490166	2	300	10	0.298068	0
XLOC_007996	supercont1.211	849566 - 885629	1189	---NA---	XM_001655146	3.99848e-133	1121	32	0.193609	0	994	23	0.229996	1	1058	35	0.352173	8
XLOC_008006	supercont1.211	262997 - 263279	283	---NA---	AY431969	3.57781e-25	240	0	0	0	270	135	12.4615	1	238	40	4.13897	2
XLOC_008012	supercont1.2112	4 - 207	204	---NA---	Q9VZF4	7.40065e-13	153	10	1.39999	1	166	9	2.26564	0	106	3	0.935311	2
XLOC_008027	supercont1.212	1666210 - 1725149	2078	---NA---	Q03372	8.92369e-06	1617	140	0.452641	9	1433	105	0.559342	7	1607	115	0.612374	11
XLOC_008033	supercont1.212	1069111 - 1069410	300	---NA---	EF173378	7.81742e-15	0	0	0	0	166	5	0.401802	1	256	38	3.37857	3
XLOC_008057	supercont1.213	33821 - 50601	801	---NA---	P10978	4.6159e-07	372	17	0.165973	2	578	19	0.307855	2	133	7	0.115139	2
XLOC_008071	supercont1.213	1202107 - 1221562	1851	---NA---	P10978	4.6159e-07	1211	50	0.183471	2	317	21	0.127025	1	703	27	0.16342	2
XLOC_008076	supercont1.213	2860 - 3959	1100	---NA---	P10978	4.6159e-07	1065	92	0.609823	6	1054	60	0.657751	3	880	44	0.486017	8
XLOC_008092	supercont1.2137	1128 - 1850	723	---NA---	B2RD01	1.06148e-15	566	81	0.902096	9	380	15	0.27767	4	405	23	0.433642	7
XLOC_008097	supercont1.214	1451113 - 1476043	3962	---NA---	XP_001847009	3.20583e-22	3448	132	0.426532	7	3044	83	0.427757	28	3207	81	0.429559	25
XLOC_008109	supercont1.214	641022 - 642193	1172	---NA---	XP_001868028	7.76127e-18	842	40	0.246113	7	922	44	0.447499	7	948	58	0.593701	11
XLOC_008112	supercont1.2142	5872 - 6679	808	---NA---	XP_001868028	7.76127e-18	610	15	0.144843	2	658	28	0.44866	4	645	23	0.37403	5
XLOC_008223	supercont1.2178	2675 - 3038	364	---NA---	XM_001662693	3.24387e-28	0	0	0	0	0	0	0	0	258	15	0.861229	4
XLOC_008251	supercont1.218	1442335 - 1452935	321	---NA---	XP_001864821	7.16176e-37	311	26	1.04917	3	0	1	0.0691554	0	321	37	2.79361	2
XLOC_008266	supercont1.218	1444338 - 1444562	225	---NA---	Q09575	1.04622e-29	225	27	2.69347	1	0	0	0	0	225	20	4.24825	1
XLOC_008269	supercont1.218	1704992 - 1706248	1257	---NA---	EFN68958	3.41176e-10	1255	207	1.17416	3	1236	91	0.852768	4	1225	99	0.932683	4
XLOC_008270	supercont1.218	1740275 - 1740774	500	---NA---	EFN68958	3.41176e-10	0	0	0	0	383	8	0.249852	2	0	0	0	0
XLOC_008367	supercont1.22	1576801 - 1597538	1445	---NA---	XP_001659665	1.85092e-11	1335	1211	2.16201	16	1332	564	1.78027	18	1267	415	1.08938	18
XLOC_008372	supercont1.22	2547292 - 2549053	1528	---NA---	B7Z0K8	4.9135e-25	709	23.0003	0.104453	0	1325	46	0.344695	1	0	3	0.0225401	0
XLOC_008396	supercont1.22	2472198 - 2472526	329	---NA---	EFA12565	8.47745e-06	76	0	0	0	232	1.00002	0.0656434	0	329	13	0.927646	0
XLOC_008430	supercont1.220	983787 - 985807	2021	---NA---	Q9IDV9	0.000296202	1924	1067	3.55593	13	1917	497	2.72933	22	1926	432	2.37199	29
XLOC_008463	supercont1.221	795809 - 796919	987	---NA---	Q6UVM4	3.26732e-11	101	7	0.0528071	2	0	0	0	0	972	83	1.04674	3
XLOC_008475	supercont1.221	843616 - 844176	561	---NA---	XM_001661121	6.90882e-24	0	0	0	0	235	8	0.210325	1	551	50	1.35394	5
XLOC_008476	supercont1.221	844628 - 845014	387	---NA---	XM_001661121	6.90882e-24	0	1.00003	0.0282585	0	0	1	0.0478609	0	377	20	1.01655	1
XLOC_008509	supercont1.222	1389365 - 1390078	714	---NA---	Q9W141	6.85625e-30	491	36	0.407549	1	389	19	0.357594	0	181	4	0.0767105	0
XLOC_008545	supercont1.223	1015677 - 1015937	261	---NA---	Q84TV4	9.81236e-06	0	0	0	0	218	12	1.3647	2	0	0	0	0
XLOC_008554	supercont1.2237	4930 - 11477	22227	---NA---	XP_001651448	8.12484e-20	19805	621	0.779678	188	18186	319	0.939131	216	18448	617	1.34751	235
XLOC_008555	supercont1.2237	11612 - 12227	616	---NA---	XP_001651448	8.12484e-20	431	32	0.44164	4	397	20	0.46016	5	420	17	0.40096	4
XLOC_008605	supercont1.225	26435 - 27050	508	---NA---	EFN71322	8.86126e-12	307	11	0.200135	1	285	15	0.457206	2	353	21	0.663272	0
XLOC_008626	supercont1.225	3963 - 4635	673	---NA---	AF331731	7.50449e-27	42	2	0.0244825	0	0	2	0.0407437	0	254	11	0.228849	0
XLOC_008659	supercont1.226	1243586 - 1244253	668	---NA---	FJ387159	1.55788e-80	384	12	0.148366	0	0	1	0.0205787	0	19	3	0.0630657	0
XLOC_008695	supercont1.228	744250 - 744727	408	---NA---	ABF18121	5.93357e-63	230	18	0.464165	1	0	1	0.0435614	0	199	3	0.137961	2
XLOC_008699	supercont1.228	749124 - 758821	615	---NA---	ABF18121	5.93357e-63	55	5	0.0691608	0	194	6	0.138362	2	397	13	0.307338	1
XLOC_008704	supercont1.228	80643 - 81078	436	---NA---	AC150261	4.59162e-29	0	0	0	0	0	0	0	0	408	17	0.693449	4
XLOC_008707	supercont1.228	979973 - 980775	803	---NA---	AC150261	4.59162e-29	312	10	0.0973231	4	138	2	0.0323025	0	359	13	0.213132	2
XLOC_008708	supercont1.228	980828 - 981288	461	---NA---	AC150261	4.59162e-29	0	2	0.0422363	0	0	2	0.0709879	0	306	11	0.4075	1
XLOC_008714	supercont1.2287	7209 - 8119	2493	---NA---	Q80ZD3	1.2102e-13	1801	1206	16.3736	0	1625	420	9.50212	4	2085	698	16.303	1
XLOC_008824	supercont1.23	3904306 - 3906006	774	---NA---	EF173376	4.63556e-25	301	12	0.122383	4	32	4	0.0677356	0	377	22	0.378585	4
XLOC_008839	supercont1.23	1873450 - 1874158	709	---NA---	AAL86009	2.11505e-07	284	10	0.114256	2	0	3	0.0569914	0	0	1	0.0193623	0
XLOC_008845	supercont1.23	3916498 - 3917099	602	---NA---	AC150259	2.15922e-115	109	3	0.0427416	3	2	4	0.0950531	0	298	12	0.29264	1
XLOC_008942	supercont1.2315	262642	2618	---NA---	EFR24297	2.60961e-20	102	5	0.0126016	1	2489	181	0.751028	2	1515	40	0.165634	0
XLOC_008945	supercont1.2318	4174 - 4751	578	---NA---	Q91WM3	2.58866e-44	434	6	0.0904958	0	463	8	0.201442	0	489	6	0.155362	0
XLOC_008964	supercont1.2324	10917 - 11497	581	---NA---	XP_001659246	3.23834e-13	253	5	0.0748644	2	33	2	0.0499879	1	401	23	0.590988	6
XLOC_008996	supercont1.233	964518 - 1283242	13410	---NA---	P81139	1.01092e-32	13117	450	2.18091	106	12679	291	1.95781	248	12699	219	1.33243	178
XLOC_009010	supercont1.233	1599351 - 1600383	1033	---NA---	EF173367	2.4972e-58	939	108	0.771375	1	823	27	0.319115	3	634	27	0.321932	3
XLOC_009012	supercont1.2330	11262 - 11870	609	---NA---	Q17693	2.42451e-08	608	1718	24.0875	3	608	802	18.7504	9	607	805	19.3036	5
XLOC_009015	supercont1.2335	6368 - 7461	1094	---NA---	EF173371	2.57012e-31	26	2	0.013343	0	320	11	0.121375	0	400	12	0.13343	0
XLOC_009017	supercont1.2338	10569 - 11195	627	---NA---	EF173372	1.05877e-21	413	66	0.889018	4	312	2	0.0448949	0	333	29	0.666788	3
XLOC_009091	supercont1.2354	3958 - 4406	449	---NA---	AY432044	3.98281e-46	238	13	0.286278	4	312	32	1.18556	5	0	1	0.0387543	0
XLOC_009092	supercont1.2354	4485 - 4773	289	---NA---	AY432044	3.98281e-46	175	9	0.456623	2	218	13	1.14044	3	0	0	0	0
XLOC_009093	supercont1.2354	5088 - 5580	493	---NA---	AY432044	3.98281e-46	234	16	0.304566	2	0	0	0	0	0	1	0.0331445	0
XLOC_009094	supercont1.2354	9556 - 10057	502	---NA---	AY432044	3.98281e-46	327	15	0.277823	6	0	1	0.0310403	0	0	1	0.0321905	0
XLOC_009095	supercont1.236	86305 - 88232	1174	---NA---	Q8T0W0	5.79572e-10	1172	1472.15	1.09916	12	1174	1007	1.32966	6	1155	1060.6	1.1237	14
XLOC_009108	supercont1.236	417247 - 417596	350	---NA---	XP_001656946	7.57149e-42	133	0	0	0	159	5	0.289438	2	281	11.0011	0.685355	5
XLOC_009109	supercont1.2360	5060 - 5492	433	---NA---	XP_001656946	7.57149e-42	247	6	0.140116	0	407	14	0.550844	0	157	1	0.0412916	0
XLOC_009154	supercont1.238	434392 - 435263	872	---NA---	AY433194	7.56941e-87	0	1	0.00877745	0	459	8	0.116409	0	0	0	0	0
XLOC_009168	supercont1.239	1350194 - 1463238	1489	---NA---	EFR19621	5.85714e-06	1479	18.9134	0.953806	0	1322	24.0728	0.617269	12	1461	0	0.61911	16
XLOC_009172	supercont1.239	306768 - 307854	1087	---NA---	P17972	9.29735e-84	1067	131	0.880628	7	972	84	0.933984	8	947	53	0.593911	9
XLOC_009174	supercont1.239	1596377 - 1596579	203	---NA---	EF173373	2.02393e-08	0	0	0	0	171	9	2.30919	3	0	0	0	0
XLOC_009177	supercont1.24	320913 - 361377	600	---NA---	XP_001658423	5.8592e-19	320	11	0.157446	3	391	16	0.382004	4	0	1	0.0245055	0
XLOC_009322	supercont1.241	1562275 - 1562826	552	---NA---	XM_001657930	1.67473e-12	345	16	0.257692	0	0	0	0	0	0	0	0	0
XLOC_009323	supercont1.241	1564899 - 1565759	861	---NA---	XM_001657930	1.67473e-12	480	11	0.0980861	1	606	11	0.162631	2	191	3	0.0449349	0
XLOC_009371	supercont1.2437	1632 - 2169	538	---NA---	XM_001658772	1.48374e-150	430	152	2.54087	8	328	15	0.419378	2	385	28	0.808249	4
XLOC_009407	supercont1.244	262 - 568	307	---NA---	Q7PVF6	0	267	25	1.10848	4	87	3	0.228778	2	0	0	0	0
XLOC_009414	supercont1.2442	211478	2479	---NA---	Q8BX70	1.41809e-129	2038	121	0.323308	8	2069	143	0.629159	10	2256	188	0.825745	12
XLOC_009479	supercont1.2465	333 - 9491	2183	---NA---	XP_001662408	1.25309e-20	1331	41	0.308164	2	818	9	0.118229	0	1057	23	0.296526	0
XLOC_009481	supercont1.2466	34148 - 34311	164	---NA---	XP_001868966	1.16936e-19	160	6	2.31032	0	154	0	0	0	160	3	2.80373	0
XLOC_009524	supercont1.2476	10124 - 10403	280	---NA---	AC150256	2.24661e-65	255	13	0.710362	4	155	7	0.663395	3	164	5	0.532541	1
XLOC_009539	supercont1.248	633472 - 724215	684	---NA---	EF173377	1.34827e-76	671	37	0.443257	0	453	25	0.498278	1	491	13	0.264439	0
XLOC_009549	supercont1.248	544529 - 545124	596	---NA---	BK006052	1.19682e-43	392	17	0.245603	5	0	1	0.0241024	0	0	1	0.0247467	0
XLOC_009550	supercont1.248	594313 - 594991	679	---NA---	BK006052	1.19682e-43	434	13	0.157265	2	348	12	0.241549	1	284	11	0.226043	1
XLOC_009592	supercont1.2495	2867 - 3550	623	---NA---	XP_002136122	2.70216e-97	594	6	0.0815315	0	307	3	0.0679443	0	416	3	0.0696147	0
XLOC_009652	supercont1.250	1133837 - 1135117	528	---NA---	XP_003436066	3.26484e-25	151	5	0.0859074	0	407	14	0.402521	0	0	0	0	0
XLOC_009664	supercont1.2504	8808 - 10235	1428	---NA---	XP_001650831	2.95298e-07	1384	304	1.49021	14	1379	292	2.36276	14	1343	180	1.46162	16
XLOC_009670	supercont1.251	359478 - 423681	751	---NA---	P43248	0	751	83	0.87992	1	536	13	0.228939	0	643	64	1.14646	1
XLOC_009677	supercont1.251	31197 - 32100	838	---NA---	P43248	0	764	130	1.19904	2	490	9	0.137682	0	673	40	0.620387	2
XLOC_009693	supercont1.251	620065 - 620356	292	---NA---	XP_001864821	2.37817e-41	118	4	0.198199	1	282	12	1.02712	2	285	9	0.85732	3
XLOC_009702	supercont1.2519	9355 - 10105	643	---NA---	Q9QYP1	0	468	335	4.36021	0	468	202	4.37919	2	476	293	6.49909	0
XLOC_009707	supercont1.252	62159 - 469445	22496	---NA---	AY171561	6.24778e-157	22104	2721	10.9146	160	21524	1307	8.83889	303	22244	1732	12.9345	264
XLOC_009708	supercont1.252	97003 - 115577	460	---NA---	AY171561	6.24778e-157	460	119.001	2.52169	5	460	103.001	3.66873	7	460	131.001	4.87089	5
XLOC_009712	supercont1.252	907814 - 908518	633	---NA---	AY171561	6.24778e-157	411	14	0.186143	0	8	3	0.0664591	0	460	16	0.362904	0
XLOC_009714	supercont1.252	1882 - 2418	537	---NA---	AY171561	6.24778e-157	150	4	0.0670466	1	313	12	0.33643	5	60	4	0.115796	0
XLOC_009718	supercont1.252	970474 - 971014	541	---NA---	Q9H5L6	4.69466e-16	446	27	0.447702	5	258	7	0.194104	2	0	0	0	0
XLOC_009720	supercont1.252	1380855 - 1382602	1748	---NA---	XP_001660575	7.21043e-21	1097	51	0.199346	8	764	23	0.15468	3	1142	32	0.206484	3
XLOC_009723	supercont1.2522	8634 - 9643	1010	---NA---	XP_001660575	7.21043e-21	378	16	0.117402	3	417	21	0.255041	7	920	477	5.84693	22
XLOC_009763	supercont1.254	1150296 - 1150875	580	---NA---	NM_165748	3.19704e-10	375	5.69574	0.270167	1	429	4.71355	0.601338	4	465	0	0.618263	8
XLOC_009774	supercont1.255	427515 - 506355	1144	---NA---	AC150254	3.07889e-86	881	2486	15.735	8	843	1495	15.6444	7	844	1374	14.4878	16
XLOC_009808	supercont1.2552	4282 - 4474	193	---NA---	XP_001655455	2.03663e-79	138	4	0.696572	2	152	10	3.14996	3	159	28	11.1285	3
XLOC_009855	supercont1.257	1552256 - 1606576	2471	---NA---	XM_001658187	1.12194e-91	1892	69	0.185006	8	1744	78	0.344374	13	1905	57	0.251237	17
XLOC_009880	supercont1.2571	9003 - 9568	566	---NA---	Q5EAW9	0.000269331	444	12	0.186458	0	436	13	0.337402	3	473	14	0.374067	0
XLOC_009881	supercont1.2572	1123 - 1751	629	---NA---	Q5EAW9	0.000269331	107	4	0.0536458	0	254	10	0.223484	0	127	1	0.022888	1
XLOC_009882	supercont1.2572	1809 - 2539	731	---NA---	Q5EAW9	0.000269331	173	2	0.0219571	0	361	9	0.164203	1	134	6	0.111452	0
XLOC_009907	supercont1.258	179270 - 179976	707	---NA---	XP_001864659	1.36653e-11	94	4	0.0458721	2	225	5	0.095343	1	352	13	0.252682	3
XLOC_009914	supercont1.2588	6694 - 7894	1201	---NA---	CR938506	2.37264e-42	283	11	0.0657796	0	17	4	0.0395312	0	527	16	0.159083	2
XLOC_009932	supercont1.259	1552719 - 1553620	902	---NA---	EFR27268	1.37873e-15	89	6	0.0505101	0	152	10	0.139503	1	291	11	0.155278	1
XLOC_009939	supercont1.26	1452995 - 1453872	727	---NA---	XP_002070840	7.44008e-16	208	0	0	0	602	7	0.128639	0	442	3	0.0561409	0
XLOC_009940	supercont1.26	1956380 - 1982951	1051	---NA---	XP_002070840	7.44008e-16	771	56	0.391812	2	356	17	0.196793	2	258	7	0.0817196	0
XLOC_009949	supercont1.26	1804921 - 1807449	1256	---NA---	XP_002070840	7.44008e-16	1024	55	0.312261	9	912	38	0.35643	2	930	31	0.292326	8
XLOC_009950	supercont1.26	3192885 - 3193380	445	---NA---	XP_002070840	7.44008e-16	429	15	0.335097	1	174	8	0.300782	1	194	7	0.275515	0
XLOC_009952	supercont1.26	277431 - 278131	701	---NA---	XP_002070840	7.44008e-16	590	55	0.637852	5	0	0	0	0	320	10	0.196652	2
XLOC_009953	supercont1.26	278735 - 279377	643	---NA---	XP_002070840	7.44008e-16	535	33	0.429513	3	0	0	0	0	410	17	0.37708	1
XLOC_009958	supercont1.26	1346781 - 1348059	1279	---NA---	BK006052	1.39058e-22	1045	46	0.255753	5	942	39	0.358185	9	818	30	0.276923	6
XLOC_009959	supercont1.26	1463369 - 1463989	621	---NA---	BK006052	1.39058e-22	313	0	0	0	0	1	0.0227498	0	536	7	0.163188	4
XLOC_009960	supercont1.26	1464107 - 1465636	1530	---NA---	BK006052	1.39058e-22	298	12	0.0544164	4	122	5	0.0374115	0	1141	53	0.397614	13
XLOC_009961	supercont1.26	1562353 - 1563238	886	---NA---	BK006052	1.39058e-22	611	4	0.0344245	0	872	24	0.342347	3	842	16	0.231049	1
XLOC_009985	supercont1.2602	70 - 1863	920	---NA---	XP_002070840	1.14488e-48	655	47	0.386182	11	804	75	1.02098	8	758	49	0.674645	7
XLOC_010001	supercont1.261	56932 - 57708	777	---NA---	P43300	1.62726e-55	445	15	0.152225	0	702	22	0.370687	1	0	0	0	0
XLOC_010115	supercont1.263	1476241 - 1476727	427	---NA---	AY432648	1.04468e-102	287	10	0.238942	1	54	4	0.161128	1	78	4	0.16932	0
XLOC_010149	supercont1.264	1574852 - 1630851	596	---NA---	Q6UWB4	2.13762e-16	596	37	0.534548	0	250	8	0.192819	2	210	5	0.123734	1
XLOC_010213	supercont1.265	1467231 - 1467718	488	---NA---	XP_001851391	9.60891e-19	325	21	0.406	6	0	2	0.0648602	0	0	0	0	0
XLOC_010214	supercont1.265	1551434 - 1552311	878	---NA---	XP_001851391	9.60891e-19	445	17	0.147954	4	191	8	0.115415	1	90	7	0.102259	0
XLOC_010215	supercont1.265	1552951 - 1553390	440	---NA---	XP_001851391	9.60891e-19	0	3	0.0682531	0	127	6	0.229842	1	297	11	0.441564	4
XLOC_010224	supercont1.266	817916 - 819067	1869	---NA---	AC150256	2.45285e-21	1212	20	0.16756	4	406	10	0.163072	2	530	16	0.214595	6
XLOC_010225	supercont1.266	936490 - 937188	618	---NA---	AC150256	2.45285e-21	565	23	0.316015	0	184	6	0.137424	0	430	21	0.492991	2
XLOC_010231	supercont1.266	197559 - 198209	651	---NA---	Q7LHG5	1.6373e-85	499	17	0.217594	0	95	5	0.106572	1	0	0	0	0
XLOC_010234	supercont1.266	710591 - 710695	105	---NA---	P10180	2.10928e-05	104	14	398.005	0	91	4	218.042	0	91	4	207.671	0
XLOC_010236	supercont1.267	118440 - 118752	242	---NA---	XP_001660616	2.19417e-19	0	0	0	0	242	11	1.55093	4	0	0	0	0
XLOC_010274	supercont1.268	234579 - 291295	10285	---NA---	P04323	3.21854e-58	8151	145	0.342832	13	8132	92	0.384055	13	6876	81.9999	0.310521	38
XLOC_010283	supercont1.268	1438962 - 1558051	871	---NA---	EF173374	8.04571e-32	829	1143	10.0469	4	744	719	10.4773	6	803	880	12.9874	12
XLOC_010286	supercont1.268	1175872 - 1176297	426	---NA---	AC150258	2.35438e-06	285	12	0.287843	1	109	5	0.202212	1	148	5	0.21254	2
XLOC_010289	supercont1.2683	3508 - 4068	561	---NA---	P50123	1.09385e-08	311	16	0.25178	1	117	20	0.525812	5	68	10	0.270788	0
XLOC_010293	supercont1.269	756515 - 757478	670	---NA---	EF173377	1.75783e-17	559	21	0.258605	2	109	4	0.0819817	0	526	37	0.774572	5
XLOC_010300	supercont1.269	380617 - 732157	13957	---NA---	Q7RTY1	5.53179e-08	13574	3326	7.08867	64	12996	1695	5.94307	211	13077	1946	6.92291	231
XLOC_010303	supercont1.269	1249798 - 1307432	215	---NA---	Q7RTY1	5.53179e-08	128	11	1.27561	0	93	3	0.621724	1	83	2	0.50422	0
XLOC_010307	supercont1.269	1306265 - 1307128	864	---NA---	AAK12626	3.23457e-21	571	42	0.372895	0	546	21	0.309125	1	401	27	0.402615	4
XLOC_010323	supercont1.27	3616797 - 3629187	3064	---NA---	Q05654	1.16439e-99	2416	49	0.22196	22	1712	37.9995	0.284324	14	2336	19.765	0.142662	10
XLOC_010335	supercont1.27	3085915 - 3088412	5534	---NA---	Q05654	1.16439e-99	4798	1786	7.84467	42	4665	1012	7.70896	78	4877	1400	10.7641	81
XLOC_010337	supercont1.27	3616801 - 3629187	1534	---NA---	Q05654	1.16439e-99	1210	0	0	11	856	0.000474233	3.53078e-06	7	1168	17.235	0.134092	5
XLOC_010346	supercont1.27	2866271 - 2866870	600	---NA---	XP_001862441	1.98905e-34	574	63.0011	0.901735	6	481	28	0.668507	2	562	42.0004	1.02923	4
XLOC_010348	supercont1.27	3104859 - 3105130	272	---NA---	EF173379	4.68435e-15	226	132	7.73894	2	230	74	7.5466	1	205	26	3.00162	0
XLOC_010421	supercont1.273	30576 - 31638	1063	---NA---	EF173373	3.30684e-12	490	16	0.110444	0	266	10	0.114195	1	56	5	0.0575691	0
XLOC_010422	supercont1.273	259112 - 260018	907	---NA---	EF173373	3.30684e-12	722	20	0.167227	0	0	0	0	0	0	0	0	0
XLOC_010423	supercont1.273	688279 - 688653	375	---NA---	EF173373	3.30684e-12	280	12	0.358725	2	101	2	0.101432	0	75	0	0	1
XLOC_010448	supercont1.2748	658 - 1154	377	---NA---	Q9VI93	1.19107e-18	304	18	0.532949	2	0	0	0	0	207	9	0.481506	0
XLOC_010451	supercont1.2749	4398 - 5336	939	---NA---	Q9VGC3	1.95147e-38	535	8	0.0641118	1	467	10	0.132742	0	0	1	0.0134192	0
XLOC_010461	supercont1.275	112705 - 283866	3951	---NA---	Q62812	9.52953e-08	3714	133	0.464987	27	3454	98	0.560192	20	2838	100	0.55988	42
XLOC_010463	supercont1.275	420485 - 490939	499	---NA---	XP_001647851	1.9831e-14	338	13	0.242966	0	41	5	0.15664	0	99	3	0.0975071	0
XLOC_010488	supercont1.2758	1145 - 1726	516	---NA---	XP_001850985	8.45694e-54	0	0	0	0	342	10	0.297645	1	0	0	0	0
XLOC_010489	supercont1.2758	7218 - 8503	1286	---NA---	XP_001850985	8.45694e-54	780	19	0.104975	4	1107	51	0.465444	10	196	1	0.00917183	0
XLOC_010510	supercont1.276	20517 - 22619	2103	---NA---	XP_001861601	6.79383e-06	1687	218	0.695717	4	762	8	0.0420638	0	1214	67	0.352113	2
XLOC_010535	supercont1.277	1565050 - 1565815	695	---NA---	XP_315799	5.50203e-99	528	17	0.199402	1	83	1	0.0195091	0	67	1	0.0198987	0
XLOC_010604	supercont1.2791	74 - 1763	1690	---NA---	XP_001651178	3.05591e-35	1521	429	1.74078	6	1476	302	2.02093	18	1444	173	1.15946	15
XLOC_010605	supercont1.2797	1 - 923	923	---NA---	XP_001651178	3.05591e-35	918	92	0.752925	14	903	60	0.813502	5	894	49	0.671885	6
XLOC_010637	supercont1.28	727599 - 734510	653	---NA---	XP_001661957	5.02557e-73	626	0	0	0	653	0	0	0	653	232	5.03497	0
XLOC_010661	supercont1.28	822034 - 823554	1521	---NA---	P34620	6.1462e-13	1467	82	0.37432	7	1209	43	0.323891	2	1105	38	0.287009	1
XLOC_010692	supercont1.280	1022469 - 1023822	1354	---NA---	P20825	1.69499e-33	763	27	0.140617	3	538	26	0.223593	5	811	29	0.250449	2
XLOC_010695	supercont1.2807	6415 - 8342	1928	---NA---	AC104417	1.21393e-16	1922	4348	15.2598	18	1910	4614	26.6829	24	1920	3507	20.292	28
XLOC_010700	supercont1.281	897670 - 1107201	1355	---NA---	AC104417	1.21393e-16	1220	32	0.477285	1	960	22	0.434645	5	735	15	0.285038	0
XLOC_010711	supercont1.282	658521 - 1114126	5516	---NA---	XM_001660436	2.60607e-23	5351	326	0.769469	12	5188	280	1.11116	46	5122	318	1.26057	38
XLOC_010713	supercont1.282	74846 - 101954	1803	---NA---	XM_001660436	2.60607e-23	1001	23	0.0868754	0	145	7	0.0435904	1	130	5	0.0311633	0
XLOC_010714	supercont1.282	240186 - 241116	931	---NA---	XM_001660436	2.60607e-23	0	0	0	0	512	11	0.147563	3	556	10	0.13564	0
XLOC_010715	supercont1.282	241265 - 242045	781	---NA---	XM_001660436	2.60607e-23	0	0	0	0	479	8	0.133905	0	230	5	0.0850235	1
XLOC_010717	supercont1.282	587510 - 587938	429	---NA---	Q99315	4.15179e-79	239	15	0.355665	3	212	8	0.319721	2	209	10	0.419782	3
XLOC_010718	supercont1.282	588528 - 589269	742	---NA---	Q99315	4.15179e-79	335	14	0.15075	4	457	10	0.178905	3	491	18	0.327697	6
XLOC_010719	supercont1.282	946696 - 948063	1368	---NA---	Q99315	4.15179e-79	997	18	0.0926505	0	27	0	0	0	132	0	0	0
XLOC_010730	supercont1.283	1010302 - 1027320	1592	---NA---	XP_003241778	2.22378e-35	400	9	0.0855672	0	804	12	0.203206	4	1456	26	0.42985	0
XLOC_010757	supercont1.283	1540554 - 1540971	418	---NA---	P24731	3.00793e-07	242	24	0.594122	0	189	12	0.501266	3	88	1	0.0439879	0
XLOC_010800	supercont1.2853	1307 - 3201	1717	---NA---	BK006052	1.26425e-12	1595	214	0.853218	5	1556	245	1.61078	10	1622	274	1.80391	9
XLOC_010821	supercont1.286	55433 - 55895	403	---NA---	P10394	0	281	12	0.316027	0	256	7	0.3116	2	319	13	0.61172	2
XLOC_010840	supercont1.286	311508 - 311699	192	---NA---	P33515	0	0	0	0	0	0	0	0	0	141	13	5.2913	2
XLOC_010931	supercont1.289	1245701 - 1248377	934	---NA---	XP_001844535	8.36987e-14	708	35	0.282322	3	265	13	0.173703	2	303	33	0.445807	2
XLOC_010936	supercont1.289	1246829 - 1247901	1073	---NA---	XP_002060930	3.26349e-17	739	23	0.157008	0	0	0	0	0	0	3	0.0341504	0
XLOC_010975	supercont1.29	543326 - 549036	708	---NA---	XM_001656361	4.35014e-28	291	16	0.183148	5	447	18	0.34259	7	426	17	0.329793	5
XLOC_010980	supercont1.29	872503 - 958700	4165	---NA---	XP_001653005	3.92848e-09	3434	70.9994	0.750706	25	3555	78	1.31374	30	3191	85	1.39459	35
XLOC_011076	supercont1.291	106940 - 107686	747	---NA---	CAJ14165	9.69018e-38	364	9	0.096073	1	171	1	0.0177339	0	363	8	0.144337	2
XLOC_011113	supercont1.2922	4569 - 5614	1004	---NA---	EFR29438	7.70292e-16	518	1	0.0169923	0	885	18	0.551385	0	488	3	0.106816	0
XLOC_011158	supercont1.294	599841 - 601135	1295	---NA---	EF173379	6.04661e-07	217	7	0.0383661	0	138	3	0.0271589	0	872	18	0.163749	3
XLOC_011181	supercont1.2951	2563 - 3353	791	---NA---	XP_001846055	1.18359e-06	0	0	0	0	0	0	0	0	328	11	0.183941	0
XLOC_011223	supercont1.2970	4879 - 5462	584	---NA---	XP_001862269	2.55942e-66	440	57	0.847289	3	336	18	0.446587	2	485	37	0.943489	4
XLOC_011291	supercont1.3	24399 - 25057	515	---NA---	Q07833	8.10468e-15	338	25	0.445659	2	233	6	0.179113	1	296	11	0.339959	2
XLOC_011293	supercont1.3	452867 - 453437	499	---NA---	Q07833	8.10468e-15	0	0	0	0	299	15	0.46992	2	184	4	0.130009	3
XLOC_011361	supercont1.3	971500 - 972088	589	---NA---	AC150263	2.4492e-123	142	1	0.0146879	0	300	6.00066	0.147062	0	466	10	0.251805	0
XLOC_011369	supercont1.3	2944717 - 2945389	673	---NA---	EF173373	2.32552e-17	0	2	0.0244825	0	503	39	0.794501	8	112	7	0.145631	0
XLOC_011371	supercont1.3	3295861 - 3297433	1573	---NA---	ABF18121	3.18668e-82	70	2	0.00879168	0	100	1	0.00725208	0	1167	52	0.377985	7
XLOC_011372	supercont1.3	3298128 - 3298936	809	---NA---	ABF18121	3.18668e-82	0	0	0	0	0	0	0	0	537	19	0.308482	5
XLOC_011373	supercont1.3	3299001 - 3299398	398	---NA---	ABF18121	3.18668e-82	0	0	0	0	0	0	0	0	389	16	0.770778	3
XLOC_011396	supercont1.30	3173833 - 3390395	1649	---NA---	Q9NBX4	1.90185e-15	1628	830.983	1.32194	12	1575	459.998	1.18302	22	1580	596	1.17137	15
XLOC_011431	supercont1.30	45081 - 45368	288	---NA---	EFR23071	1.90992e-06	275	38	1.94345	2	93	1	0.0884597	0	74	0	0	0
XLOC_011439	supercont1.30	2299067 - 2299471	405	---NA---	AC150259	1.62225e-09	0	0	0	0	0	1	0.0441282	0	219	9	0.4196	2
XLOC_011444	supercont1.300	40014 - 40982	846	---NA---	XM_003731612	0.000600968	693	602	5.48687	0	663	56	0.846465	1	679	304	4.65747	0
XLOC_011480	supercont1.301	98633 - 99299	490	---NA---	P04146	3.6046e-17	367	28	0.537965	0	0	0	0	0	338	16	0.535602	4
XLOC_011508	supercont1.301	25058 - 26093	1036	---NA---	A9CPT4	6.44411e-09	356	3	0.021353	0	0	1	0.0117779	0	272	5	0.0594057	1
XLOC_011515	supercont1.3010	1538 - 1893	356	---NA---	XP_002732479	2.32502e-13	150	0	0	0	347	137	7.67075	0	340	66	3.96751	0
XLOC_011516	supercont1.3011	4038 - 4331	294	---NA---	XP_002732479	2.32502e-13	258	96	4.68367	0	245	67	5.64309	1	270	118	11.044	1
XLOC_011556	supercont1.3027	3946 - 5254	1309	---NA---	XP_001657087	9.39934e-53	1241	169	0.914895	1	1147	155	1.38588	4	1199	169	1.51819	3
XLOC_011662	supercont1.3049	3 - 1428	1426	---NA---	EFR20093	2.3631e-23	927	28	0.137474	2	0	6	0.0486276	0	20	6	0.0487993	1
XLOC_011663	supercont1.305	222814 - 347917	1847	---NA---	EFR20093	2.3631e-23	1486	206	2.06786	13	1414	136	2.33421	14	1388	76	1.30819	14
XLOC_011672	supercont1.305	235010 - 235539	530	---NA---	EFR20093	2.3631e-23	515	50	0.854319	7	507	41	1.17216	12	525	87	2.57034	15
XLOC_011725	supercont1.306	39449 - 40838	1390	---NA---	XP_001843392	9.31626e-17	796	28	0.141527	0	701	21	0.175241	1	1085	41	0.343463	0
XLOC_011729	supercont1.3064	163 - 1332	1170	---NA---	XP_001664251	1.14923e-18	692	20	0.123302	1	309	11	0.1121	1	200	9	0.092314	0
XLOC_011739	supercont1.307	838227 - 840150	3121	---NA---	XP_001664251	1.14923e-18	2830	305	1.36532	26	2868	214	1.56697	15	2853	143	0.973727	22
XLOC_011760	supercont1.3076	1611 - 2002	392	---NA---	EF173366	9.5862e-49	330	49	1.35379	2	65	10	0.467629	2	23	3	0.148759	0
XLOC_011763	supercont1.308	1262559 - 1263026	680	---NA---	XP_001861601	8.78505e-10	0	0	0	0	678	101	4.4377	10	680	73	4.61735	7
XLOC_011766	supercont1.308	25487 - 25833	347	---NA---	XP_001861601	8.78505e-10	309	12	0.414578	2	26	1	0.058884	0	100	0	0	0
XLOC_011788	supercont1.309	992834 - 1201132	2614	---NA---	Q6P3Z3	0.00032593	2374	810.999	4.45685	31	2368	564	5.10322	51	2358	607.999	5.55523	49
XLOC_011805	supercont1.309	1049851 - 1050188	338	---NA---	ABN58714	1.80826e-10	226	15.0007	0.545465	0	0	0	0	0	0	1.00052	0.0672267	0
XLOC_011808	supercont1.3096	5304 - 7016	1183	---NA---	P40145	1.94461e-15	994	15.1187	0.472979	2	1113	84.6705	4.23698	0	1016	20.0442	1.01153	2
XLOC_011809	supercont1.3096	5301 - 6059	759	---NA---	P40145	1.94461e-15	370	8.88135	0.0931222	1	534	15.3295	0.26467	1	271	4.95576	0.0872422	0
XLOC_011869	supercont1.31	3368694 - 3369417	724	---NA---	XP_001868966	1.11255e-25	172	3	0.0333508	0	637	31	0.572805	3	62	1	0.0188187	0
XLOC_011891	supercont1.310	458777 - 461051	2275	---NA---	XP_001868966	1.11255e-25	1727	148	0.433751	2	1802	322	1.55436	1	1587	101	0.487016	4
XLOC_011895	supercont1.3102	864 - 1434	571	---NA---	EF173367	8.7167e-42	403	11	0.168796	3	85	3	0.0768777	1	145	2	0.0527377	0
XLOC_011913	supercont1.311	230880 - 231723	844	---NA---	XP_001867164	6.30826e-26	755	33	0.301666	6	763	26	0.394177	6	495	16	0.245879	1
XLOC_011920	supercont1.312	571076 - 571917	777	---NA---	Q95SX7	1.82715e-29	64	2	0.0202966	0	244	5	0.0842471	0	528	16	0.273928	0
XLOC_011931	supercont1.312	924825 - 1271945	5365	---NA---	EFR21830	4.30308e-34	3727	1326	9.34535	18	1869	543.002	6.43413	14	1913	550	6.59155	15
XLOC_011943	supercont1.312	1089556 - 1090005	450	---NA---	AY432668	8.14265e-23	204	12	0.263318	0	0	0	0	0	0	0	0	0
XLOC_011967	supercont1.313	915338 - 926027	867	---NA---	XP_001655233	2.72272e-48	727	11	0.220968	1	570	2	0.0674482	1	862	17	0.744062	4
XLOC_011972	supercont1.313	68116 - 69054	939	---NA---	XP_001655233	2.72272e-48	860	42	0.336587	0	155	5	0.0663712	1	80	4	0.0536766	0
XLOC_011973	supercont1.3131	5089 - 5397	185	---NA---	XP_001655233	2.72272e-48	0	0	0	0	161	21	7.97196	1	11	0	0	0
XLOC_011982	supercont1.314	74295 - 75487	1549	---NA---	Q09472	0	1209	82	1.53052	7	418	20	0.67913	10	340	19	0.831421	12
XLOC_011994	supercont1.314	458201 - 458645	445	---NA---	AC150255	3.03232e-29	0	0	0	0	88	0	0	0	344	10	0.393593	1
XLOC_011995	supercont1.314	560942 - 561311	370	---NA---	AC150255	3.03232e-29	0	0	0	0	58	0	0	0	273	25	1.38854	4
XLOC_012001	supercont1.315	584249 - 595106	1256	---NA---	XP_001849231	5.02943e-59	883	43	0.244131	6	289	10	0.0937975	2	386	17	0.160308	5
XLOC_012019	supercont1.316	914515 - 915015	501	---NA---	XP_554483	1.39396e-38	300	10	0.185772	0	25	2	0.0622712	0	17	4	0.129175	0
XLOC_012020	supercont1.316	1200762 - 1201349	588	---NA---	XP_554483	1.39396e-38	0	2	0.0294458	0	405	18	0.442257	3	125	4	0.100975	0
XLOC_012021	supercont1.316	1201419 - 1201868	450	---NA---	XP_554483	1.39396e-38	0	0	0	0	335	14	0.516798	4	0	0	0	0
XLOC_012022	supercont1.316	1201953 - 1202304	352	---NA---	XP_554483	1.39396e-38	0	0	0	0	200	13	0.74414	2	0	1	0.0615576	0
XLOC_012023	supercont1.3160	5975 - 6271	297	---NA---	XP_554483	1.39396e-38	0	1	0.0476871	0	131	10	0.822496	2	0	0	0	0
XLOC_012036	supercont1.317	935154 - 935400	247	---NA---	P08548	5.52736e-09	107	2	0.151023	1	0	0	0	0	235	12	1.85259	1
XLOC_012040	supercont1.317	1389164 - 1389910	747	---NA---	XP_001846965	6.39096e-21	644	2136	22.8013	2	585	1278	22.664	19	576	794	14.3254	13
XLOC_012062	supercont1.319	424826 - 426027	1147	---NA---	Q8MLY8	9.19744e-20	954	1166	0.460634	1	439	609	0.354693	8	900	705.994	0.535681	3
XLOC_012078	supercont1.319	408763 - 409089	327	---NA---	EF173370	5.41289e-51	0	0	0	0	114	7	0.46542	1	253	40	2.89409	3
XLOC_012119	supercont1.32	3716177 - 3724947	4532	---NA---	XP_002740159	8.70857e-08	2231	53	0.246858	8	1584	34	0.249036	19	1794	46	0.328915	8
XLOC_012147	supercont1.32	2267299 - 2368386	4464	---NA---	XP_001657373	5.44215e-17	4454	876	2.60522	79	4358	375	1.85201	76	4011	245	1.19397	64
XLOC_012168	supercont1.32	1449065 - 1449865	801	---NA---	P49630	4.98942e-11	689	29	0.28313	4	699	23	0.372667	7	222	5	0.0822419	3
XLOC_012171	supercont1.32	2149512 - 2149914	403	---NA---	XP_001862441	1.00551e-16	290	10	0.263356	3	0	2	0.0890285	0	164	5	0.235277	2
XLOC_012181	supercont1.32	3668620 - 3669227	608	---NA---	EF173367	1.01074e-31	329	11	0.154578	2	167	5	0.117168	1	413	21	0.504775	8
XLOC_012182	supercont1.32	3676007 - 3678326	2320	---NA---	EF173367	1.01074e-31	2230	441	1.26543	23	2226	358	1.69188	28	2224	305	1.43963	23
XLOC_012201	supercont1.320	1209666 - 1210098	316	---NA---	P10978	4.87984e-29	104	1	0.0416937	0	68	5	0.357705	0	270	19	1.48836	3
XLOC_012207	supercont1.320	1209338 - 1209546	209	---NA---	AC150255	5.99945e-50	76	1	0.128091	0	0	0	0	0	196	18	5.07806	2
XLOC_012208	supercont1.320	1262834 - 1263606	773	---NA---	AC150255	5.99945e-50	548	32	0.326895	0	591	44	0.746338	6	726	39	0.672278	5
XLOC_012209	supercont1.3201	202 - 1251	1050	---NA---	AC150255	5.99945e-50	806	79	0.553362	2	16	2	0.0231786	0	148	4	0.0467512	0
XLOC_012244	supercont1.3211	3338 - 6324	1163	---NA---	AC150257	8.40951e-14	1128	94	0.5836	4	834	31	0.318157	6	921	42	0.433897	7
XLOC_012268	supercont1.3226	2986 - 3191	206	---NA---	P55096	1.11495e-66	0	0	0	0	0	0	0	0	150	11	3.29273	3
XLOC_012285	supercont1.323	914482 - 914901	420	---NA---	Q09575	0.000758389	390	14.0002	0.343819	3	235	6	0.24859	0	196	6.0001	0.261651	1
XLOC_012286	supercont1.323	918457 - 919393	937	---NA---	Q09575	0.000758389	452	15	0.120523	2	224	5	0.0665455	0	216	5	0.0672753	2
XLOC_012324	supercont1.324	1385773 - 1386805	1033	---NA---	XP_001660616	6.57736e-59	0	0	0	0	0	2	0.0236381	0	365	12	0.143081	4
XLOC_012328	supercont1.3249	5392 - 6061	670	---NA---	XP_001661276	4.90817e-20	32	2	0.024629	0	75	2	0.0409908	0	400	13	0.272147	1
XLOC_012330	supercont1.325	497238 - 558024	840	---NA---	XP_001661276	4.90817e-20	309	16	0.147134	1	0	1	0.0152519	0	38	3	0.0463859	0
XLOC_012342	supercont1.325	157013 - 336827	2387	---NA---	XP_001864821	1.30448e-45	2162	91	0.253233	14	1973	71	0.325375	18	1590	75	0.343212	14
XLOC_012375	supercont1.326	1158172 - 1158674	503	---NA---	CAJ14165	2.41224e-14	0	0	0	0	180	7	0.216619	0	328	17	0.545494	3
XLOC_012376	supercont1.326	1203965 - 1204643	679	---NA---	CAJ14165	2.41224e-14	0	0	0	0	0	0	0	0	285	7	0.143845	1
XLOC_012384	supercont1.327	403745 - 404656	845	---NA---	XM_001648847	8.00821e-06	42	4	0.0365115	0	506	8	0.121104	1	733	42	0.644448	4
XLOC_012393	supercont1.327	370375 - 371001	565	---NA---	XP_001658099	4.78393e-26	465	13	0.202506	0	414	24	0.624495	1	138	2	0.0535805	0
XLOC_012404	supercont1.327	401449 - 402297	849	---NA---	AC150263	1.23399e-25	0	0	0	0	0	0	0	0	502	24	0.366022	5
XLOC_012409	supercont1.3270	3226 - 3907	682	---NA---	P04146	4.08143e-09	483	14	0.168372	2	297	3	0.0600295	1	139	0	0	0
XLOC_012446	supercont1.3283	5874 - 6430	343	---NA---	AC150263	0	298	43.3119	1.53043	0	282	70.6588	4.26068	2	283	47.1987	3.07732	2
XLOC_012447	supercont1.3283	5874 - 6386	513	---NA---	AC150263	0	512	13.6881	0.24536	0	451	6.34116	0.189244	2	497	14.8013	0.457245	2
XLOC_012468	supercont1.3294	671 - 835	165	---NA---	XP_001863245	1.51994e-150	131	13	4.83531	2	0	0	0	0	0	0	0	0
XLOC_012469	supercont1.3298	3291 - 3716	426	---NA---	XP_001863245	1.51994e-150	0	0	0	0	100	4	0.16177	1	251	10	0.425081	3
XLOC_012513	supercont1.33	2359962 - 2360475	514	---NA---	EF173371	2.68796e-24	0	1	0.017878	0	460	49	1.46708	8	0	1	0.0310006	0
XLOC_012514	supercont1.33	2492319 - 2492992	674	---NA---	EF173371	2.68796e-24	117	4	0.0488681	0	484	10	0.20331	1	223	5	0.103807	0
XLOC_012596	supercont1.332	3629 - 4321	628	---NA---	P04146	2.0751e-15	506	2135	28.6958	2	478	2734	61.2357	3	502	964	22.1144	3
XLOC_012617	supercont1.3326	6115 - 6804	690	---NA---	EF173373	0	653	460	5.44733	2	633	259	5.10196	3	637	331	6.65229	3
XLOC_012618	supercont1.3329	1054 - 1381	328	---NA---	EF173373	0	0	0	0	0	245	18	1.18914	2	0	0	0	0
XLOC_012655	supercont1.333	1262329 - 1263717	1389	---NA---	AC150256	1.05509e-18	865	28	0.141643	3	769	24	0.200441	2	783	21	0.176067	4
XLOC_012684	supercont1.3345	2061 - 2387	327	---NA---	XP_001660616	1.37264e-31	254	9	0.349653	0	290	16	1.06382	0	292	4	0.289409	0
XLOC_012689	supercont1.335	44484 - 45783	425	---NA---	XP_003242398	6.95497e-41	384	16	0.385286	1	61	5	0.20302	0	373	29	1.23794	4
XLOC_012708	supercont1.336	506470 - 506491	22	---NA---	NP_652462	1.94859e-17	21	8	37524200	1	21	4	34746300	1	21	10	41643300	1
XLOC_012711	supercont1.336	919607 - 920574	968	---NA---	Q7LHG5	6.6011e-70	0	1	0.0077232	0	40	5	0.0639424	1	441	19	0.245464	3
XLOC_012714	supercont1.3361	469 - 1156	688	---NA---	EF173366	3.97772e-39	317	9	0.106989	0	242	2	0.0395511	1	272	1	0.0201782	0
XLOC_012715	supercont1.3361	1349 - 2956	1608	---NA---	EF173366	3.97772e-39	796	18	0.077201	2	225	3	0.0212247	0	207	0	0	0
XLOC_012716	supercont1.3361	3254 - 4009	756	---NA---	EF173366	3.97772e-39	391	19	0.199713	3	0	1	0.017459	0	0	0	0	0
XLOC_012717	supercont1.3361	5227 - 6726	1500	---NA---	EF173366	3.97772e-39	1127	29	0.13447	2	875	9	0.0688661	0	791	14	0.107435	4
XLOC_012742	supercont1.3370	1073 - 1882	810	---NA---	AAZ15240	5.84639e-32	492	11	0.105887	2	303	5	0.0798654	3	287	6	0.0972584	1
XLOC_012743	supercont1.3371	2122 - 3138	1017	---NA---	AAZ15240	5.84639e-32	38	2	0.0145542	0	0	1	0.0120438	0	568	14	0.170156	2
XLOC_012769	supercont1.3387	2279 - 3350	704	---NA---	Q8VD65	6.84935e-102	420	189	2.17961	4	394	128	2.45464	6	469	58	1.13393	6
XLOC_012779	supercont1.339	381216 - 382087	2069	---NA---	Q9CR78	4.3038e-08	1769	93	1.16232	3	1511	29.0001	0.543066	10	1631	51.0001	1.00473	13
XLOC_012848	supercont1.34	3147745 - 3148244	500	---NA---	P10978	3.85434e-180	232	13	0.242233	3	0	0	0	0	93	4	0.129591	1
XLOC_012859	supercont1.340	129924 - 211917	4275	---NA---	P10978	3.85434e-180	3697	2789	8.84335	29	3407	1588	8.04451	28	3423	1387	7.17799	40
XLOC_012870	supercont1.340	32981 - 33234	254	---NA---	AC150256	5.02941e-08	0	1	0.0699431	0	227	11	1.34829	2	85	2	0.282753	0
XLOC_012871	supercont1.340	58459 - 58878	420	---NA---	AC150256	5.02941e-08	0	0	0	0	321	14	0.580043	2	190	6	0.261651	2
XLOC_012881	supercont1.341	281918 - 391618	1495	---NA---	Q27421	1.83255e-13	1419	563	2.62041	13	1398	286	2.1967	21	1412	281	2.16463	22
XLOC_012883	supercont1.341	602331 - 602863	391	---NA---	Q27421	1.83255e-13	250	4	0.111008	2	254	2	0.0939571	0	352	19	0.946767	5
XLOC_012923	supercont1.3423	329 - 817	489	---NA---	XP_001688753	4.11158e-32	430	55	1.06002	5	82	4	0.129307	1	137	5	0.167934	0
XLOC_012957	supercont1.344	361241 - 362084	844	---NA---	XM_001654875	4.30648e-27	630	35	0.319949	4	19	2	0.0303213	1	359	6	0.0922047	1
XLOC_012958	supercont1.344	362486 - 362952	467	---NA---	XM_001654875	4.30648e-27	233	9	0.186243	2	0	0	0	0	0	1	0.036246	0
XLOC_012960	supercont1.344	523162 - 523777	616	---NA---	Q9NBX4	3.9403e-28	0	2	0.0276025	0	0	2	0.046016	0	448	16	0.377374	5
XLOC_012997	supercont1.345	1312831 - 1313703	873	---NA---	XM_001655450	2.15978e-16	683	30	0.26295	1	781	37	0.537622	5	758	46	0.676902	0
XLOC_013004	supercont1.346	1030878 - 1118930	2373	---NA---	Q05654	3.24212e-97	1484	61	0.170828	1	1826	84.0002	0.387404	1	1532	55.0001	0.253303	1
XLOC_013008	supercont1.346	1112698 - 1114022	2425	---NA---	Q05654	3.24212e-97	2254	62	0.369512	10	1897	21.9996	0.20906	26	1434	19.9998	0.202456	10
XLOC_013012	supercont1.346	867020 - 867864	845	---NA---	Q9NBX4	2.54476e-11	340	21	0.191686	2	387	21	0.317898	4	327	18	0.276192	1
XLOC_013013	supercont1.346	1108252 - 1112155	3904	---NA---	Q9NBX4	2.54476e-11	3647	867	1.44439	34	3249	388	1.05737	48	3267	298	0.820273	43
XLOC_013040	supercont1.347	1183673 - 1184778	1106	---NA---	Q9NBX4	1.28026e-12	181	5	0.0329304	0	766	39	0.424781	9	561	23	0.252391	5
XLOC_013041	supercont1.3477	201616	2452	---NA---	Q9NBX4	1.28026e-12	2424	4557	12.3255	1	2430	3637	16.1915	3	2359	4051	18.0054	10
XLOC_013042	supercont1.3478	258 - 1165	908	---NA---	Q9NBX4	1.28026e-12	707	95	0.793252	1	702	22	0.304392	5	654	21	0.293964	2
XLOC_013053	supercont1.348	14317 - 15731	1326	---NA---	Q9NBX4	1.28026e-12	707	36	0.192026	2	40	4	0.0352362	0	166	9	0.0796407	0
XLOC_013054	supercont1.348	131582 - 226451	1349	---NA---	Q9NBX4	1.28026e-12	478	9	0.047071	1	933	26	0.224546	2	184	6	0.0520405	1
XLOC_013140	supercont1.35	2261526 - 2352758	1404	---NA---	AC150262	6.36277e-80	1402	2187	0.465641	0	1364	1634	0.980631	4	1396	1436	0.533043	8
XLOC_013147	supercont1.35	591166 - 592407	1751	---NA---	AC150262	6.36277e-80	1683	240	1.77716	11	1687	150	1.42543	23	1682	144	1.41515	15
XLOC_013165	supercont1.35	466435 - 467839	1405	---NA---	AC150254	2.26296e-60	302	13	0.0649116	2	0	0	0	0	69	5	0.0413688	0
XLOC_013166	supercont1.35	721360 - 722229	870	---NA---	AC150254	2.26296e-60	0	0	0	0	530	11	0.160524	1	472	4	0.0591206	0
XLOC_013172	supercont1.350	782561 - 783074	451	---NA---	AAC28743	4.84662e-07	367	14	0.306117	0	92	3	0.110341	0	0	1	0.0384588	0
XLOC_013174	supercont1.350	536857 - 538016	1160	---NA---	AAC28743	4.84662e-07	1144	65	0.404774	10	786	31	0.319126	7	1008	33	0.341973	10
XLOC_013175	supercont1.350	760781 - 761318	538	---NA---	AAC28743	4.84662e-07	267	13	0.217311	0	0	0	0	0	56	4	0.115464	0
XLOC_013177	supercont1.3504	3581 - 4201	621	---NA---	XP_001649805	7.51564e-69	581	6	0.081892	1	534	9	0.204748	3	571	5	0.116563	2
XLOC_013182	supercont1.351	438411 - 440563	1860	---NA---	AC150259	1.37828e-35	0	1.00126	0.00364989	0	218	12.0003	0.0721978	1	1488	62	0.373238	16
XLOC_013186	supercont1.351	925411 - 1092897	1663	---NA---	AC150259	1.37828e-35	1629	2715	20.6899	22	1469	969	15.6953	31	1582	888	18.4682	31
XLOC_013190	supercont1.351	44574 - 44976	403	---NA---	AY431373	8.13504e-25	401	20	0.526712	1	269	11	0.489657	1	310	8	0.376443	0
XLOC_013195	supercont1.351	437453 - 437665	213	---NA---	XP_001662327	1.94693e-10	0	0	0	0	80	1.00034	0.214286	0	180	9.00002	2.35359	2
XLOC_013197	supercont1.351	1146884 - 1148254	1371	---NA---	AC150257	5.62869e-48	1138	337	1.73029	14	1042	126	1.06816	19	1112	274	2.33226	29
XLOC_013227	supercont1.3521	3077 - 3625	549	---NA---	P34620	1.23691e-10	242	0	0	0	400	12	0.325623	0	382	6	0.167897	0
XLOC_013264	supercont1.354	783495 - 784673	1998	---NA---	AC150256	6.52305e-34	1668	65	0.955738	12	1713	33	0.589835	3	816	13	0.38295	9
XLOC_013278	supercont1.354	305076 - 305862	787	---NA---	EF173366	1.04623e-23	251	11	0.109826	1	10	5	0.0828694	0	230	7	0.117837	3
XLOC_013282	supercont1.3543	5753 - 6337	585	---NA---	P04146	1.103e-10	577	137	2.03157	1	531	35	0.866244	3	552	63	1.60242	4
XLOC_013303	supercont1.3551	2277 - 3346	1070	---NA---	XM_003242983	9.74242e-08	687	10	0.0684915	0	776	58	0.65715	0	798	216	2.46721	0
XLOC_013320	supercont1.356	480348 - 480492	145	---NA---	Q24133	1.13355e-20	0	0	0	0	0	0	0	0	141	19	40.7488	0
XLOC_013326	supercont1.357	2726 - 24073	569	---NA---	Q9U6L4	3.49845e-10	560	125.46	1.93517	3	480	26.1131	0.695385	3	517	46.0605	1.19261	9
XLOC_013330	supercont1.357	2761 - 24089	509	---NA---	XP_001648061	1.88523e-08	484	9.53958	0.172641	3	451	0.886946	3.662e-05	3	473	168.94	5.35284	9
XLOC_013335	supercont1.357	1135284 - 1192432	2716	---NA---	XP_001648061	1.88523e-08	964	29	0.0702775	1	982	33	0.131646	2	938	32	0.127367	2
XLOC_013339	supercont1.357	1166551 - 1166975	425	---NA---	CAJ14165	2.01902e-15	206	2	0.0481607	2	336	10	0.40604	4	227	6	0.256126	3
XLOC_013341	supercont1.3576	4782 - 5845	883	---NA---	XP_001658376	8.21805e-123	579	10	0.0864227	4	843	45	0.644622	1	815	52	0.754157	1
XLOC_013372	supercont1.359	358364 - 580554	2786	---NA---	XP_001688138	5.33659e-16	2497	116	0.374219	20	2264	80	0.580382	30	2242	92	0.669698	32
XLOC_013379	supercont1.3598	665 - 1183	519	---NA---	Q05654	5.32214e-101	140	19	0.334834	1	352	277	8.17278	4	243	45	1.37386	3
XLOC_013496	supercont1.3608	152 - 687	536	---NA---	AC150259	3.96792e-80	0	0	0	0	207	6	0.168682	1	383	23	0.667751	5
XLOC_013556	supercont1.362	441905 - 454663	1001	---NA---	EF173370	1.13574e-29	586	21	0.155756	2	887	43	0.527921	1	535	17	0.210693	0
XLOC_013591	supercont1.363	1087287 - 1087685	336	---NA---	XP_001661496	2.84219e-18	330	121	4.45176	0	335	189	11.8773	2	328	102	6.94336	0
XLOC_013607	supercont1.364	790375 - 861537	3501	---NA---	EF173374	4.56471e-41	3424	821	2.8742	0	3366	276	1.74335	37	3420	302	1.7429	43
XLOC_013614	supercont1.365	273176 - 273893	657	---NA---	XP_001867493	1.89453e-07	19	3	0.0379271	0	403	28	0.589366	2	169	14	0.301234	3
XLOC_013619	supercont1.365	94787 - 95926	1140	---NA---	XP_001602563	4.60575e-12	664	16	0.101688	0	0	0	0	0	133	0	0	0
XLOC_013620	supercont1.365	106216 - 107184	969	---NA---	XP_001602563	4.60575e-12	762	25	0.192839	0	130	8	0.102179	0	0	0	0	0
XLOC_013622	supercont1.365	841683 - 843161	1479	---NA---	BAC82628	1.61005e-12	0	0	0	0	218	12	0.0933007	2	1082	27	0.21057	5
XLOC_013654	supercont1.367	151855 - 152454	526	---NA---	AC150256	1.3353e-10	428	27	0.466496	0	0	1	0.0289155	0	0	0	0	0
XLOC_013663	supercont1.3678	310 - 1651	1342	---NA---	XP_001658693	4.72301e-43	107	4	0.0210453	0	239	12	0.104259	0	147	0	0	0
XLOC_013714	supercont1.369	1308068 - 1308277	210	---NA---	XM_001654875	9.6454e-31	0	0	0	0	114	20	4.51318	0	108	7	1.93707	0
XLOC_013745	supercont1.37	2045631 - 2049322	2051	---NA---	NG_012623	-1	1505	15.4795	0.0507663	7	1495	13.7052	0.0741272	13	1207	9.35705	0.0505766	17
XLOC_013771	supercont1.37	2070611 - 2072112	1502	---NA---	EF173376	2.91958e-16	1052	44	0.203717	2	805	25	0.191006	5	975	30	0.229866	6
XLOC_013773	supercont1.37	2663792 - 2664668	877	---NA---	EF173376	2.91958e-16	245	11	0.0958703	0	0	2.00035	0.0288949	0	678	26	0.38037	0
XLOC_013788	supercont1.370	674362 - 675219	858	---NA---	EFA05312	5.60191e-13	808	252.003	2.25684	8	752	51	0.757333	3	732	90.0004	1.3541	16
XLOC_013832	supercont1.3714	298 - 1235	1303	---NA---	XP_002060930	1.37803e-56	1062	242	3.90023	12	976	127	3.58838	22	899	180	5.15036	20
XLOC_013833	supercont1.3717	1790 - 2433	644	---NA---	XP_002060930	1.37803e-56	360	5	0.0649408	0	376	179	3.87229	4	359	71	1.5714	3
XLOC_013858	supercont1.373	1180894 - 1183754	401	---NA---	XP_001845040	4.64015e-63	168	2	0.0531233	0	301	3	0.134721	1	293	5	0.237482	1
XLOC_013887	supercont1.374	450756 - 451193	438	---NA---	CAJ14165	1.21873e-130	242	13	0.297957	0	0	2	0.0771966	0	0	2	0.0809282	0
XLOC_013889	supercont1.3742	1748 - 2988	2136	---NA---	Q80UN9	1.19358e-10	2026	627	5.91656	1	1967	510	4.85102	7	1958	502	6.89627	7
XLOC_013905	supercont1.375	764351 - 764544	194	---NA---	XP_001658146	3.67097e-20	0	0	0	0	70	2	0.616402	0	185	12	4.65865	0
XLOC_013919	supercont1.376	9440 - 10665	1226	---NA---	P20825	2.79404e-53	567	11	0.0642242	4	189	2	0.0192952	1	276	5	0.0485143	0
XLOC_013920	supercont1.376	787637 - 788915	1279	---NA---	P20825	2.79404e-53	61	0	0	0	757	17	0.156132	2	839	9	0.0830769	2
XLOC_013969	supercont1.3786	5697 - 5906	210	---NA---	EF173366	8.89589e-24	134	55	6.92554	2	152	202	45.5831	3	170	145	40.1251	3
XLOC_013999	supercont1.379	946971 - 950664	3694	---NA---	BAK26811	1.00443e-55	3610	631	1.10492	12	3484	442	1.27314	28	3478	356	1.02151	25
XLOC_014058	supercont1.38	2209997 - 2211377	1381	---NA---	EFA13106	7.07871e-33	1300	847	4.31297	6	1218	403	3.38807	23	1280	211	1.78093	17
XLOC_014075	supercont1.380	690518 - 691261	744	---NA---	EF173378	1.28923e-58	278	6	0.0643827	1	303	11	0.196103	0	75	3	0.0544192	0
XLOC_014076	supercont1.380	701736 - 704063	2328	---NA---	EF173378	1.28923e-58	199	8	0.0228705	0	450	18	0.0847505	2	177	10	0.0470242	1
XLOC_014080	supercont1.3804	4471 - 4871	401	---NA---	EF173372	8.77671e-08	387	18	0.478109	4	368	15	0.673605	5	369	11	0.522461	2
XLOC_014118	supercont1.382	832983 - 834014	868	---NA---	Q03012	0.000197533	540	16	0.141243	3	284	10	0.146352	3	342	11	0.163061	2
XLOC_014120	supercont1.382	562973 - 563238	266	---NA---	Q03012	0.000197533	237	11	0.681957	2	0	2	0.216185	0	127	7	0.861605	1
XLOC_014121	supercont1.382	599144 - 600024	881	---NA---	Q03012	0.000197533	676	38	0.329329	9	668	30	0.430966	8	722	25	0.363624	9
XLOC_014122	supercont1.382	600576 - 601081	506	---NA---	Q03012	0.000197533	484	37	0.677171	4	362	16	0.490636	3	409	23	0.731029	3
XLOC_014123	supercont1.382	936755 - 936927	173	---NA---	Q03012	0.000197533	161	10	2.88216	2	86	2	1.0546	0	69	2	1.37441	0
XLOC_014140	supercont1.383	288638 - 288987	350	---NA---	CAJ14165	2.45819e-17	240	6	0.203894	3	291	14	0.810427	4	259	3	0.186915	0
XLOC_014160	supercont1.384	1034165 - 1035222	1058	---NA---	XP_001861744	5.1083e-29	1027	45	0.312371	1	306	14	0.160779	2	424	11	0.127381	1
XLOC_014164	supercont1.3846	2332 - 2511	180	---NA---	XP_001861744	5.1083e-29	171	66	15.6479	4	170	13	5.61486	4	169	14	7.7959	4
XLOC_014187	supercont1.385	1121539 - 1122125	587	---NA---	XP_001654588	1.06199e-18	142	1	0.0147581	0	292	5	0.123148	0	370	12	0.303686	1
XLOC_014188	supercont1.3850	579 - 1669	1091	---NA---	XP_001654588	1.06199e-18	442	376	2.51664	4	542	293	3.24359	4	558	364	4.06083	4
XLOC_014231	supercont1.3862	5120 - 5793	612	---NA---	XP_001809963	1.6147e-69	524	31	0.431699	4	600	497	11.5398	6	581	174	4.14281	2
XLOC_014232	supercont1.3868	4931 - 5774	844	---NA---	XP_001809963	1.6147e-69	561	22	0.201111	2	228	5	0.0758033	1	311	9	0.138307	2
XLOC_014264	supercont1.388	50558 - 52640	1879	---NA---	Q54F23	2.15297e-07	366	0	0	0	989	13.399	0.0797272	0	831	1.25493	0.00746966	0
XLOC_014273	supercont1.388	49404 - 53884	4392	---NA---	Q54F23	2.15297e-07	616	1	0.00146166	0	1208	17.601	0.0423008	1	1382	26.7451	0.0639955	1
XLOC_014288	supercont1.389	29998 - 147865	4138	---NA---	O43572	1.83549e-27	3380	121	0.605579	6	2020	48	0.284734	14	1344	32	0.276141	10
XLOC_014334	supercont1.39	2772920 - 2971499	1867	---NA---	AC150258	1.40416e-23	1867	305	0.454356	7	1549	112	0.329537	0	1395	105	0.389665	6
XLOC_014337	supercont1.39	304670 - 305550	819	---NA---	AC150258	1.40416e-23	259	51	0.484135	4	298	33	0.519739	4	323	34	0.543249	2
XLOC_014370	supercont1.39	1981840 - 1982809	970	---NA---	XP_315326	1.54354e-08	390	6	0.0462235	2	156	3	0.0382689	0	485	8	0.103088	0
XLOC_014378	supercont1.39	3526591 - 3527052	462	---NA---	AAA29354	3.76885e-23	0	1	0.0210462	0	60	1	0.0353702	0	361	9	0.332188	0
XLOC_014422	supercont1.391	601131 - 601505	375	---NA---	ABF18474	1.37697e-10	360	21	0.627768	5	295	36	1.82577	2	135	7	0.37848	3
XLOC_014445	supercont1.392	1089282 - 1089770	489	---NA---	XP_001844343	2.55237e-58	101	3	0.057819	0	359	10	0.323267	0	367	7	0.235107	0
XLOC_014446	supercont1.392	1124892 - 1127133	2242	---NA---	XP_001844343	2.55237e-58	1911	1014	3.01909	13	1859	819	4.01663	7	1688	593	2.90539	11
XLOC_014464	supercont1.393	11394 - 12303	910	---NA---	Q9VWF2	2.25321e-07	0	0	0	0	520	14	0.193177	3	0	0	0	0
XLOC_014525	supercont1.395	815311 - 816149	789	---NA---	CAJ14165	2.48642e-19	602	24	0.238847	1	221	9	0.148679	0	304	12	0.201333	3
XLOC_014564	supercont1.3963	4163 - 4506	344	---NA---	P04146	1.03264e-28	0	0	0	0	223	29	1.73752	2	119	6	0.387939	0
XLOC_014605	supercont1.3988	603 - 1214	612	---NA---	Q9W495	1.41847e-75	420	563	7.84021	3	377	115	2.67017	3	362	253	6.02375	5
XLOC_014638	supercont1.4	692629 - 789322	2170	---NA---	XP_001870898	4.75054e-129	687	29	0.0894511	5	1606	70	0.355694	13	997	44	0.223415	5
XLOC_014642	supercont1.4	2011408 - 2011795	321	---NA---	XP_001870898	4.75054e-129	319	13	0.524583	0	0	0	0	0	0	2	0.151006	0
XLOC_014644	supercont1.4	2499156 - 2499690	465	---NA---	XP_001870898	4.75054e-129	0	0	0	0	416	23	0.805095	5	0	1	0.0365087	0
XLOC_014687	supercont1.4	274278 - 275075	798	---NA---	XP_001661459	2.32438e-34	229	6	0.0588578	0	478	9	0.146529	0	88	3	0.0495885	1
XLOC_014690	supercont1.4	2640976 - 2641116	141	---NA---	AAF20019	4.91677e-15	122	5	5.3484	2	0	1	2.00923	0	132	17	45.2613	2
XLOC_014696	supercont1.4	3464230 - 3464609	380	---NA---	FJ387158	1.26662e-13	267	10.0001	0.291901	3	80	2.00321	0.0989729	0	194	2.00324	0.10534	4
XLOC_014718	supercont1.40	125877 - 139804	3961	---NA---	XM_001653771	0.00048504	2860	57	0.194573	2	1618	32	0.175731	10	412	11	0.063193	0
XLOC_014735	supercont1.40	240684 - 241273	590	---NA---	XM_001653771	0.00048504	0	0	0	0	104	3	0.0733538	1	316	9	0.226058	3
XLOC_014740	supercont1.40	609640 - 609869	230	---NA---	XP_001654531	2.03798e-25	171	10	0.931004	3	220	5	0.825244	2	176	4	0.785177	2
XLOC_014741	supercont1.40	823395 - 824298	904	---NA---	XP_001654531	2.03798e-25	0	1	0.00839545	0	0	2	0.027824	0	642	26	0.365993	3
XLOC_014745	supercont1.40	2162916 - 2163792	877	---NA---	XP_001664269	8.64214e-14	101	2	0.017431	0	598	9	0.130027	0	118	2.00001	0.0292592	0
XLOC_014754	supercont1.400	215125 - 215331	207	---NA---	CAJ14165	1.86085e-91	204	12	1.59163	2	0	0	0	0	0	0	0	0
XLOC_014757	supercont1.400	424663 - 425171	509	---NA---	XP_001648314	1.44854e-07	488	21	0.380953	6	0	0	0	0	0	0	0	0
XLOC_014758	supercont1.400	808356 - 808622	267	---NA---	XP_001648314	1.44854e-07	0	2	0.12282	0	153	10	1.07027	4	0	2	0.243502	0
XLOC_014759	supercont1.400	808848 - 809288	441	---NA---	XP_001648314	1.44854e-07	0	1	0.0226676	0	269	14	0.534283	4	323	10	0.399832	2
XLOC_014760	supercont1.400	1093962 - 1094476	515	---NA---	XP_001648314	1.44854e-07	483	72	1.2835	7	501	139	4.14945	7	499	99	3.05963	6
XLOC_014787	supercont1.401	63924 - 64945	1022	---NA---	P14381	1.87034e-54	452	9	0.0651099	2	29	0	0	0	59	0	0	0
XLOC_014810	supercont1.4028	179 - 788	179	---NA---	P43125	3.14943e-21	162	9	2.19115	1	0	0	0	0	0	0	0	0
XLOC_014811	supercont1.4028	1249 - 1523	275	---NA---	P43125	3.14943e-21	135	5	0.285355	0	135	8	0.793288	0	198	67	7.50004	1
XLOC_014826	supercont1.403	222946 - 223361	416	---NA---	XP_001647847	6.89237e-84	309	9	0.224593	1	0	0	0	0	0	1	0.0443739	0
XLOC_014849	supercont1.4045	4644 - 5516	873	---NA---	Q7TSH8	3.92544e-40	871	130	1.13945	2	755	71	1.03165	1	730	65	0.956492	2
XLOC_014862	supercont1.4056	4272 - 4990	719	---NA---	Q12019	0	0	0	0	0	391	9	0.167828	1	332	9	0.170968	1
XLOC_014895	supercont1.408	208058 - 208794	737	---NA---	XP_001845289	1.56612e-101	0	3	0.0325879	0	334	11	0.198548	0	19	2	0.0367434	0
XLOC_014899	supercont1.4088	495 - 1082	588	---NA---	XP_001651012	2.47879e-05	488	126	1.85509	7	477	185	4.54542	10	488	157	3.96326	10
XLOC_014901	supercont1.409	144 - 5188	7743	---NA---	XP_001651012	2.47879e-05	3401	85	0.129477	8	3974	117	0.34631	4	5466	147	0.405858	12
XLOC_014918	supercont1.4099	4537 - 4903	367	---NA---	XP_001662011	5.6918e-11	319	4	0.124368	1	193	13	0.686566	1	285	9	0.508169	1
XLOC_014951	supercont1.41	496132 - 496324	193	---NA---	FJ387159	8.20082e-72	0	0	0	0	0	0	0	0	186	34	13.5132	3
XLOC_014952	supercont1.41	496445 - 496887	443	---NA---	FJ387159	8.20082e-72	0	1	0.0225025	0	33	3	0.113635	0	420	55	2.18178	6
XLOC_014962	supercont1.41	2984233 - 2985065	833	---NA---	B0FWD3	8.75806e-39	0	3	0.0278783	0	196	10	0.154143	0	0	2	0.0312604	0
XLOC_014965	supercont1.41	3237946 - 3239626	1681	---NA---	Q6PS50	3.05803e-06	1665	399	1.62868	14	1655	188	1.26558	15	1644	191	1.28782	14
XLOC_014969	supercont1.410	820220 - 821204	885	---NA---	XP_001658330	2.76957e-102	0	0	0	0	0	1	0.0142846	0	398	11	0.159074	2
XLOC_014977	supercont1.410	856857 - 871957	4442	---NA---	XP_002060905	9.76418e-32	4300	133	0.40006	8	2842	36	0.178628	8	2700	41	0.203255	6
XLOC_014980	supercont1.410	681053 - 681814	762	---NA---	P08548	1.23397e-14	371	12	0.124859	2	0	3	0.0518411	0	295	10	0.175692	2
XLOC_014992	supercont1.411	62018 - 63029	1549	---NA---	Q04833	1.59387e-07	1531	316	2.86831	1	1525	129	1.92526	4	1523	170	2.40394	17
XLOC_014998	supercont1.411	447149 - 447969	821	---NA---	AAQ16410	7.22518e-11	559	17	0.160884	5	0	3	0.0471026	0	539	13	0.207055	5
XLOC_015045	supercont1.413	685701 - 686174	474	---NA---	XM_001651869	1.07543e-13	254	10.0326	0.202195	2	100	1	0.0339498	0	0	1	0.0353555	0
XLOC_015069	supercont1.4142	482 - 856	375	---NA---	XP_003699528	1.5593e-47	148	14	0.418512	0	0	0	0	0	0	0	0	0
XLOC_015070	supercont1.4145	3011 - 3642	575	---NA---	XP_003699528	1.5593e-47	304	5	0.07597	3	372	21	0.532756	4	473	41	1.0699	4
XLOC_015086	supercont1.415	447002 - 447902	707	---NA---	XP_003436984	0	439	28	0.321105	6	376	43	0.81995	5	469	39	0.758047	11
XLOC_015094	supercont1.415	563113 - 563551	439	---NA---	Q9UR07	4.36953e-09	258	41	0.936239	0	235	103	3.96057	2	246	41	1.6524	0
XLOC_015138	supercont1.4176	3 - 680	369	---NA---	P14381	4.42893e-32	0	0	0	0	359	132	6.9	2	208	6	0.335072	3
XLOC_015162	supercont1.4181	1309 - 2173	599	---NA---	AY432079	1.41641e-65	422	8.20597	0.117708	0	573	13.7132	0.327729	1	580	7.43766	0.181885	3
XLOC_015163	supercont1.4181	1118 - 2233	1116	---NA---	AY432079	1.41641e-65	645	1.79403	0.0116996	0	846	17.2868	0.186485	2	751	11.5623	0.125874	4
XLOC_015167	supercont1.419	774048 - 775073	1026	---NA---	AY432079	1.41641e-65	0	0	0	0	755	10	0.119163	2	289	1	0.0120232	0
XLOC_015191	supercont1.42	3321224 - 3382935	1882	---NA---	XP_001652633	5.33728e-36	590	18	0.0648544	3	852	30	0.178168	9	94	1	0.00594171	0
XLOC_015210	supercont1.42	443051 - 443954	904	---NA---	XP_001652633	5.33728e-36	743	42	0.352609	9	688	23	0.319976	8	724	61	0.858676	13
XLOC_015212	supercont1.42	691623 - 692097	475	---NA---	AC150263	2.52099e-24	327	71	1.4309	4	0	0	0	0	259	26	0.916029	3
XLOC_015291	supercont1.422	842902 - 1101611	7257	---NA---	XP_001655306	0.000204103	7181	2794	11.208	50	6973	1386	9.28384	78	6883	1583	12.468	78
XLOC_015292	supercont1.422	1105079 - 1112789	1525	---NA---	XP_001655306	0.000204103	1292	216	3.53734	13	1117	49	1.84295	16	576	6	0.230944	0
XLOC_015298	supercont1.4223	4959 - 5077	119	---NA---	XP_001649115	3.72296e-82	95	3	16.4737	2	60	2	21.0985	1	112	10	130.207	1
XLOC_015300	supercont1.423	159789 - 349857	918	---NA---	XP_001649115	3.72296e-82	514	13	0.107102	2	181	2	0.0272993	1	0	2	0.0276121	0
XLOC_015303	supercont1.423	570204 - 570756	484	---NA---	XP_001649115	3.72296e-82	258	10	0.195785	0	0	2	0.0657005	0	0	0	0	0
XLOC_015324	supercont1.424	626468 - 701103	1799	---NA---	XP_001868100	4.29568e-21	1751	2726	10.3257	15	1721	6600	41.2008	14	1703	1285	8.02888	20
XLOC_015330	supercont1.425	807624 - 993492	7728	---NA---	EF173378	2.66028e-13	7562	641	3.49741	44	7046	213	1.88891	34	6821	119	1.02229	44
XLOC_015338	supercont1.425	400290 - 400734	445	---NA---	XP_002163772	2.88632e-10	101	0	0	0	0	0	0	0	335	9	0.354233	1
XLOC_015339	supercont1.425	710198 - 710510	313	---NA---	XP_002163772	2.88632e-10	0	0	0	0	305	77	5.62486	4	119	6	0.480797	0
XLOC_015340	supercont1.425	728459 - 728934	476	---NA---	XP_002163772	2.88632e-10	326	17	0.341495	7	298	14	0.472137	8	174	8	0.280873	4
XLOC_015341	supercont1.425	729015 - 729164	150	---NA---	XP_002163772	2.88632e-10	144	21	14.1863	2	124	17	21.4233	2	100	5	8.37137	2
XLOC_015345	supercont1.4256	3584 - 4533	950	---NA---	XP_313106	2.7477e-07	843	16	0.126418	4	0	0	0	0	0	1	0.013225	0
XLOC_015363	supercont1.427	596301 - 597632	1332	---NA---	Q09575	3.47264e-07	344	15	0.0795981	2	213	9	0.0788701	1	141	6	0.052815	0
XLOC_015369	supercont1.428	311914 - 383902	563	---NA---	XP_310678	1.05603e-138	559	318	0.688882	4	543	109	0.627718	3	525	170	0.700277	2
XLOC_015382	supercont1.428	520585 - 521119	535	---NA---	XP_001660468	2.65762e-18	378	51	0.859511	7	0	1	0.0281918	0	224	19	0.553217	3
XLOC_015398	supercont1.429	1369 - 65595	664	---NA---	XP_001657022	0	443	64	0.797676	5	248	6	0.124483	2	412	18	0.381585	6
XLOC_015416	supercont1.4290	2229 - 3477	1172	---NA---	P10978	0	986	126	0.775255	10	652	37	0.376306	7	849	58	0.593701	10
XLOC_015450	supercont1.43	3117333 - 3139485	3536	---NA---	XP_001843649	3.64075e-20	3365	204	1.01438	0	3193	128	1.09307	0	3055	103	0.932518	13
XLOC_015476	supercont1.43	240529 - 241079	551	---NA---	XP_001658078	0.000410931	291	11	0.177626	0	0	1	0.0269907	0	0	0	0	0
XLOC_015563	supercont1.432	940127 - 940738	550	---NA---	XM_001653510	2.50545e-92	303	4.00996	0.0647608	0	452	16.0069	0.433004	1	497	45.0065	1.25573	7
XLOC_015575	supercont1.432	914980 - 915867	888	---NA---	XP_002385618	1.12726e-32	272	12.01	0.102986	0	641	26.0069	0.369835	4	225	7.00648	0.100794	1
XLOC_015591	supercont1.433	68808 - 69176	369	---NA---	Q8BR93	1.56971e-14	364	10	0.307837	2	0	0	0	0	0	0	0	0
XLOC_015596	supercont1.4336	891 - 1313	423	---NA---	XP_001650527	2.99e-51	234	9	0.218424	0	250	4	0.163724	2	284	17	0.731873	3
XLOC_015600	supercont1.434	127648 - 130977	3330	---NA---	O60308	2.88929e-19	2772	173	0.337815	18	2565	110	0.353406	14	2930	119	0.381038	20
XLOC_015601	supercont1.4344	2224 - 2714	426	---NA---	O60308	2.88929e-19	387	32	0.767582	8	0	1	0.0404424	0	159	10	0.425081	5
XLOC_015626	supercont1.4352	4121 - 4992	872	---NA---	XP_001660847	2.23322e-70	831	63	0.552979	7	868	292	4.24894	6	864	79	1.16421	4
XLOC_015722	supercont1.4381	1 - 491	491	---NA---	ZP_00373744	5.92613e-61	0	1	0.0191535	0	142	6	0.192731	0	193	10	0.333642	0
XLOC_015755	supercont1.44	1047602 - 1053295	544	---NA---	XP_001657050	7.4696e-13	85	3	0.0493471	0	84	4	0.110013	0	391	10	0.283775	3
XLOC_015801	supercont1.44	1026581 - 1027426	846	---NA---	Q9C0R2	0.00014145	115	7	0.0638008	1	0	4	0.0604618	0	609	33	0.50558	8
XLOC_015819	supercont1.440	246092 - 246703	612	---NA---	XP_001845181	4.77229e-22	0	0	0	0	562	19	0.441158	2	0	0	0	0
XLOC_015820	supercont1.440	252399 - 252633	235	---NA---	XP_001845181	4.77229e-22	0	1	0.0872046	0	100	5	0.771	2	206	16	2.91402	3
XLOC_015822	supercont1.440	446430 - 446966	537	---NA---	CAJ14165	2.22428e-71	451	18	0.30171	2	403	9.00073	0.252323	3	380	10	0.289491	1
XLOC_015834	supercont1.441	161970 - 162584	615	---NA---	CAI96690	0.000109135	412	14	0.19365	1	0	0	0	0	0	0	0	0
XLOC_015838	supercont1.441	536389 - 536626	238	---NA---	XP_001864821	9.86594e-73	208	10	0.839838	4	0	0	0	0	0	0	0	0
XLOC_015868	supercont1.4422	2551 - 4748	2198	---NA---	AAF20019	8.62568e-08	1436	28	0.0851749	1	0	0	0	0	0	1	0.00500681	0
XLOC_015869	supercont1.4427	1 - 461	461	---NA---	AAF20019	8.62568e-08	331	483	10.2001	4	340	213	7.56021	7	331	351	13.003	4
XLOC_015884	supercont1.4435	1819 - 2979	1161	---NA---	XP_001659122	3.32737e-34	937	45	0.279946	3	949	56	0.575901	12	859	26	0.269156	8
XLOC_015903	supercont1.4441	120 - 1221	1102	---NA---	AAZ15237	8.69437e-05	612	20	0.132286	1	487	14	0.153144	5	395	11	0.121238	2
XLOC_015911	supercont1.445	858289 - 938200	981	---NA---	O88327	2.92645e-44	933	72	0.547171	2	824	19	0.23906	4	854	26	0.33038	5
XLOC_015928	supercont1.446	36342 - 193890	7355	---NA---	XP_001661602	7.37115e-81	7017	6602	19.9281	6	6556	3305	16.2246	103	6342	3454	17.2759	4
XLOC_015988	supercont1.4470	29 - 327	299	---NA---	XM_001649708	3.62734e-72	0	0	0	0	52	3	0.242943	0	221	10	0.896598	3
XLOC_015989	supercont1.4471	3834 - 4150	317	---NA---	XM_001649708	3.62734e-72	298	2	0.0828371	0	311	10	0.710513	0	314	27	2.09932	0
XLOC_015995	supercont1.448	997452 - 1009523	1311	---NA---	XM_001649708	3.62734e-72	1217	225	1.21592	2	1169	94	0.838989	6	1035	43	0.385596	7
XLOC_016013	supercont1.449	396643 - 397843	1913	---NA---	CAJ14165	3.62232e-49	0	0	0	0	0	0	0	0	1588	55	0.731176	2
XLOC_016125	supercont1.451	251545 - 252505	331	---NA---	BAE33774	3.86134e-10	321	6	0.227449	0	134	4	0.259276	0	211	0	0	0
XLOC_016126	supercont1.451	330690 - 337238	1666	---NA---	BAE33774	3.86134e-10	1643	31	0.597547	20	1216	15	0.315707	2	0	0	0	0
XLOC_016139	supercont1.451	223346 - 223787	442	---NA---	BAE33774	3.86134e-10	298	8	0.180678	3	369	11	0.418222	1	337	16	0.637206	0
XLOC_016149	supercont1.4513	749 - 1192	444	---NA---	Q03278	3.10472e-18	208	5	0.112104	1	251	6	0.226425	2	387	19	0.750755	3
XLOC_016219	supercont1.454	47623 - 49295	1483	---NA---	AAF20019	3.58209e-16	377	17	0.0798467	3	131	8	0.0620102	2	1101	48	0.373189	14
XLOC_016268	supercont1.4566	336 - 1032	697	---NA---	T13250	2.40585e-27	438	10	0.116851	3	459	14	0.27208	3	246	8	0.158562	0
XLOC_016342	supercont1.4591	62 - 1123	1062	---NA---	XP_001653707	1.14525e-17	543	7	0.0483734	0	375	0	0	0	324	5	0.0576351	1
XLOC_016344	supercont1.4595	1125 - 2612	706	---NA---	XP_001653707	1.14525e-17	0	0	0	0	0	3	0.0573137	0	431	12	0.233697	3
XLOC_016444	supercont1.4622	159 - 703	545	---NA---	EF173374	2.50625e-20	99	0	0	0	446	18	0.493721	3	43	2	0.0565953	0
XLOC_016457	supercont1.463	63396 - 63780	385	---NA---	P04323	1.17767e-62	343	8	0.228149	0	236	4	0.193258	0	26	0	0	0
XLOC_016458	supercont1.463	120827 - 123614	2788	---NA---	P04323	1.17767e-62	2751	438	1.03226	3	2753	254	0.985348	4	2750	248	0.95974	15
XLOC_016553	supercont1.467	772 - 896	125	---NA---	EF173378	1.01947e-94	0	0	0	0	0	0	0	0	121	10	78.302	1
XLOC_016558	supercont1.4678	2841 - 3374	447	---NA---	P07207	7.07298e-113	401	226	5.01256	4	397	65	2.42589	2	399	123	4.8037	5
XLOC_016578	supercont1.469	598610 - 600221	1612	---NA---	Q77Z83	1.90944e-06	745	27	0.115481	2	484	27	0.19049	2	1353	33	0.233298	2
XLOC_016583	supercont1.469	24400 - 24702	303	---NA---	Q77Z83	1.90944e-06	0	1	0.0456224	0	263	12	0.942628	1	0	0	0	0
XLOC_016726	supercont1.471	195629 - 196187	559	---NA---	Q95SX7	7.02677e-22	508	8	0.126535	0	324	0	0	0	375	2	0.0544507	0
XLOC_016872	supercont1.477	402329 - 650564	1819	---NA---	XP_001809908	2.52607e-10	1558	1193	4.4625	14	1580	660	4.06994	16	1544	607	3.74607	23
XLOC_016882	supercont1.477	650711 - 651204	494	---NA---	XP_001809908	2.52607e-10	302	161	3.05528	4	300	109	3.46833	4	299	113	3.73303	6
XLOC_016992	supercont1.48	1648966 - 1649405	440	---NA---	XP_002403770	2.74492e-33	0	1	0.022751	0	327	13	0.497992	2	0	0	0	0
XLOC_016993	supercont1.48	1650260 - 1650829	570	---NA---	XP_002403770	2.74492e-33	0	0	0	0	266	8	0.205527	3	33	0	0	0
XLOC_017010	supercont1.480	40367 - 40869	503	---NA---	EF173371	9.38719e-72	275	17	0.313924	2	0	0	0	0	319	14	0.449231	2
XLOC_017011	supercont1.480	249200 - 250598	1399	---NA---	EF173371	9.38719e-72	995	22	0.110386	1	1020	29	0.24022	8	1097	33	0.274389	6
XLOC_017014	supercont1.481	100990 - 101654	543	---NA---	AC150258	1.66485e-34	376	14	0.230902	1	521	64	1.765	3	278	10	0.284577	2
XLOC_017029	supercont1.481	6696 - 6959	264	---NA---	Q00899	2.78827e-87	204	46	2.90723	3	200	22	2.42622	4	206	28	3.52343	3
XLOC_017043	supercont1.482	736972 - 838840	1922	---NA---	FJ387158	2.62418e-20	1875	5282	18.597	16	1668	4230	24.5463	19	1847	3450	20.0256	18
XLOC_017045	supercont1.482	706931 - 707878	948	---NA---	AC150259	1.79067e-59	247	7	0.0554499	1	184	8	0.104957	1	679	24	0.318237	3
XLOC_017064	supercont1.483	265022 - 265589	568	---NA---	EF173379	6.15452e-16	445	19	0.293747	0	24	2	0.0516435	0	91	5	0.132889	1
XLOC_017106	supercont1.485	792072 - 891081	886	---NA---	XP_001664068	1.1265e-24	540	6	0.0516368	1	502	4	0.0570578	1	285	6	0.0866432	1
XLOC_017199	supercont1.489	40958 - 41811	854	---NA---	Q5EAW9	2.13249e-05	746	72	0.657584	6	551	25	0.37343	3	609	25	0.378403	5
XLOC_017234	supercont1.49	142373 - 261737	1272	---NA---	CAJ14165	0	942	27	0.151069	0	269	6	0.0554573	1	311	12	0.111486	0
XLOC_017269	supercont1.49	3095111 - 3095519	409	---NA---	XP_001841812	4.54927e-19	0	0	0	0	121	1	0.0433757	0	236	10	0.457791	1
XLOC_017270	supercont1.49	3150678 - 3151365	688	---NA---	XP_001841812	4.54927e-19	0	0	0	0	382	10	0.197756	0	0	0	0	0
XLOC_017271	supercont1.49	3155055 - 3155909	855	---NA---	XP_001841812	4.54927e-19	662	23	0.206882	3	267	15	0.223728	1	100	4	0.0604535	0
XLOC_017296	supercont1.490	901200 - 902266	1067	---NA---	P04146	0.000390723	967	25	0.171801	1	712	18	0.20463	0	153	6	0.0687679	0
XLOC_017346	supercont1.493	815679 - 815968	290	---NA---	P04146	2.50776e-35	277	152	7.65084	0	276	58	5.04624	1	281	55	5.33378	3
XLOC_017347	supercont1.493	817494 - 818139	646	---NA---	P04146	2.50776e-35	610	364	4.70788	2	616	164	3.53271	10	608	113	2.49	10
XLOC_017349	supercont1.494	228068 - 229033	906	---NA---	P04146	2.50776e-35	871	21	0.175826	3	201	0	0	0	877	9	0.126336	2
XLOC_017358	supercont1.494	484139 - 486333	2195	---NA---	AC150254	1.98914e-08	0	1	0.00304646	0	562	9	0.045166	0	1853	95	0.476359	11
XLOC_017404	supercont1.496	500945 - 502891	1518	---NA---	XP_001854635	6.66062e-50	0	4	0.0183001	0	1108	32	0.241574	3	22	3	0.0227097	0
XLOC_017500	supercont1.5	4281863 - 4300511	283	---NA---	XP_001649040	2.33761e-16	242	426	22.6967	1	244	199	18.3692	3	242	195	20.1775	2
XLOC_017523	supercont1.5	2656020 - 2656641	564	---NA---	XP_001844182	4.37981e-15	276	10	0.156168	0	358	14	0.365227	3	338	23	0.617822	5
XLOC_017645	supercont1.500	597569 - 597802	234	---NA---	AY432890	1.05644e-06	234	6	0.529972	0	224	7	1.09387	2	234	10	1.8482	3
XLOC_017646	supercont1.500	751456 - 752878	1423	---NA---	AY432890	1.05644e-06	1406	175	0.86127	0	1290	117	0.950518	3	1343	82	0.668547	7
XLOC_017647	supercont1.501	85792 - 357802	1302	---NA---	AY432890	1.05644e-06	94	67	0.0272351	0	92	80	0.0359869	2	1121	296	0.614713	15
XLOC_017651	supercont1.501	55453 - 56147	695	---NA---	AY432890	1.05644e-06	256	0	0	0	613	60	1.17055	9	643	95	1.89037	9
XLOC_017666	supercont1.502	534207 - 538499	4293	---NA---	EF173378	1.62441e-15	3161	109	0.163145	2	457	15	0.0369206	0	1503	47	0.115175	3
XLOC_017671	supercont1.503	666772 - 745176	405	---NA---	EF173378	1.62441e-15	382	2150	56.1438	0	301	1158	51.1004	6	299	1173	54.6879	4
XLOC_017672	supercont1.503	757930 - 759903	3280	---NA---	EF173378	1.62441e-15	3272	3184	44.4674	0	2932	1966	45.1238	13	2809	643	17.2731	29
XLOC_017682	supercont1.503	848701 - 849262	562	---NA---	Q9DC61	1.4943e-08	28	2	0.0313924	0	0	2	0.0524452	0	243	10	0.270061	0
XLOC_017704	supercont1.505	844647 - 845727	825	---NA---	XP_002136568	0.000367177	648	21	0.197527	4	47	3	0.0468125	0	713	30	0.474811	4
XLOC_017981	supercont1.514	360233 - 361317	1085	---NA---	XM_001653477	0.000119943	0	1	0.00673702	0	473	0	0	0	719	7	0.0786163	1
XLOC_018032	supercont1.517	329951 - 330315	365	---NA---	EF173376	6.91514e-14	343	19	0.596727	1	138	4	0.213456	0	140	4	0.228378	1
XLOC_018038	supercont1.518	55246 - 55979	734	---NA---	XP_001370455	9.63516e-07	702	42	0.458651	0	273	9	0.163321	1	0	1	0.018473	0
XLOC_018039	supercont1.518	490417 - 491452	1036	---NA---	XP_001370455	9.63516e-07	624	29	0.206412	0	128	4.00018	0.0471115	1	0	3.00035	0.0356434	0
XLOC_018047	supercont1.519	380048 - 381286	1184	---NA---	XP_001868753	7.78217e-61	863	24	0.145922	0	256	2	0.0200988	0	169	4	0.0404508	0
XLOC_018110	supercont1.52	3163433 - 3164963	1531	---NA---	XP_001653407	2.07933e-08	1521	62	0.280945	7	1519	91	0.680388	3	1520	85	0.637207	6
XLOC_018131	supercont1.522	596341 - 597031	691	---NA---	XP_002086044	9.40219e-14	59	4	0.0472774	0	68	2	0.0393209	0	629	69	1.38396	6
XLOC_018132	supercont1.522	903657 - 906177	2521	---NA---	XP_002086044	9.40219e-14	2293	95	0.249304	16	1741	45	0.194442	2	1751	30	0.129394	4
XLOC_018170	supercont1.525	501791 - 555889	6461	---NA---	XP_001656559	3.95627e-10	4331	273	1.04959	39	4060	255	1.94601	14	4178	330	2.18794	10
XLOC_018180	supercont1.525	419500 - 419886	387	---NA---	XP_001656559	3.95627e-10	329	32	0.904271	3	275	8	0.382887	2	262	2	0.101655	0
XLOC_018184	supercont1.526	204979 - 205406	428	---NA---	XP_001656559	3.95627e-10	373	11	0.261825	2	0	0	0	0	0	1	0.0421533	0
XLOC_018187	supercont1.526	729092 - 729550	459	---NA---	XP_003699528	1.4861e-77	49	1	0.0212635	0	201	16	0.571904	2	267	6	0.223919	0
XLOC_018188	supercont1.526	733764 - 734471	708	---NA---	XP_003699528	1.4861e-77	392	12	0.137361	5	174	5	0.095164	2	274	11	0.213396	3
XLOC_018212	supercont1.528	295671 - 451928	6609	---NA---	Q9W1R5	2.90659e-06	4919	133	1.23495	0	2069	32	0.44937	2	4546	86	1.22488	5
XLOC_018223	supercont1.529	252156 - 252762	607	---NA---	P04146	3.43624e-25	306	18	0.253524	1	310	12	0.281855	0	261	4	0.096378	0
XLOC_018240	supercont1.53	1371558 - 1372813	1173	---NA---	XP_001861601	1.66598e-08	462	55	0.338068	8	265	29	0.294647	5	392	48	0.490839	2
XLOC_018283	supercont1.53	646275 - 646852	578	---NA---	XP_001847343	5.29361e-63	78	3	0.0452479	0	358	12	0.302163	0	90	0	0	0
XLOC_018284	supercont1.53	1295354 - 1296065	712	---NA---	XP_001847343	5.29361e-63	667	94	1.06807	12	0	1	0.0188909	0	578	26	0.500527	6
XLOC_018296	supercont1.530	481874 - 483195	1322	---NA---	AY431513	2.82852e-63	548	18	0.096346	1	390	13	0.114917	1	65	4	0.0355209	1
XLOC_018311	supercont1.531	360311 - 361040	730	---NA---	XP_003436027	2.1719e-45	389	11	0.120979	2	0	1	0.0182776	0	117	5	0.0930487	1
XLOC_018331	supercont1.533	362207 - 480606	583	---NA---	XP_001849203	3.23548e-158	511	312	1.05794	5	529	322.999	2.6861	3	505	373	2.68427	4
XLOC_018338	supercont1.533	349799 - 350418	620	---NA---	XP_001648587	4.25707e-139	0	2.00025	0.0273578	0	68	4.00047	0.0912038	1	389	36	0.8412	5
XLOC_018374	supercont1.535	788174 - 802985	598	---NA---	XP_001661459	1.86835e-33	284	15	0.215699	4	0	0	0	0	303	9	0.22163	3
XLOC_018408	supercont1.537	3353 - 3923	571	---NA---	EF173370	0.000877875	485	181	2.77746	1	490	266	6.81649	4	469	81	2.13588	5
XLOC_018411	supercont1.537	860133 - 861648	1516	---NA---	XP_001846028	1.17914e-10	148	2	0.00916364	0	280	2	0.0151209	0	714	9	0.068232	0
XLOC_018648	supercont1.548	592218 - 592683	466	---NA---	XP_001661617	2.44046e-113	79	2	0.0415264	0	359	10	0.348838	1	236	14	0.509276	2
XLOC_018781	supercont1.553	438372 - 438711	340	---NA---	XP_001862464	2.26029e-87	110	5	0.179717	0	259	11	0.674791	4	311	9	0.596898	3
XLOC_018801	supercont1.554	759518 - 760884	1367	---NA---	AAL56547	2.58065e-05	1297	555	2.86426	5	1274	355	3.0196	5	1292	258	2.20353	6
XLOC_018806	supercont1.555	7187 - 7505	319	---NA---	XP_003699175	2.66809e-78	33	0	0	0	93	2	0.140182	0	273	8	0.612896	1
XLOC_018807	supercont1.555	159949 - 161403	1455	---NA---	XP_003699175	2.66809e-78	185	2	0.00959821	0	339	7	0.0554463	0	563	13	0.103309	0
XLOC_018865	supercont1.56	1271873 - 1398161	1661	---NA---	Q8I7C3	9.1575e-20	987	31	0.128235	2	798	31	0.211496	4	925	26	0.177689	0
XLOC_018888	supercont1.56	1793960 - 1795826	1867	---NA---	Q05654	1.16067e-94	431	14	0.0508879	3	1203	34	0.203714	8	689	23	0.137882	4
XLOC_018952	supercont1.563	719107 - 721449	2452	---NA---	XP_001658034	6.74569e-10	1868	201	1.22934	16	1840	94	0.931031	22	1720	76	0.779399	20
XLOC_018957	supercont1.563	743404 - 743987	515	---NA---	XP_001658034	6.74569e-10	189	5	0.0891319	1	37	3	0.0895565	0	265	10	0.309054	2
XLOC_018965	supercont1.564	764526 - 764797	202	---NA---	XP_001659232	2.99692e-27	143	28	4.0687	3	125	10	2.61574	2	0	0	0	0
XLOC_018973	supercont1.564	614094 - 614910	817	---NA---	AC150259	6.63899e-21	467	4	0.0380885	0	193	3	0.0473963	0	257	8	0.128231	0
XLOC_019025	supercont1.568	1794 - 2160	367	---NA---	AC150255	9.15491e-44	0	0	0	0	102	1	0.0528128	0	311	10	0.564632	1
XLOC_019026	supercont1.568	123478 - 124016	539	---NA---	AC150255	9.15491e-44	0	0	0	0	383	11	0.306698	3	197	3	0.0863503	0
XLOC_019027	supercont1.568	390379 - 390772	394	---NA---	AC150255	9.15491e-44	0	0	0	0	0	0	0	0	357	8	0.392853	1
XLOC_019028	supercont1.568	668456 - 668863	408	---NA---	AC150255	9.15491e-44	349	10	0.257869	0	191	2	0.0871228	0	0	0	0	0
XLOC_019084	supercont1.57	624020 - 624639	620	---NA---	XP_001663833	1.86681e-13	250	6	0.0820735	0	0	1	0.022801	0	484	16	0.373867	5
XLOC_019136	supercont1.572	553294 - 569972	1255	---NA---	XP_001687769	5.86387e-34	1074	566	3.2164	11	998	201	1.88708	25	1061	374	3.53008	23
XLOC_019143	supercont1.572	525233 - 525648	416	---NA---	XP_001861991	1.76237e-08	379	533	13.3009	5	361	248	10.4453	11	365	267	11.8478	10
XLOC_019144	supercont1.572	675660 - 676245	586	---NA---	XP_001861991	1.76237e-08	336	22	0.325456	1	140	3	0.0740686	1	219	10	0.25371	2
XLOC_019155	supercont1.573	674378 - 683487	875	---NA---	XP_001861991	1.76237e-08	0	0	0	0	55	0	0	0	853	168	2.46495	6
XLOC_019156	supercont1.573	675057 - 683819	528	---NA---	XP_001861991	1.76237e-08	0	0	0	0	0	0	0	0	515	83	2.46665	3
XLOC_019190	supercont1.576	67617 - 184049	1100	---NA---	XP_001650449	8.46387e-19	485	23	0.152456	2	490	20	0.21925	2	412	15	0.165688	2
XLOC_019192	supercont1.576	390959 - 408223	626	---NA---	XP_001650449	8.46387e-19	386	12	0.161993	0	0	1	0.0224973	0	0	0	0	0
XLOC_019256	supercont1.58	2226483 - 2227137	597	---NA---	P04323	5.14046e-74	324	10	0.144135	0	0	2	0.0480904	0	19	3	0.0740579	0
XLOC_019257	supercont1.58	2315168 - 2348497	976	---NA---	P04323	5.14046e-74	974	5512	5.83441	4	924	3217	6.44428	7	912	3257	5.37084	19
XLOC_019365	supercont1.583	691219 - 691505	287	---NA---	P43125	8.71934e-10	101	4	0.206229	2	151	2	0.17841	3	235	32	3.18937	4
XLOC_019418	supercont1.587	196629 - 197516	763	---NA---	XM_001657861	1.36494e-175	177	4	0.0415495	0	648	30	0.517529	2	0	0	0	0
XLOC_019500	supercont1.59	2510987 - 2523987	585	---NA---	XP_001848225	2.01941e-26	0	0	0	0	309	13	0.321748	1	169	2	0.0508704	1
XLOC_019622	supercont1.596	351762 - 353704	641	---NA---	Q08705	7.83756e-104	408	15	0.19606	2	0	0	0	0	0	2	0.044559	0
XLOC_019698	supercont1.6	2666408 - 2667768	1207	---NA---	AC150262	4.24603e-63	551	23	0.136744	5	907	34	0.334061	6	803	78	0.770957	13
XLOC_019778	supercont1.6	1838437 - 1839225	789	---NA---	AC150258	5.17782e-36	739	126	1.25395	4	459	7	0.115639	0	0	0	0	0
XLOC_019779	supercont1.6	1839453 - 1841459	2007	---NA---	AC150258	5.17782e-36	1520	295	0.990617	14	668	27	0.149407	5	4	2	0.0110661	0
XLOC_019780	supercont1.6	1841563 - 1844838	3276	---NA---	AC150258	5.17782e-36	3081	579	1.15224	27	1066	30	0.0980621	5	326	6	0.0195481	0
XLOC_019790	supercont1.6	3688080 - 3688512	433	---NA---	XP_001687833	6.66748e-31	219	11	0.25688	2	268	2	0.078692	0	0	0	0	0
XLOC_020005	supercont1.609	497556 - 498135	580	---NA---	Q95SX7	1.19729e-35	493	37	0.555344	7	433	18	0.451003	4	237	19	0.489458	4
XLOC_020099	supercont1.611	196146 - 197169	1024	---NA---	Q08E07	6.11569e-22	0	0	0	0	0	0	0	0	584	10	0.12052	2
XLOC_020119	supercont1.612	688079 - 688373	295	---NA---	XP_001649394	3.60183e-85	287	131	6.34247	1	286	82	6.85165	2	279	56	5.19575	3
XLOC_020123	supercont1.613	442596 - 621153	1119	---NA---	XP_001649394	3.60183e-85	579	34	0.220863	0	504	14	0.150384	1	132	8	0.0865601	0
XLOC_020177	supercont1.616	675922 - 682458	6537	---NA---	A34751	2.54144e-09	6464	429	0.415844	18	1964	102	0.162499	24	3308	197	0.312084	28
XLOC_020192	supercont1.618	44418 - 45665	2237	---NA---	AC150255	2.28309e-08	1715	54	0.349774	14	1172	28	0.296991	6	1912	74	0.807288	4
XLOC_020196	supercont1.618	48413 - 49332	920	---NA---	AC150255	2.28309e-08	665	509	4.18227	8	657	245	3.33519	5	0	2	0.0275365	0
XLOC_020197	supercont1.618	49454 - 49840	387	---NA---	AC150255	2.28309e-08	186	38	1.07382	2	156	31	1.48369	1	0	0	0	0
XLOC_020234	supercont1.62	1053201 - 1128434	2280	---NA---	XP_002135936	2.04933e-05	1874	203	0.593534	12	1262	55	0.264866	6	1568	63	0.303056	9
XLOC_020277	supercont1.620	375437 - 375672	236	---NA---	AAV69400	1.02757e-07	183	11.0003	0.94717	2	139	6.00002	0.913083	2	191	10.0001	1.79499	3
XLOC_020288	supercont1.621	290775 - 291475	701	---NA---	XM_001659644	1.74035e-10	659	24	0.278335	2	0	0	0	0	0	0	0	0
XLOC_020289	supercont1.621	321163 - 322220	1058	---NA---	XM_001659644	1.74035e-10	834	136	0.944053	1	818	62	0.712023	2	678	31	0.358984	10
XLOC_020290	supercont1.621	424227 - 424724	498	---NA---	XM_001659644	1.74035e-10	0	0	0	0	256	10	0.314252	1	0	0	0	0
XLOC_020302	supercont1.622	472194 - 472936	743	---NA---	P20825	2.44473e-12	574	23	0.24723	1	377	21	0.375038	3	325	7	0.127208	1
XLOC_020304	supercont1.623	352914 - 355176	2169	---NA---	P20825	2.44473e-12	977	24	0.0740655	6	156	0	0	0	317	10	0.0508017	3
XLOC_020305	supercont1.623	407008 - 594266	905	---NA---	P20825	2.44473e-12	714	2374	19.9037	9	510	1154	16.0324	8	540	1144	16.0812	8
XLOC_020307	supercont1.623	6255 - 61907	2477	---NA---	P20825	2.44473e-12	2318	125	1.09297	13	2090	50	0.715646	7	2267	56	0.840852	20
XLOC_020312	supercont1.623	387989 - 388252	264	---NA---	P34620	2.65107e-26	0	0	0	0	250	17	1.87481	3	0	0	0	0
XLOC_020313	supercont1.623	388305 - 388897	593	---NA---	P34620	2.65107e-26	0	0	0	0	382	31	0.752542	6	90	2	0.0498615	1
XLOC_020420	supercont1.63	2399601 - 2499169	2053	---NA---	EFR27268	2.4984e-16	1660	59	0.193287	1	387	18	0.0971641	1	443	24	0.129514	4
XLOC_020467	supercont1.630	75290 - 168162	862	---NA---	XP_001662061	2.47961e-20	825	740.306	6.59161	2	829	435.944	6.43624	12	819	216.775	3.24249	17
XLOC_020469	supercont1.630	166492 - 168159	1668	---NA---	Q4L1J4	2.61626e-06	1539	83.6944	0.344645	5	1264	60.056	0.407655	15	1317	62.2252	0.423062	8
XLOC_020470	supercont1.630	434290 - 435955	1666	---NA---	Q4L1J4	2.61626e-06	1410	85	0.350438	9	1304	53	0.360378	5	901	30	0.204331	5
XLOC_020504	supercont1.632	36537 - 37006	389	---NA---	Q9DC61	6.11233e-08	288	24	0.672072	3	21	3	0.142247	0	198	7	0.352266	2
XLOC_020511	supercont1.632	18128 - 18720	593	---NA---	AC150258	3.72316e-44	185	10	0.145494	0	0	1	0.0242756	0	41	1	0.0249308	0
XLOC_020512	supercont1.632	43322 - 44680	1359	---NA---	AC150258	3.72316e-44	368	17	0.0881649	0	0	0	0	0	0	0	0	0
XLOC_020517	supercont1.632	631119 - 631776	658	---NA---	Q87040	2.38659e-17	181	8	0.100932	1	197	6	0.126031	1	371	17	0.365003	1
XLOC_020519	supercont1.633	154311 - 161277	450	---NA---	Q87040	2.38659e-17	0	0	0	0	0	0	0	0	237	9	0.347454	0
XLOC_020627	supercont1.64	427593 - 428547	955	---NA---	XP_003245995	1.81085e-29	0	0	0	0	406	17	0.22103	0	58	0	0	0
XLOC_020628	supercont1.64	487258 - 487638	381	---NA---	XP_003245995	1.81085e-29	239	21	0.61012	4	0	0	0	0	230	11	0.576389	2
XLOC_020645	supercont1.640	602461 - 627911	1802	---NA---	AC150255	1.69567e-25	1571	188	0.710547	9	1528	102	0.635565	10	1559	88	0.548814	11
XLOC_020659	supercont1.641	140072 - 140543	472	---NA---	XP_001844182	5.26756e-22	296	11	0.22388	2	0	0	0	0	0	0	0	0
XLOC_020666	supercont1.642	589183 - 598351	3894	---NA---	XP_003436059	2.71314e-10	3654	440	3.58953	47	3562	306	4.30524	67	3506	233	3.20637	61
XLOC_020668	supercont1.642	40195 - 42427	2233	---NA---	AC150259	9.69316e-30	1878	918	2.74517	0	1474	392	1.9309	0	1477	406	1.99795	4
XLOC_020670	supercont1.642	627491 - 634214	6724	---NA---	EF173373	2.34142e-07	5211	218	0.205286	2	576	24	0.0371433	1	1585	57	0.0877141	5
XLOC_020740	supercont1.647	332136 - 333189	1054	---NA---	Q6AZB8	1.6684e-12	661	45.0004	0.313782	6	348	17.0001	0.196121	2	768	52	0.604953	10
XLOC_020741	supercont1.647	333671 - 333971	301	---NA---	Q6AZB8	1.6684e-12	285	12.0004	0.555495	4	86	6.00011	0.478494	1	139	12	1.05806	1
XLOC_020742	supercont1.647	339905 - 341351	1447	---NA---	Q6AZB8	1.6684e-12	962	38.0004	0.183507	4	148	8.00011	0.0637659	1	708	34	0.271911	10
XLOC_020744	supercont1.647	430515 - 431190	676	---NA---	XP_003246446	6.38412e-09	0	1.00045	0.0121688	0	23	0	0	0	331	16	0.330818	4
XLOC_020746	supercont1.647	542177 - 543098	922	---NA---	Z82060	2.29024e-11	577	52.0004	0.426131	3	501	26.0001	0.35299	5	534	22	0.302075	5
XLOC_020771	supercont1.649	67090 - 179988	6346	---NA---	P27610	2.64199e-39	5594	163	0.934996	14	5149	113	0.907524	14	3979	61	0.722501	2
XLOC_020772	supercont1.649	93254 - 93860	607	---NA---	P27610	2.64199e-39	397	12	0.169016	2	168	4	0.0939516	1	607	15	0.361418	2
XLOC_020829	supercont1.65	2579582 - 2580636	1055	---NA---	EF173366	7.03389e-106	850	32	0.222882	2	465	13	0.149804	1	307	12	0.139443	1
XLOC_020851	supercont1.651	13759 - 14174	416	---NA---	Q9VXD9	0.000188011	284	44	1.09801	0	255	44	1.8532	4	217	30	1.33122	4
XLOC_020877	supercont1.653	611937 - 613086	742	---NA---	XP_001867986	9.30355e-11	705	20	0.215358	1	719	63	1.1271	6	677	23	0.418724	4
XLOC_020973	supercont1.66	952482 - 954309	945	---NA---	XP_001868753	1.02738e-22	178	4	0.0318081	0	597	17	0.237073	4	763	17	0.226313	3
XLOC_020981	supercont1.66	1159521 - 1159811	291	---NA---	XP_001660050	1.50609e-28	249	13	0.649209	2	0	1	0.0862933	0	144	4	0.384443	1
XLOC_021002	supercont1.661	468075 - 470137	3038	---NA---	XP_001650709	0	2721	75	0.549371	7	2523	39	0.470044	24	1962	22	0.269434	0
XLOC_021004	supercont1.661	6791 - 104691	866	---NA---	XP_001650709	0	534	16	0.141648	1	559	16	0.234842	3	555	21	0.312219	2
XLOC_021008	supercont1.661	447077 - 447224	148	---NA---	XP_001650709	0	142	431	319.961	4	112	265	367.604	3	116	198	364.95	3
XLOC_021121	supercont1.668	214218 - 215953	1657	---NA---	AY432699	8.62787e-21	649	70	0.290341	9	412	18	0.123136	5	1012	101	0.692134	14
XLOC_021136	supercont1.669	72323 - 72706	384	---NA---	XP_002070840	2.46192e-119	309	42	1.20332	6	130	5	0.242723	1	195	9	0.464413	3
XLOC_021140	supercont1.669	512907 - 513305	399	---NA---	P20825	3.10193e-28	342	4	0.107166	2	0	1	0.0453068	0	395	13	0.623296	2
XLOC_021171	supercont1.67	1968085 - 1969693	1609	---NA---	AC150259	4.03111e-30	1534	92	0.394309	7	920	45	0.318148	3	1168	38	0.269214	9
XLOC_021207	supercont1.672	330176 - 331129	954	---NA---	XP_001663176	2.53657e-40	899	172	1.35207	0	488	14	0.182258	0	816	124	1.63132	0
XLOC_021522	supercont1.688	509136 - 509802	667	---NA---	AAZ15237	0.000213474	0	2	0.0247773	0	101	5	0.103103	0	432	13	0.273857	2
XLOC_021575	supercont1.69	2761370 - 2761849	480	---NA---	XP_002730526	3.6273e-09	154	12	0.23796	2	0	0	0	0	0	0	0	0
XLOC_021576	supercont1.69	2762646 - 2763238	593	---NA---	XP_002730526	3.6273e-09	444	24	0.349186	7	0	1	0.0242756	0	0	1	0.0249308	0
XLOC_021582	supercont1.691	91214 - 91359	146	---NA---	AC150259	3.2073e-38	73	1	0.819352	1	136	33	50.6061	2	126	5	10.1855	1
XLOC_021632	supercont1.696	563136 - 563485	350	---NA---	EF173367	1.16729e-32	0	0	0	0	0	0	0	0	245	10	0.62305	2
XLOC_021634	supercont1.696	736080 - 736386	307	---NA---	AL133553	0.000494643	269	272	12.0603	0	276	341	26.0044	1	276	276	23.1762	1
XLOC_021651	supercont1.698	21224 - 67083	821	---NA---	P04146	0	284	10	0.0946374	0	207	13	0.204111	2	160	6	0.0955638	2
XLOC_021672	supercont1.7	1101852 - 1102522	612	---NA---	XP_001648969	3.71234e-36	567	48	0.668437	1	401	20	0.464377	0	562	37	0.880943	0
XLOC_021706	supercont1.7	1024053 - 1024495	443	---NA---	XP_001660616	1.5064e-15	344	11	0.247528	5	0	0	0	0	0	0	0	0
XLOC_021714	supercont1.7	2535817 - 2536095	279	---NA---	XP_001653846	3.49861e-28	185	20	1.10226	3	125	13	1.24305	3	195	13	1.39823	3
XLOC_021718	supercont1.7	2843877 - 2844674	798	---NA---	Q9UR07	3.78033e-08	612	120	1.17716	5	620	77	1.25364	6	279	52	0.859534	3
XLOC_021719	supercont1.7	2891264 - 2891370	107	---NA---	Q9UR07	3.78033e-08	0	0	0	0	102	5	208.525	2	101	5	211.353	2
XLOC_021720	supercont1.7	2950948 - 2951676	729	---NA---	Q9UR07	3.78033e-08	305	10	0.110177	0	443	18	0.329592	2	0	0	0	0
XLOC_021731	supercont1.7	4258364 - 4258890	527	---NA---	B0BN95	2.93498e-13	101	3	0.0516883	0	0	1	0.0288333	0	394	11	0.327874	2
XLOC_021756	supercont1.70	1751101 - 1876151	7695	---NA---	P10978	5.73396e-17	7355	505	1.1667	9	7269	334	1.31158	81	7061	378	1.5933	104
XLOC_021898	supercont1.707	508262 - 509551	1290	---NA---	AC150259	0.000137663	612	24	0.132127	1	250	12	0.109123	0	703	76	0.694525	2
XLOC_021983	supercont1.71	2212014 - 2213283	1270	---NA---	XP_001869074	8.25112e-51	801	25	0.140132	4	241	10	0.0925977	2	284	9	0.083769	0
XLOC_021984	supercont1.71	2318173 - 2318985	813	---NA---	XP_001869074	8.25112e-51	325	43	0.411994	1	203	3	0.0476937	1	430	60	0.967903	1
XLOC_021985	supercont1.71	2323474 - 2324180	707	---NA---	XP_001869074	8.25112e-51	464	53	0.607806	1	100	3	0.0572058	0	91	2	0.0388742	2
XLOC_021986	supercont1.71	2426471 - 2427571	1101	---NA---	XP_001869074	8.25112e-51	0	0	0	0	3	2	0.0219013	0	1098	116	1.27991	1
XLOC_022000	supercont1.711	63997 - 64221	225	---NA---	CR396591	0.000959275	186	15	1.49637	1	0	0	0	0	152	4	0.849649	0
XLOC_022035	supercont1.713	13182 - 13822	641	---NA---	JC1440	1.5723e-32	585	25	0.326767	3	316	9	0.195951	2	181	3	0.0668385	3
XLOC_022036	supercont1.713	13944 - 14612	669	---NA---	JC1440	1.5723e-32	564	23	0.2838	1	539	10	0.20537	0	134	5	0.10489	1
XLOC_022121	supercont1.719	356310 - 407331	1265	---NA---	BK006052	1.02146e-39	1168	50	0.281543	1	541	19	0.176743	0	497	19	0.177668	2
XLOC_022162	supercont1.72	1695450 - 1695796	347	---NA---	XP_003245995	0	82	3	0.103645	0	155	8	0.471072	1	15	0	0	0
XLOC_022164	supercont1.72	1704500 - 1704798	299	---NA---	AC150262	0.000995577	147	1	0.0469792	0	3	3	0.242943	0	266	11	0.986258	3
XLOC_022165	supercont1.72	1704849 - 1705401	553	---NA---	AC150262	0.000995577	104	1	0.0160638	0	0	1	0.0268477	0	118	10	0.276748	1
XLOC_022207	supercont1.722	443960 - 444135	176	---NA---	EHJ74035	6.21084e-09	145	10	2.64327	3	100	4	1.93085	0	164	9	5.63654	2
XLOC_022294	supercont1.729	323809 - 325583	1775	---NA---	Q7Z401	2.71103e-11	968	16	0.0614886	1	327	1	0.00633621	0	794	6	0.0380565	1
XLOC_022329	supercont1.73	1602262 - 1603395	1041	---NA---	XP_001846749	9.7031e-53	815	24	0.169845	1	304	11	0.128808	0	329	15	0.17717	1
XLOC_022348	supercont1.73	1604001 - 1606379	2379	---NA---	BAC82628	2.09047e-63	2349	1883	5.25894	1	2321	1081	4.97653	13	2325	1174	5.39204	31
XLOC_022349	supercont1.73	1677260 - 1678619	1360	---NA---	BAC82628	2.09047e-63	554	20	0.103636	1	67	6	0.0513371	0	0	1	0.00859189	0
XLOC_022355	supercont1.730	376085 - 376419	335	---NA---	XP_001602563	1.99496e-18	258	11	0.407105	3	0	0	0	0	0	0	0	0
XLOC_022358	supercont1.731	453147 - 489075	1861	---NA---	XP_001602563	1.99496e-18	1634	84	0.30641	4	1378	45	0.270581	5	1490	42	0.252688	2
XLOC_022401	supercont1.735	564819 - 565788	970	---NA---	XP_001654383	1.5043e-30	958	1459	11.24	11	952	751	9.57997	12	949	828	10.6696	14
XLOC_022403	supercont1.736	330922 - 386266	510	---NA---	XP_001654383	1.5043e-30	378	88	1.5917	1	483	269	8.15022	2	406	383	12.0214	1
XLOC_022405	supercont1.736	330492 - 330784	293	---NA---	AC150263	1.24323e-46	0	0	0	0	268	20	1.69808	4	65	3	0.283257	0
XLOC_022406	supercont1.736	507943 - 508752	810	---NA---	AC150263	1.24323e-46	374	16	0.154017	1	284	14	0.223623	1	380	21	0.340404	2
XLOC_022565	supercont1.744	365064 - 455648	1251	---NA---	XP_321229	1.99302e-09	1141	503	4.81275	19	1144	199	3.34996	16	1185	196	4.38384	23
XLOC_022568	supercont1.744	520565 - 521161	597	---NA---	XP_002070840	5.43094e-49	384	13	0.187376	1	0	0	0	0	100	5	0.12343	0
XLOC_022669	supercont1.75	487151 - 487997	847	---NA---	A6ZRZ0	3.91991e-08	335	7	0.0637068	0	568	173	2.61108	5	0	2	0.0305946	0
XLOC_022684	supercont1.750	415956 - 417080	1051	---NA---	Q02836	3.65025e-05	985	250	1.74916	6	0	1	0.0115761	0	114	6	0.0700454	0
XLOC_022772	supercont1.757	1135 - 2811	1677	---NA---	EF173373	1.14185e-06	575	21	0.0859474	0	74	6	0.0404986	0	183	8	0.0540853	1
XLOC_022811	supercont1.76	2330906 - 2360940	921	---NA---	P10394	1.96933e-14	408	17	0.510052	2	135	6	0.229289	2	604	13	0.426717	8
XLOC_022862	supercont1.762	159169 - 163348	4180	---NA---	AAC13648	1.0751e-09	3967	344	0.529384	25	3113	216	0.546659	37	2916	244	0.614861	34
XLOC_022877	supercont1.764	383893 - 384835	943	---NA---	XP_001660616	1.42008e-29	281	12	0.0956708	1	31	4	0.0528202	0	84	6	0.0800874	0
XLOC_022976	supercont1.77	822802 - 823328	527	---NA---	AY009101	0.000524754	59	0	0	0	295	18	0.518999	4	217	8	0.238454	2
XLOC_022978	supercont1.77	1305164 - 1306157	994	---NA---	AY009101	0.000524754	720	14	0.104718	3	0	0	0	0	409	4	0.0500062	0
XLOC_022979	supercont1.77	1540486 - 1541266	781	---NA---	AY009101	0.000524754	551	22	0.221804	0	636	25	0.418453	7	584	20	0.340094	5
XLOC_022980	supercont1.77	1544373 - 1545603	1231	---NA---	AY009101	0.000524754	696	23	0.133655	3	192	9	0.0864172	3	333	11	0.106219	5
XLOC_023035	supercont1.774	185912 - 186377	466	---NA---	XP_001652315	4.63944e-38	187	4	0.0830529	1	0	0	0	0	291	11	0.400145	0
XLOC_023059	supercont1.776	630829 - 643771	2616	---NA---	EF173374	1.97892e-32	2513	68	0.171522	1	1005	10	0.0415273	0	1743	30	0.124328	0
XLOC_023067	supercont1.778	278696 - 279374	614	---NA---	Q05654	3.15991e-86	137	4	0.0554529	0	358	32	0.739614	4	392	24	0.568729	3
XLOC_023080	supercont1.779	132328 - 132688	361	---NA---	CR937889	1.0972e-46	344	29	0.929597	4	13	3	0.163503	0	146	5	0.291995	2
XLOC_023111	supercont1.78	192562 - 192953	392	---NA---	CAK26779	4.53297e-92	51	2	0.0552566	0	0	0	0	0	270	21	1.04132	6
XLOC_023124	supercont1.780	31148 - 32260	1894	---NA---	EF173379	5.39354e-06	1812	65	0.527872	6	1318	27	0.32732	5	1271	31	0.354802	3
XLOC_023131	supercont1.781	143483 - 143919	437	---NA---	XP_001869074	2.16219e-65	340	10	0.230051	3	0	1	0.0387456	0	0	2	0.0812539	0
XLOC_023185	supercont1.786	55862 - 56660	1486	---NA---	EF173371	1.74893e-19	1128	206	2.22005	22	1006	157	2.8071	22	1034	79	1.43686	26
XLOC_023236	supercont1.79	630077 - 630521	312	---NA---	XP_001850123	6.16356e-20	286	35	1.49907	3	213	6	0.441401	0	298	23	1.85724	1
XLOC_023241	supercont1.79	2122994 - 2123926	933	---NA---	XP_001850123	6.16356e-20	932	453.56	5.39536	10	869	487.751	6.54251	18	784	207	2.80019	13
XLOC_023250	supercont1.79	538872 - 539770	1435	---NA---	XP_001850123	6.16356e-20	857	13	0.12948	2	672	15	0.249052	0	1182	30	0.630461	0
XLOC_023251	supercont1.79	959420 - 960083	595	---NA---	XP_001850123	6.16356e-20	0	3	0.0434434	0	426	26	0.628155	3	329	20	0.496155	2
XLOC_023265	supercont1.79	715199 - 715686	488	---NA---	XP_001850123	6.16356e-20	42	2	0.0386667	1	340	23	0.745892	3	383	25	0.84248	5
XLOC_023267	supercont1.79	849974 - 850563	590	---NA---	XP_003699528	5.63771e-30	0	2	0.029306	0	283	11	0.268964	1	0	0	0	0
XLOC_023280	supercont1.790	435729 - 436995	1267	---NA---	AAY83339	0.000190275	239	11	0.0618266	2	619	20	0.185704	3	14	3	0.0280008	0
XLOC_023281	supercont1.790	437150 - 438312	1163	---NA---	AAY83339	0.000190275	101	8	0.0496681	0	482	19	0.194999	8	64	3	0.0309926	0
XLOC_023304	supercont1.792	4373 - 30619	2725	---NA---	XP_001654412	8.48653e-118	2545	130	1.15751	6	2526	295	4.18016	14	2413	212	3.16441	17
XLOC_023329	supercont1.794	303552 - 305004	1396	---NA---	Q08E07	9.40992e-05	906	48	0.241431	2	518	11	0.0913419	2	1115	88	0.733523	6
XLOC_023522	supercont1.80	32739 - 32973	235	---NA---	XP_001844512	1.26846e-56	0	0	0	0	94	3	0.4626	1	200	18	3.27828	1
XLOC_023530	supercont1.80	1140937 - 1141975	1039	---NA---	XP_001849446	2.06488e-12	437	18	0.127676	0	0	0	0	0	64	3	0.0355175	0
XLOC_023545	supercont1.800	279972 - 280266	295	---NA---	P09082	5.35045e-97	229	5	0.242079	1	170	2	0.167113	0	230	14	1.29894	0
XLOC_023571	supercont1.803	137746 - 172668	2162	---NA---	AC150255	1.84769e-10	1175	30	0.340958	0	0	1	0.00743292	0	1645	70	1.04158	6
XLOC_023690	supercont1.81	4228 - 5737	1510	---NA---	Q05654	2.90775e-89	1318	37	0.170286	4	585	11	0.0835389	0	284	4	0.0304631	0
XLOC_023691	supercont1.81	79800 - 80990	1191	---NA---	Q05654	2.90775e-89	1092	31	0.187192	0	114	3	0.0299404	0	289	8	0.080336	0
XLOC_023697	supercont1.81	418119 - 418631	513	---NA---	AAQ01581	0.000213269	138	4	0.0717196	0	361	39	1.17113	3	288	29	0.901796	2
XLOC_023719	supercont1.811	70919 - 72956	886	---NA---	AC150256	2.60661e-20	751	28	0.240972	1	0	0	0	0	0	0	0	0
XLOC_023752	supercont1.813	529045 - 529384	275	---NA---	P23757	2.8287e-67	0	0	0	0	157	3	0.297483	0	272	11	1.23135	0
XLOC_023755	supercont1.814	370567 - 381548	3634	---NA---	XP_001654178	8.77818e-62	3017	203	0.36162	27	2660	182	0.533329	27	2969	156	0.455424	26
XLOC_023756	supercont1.814	395982 - 434273	1557	---NA---	XP_001654178	8.77818e-62	683	70	0.550964	2	771	35	0.519935	1	1029	56	1.02618	2
XLOC_023760	supercont1.814	437624 - 438222	599	---NA---	XP_001654178	8.77818e-62	536	20	0.28693	5	178	9	0.215385	2	0	0	0	0
XLOC_023819	supercont1.819	186419 - 187635	1217	---NA---	EFN68678	5.20062e-05	418	4	0.0235548	0	670	11	0.107041	4	571	7	0.068515	1
XLOC_023899	supercont1.82	1429 - 1702	274	---NA---	P05049	4.80744e-07	246	11	0.633395	4	209	3	0.300254	1	228	5	0.56544	4
XLOC_023916	supercont1.820	191505 - 193198	686	---NA---	XP_001657909	3.2342e-08	337	11	0.13127	2	506	14	0.277943	2	421	8	0.162076	2
XLOC_023996	supercont1.826	455832 - 456507	676	---NA---	BK006052	2.36281e-31	398	22	0.267715	3	513	23	0.465744	8	373	15	0.310141	5
XLOC_024024	supercont1.829	410128 - 410861	734	---NA---	AAF20018	4.05704e-83	483	37	0.40405	2	149	5	0.0907337	0	284	16	0.295568	1
XLOC_024084	supercont1.83	1822571 - 1824376	1806	---NA---	BK006052	3.61426e-49	1057	83	0.312933	5	663	32	0.198904	5	1301	41	0.255065	1
XLOC_024255	supercont1.84	681409 - 714360	951	---NA---	FJ387159	1.11611e-18	541	22.0014	0.173603	0	0	0	0	0	110	3.00024	0.0396229	0
XLOC_024256	supercont1.84	703969 - 705625	1657	---NA---	FJ387159	1.11611e-18	1592	0	1.21435	7	1592	0.442509	0	30	1584	0	0.535237	18
XLOC_024257	supercont1.84	973375 - 974371	872	---NA---	FJ387159	1.11611e-18	404	15	0.131662	0	0	0	0	0	0	0	0	0
XLOC_024285	supercont1.84	679504 - 705625	3401	---NA---	XM_001659976	1.38867e-28	3220	3702.99	1.45672	14	3184	2507.56	2.96433	60	3168	2139	1.56697	36
XLOC_024306	supercont1.84	720357 - 720594	238	---NA---	CU694319	0.00072521	104	1	0.0839838	0	213	18	2.66904	3	210	16	2.79092	4
XLOC_024307	supercont1.84	745431 - 745846	416	---NA---	CU694319	0.00072521	347	10	0.249548	2	0	2	0.0842364	0	0	0	0	0
XLOC_024308	supercont1.84	760577 - 761092	516	---NA---	CU694319	0.00072521	0	0	0	0	64	2	0.059529	0	400	23	0.708648	5
XLOC_024310	supercont1.84	905086 - 905260	175	---NA---	AAF20019	1.70176e-104	143	9	2.44733	2	173	2	0.993774	0	130	4	2.5826	1
XLOC_024311	supercont1.84	1196868 - 1197335	468	---NA---	AAF20019	1.70176e-104	251	7	0.144372	0	282	11	0.381101	1	258	5	0.18058	0
XLOC_024328	supercont1.841	485189 - 485958	770	---NA---	XP_001861991	8.30582e-51	447	11	0.112931	0	0	0	0	0	0	0	0	0
XLOC_024376	supercont1.847	37773 - 77986	482	---NA---	XM_003286839	0.000463256	458	464	9.1424	4	412	117	3.86854	4	405	317	10.9016	3
XLOC_024406	supercont1.848	472404 - 474397	1994	---NA---	P10403	3.70301e-07	459	16	0.054111	2	462	14	0.078024	2	209	12	0.0668747	2
XLOC_024408	supercont1.849	393921 - 432375	895	---NA---	AY009101	1.09908e-11	572	16	0.135992	0	0	0	0	0	0	4	0.0570251	0
XLOC_024428	supercont1.85	2183337 - 2213775	4341	---NA---	BAA57030	1.82872e-145	4061	467	1.14691	72	4140	452	1.93541	79	4150	442	1.8779	86
XLOC_024481	supercont1.852	6501 - 7713	1213	---NA---	XP_002136118	2.01236e-43	291	0	0	0	695	18	0.175833	0	801	36	0.35374	0
XLOC_024489	supercont1.853	429931 - 430294	364	---NA---	BAC82628	1.1453e-05	293	16	0.505061	1	154	5	0.268219	0	238	3	0.172246	0
XLOC_024535	supercont1.858	76758 - 77457	700	---NA---	P04146	1.8059e-60	558	17	0.197525	2	396	15	0.289847	2	553	16	0.31526	3
XLOC_024539	supercont1.859	109528 - 109827	300	---NA---	XP_001870036	3.83832e-86	0	1	0.0466328	0	260	10	0.803604	0	0	0	0	0
XLOC_024596	supercont1.86	2694065 - 2695183	1119	---NA---	AY347953	3.80456e-58	702	22	0.142912	6	352	13	0.139643	1	545	17	0.18394	0
XLOC_024601	supercont1.860	475961 - 476356	292	---NA---	XP_001867500	3.01852e-43	140	7	0.346848	2	184	11	0.941526	3	174	17	1.61938	0
XLOC_024616	supercont1.862	20415 - 37696	716	---NA---	XP_001651178	2.66307e-22	503	12	0.135353	0	220	5	0.0937554	0	385	16	0.305676	3
XLOC_024617	supercont1.862	437855 - 448173	1210	---NA---	XP_001651178	2.66307e-22	438	16	0.0948524	1	766	70	0.685778	0	1101	60	0.5913	7
XLOC_024619	supercont1.862	19401 - 20156	756	---NA---	EF173378	2.24833e-10	501	13	0.136645	0	20	2	0.034918	0	100	2	0.0355107	2
XLOC_024644	supercont1.865	184194 - 342172	2006	---NA---	AY791897	5.0642e-07	1138	42	0.141114	10	592	28	0.155025	2	517	24	0.132866	3
XLOC_024647	supercont1.866	81285 - 81737	394	---NA---	Q0R4F1	4.6249e-66	237	10	0.27384	1	0	0	0	0	0	1	0.0491066	0
XLOC_024650	supercont1.866	139285 - 139886	602	---NA---	Q0R4F1	4.6249e-66	397	5	0.0712359	0	421	5	0.118816	1	100	1	0.0243867	0
XLOC_024651	supercont1.866	194023 - 194905	883	---NA---	Q0R4F1	4.6249e-66	399	2	0.0172845	0	120	3	0.0429748	0	688	14	0.203042	0
XLOC_024652	supercont1.866	210663 - 211334	672	---NA---	Q0R4F1	4.6249e-66	142	2	0.0245311	0	66	3	0.0612386	0	408	14	0.291866	0
XLOC_024687	supercont1.87	1437098 - 1547843	1187	---NA---	Q9W0S9	0	1074	657	3.98285	2	1117	454	4.5489	16	1070	336	3.38765	11
XLOC_024704	supercont1.87	590501 - 722393	1475	---NA---	XP_001653821	7.3651e-06	1070	66	0.667593	6	1080	66.0015	1.27291	10	1024	36	0.64121	5
XLOC_024773	supercont1.876	184196 - 185553	1358	---NA---	EFN68824	1.39333e-30	1311	372	1.93088	0	1247	174	1.49129	18	1309	182	1.5664	10
XLOC_024788	supercont1.878	166393 - 166818	426	---NA---	XP_001847995	6.56578e-08	356	33	0.791569	4	184	15	0.606636	3	297	13	0.552605	3
XLOC_024832	supercont1.88	1856137 - 1856720	584	---NA---	Q9NBX4	3.96557e-38	0	0	0	0	340	21	0.521018	5	514	28	0.713991	6
XLOC_024833	supercont1.88	1882985 - 1883180	196	---NA---	Q9NBX4	3.96557e-38	195	6	0.981132	0	192	5	1.4766	2	191	0	0	0
XLOC_024837	supercont1.88	2702906 - 2704250	1345	---NA---	EFR28056	5.15459e-08	880	70	0.367353	6	1234	145	1.25656	18	1106	48	0.417765	9
XLOC_024854	supercont1.883	39772 - 43519	3748	---NA---	Q9DCD5	0.000480849	1551	133	0.229378	8	2623	310	0.879429	35	2146	241	0.681031	17
XLOC_024861	supercont1.884	324565 - 328186	258	---NA---	XP_001662628	1.40601e-13	229	4	0.268368	0	247	18	2.11266	2	224	2	0.269553	0
XLOC_024978	supercont1.89	129251 - 130128	878	---NA---	CT027746	0.000732482	503	15	0.130548	1	0	0	0	0	0	0	0	0
XLOC_024979	supercont1.89	131118 - 131730	613	---NA---	CT027746	0.000732482	189	3	0.0416833	0	0	1	0.0231658	0	362	9	0.213777	0
XLOC_024989	supercont1.89	1265878 - 1266527	650	---NA---	P04146	3.52063e-42	246	11	0.141089	0	0	0	0	0	0	0	0	0
XLOC_025002	supercont1.89	2855474 - 2856021	548	---NA---	AY748244	6.48959e-29	361	16	0.260409	4	77	0	0	0	0	3	0.0841824	0
XLOC_025031	supercont1.893	180385 - 309737	1294	---NA---	Q05654	8.49626e-74	1062	40	0.21943	2	530	18	0.163099	1	557	17	0.154792	2
XLOC_025040	supercont1.894	378869 - 379822	954	---NA---	Q96DR7	1.96327e-25	942	28.3498	3.11291	14	951	0	16.2601	17	932	26.7816	11.0772	18
XLOC_025062	supercont1.896	12978 - 264665	1075	---NA---	XP_001653082	1.11678e-24	1074	1618	11.0276	7	1048	874	9.84753	14	943	839	9.54052	8
XLOC_025063	supercont1.896	117415 - 118059	173	---NA---	XP_001653082	1.11678e-24	151	15	4.32324	1	145	4	2.10919	4	146	0	0	3
XLOC_025068	supercont1.896	116789 - 117126	338	---NA---	AF107694	3.01299e-53	338	126	4.58168	1	338	102	6.33267	4	304	43	2.889	2
XLOC_025069	supercont1.897	135492 - 136638	1147	---NA---	AF107694	3.01299e-53	0	0	0	0	4	2	0.0208643	0	470	12	0.126043	1
XLOC_025070	supercont1.897	378349 - 378789	441	---NA---	AF107694	3.01299e-53	305	52	1.17871	0	75	4	0.152652	0	288	17	0.679714	1
XLOC_025094	supercont1.899	145235 - 145996	762	---NA---	XP_001649320	5.72553e-21	759	389	4.0475	4	0	0	0	0	341	12	0.210831	2
XLOC_025095	supercont1.899	297156 - 297888	733	---NA---	XP_001649320	5.72553e-21	203	5	0.0546981	0	0	1	0.0181793	0	461	13	0.240591	1
XLOC_025096	supercont1.899	314782 - 315151	370	---NA---	XP_001649320	5.72553e-21	343	21	0.643267	2	156	2	0.104013	0	0	1	0.0555414	0
XLOC_025187	supercont1.90	878477 - 879477	916	---NA---	EF173371	7.01178e-12	100	1	0.00826063	0	559	9	0.123179	1	582	10	0.138441	2
XLOC_025208	supercont1.90	1278095 - 1278733	639	---NA---	AC150255	1.13724e-64	0	2	0.0262525	0	0	0	0	0	533	13	0.290923	0
XLOC_025209	supercont1.90	1600177 - 1600705	529	---NA---	AC150255	1.13724e-64	426	12	0.205605	6	100	3	0.0860106	3	113	3	0.0888936	2
XLOC_025210	supercont1.90	1694007 - 1694545	539	---NA---	AC150255	1.13724e-64	0	0	0	0	440	12	0.334579	6	0	0	0	0
XLOC_025217	supercont1.900	22491 - 22762	272	---NA---	AC150263	2.40507e-05	218	18	1.05531	3	0	0	0	0	96	1	0.115447	0
XLOC_025275	supercont1.907	294081 - 294115	35	---NA---	XP_001864821	6.44069e-46	29	31	1622840	4	31	308	16566400	5	31	306	7087230	4
XLOC_025285	supercont1.908	3029 - 3847	819	---NA---	XP_308674	1.84995e-75	474	12	0.113914	0	49	5	0.0787484	0	42	2	0.0319558	0
XLOC_025322	supercont1.91	2639041 - 2639969	929	---NA---	XP_001650068	1.03255e-42	0	2	0.0162388	0	0	0	0	0	638	27	0.367218	1
XLOC_025344	supercont1.913	144315 - 233990	6273	---NA---	EF173373	7.82846e-33	6067	189	0.828263	24	5993	207	1.55964	60	5893	238	1.80969	40
XLOC_025345	supercont1.913	316340 - 322074	596	---NA---	EF173373	7.82846e-33	393	43	0.621232	3	341	22	0.530252	3	393	28	0.692908	5
XLOC_025346	supercont1.913	188838 - 189838	1001	---NA---	EF173373	7.82846e-33	843	36.0003	0.267013	3	144	12	0.147327	1	97	6.00003	0.0743625	2
XLOC_025347	supercont1.913	360087 - 360613	527	---NA---	EF173373	7.82846e-33	364	60	1.03377	7	374	37	1.06683	9	409	41	1.22208	8
[truncated: 488 more rows]

## Sheet: supercontig
Table S1 List and properties (i.e. mapping cohordinates, Blast Description, coverage and SNPs identified in each of the three strains analysed) of the 2482 Novel Transcriptional Units that map 10,000 bp away from annotated exons.
			Total N. SNPs			SNP/Kb
	Novel Transcriptional Unit	supercontig	LVP	CTM	RexD	LVP	CTM	RexD
	1	supercont1.1102	0	0	0	0	0	0
	1	supercont1.1114	0	0	0	0	0	0
	1	supercont1.1342	0	0	0	0	0	0
	1	supercont1.1413	0	0	0	0	0	0
	1	supercont1.1459	0	0	0	0	0	0
	1	supercont1.1469	0	0	0	0	0	0
	1	supercont1.1488	0	0	0	0	0	0
	1	supercont1.1605	0	0	0	0	0	0
	1	supercont1.1692	0	0	0	0	0	0
	1	supercont1.1809	0	0	0	0	0	0
	1	supercont1.1858	0	0	0	0	0	0
	1	supercont1.1993	0	0	0	0	0	0
	1	supercont1.2071	0	0	0	0	0	0
	1	supercont1.2318	0	0	0	0	0	0
	1	supercont1.2360	0	0	0	0	0	0
	1	supercont1.2387	0	0	0	0	0	0
	1	supercont1.2466	0	0	0	0	0	0
	1	supercont1.2495	0	0	0	0	0	0
	1	supercont1.2817	0	0	0	0	0	0
	1	supercont1.2922	0	0	0	0	0	0
	1	supercont1.296	0	0	0	0	0	0
	1	supercont1.3010	0	0	0	0	0	0
	1	supercont1.3271	0	0	0	0	0	0
	1	supercont1.3345	0	0	0	0	0	0
	1	supercont1.3348	0	0	0	0	0	0
	1	supercont1.3521	0	0	0	0	0	0
	1	supercont1.3551	0	0	0	0	0	0
	1	supercont1.3678	0	0	0	0	0	0
	1	supercont1.3872	0	0	0	0	0	0
	1	supercont1.390	0	0	0	0	0	0
	1	supercont1.3900	0	0	0	0	0	0
	1	supercont1.3935	0	0	0	0	0	0
	1	supercont1.4029	0	0	0	0	0	0
	1	supercont1.4132	0	0	0	0	0	0
	1	supercont1.4471	0	0	0	0	0	0
	1	supercont1.459	0	0	0	0	0	0
	1	supercont1.471	0	0	0	0	0	0
	1	supercont1.557	0	0	0	0	0	0
	1	supercont1.712	0	0	0	0	0	0
	1	supercont1.852	0	0	0	0	0	0
	1	supercont1.908	0	0	0	0	0	0
	1	supercont1.981	0	0	0	0	0	0
	1	supercont1.1288	0	0	0	0	0	0
	1	supercont1.1753	0	0	0	0	0	0
	1	supercont1.2197	0	0	0	0	0	0
	1	supercont1.3217	0	0	0	0	0	0
	1	supercont1.4381	0	0	0	0	0	0
	1	supercont1.1133	0	0	0	0	0	0
	1	supercont1.249	0	0	0	0	0	0
	1	supercont1.2745	0	0	0	0	0	0
	1	supercont1.947	0	0	0	0	0	0
	1	supercont1.2716	0	0	0	0	0	0
	1	supercont1.2951	0	0	0	0	0	0
	1	supercont1.4736	0	0	0	0	0	0
	1	supercont1.478	0	0	0	0	0	0
	1	supercont1.633	0	0	0	0	0	0
	1	supercont1.755	0	0	0	0	0	0
	1	supercont1.238	0	0	0	0	0	0
	1	supercont1.1633	0	0	0	0	0	0
	1	supercont1.2594	0	0	0	0	0	0
	1	supercont1.4142	0	0	0	0	0	0
	1	supercont1.998	0	0	0	0	0	0
	2	supercont1.127	0	0	0	0	0	0
	2	supercont1.4552	0	0	0	0	0	0
	2	supercont1.859	0	0	0	0	0	0
	2	supercont1.708	0	0	2	0	0	0.560695
	1	supercont1.2334	0	0	1	0	0	1.06952
	2	supercont1.994	0	0	1	0	0	1.07296
	1	supercont1.2697	0	0	2	0	0	1.07759
	2	supercont1.2335	0	0	1	0	0	1.1236
	1	supercont1.558	0	0	1	0	0	1.12867
	1	supercont1.514	0	0	1	0	0	1.39082
	1	supercont1.1522	0	0	1	0	0	1.49925
	3	supercont1.181	0	0	5	0	0	1.67224
	2	supercont1.483	0	0	1	0	0	1.85529
	1	supercont1.215	0	0	1	0	0	1.9802
	1	supercont1.850	0	0	4	0	0	2.079
	1	supercont1.4157	0	0	1	0	0	2.32019
	2	supercont1.916	0	0	1	0	0	2.39234
	1	supercont1.402	0	0	11	0	0	2.41599
	1	supercont1.3249	0	0	1	0	0	2.5
	2	supercont1.897	0	0	2	0	0	2.63852
	1	supercont1.3095	0	0	1	0	0	2.6738
	1	supercont1.385	0	0	1	0	0	2.7027
	2	supercont1.1246	0	0	8	0	0	2.86636
	1	supercont1.4591	0	0	1	0	0	3.08642
	2	supercont1.1612	0	0	1	0	0	3.125
	2	supercont1.105	0	0	2	0	0	3.3557
	1	supercont1.3371	0	0	2	0	0	3.52113
	1	supercont1.2184	0	0	1	0	0	3.63636
	1	supercont1.803	0	0	6	0	0	3.64742
	1	supercont1.1005	0	0	1	0	0	3.663
	1	supercont1.1249	0	0	1	0	0	3.73134
	1	supercont1.1259	0	0	2	0	0	4.11523
	2	supercont1.43	0	0	13	0	0	4.25532
	1	supercont1.2277	0	0	3	0	0	4.31034
	1	supercont1.688	0	0	2	0	0	4.62963
	1	supercont1.757	0	0	1	0	0	5.46448
	1	supercont1.4390	0	0	3	0	0	5.6391
	1	supercont1.3569	0	0	3	0	0	5.75816
	2	supercont1.1142	0	0	7	0	0	5.91216
	1	supercont1.1455	0	0	1	0	0	6.0241
	2	supercont1.573	0	0	9	0	0	6.57895
	1	supercont1.4327	0	0	1	0	0	6.84932
	1	supercont1.1504	0	0	4	0	0	6.86106
	1	supercont1.4595	0	0	3	0	0	6.96056
	1	supercont1.2659	0	0	2	0	0	6.99301
	1	supercont1.2017	0	0	2	0	0	7.38007
	1	supercont1.1297	0	0	1	0	0	7.63359
	2	supercont1.408	0	0	2	0	0	8.65801
	1	supercont1.1315	0	0	4	0	0	8.73362
	1	supercont1.1063	0	0	4	0	0	9.17431
	1	supercont1.57	0	0	5	0	0	10.3306
	1	supercont1.1224	0	0	3	0	0	10.6007
	1	supercont1.1103	0	0	3	0	0	12.0482
	1	supercont1.2247	0	0	3	0	0	12.2449
	1	supercont1.4238	0	0	22	0	0	12.3457
	1	supercont1.4470	0	0	3	0	0	13.5747
	1	supercont1.2178	0	0	4	0	0	15.5039
	1	supercont1.3226	0	0	3	0	0	20
	2	supercont1.388	0	1	1	0	0.455166	0.451875
	2	supercont1.381	0	1	0	0	1.05597	0
	2	supercont1.496	0	3	11	0	1.27226	1.08976
	2	supercont1.849	0	1	0	0	1.42248	0
	2	supercont1.672	0	1	0	0	1.45138	0
	2	supercont1.982	0	1	1	0	1.52905	1.38889
	1	supercont1.1800	0	1	2	0	1.5528	2.849
	2	supercont1.2103	0	1	1	0	1.7301	2.00803
	1	supercont1.2174	0	1	0	0	1.82482	0
	1	supercont1.4303	0	1	1	0	1.92308	1.51286
	1	supercont1.613	0	1	0	0	1.98413	0
	3	supercont1.1718	0	2	0	0	2.06612	0
	2	supercont1.4181	0	3	7	0	2.11416	5.2592
	1	supercont1.566	0	1	3	0	2.17391	16.129
	2	supercont1.93	0	1	2	0	2.21729	3.92157
	1	supercont1.2014	0	4	6	0	2.32288	4.29185
	4	supercont1.80	0	1	13	0	2.38663	7.287
	1	supercont1.2287	0	4	1	0	2.46154	0.479616
	1	supercont1.904	0	1	0	0	2.55102	0
	1	supercont1.4056	0	1	1	0	2.55754	3.01205
	1	supercont1.2738	0	1	1	0	2.61097	3.38983
	1	supercont1.419	0	2	0	0	2.64901	0
	1	supercont1.787	0	4	6	0	2.65252	3.8961
	1	supercont1.140	0	1	0	0	2.7933	0
	2	supercont1.182	0	4	1	0	2.85307	0.70028
	2	supercont1.1608	0	5	0	0	2.98329	0
	1	supercont1.587	0	2	0	0	3.08642	0
	1	supercont1.59	0	1	1	0	3.23625	5.91716
	1	supercont1.168	0	1	0	0	3.27869	0
	2	supercont1.500	0	5	10	0	3.30251	6.34115
	1	supercont1.2092	0	1	0	0	3.41297	0
	1	supercont1.1573	0	4	0	0	3.62647	0
	2	supercont1.21	0	6	13	0	3.6452	5.43024
	4	supercont1.184	0	3	6	0	3.65854	3.4662
	1	supercont1.2155	0	1	0	0	3.67647	0
	1	supercont1.3768	0	6	6	0	3.71287	3.83142
	2	supercont1.635	0	3	2	0	3.71287	7.54717
	1	supercont1.4643	0	6	1	0	3.78549	1.54799
	2	supercont1.1591	0	3	5	0	3.97351	2.21631
	2	supercont1.4561	0	5	0	0	4.06174	0
	1	supercont1.4001	0	1	2	0	4.06504	2.60417
	1	supercont1.2434	0	2	2	0	4.07332	4.87805
	1	supercont1.3011	0	1	1	0	4.08163	3.7037
	1	supercont1.2519	0	2	0	0	4.2735	0
	2	supercont1.548	0	5	2	0	4.28082	2.75482
	4	supercont1.568	0	3	2	0	4.43787	2.31214
	2	supercont1.164	0	3	4	0	4.57317	5.73066
	2	supercont1.432	0	5	8	0	4.57457	11.0803
	2	supercont1.924	0	46	59	0	4.59311	5.75722
	1	supercont1.2835	0	3	6	0	4.68019	8.53485
	1	supercont1.31	0	3	0	0	4.70958	0
	2	supercont1.292	0	15	8	0	4.73037	2.5421
	1	supercont1.2443	0	3	2	0	4.73186	3.24675
	1	supercont1.2107	0	2	0	0	4.77327	0
	1	supercont1.2263	0	2	1	0	4.77327	1.64204
	1	supercont1.2196	0	1	4	0	4.78469	8.42105
	1	supercont1.3608	0	1	5	0	4.83092	13.0548
	1	supercont1.3379	0	3	5	0	4.87805	8.81834
	2	supercont1.518	0	2	0	0	4.98753	0
	1	supercont1.1586	0	1	2	0	5.02513	4.30108
	1	supercont1.206	0	3	1	0	5.16351	2.13675
	1	supercont1.2617	0	1	2	0	5.18135	9.85222
	1	supercont1.1565	0	6	15	0	5.20382	13.4771
	2	supercont1.306	0	6	0	0	5.24476	0
	1	supercont1.928	0	3	6	0	5.34759	7.4813
	2	supercont1.3283	0	4	4	0	5.45703	5.12821
	1	supercont1.4462	0	5	4	0	5.46448	6.23053
	1	supercont1.1009	0	4	0	0	5.50206	0
	1	supercont1.4176	0	2	3	0	5.57103	14.4231
	1	supercont1.1900	0	1	0	0	5.64972	0
	1	supercont1.491	0	2	0	0	5.66572	0
	1	supercont1.700	0	2	3	0	5.71429	6.08519
	1	supercont1.393	0	3	0	0	5.76923	0
	2	supercont1.267	0	7	3	0	5.89226	3.84123
	1	supercont1.363	0	2	0	0	5.97015	0
	6	supercont1.316	0	9	1	0	6.04433	1.5949
	1	supercont1.4577	0	1	1	0	6.06061	2.06186
	1	supercont1.3131	0	1	0	0	6.21118	0
	3	supercont1.825	0	2	17	0	6.53595	6.11731
	1	supercont1.259	0	1	1	0	6.57895	3.43643
	3	supercont1.449	0	5	2	0	6.71141	1.23001
	1	supercont1.4622	0	3	0	0	6.72646	0
	1	supercont1.50	0	2	0	0	6.84932	0
	1	supercont1.2571	0	3	0	0	6.88073	0
	1	supercont1.3334	0	2	2	0	6.94444	6.84932
	1	supercont1.2460	0	2	2	0	7.04225	7.01754
	2	supercont1.234	0	4	0	0	7.20721	0
	1	supercont1.3382	0	10	2	0	7.61035	1.63132
	2	supercont1.286	0	2	4	0	7.8125	8.69565
	1	supercont1.264	0	2	1	0	8	4.7619
	1	supercont1.4336	0	2	3	0	8	10.5634
	1	supercont1.884	0	2	0	0	8.09717	0
	1	supercont1.1592	0	2	0	0	8.29876	0
	1	supercont1.658	0	2	0	0	8.3682	0
	1	supercont1.285	0	3	0	0	8.37989	0
	1	supercont1.2386	0	3	0	0	8.52273	0
	1	supercont1.75	0	5	0	0	8.80282	0
	1	supercont1.3963	0	2	0	0	8.96861	0
	3	supercont1.320	0	6	10	0	9.1047	8.38926
	1	supercont1.223	0	2	0	0	9.17431	0
	3	supercont1.681	0	7	14	0	9.18635	7.61283
	1	supercont1.1814	0	2	1	0	9.21659	4.56621
	1	supercont1.3173	0	5	2	0	9.3633	6.68896
	1	supercont1.2042	0	10	14	0	9.48767	8.68486
	1	supercont1.1550	0	2	0	0	9.56938	0
	1	supercont1.1614	0	5	8	0	9.59693	13.6752
	1	supercont1.698	0	2	2	0	9.66184	12.5
	1	supercont1.3298	0	1	3	0	10	11.9522
	1	supercont1.3717	0	4	3	0	10.6383	8.35655
	1	supercont1.2285	0	6	3	0	10.7914	7.61421
	2	supercont1.3329	0	13	0	0	10.7973	0
	1	supercont1.2067	0	4	2	0	10.929	5.76369
	1	supercont1.2771	0	3	3	0	11.1111	4.86224
	1	supercont1.778	0	4	3	0	11.1732	7.65306
	1	supercont1.1369	0	3	3	0	11.194	11.5385
	1	supercont1.347	0	9	5	0	11.7493	8.91266
	1	supercont1.3958	0	6	4	0	12.2951	9.38967
	1	supercont1.3849	0	2	0	0	12.9032	0
	1	supercont1.1023	0	20	15	0	13.369	10.1283
	2	supercont1.210	0	5	4	0	13.6986	7.14286
	1	supercont1.1704	0	1	0	0	14.7059	0
	1	supercont1.143	0	3	6	0	15.1515	13.9535
	1	supercont1.3160	0	2	0	0	15.2672	0
	1	supercont1.1109	0	5	7	0	15.3374	20.649
	1	supercont1.1209	0	3	1	0	15.544	5.31915
	2	supercont1.501	0	11	24	0	15.6028	13.6054
	1	supercont1.651	0	4	4	0	15.6863	18.4332
	1	supercont1.2365	0	2	2	0	17.3913	20.6186
	1	supercont1.1795	0	3	2	0	17.5439	2.94118
	1	supercont1.1273	0	5	0	0	17.9211	0
	1	supercont1.2183	0	10	0	0	18.5185	0
	1	supercont1.1447	0	27	22	0	21.7216	18.3028
	1	supercont1.2991	0	3	2	0	30.6122	21.2766
	1	supercont1.987	0	1	3	0	31.25	12.0482
	1	supercont1.172	1	63	45	0.188893	11.984	8.55839
	2	supercont1.396	1	24	12	0.225327	6.30087	5.02934
	2	supercont1.364	1	37	43	0.236686	10.4549	12.5731
	1	supercont1.768	2	4	2	0.254323	0.971817	0.957854
	2	supercont1.4585	1	0	0	0.292826	0	0
	1	supercont1.3477	1	3	10	0.412541	1.23457	4.23908
	7	supercont1.365	2	4	8	0.4302	4.11946	4.93218
	1	supercont1.2761	2	6	11	0.43554	1.92246	2.23577
	2	supercont1.997	1	24	23	0.47824	24.2669	23.1855
	1	supercont1.536	1	0	2	0.485201	0	1.0304
	1	supercont1.3742	1	7	7	0.493583	3.55872	3.57508
	4	supercont1.528	4	3	14	0.54407	0.765501	1.99459
	3	supercont1.446	12	118	19	0.552715	7.30334	1.86311
	2	supercont1.1112	1	6	0	0.562114	2.57843	0
	1	supercont1.1743	1	4	6	0.591716	2.63852	3.56506
	1	supercont1.63	1	1	4	0.60241	2.58398	9.02935
	1	supercont1.1798	4	52	62	0.608828	15.7195	16.8022
	2	supercont1.1059	1	22	5	0.61237	14.1207	3.00661
	1	supercont1.502	2	0	3	0.632711	0	1.99601
	2	supercont1.509	3	35	34	0.647808	6.75806	7.16997
	2	supercont1.91	1	0	2	0.66357	0	1.75593
	4	supercont1.862	1	5	13	0.675676	3.75657	8.10474
	1	supercont1.1149	1	1	3	0.680735	1.57978	5.46448
	1	supercont1.3172	1	11	15	0.68306	7.65484	10.3377
	2	supercont1.729	1	0	1	0.684463	0	1.25945
	2	supercont1.38	47	338	379	0.687798	5.01528	6.77342
	1	supercont1.4422	1	0	0	0.696379	0	0
	2	supercont1.2756	3	16	15	0.745712	4.07955	3.50795
	8	supercont1.122	2	8	12	0.755858	1.46279	2.33554
	1	supercont1.1985	1	3	8	0.762195	6.69643	4.18191
	3	supercont1.2536	1	1	0	0.76746	1.29534	0
	3	supercont1.373	4	1	9	0.774743	0.376932	1.58674
	2	supercont1.272	7	31	4	0.78256	7.4825	0.516662
	6	supercont1.1113	4	43	44	0.790202	9.28525	9.92556
	1	supercont1.3027	1	4	3	0.805802	3.48736	2.50209
	3	supercont1.73	3	13	32	0.806885	4.82912	12.0573
	2	supercont1.1211	2	12	7	0.807754	5.29101	4.65735
	3	supercont1.301	2	0	8	0.808407	0	3.64299
	4	supercont1.61	1	5	9	0.815661	5.33049	6.39659
	3	supercont1.68	1	3	0	0.826446	4.52489	0
	4	supercont1.866	1	1	0	0.851064	1.64745	0
	1	supercont1.461	1	0	1	0.863558	0	1.26743
	2	supercont1.1167	5	16	8	0.865651	5.34581	1.92957
	1	supercont1.2944	2	21	2	0.874126	8.14585	2.5641
	1	supercont1.510	5	35	53	0.879198	6.29157	9.77499
	1	supercont1.2061	11	25	31	0.886668	2.01142	2.49899
	1	supercont1.1434	1	2	5	0.907441	1.76523	4.91642
	3	supercont1.431	5	0	2	0.920302	0	2.05339
	2	supercont1.2642	1	1	2	0.925926	0.696864	4.03226
	2	supercont1.1373	6	11	32	0.9298	1.47473	5.88668
	1	supercont1.1637	2	5	10	0.935891	2.02675	3.99042
	2	supercont1.874	1	0	3	0.954198	0	1.97759
	2	supercont1.1238	1	0	0	0.959693	0	0
	1	supercont1.1887	2	7	5	0.96432	3.49127	2.67094
	2	supercont1.463	3	4	15	0.969619	1.33824	5.40346
	2	supercont1.3049	3	28	22	0.989772	14.807	12.858
	1	supercont1.2543	3	10	2	0.998004	9.68992	0.848536
	1	supercont1.405	2	12	15	1.0005	5.95238	7.36739
	1	supercont1.2336	2	3	4	1.02041	2.28659	2.96736
	2	supercont1.927	10	34	57	1.03061	4.28914	6.92504
	1	supercont1.490	1	0	0	1.03413	0	0
	3	supercont1.555	2	1	5	1.03413	0.473934	1.93349
	2	supercont1.319	1	9	6	1.04822	16.2749	5.20382
	2	supercont1.776	3	2	2	1.05485	1.94742	1.13314
	1	supercont1.2972	1	3	5	1.0582	3.26087	5.34188
	1	supercont1.4213	1	2	3	1.0627	2.9985	2.31125
	1	supercont1.586	1	2	2	1.0661	0.881446	1.06157
	1	supercont1.2999	6	19	48	1.068	3.06551	7.32265
	1	supercont1.567	1	0	1	1.10742	0	1.3624
	1	supercont1.2068	2	12	14	1.12867	6.76056	7.89177
	1	supercont1.3858	5	7	3	1.14338	1.29702	0.589739
	1	supercont1.1301	4	9	8	1.15774	3.65705	2.64114
	1	supercont1.310	2	1	4	1.15808	0.554939	2.52048
	1	supercont1.1147	2	1	3	1.16144	0.866551	1.07143
	2	supercont1.70	9	81	104	1.17478	11.1417	14.5251
	2	supercont1.2465	2	0	0	1.17855	0	0
	1	supercont1.1846	1	1	0	1.18624	0.55371	0
	6	supercont1.641	5	10	8	1.19303	3.81243	2.08117
	1	supercont1.217	3	0	3	1.20919	0	1.2215
	7	supercont1.266	5	17	27	1.21477	6.07577	8.37209
	5	supercont1.101	4	5	3	1.21618	3.03398	1.62866
	1	supercont1.457	1	0	2	1.23153	0	2.7137
	4	supercont1.375	8	13	7	1.24127	1.95342	0.906971
	2	supercont1.1580	1	0	1	1.24688	0	7.69231
	2	supercont1.876	2	18	12	1.24844	12	6.10998
	2	supercont1.764	1	1	0	1.26582	2.09205	0
	1	supercont1.1558	4	5	3	1.27307	1.56201	0.605449
	5	supercont1.503	15	29	79	1.27421	2.68967	7.22781
	3	supercont1.190	2	10	10	1.28783	1.87582	5.20833
	4	supercont1.622	9	4	1	1.29162	2.09864	0.505561
	2	supercont1.4441	2	13	5	1.30378	12.7202	5.60538
	2	supercont1.911	5	3	3	1.3089	3.55872	1.75439
	1	supercont1.4158	2	0	10	1.30976	0	6.84932
	1	supercont1.811	1	0	0	1.33156	0	0
	3	supercont1.1804	8	2	10	1.33824	19.0476	2.09556
	4	supercont1.273	2	1	4	1.34048	1.77305	7.72201
	3	supercont1.529	2	2	6	1.3624	1.19474	2.26415
	2	supercont1.291	2	0	2	1.37174	0	1.66113
	5	supercont1.155	34	210	228	1.37252	10.6491	9.39741
	5	supercont1.179	2	1	6	1.37363	1.35501	2.30415
	7	supercont1.327	3	10	14	1.37363	5.87889	5.87988
	1	supercont1.235	3	12	27	1.39795	6.44468	9.487
	1	supercont1.1092	2	9	7	1.40647	6.31136	4.85437
	1	supercont1.3300	1	6	8	1.41044	12.1457	13.7457
	1	supercont1.3478	1	5	2	1.41443	7.12251	3.0581
	1	supercont1.653	1	6	4	1.41844	8.34492	5.90842
	1	supercont1.4122	1	0	2	1.44509	0	3.6036
	1	supercont1.3064	1	1	0	1.44509	3.23625	0
	2	supercont1.123	4	0	5	1.4556	0	7.58725
	1	supercont1.1324	1	0	4	1.46199	0	6.16333
	1	supercont1.345	1	5	0	1.46413	6.40205	0
	7	supercont1.317	3	71	30	1.4881	14.1632	10.9609
	1	supercont1.3041	2	5	3	1.50943	8.31947	4.8
	2	supercont1.819	1	6	2	1.51057	5.94059	2.48756
	2	supercont1.1589	1	3	3	1.52439	12.605	9.03614
	3	supercont1.318	4	3	6	1.52905	1.45985	1.97498
	3	supercont1.81	4	3	2	1.56986	2.83019	2.32288
	1	supercont1.2073	1	1	1	1.57978	1.5625	1.55521
	1	supercont1.1615	2	4	1	1.59236	3.26797	1.3459
	8	supercont1.268	24	23	62	1.60901	1.93277	5.55655
	1	supercont1.1086	2	34	10	1.60901	18.7431	5.82072
	2	supercont1.3764	4	2	14	1.6214	5.40541	5.31108
	1	supercont1.2650	5	10	32	1.6218	2.96824	16.2684
	1	supercont1.1503	3	6	0	1.62778	3.05188	0
	1	supercont1.193	3	12	6	1.63043	6.77966	4.66563
	3	supercont1.44	1	0	15	1.63132	0	8.67052
	1	supercont1.707	1	0	2	1.63399	0	2.84495
	2	supercont1.1569	22	0	0	1.64069	0	0
	1	supercont1.448	2	6	7	1.64339	5.13259	6.76329
	5	supercont1.188	6	24	14	1.64609	6.82594	5.58659
	1	supercont1.395	1	0	3	1.66113	0	9.86842
	2	supercont1.83	22	57	25	1.66326	5.30627	2.61479
	3	supercont1.552	4	8	5	1.67645	3.615	2.04082
	1	supercont1.2840	1	8	7	1.67785	15.7171	13.0597
	2	supercont1.813	16	50	6	1.68421	5.73987	0.616396
	1	supercont1.3504	1	3	2	1.72117	5.61798	3.50263
	4	supercont1.530	5	5	6	1.7331	1.8498	2.17944
	1	supercont1.3543	1	3	4	1.7331	5.64972	7.24638
	1	supercont1.4152	1	0	0	1.74825	0	0
	1	supercont1.4349	1	0	0	1.75439	0	0
	7	supercont1.9	150	525	622	1.76011	6.20267	7.1645
	6	supercont1.621	55	155	80	1.7661	5.68766	3.12488
	2	supercont1.332	2	6	7	1.76835	6.90449	6.39854
	1	supercont1.389	6	14	10	1.77515	6.93069	7.44048
	1	supercont1.175	6	25	16	1.83206	7.36594	5.54785
	3	supercont1.245	6	0	31	1.84502	0	5.66728
	2	supercont1.192	1	1	0	1.84502	4.44444	0
	1	supercont1.1121	2	11	7	1.85014	15.4712	9.83146
	1	supercont1.485	1	1	1	1.85185	1.99203	3.50877
	3	supercont1.1891	42	108	87	1.85923	5.15685	3.93043
	4	supercont1.49	3	2	1	1.87032	1.92493	1.5456
	1	supercont1.418	36	45	125	1.87237	2.35319	6.50974
	1	supercont1.893	2	1	2	1.88324	1.88679	3.59066
	2	supercont1.690	3	5	3	1.89155	2.98329	1.45914
	1	supercont1.178	6	28	37	1.89215	9.20447	12.2638
	2	supercont1.2330	8	17	15	1.90431	4.16871	3.81485
	5	supercont1.537	4	66	61	1.90567	6.28751	5.99038
	5	supercont1.89	8	2	6	1.90612	0.737735	1.92308
	4	supercont1.921	16	10	15	1.90885	4.10509	8.56653
	1	supercont1.1888	14	35	69	1.91728	9.14077	13.3643
	1	supercont1.1126	25	66	46	1.92871	5.99945	3.67735
	3	supercont1.46	10	27	50	1.93461	5.41951	8.71992
	1	supercont1.189	1	0	0	1.95695	0	0
	11	supercont1.4	14	23	22	1.97017	2.84548	3.12323
	2	supercont1.1632	3	4	8	1.97239	1.64339	5.67376
	6	supercont1.239	14	43	49	1.97601	8.8169	8.3775
	1	supercont1.462	4	16	21	1.98708	10.603	13.4357
	3	supercont1.445	7	13	18	1.99203	3.81904	4.95731
	2	supercont1.1933	18	35	31	2.01748	4.37993	3.51036
	1	supercont1.222	1	0	0	2.03666	0	0
	1	supercont1.237	1	0	0	2.04499	0	0
	2	supercont1.531	2	0	1	2.04708	0	2.49377
	1	supercont1.1593	1	2	2	2.05339	4.97512	4.81928
	2	supercont1.800	8	7	8	2.05656	3.37187	2.78649
	2	supercont1.142	6	0	2	2.06327	0	1.65153
	2	supercont1.289	3	2	2	2.07326	7.54717	6.60066
	1	supercont1.2301	7	5	10	2.09205	1.23183	3.33
	3	supercont1.280	10	21	4	2.10526	4.11603	1.92864
	2	supercont1.34	3	0	2	2.13523	0	5.40541
	3	supercont1.719	3	2	9	2.13828	1.92493	10.0559
	1	supercont1.3224	2	0	0	2.14133	0	0
	3	supercont1.777	17	17	27	2.14863	5.70278	8.25941
	3	supercont1.125	12	44	39	2.16177	9.03305	8.63787
	1	supercont1.2691	2	4	6	2.1692	4.47928	6.96864
	4	supercont1.5	9	17	18	2.17129	6.43696	4.7531
	2	supercont1.1353	2	2	3	2.17155	1.91755	2.41935
	6	supercont1.144	2	0	8	2.17391	0	2.96956
	4	supercont1.410	13	8	12	2.17683	2.45173	3.05266
	6	supercont1.214	18	41	79	2.1797	5.19645	7.29051
	1	supercont1.4375	3	8	5	2.185	4.89896	3.1746
	2	supercont1.297	1	4	10	2.19298	4.44444	5.86854
	2	supercont1.3096	3	1	2	2.19941	0.607165	1.554
	4	supercont1.28	16	8	9	2.21699	1.08962	1.21507
	2	supercont1.1708	1	0	0	2.21729	0	0
	1	supercont1.728	1	2	0	2.22717	8.23045	0
	3	supercont1.313	9	34	30	2.23048	10.6986	9.113
	2	supercont1.692	33	56	111	2.23774	4.65078	8.27802
	5	supercont1.1177	12	21	25	2.23922	5.09956	7.12454
	1	supercont1.115	1	0	1	2.25225	0	11.6279
	2	supercont1.493	2	11	13	2.25479	12.3318	14.6232
	2	supercont1.1087	12	11	20	2.26116	2.49377	5.14668
	1	supercont1.2078	1	0	1	2.28833	0	3.663
	1	supercont1.4045	2	1	2	2.29621	1.3245	2.73973
	2	supercont1.576	2	2	2	2.29621	4.08163	4.85437
	1	supercont1.4119	7	13	6	2.30795	4.46582	1.99402
	1	supercont1.4451	1	2	5	2.32019	4.56621	11.2613
	3	supercont1.56	5	46	4	2.32775	4.88426	2.15517
	6	supercont1.71	6	3	4	2.32829	2.28484	1.64541
	2	supercont1.1078	14	31	29	2.32906	5.51405	5.41348
	7	supercont1.111	15	63	44	2.35073	5.33717	7.98114
	1	supercont1.409	8	4	12	2.35225	1.00654	2.19539
	12	supercont1.141	31	22	29	2.35366	7.031	4.46291
	1	supercont1.792	6	14	17	2.35756	5.54236	7.04517
	2	supercont1.480	3	8	8	2.3622	7.84314	5.64972
	2	supercont1.276	4	3	6	2.37107	3.0303	4.05132
	1	supercont1.1724	3	8	5	2.37154	9.07029	9.84252
	1	supercont1.1060	4	17	14	2.38379	10.2225	8.34824
	8	supercont1.282	19	61	51	2.39808	7.68746	6.89096
	1	supercont1.4521	3	20	11	2.41546	16.247	11.4345
	4	supercont1.329	8	9	13	2.41984	2.14695	4.29894
	2	supercont1.2315	1	2	0	2.43309	0.618047	0
	1	supercont1.3074	5	0	0	2.44379	0	0
	1	supercont1.731	4	5	2	2.44798	3.62845	1.34228
	3	supercont1.251	4	2	6	2.44948	1.52905	3.74766
	3	supercont1.315	15	71	64	2.45218	9.33842	8.57219
	2	supercont1.1485	27	59	41	2.45678	5.66219	3.59523
	4	supercont1.519	10	22	25	2.46609	12.5356	4.45712
	1	supercont1.1507	1	1	3	2.46914	1.14416	4.87013
	1	supercont1.577	2	1	0	2.47219	1.91205	0
	3	supercont1.965	39	49	36	2.47729	3.31574	2.25493
	1	supercont1.3201	2	0	0	2.48139	0	0
	4	supercont1.294	5	6	13	2.48139	3.621	5.10204
	9	supercont1.3	2	12	25	2.48447	4.87211	5.24439
	1	supercont1.290	1	0	1	2.48756	0	1.43266
	10	supercont1.12	37	61	43	2.51325	4.01924	3.00007
	3	supercont1.848	7	28	11	2.52616	8.7146	4.08315
	1	supercont1.1183	4	12	13	2.52845	7.8534	8.14536
	2	supercont1.348	3	2	1	2.53165	2.0555	2.85714
	5	supercont1.1176	6	7	11	2.53915	3.13901	2.51947
	2	supercont1.120	7	16	12	2.54083	7.60095	4.91199
	7	supercont1.185	79	138	99	2.56128	6.60003	3.68372
	2	supercont1.423	2	1	0	2.59067	5.52486	0
	2	supercont1.1081	7	15	10	2.61194	5.17241	3.4153
	3	supercont1.211	4	6	14	2.6264	4.20757	9.60879
	2	supercont1.815	5	28	14	2.65111	13.1579	12.3457
	2	supercont1.1705	11	1	16	2.65252	1.09409	4.48682
	3	supercont1.736	2	7	3	2.65957	6.76329	3.52526
	4	supercont1.3361	7	1	4	2.66059	0.745156	3.14961
	1	supercont1.254	1	4	8	2.66667	9.32401	17.2043
	2	supercont1.426	2	8	6	2.67023	6.28931	6.46552
	1	supercont1.2131	10	23	26	2.67523	6.59215	7.09026
	2	supercont1.469	2	3	2	2.68456	4.01606	1.4782
	1	supercont1.1590	2	4	8	2.68456	5.93472	16
	1	supercont1.741	1	0	0	2.69542	0	0
	1	supercont1.761	1	0	1	2.7027	0	1.39082
	2	supercont1.356	1	0	1	2.7027	0	1.79856
	13	supercont1.149	22	40	36	2.7353	6.87758	5.14801
	1	supercont1.1818	1	0	0	2.73973	0	0
	6	supercont1.218	11	10	15	2.75482	3.41297	3.80035
	1	supercont1.1636	2	3	2	2.76243	5.29101	3.35008
	2	supercont1.4099	2	2	2	2.76625	3.35008	2.90276
	1	supercont1.616	18	24	28	2.78465	12.22	8.46433
	1	supercont1.1781	4	6	6	2.78552	4.51807	4.16378
	4	supercont1.326	6	8	11	2.80899	4.28954	3.59008
	2	supercont1.1184	5	4	1	2.81057	2.82087	1.66113
	2	supercont1.427	3	2	1	2.81955	2.06612	1.25786
	1	supercont1.4017	3	4	6	2.82486	3.48129	5.50964
	3	supercont1.1947	6	13	12	2.82885	7.98036	6.6482
	1	supercont1.1525	2	3	3	2.83688	8.74636	6.77201
	2	supercont1.157	2	3	6	2.84495	4.39883	8.29876
	1	supercont1.2299	1	1	0	2.849	2.15983	0
	1	supercont1.499	4	10	4	2.849	7.28332	2.84698
	2	supercont1.1287	2	1	3	2.85307	1.84843	3.80228
	2	supercont1.1144	3	11	5	2.87908	8.2769	6.81199
	4	supercont1.1141	19	57	49	2.89767	5.92331	5.56376
	1	supercont1.260	4	14	11	2.90276	11.5321	12.1547
	1	supercont1.517	1	0	1	2.91545	0	7.14286
	8	supercont1.167	81	119	139	2.91997	4.65826	5.0224
	6	supercont1.325	26	25	29	2.93321	3.58938	3.76037
	6	supercont1.357	10	12	25	2.94204	5.00626	8.58811
	2	supercont1.281	5	7	1	2.94638	5.49882	1.1274
	2	supercont1.973	6	5	7	2.94695	4.78469	5.54675
	4	supercont1.440	4	7	5	2.95858	6.06061	6.37755
	1	supercont1.591	2	0	0	2.96736	0	0
	1	supercont1.1163	1	0	0	2.98507	0	0
	1	supercont1.2539	7	14	6	3.00043	5.75895	2.693
	2	supercont1.156	2	3	8	3.00752	5.30973	11.5108
	1	supercont1.2085	1	0	0	3.01205	0	0
	2	supercont1.180	1	2	0	3.01205	4.40529	0
	1	supercont1.4433	1	8	0	3.01205	24.3161	0
	1	supercont1.4162	6	3	0	3.01659	1.53689	0
	1	supercont1.154	103	169	270	3.01752	4.94051	7.88252
	1	supercont1.2728	2	2	3	3.03951	2.54453	4.16089
	1	supercont1.3326	2	3	3	3.06279	4.73934	4.70958
	2	supercont1.47	32	2	63	3.06367	6.77966	8.59833
	1	supercont1.957	1	0	0	3.06748	0	0
	4	supercont1.858	7	2	9	3.07692	4.5977	3.5461
	1	supercont1.3622	3	2	6	3.08008	2.21729	5.8651
	2	supercont1.58	4	7	19	3.08166	7.57576	20.4082
	6	supercont1.39	14	4	8	3.08234	1.53787	2.48062
	5	supercont1.630	23	61	70	3.0914	8.48165	10.4105
	4	supercont1.65	6	10	1	3.10078	5.76037	0.701754
	1	supercont1.2816	2	8	6	3.10559	13.267	9.36037
	3	supercont1.205	2	6	3	3.12012	6.98487	3.82653
	3	supercont1.1981	48	119	110	3.12256	11.1895	9.58606
	1	supercont1.2853	5	10	9	3.1348	6.42674	5.54871
	2	supercont1.554	5	5	7	3.14861	3.92465	4.37227
	6	supercont1.308	11	11	10	3.15457	8.93582	2.97974
	1	supercont1.843	6	5	11	3.1679	5.74713	12.3735
	4	supercont1.649	22	16	8	3.18794	2.52406	1.41268
	1	supercont1.4435	3	12	8	3.20171	12.6449	9.31315
	1	supercont1.644	4	5	7	3.22581	7.77605	7.33753
	1	supercont1.403	1	0	0	3.23625	0	0
	4	supercont1.1021	14	10	9	3.23774	2.66454	3.35445
	6	supercont1.1074	10	13	10	3.27118	8.64937	6.31712
	1	supercont1.2142	2	4	5	3.27869	6.07903	7.75194
	2	supercont1.401	3	1	1	3.28228	3.367	2.89017
	1	supercont1.17	2	3	1	3.30033	4.41826	1.49477
	3	supercont1.780	6	11	9	3.31126	3.69624	2.21022
	4	supercont1.489	16	25	24	3.32157	5.67408	3.3604
	1	supercont1.379	12	28	25	3.3241	8.03674	7.18804
	1	supercont1.758	7	20	15	3.327	9.47867	7.1977
	1	supercont1.926	1	7	4	3.33333	22.8013	16.3265
	4	supercont1.158	3	2	2	3.34448	1.41343	1.2987
	2	supercont1.4028	1	0	1	3.367	0	5.05051
	9	supercont1.24	24	40	31	3.37316	6.59957	4.28473
	1	supercont1.3430	4	4	6	3.38123	3.84246	5.53506
	3	supercont1.966	14	8	19	3.38328	2.27402	7.56671
	1	supercont1.853	1	0	0	3.41297	0	0
	1	supercont1.362	2	1	0	3.41297	1.1274	0
	1	supercont1.2075	1	3	1	3.41297	10.101	3.44828
	3	supercont1.25	7	1	3	3.41964	0.463607	1.14635
	2	supercont1.1682	2	1	1	3.43053	2.94985	5.95238
	2	supercont1.1175	19	42	54	3.44016	7.36584	9.94475
	2	supercont1.494	3	0	13	3.44432	0	4.7619
	3	supercont1.376	9	3	2	3.44696	2.10379	1.20919
	1	supercont1.3774	1	5	6	3.44828	9.4697	18.9274
	14	supercont1.20	334	549	554	3.44938	6.07967	6.00165
	1	supercont1.1256	3	3	1	3.45622	3.53357	1.26422
	1	supercont1.1452	2	0	0	3.46021	0	0
	2	supercont1.3511	3	4	10	3.46021	10.8696	15.1057
	1	supercont1.333	3	2	4	3.46821	2.60078	5.10856
	2	supercont1.713	4	2	4	3.48129	2.33918	12.6984
	1	supercont1.612	1	2	3	3.48432	6.99301	10.7527
	1	supercont1.1969	1	2	0	3.48432	7.57576	0
	1	supercont1.263	1	1	0	3.48432	18.5185	0
	2	supercont1.774	2	0	2	3.4904	0	2.90276
	4	supercont1.72	2	4	6	3.51494	9.95025	9.46372
	4	supercont1.564	3	3	3	3.517	5.26316	2.87356
	1	supercont1.617	1	0	1	3.52113	0	3.08642
	5	supercont1.207	3	11	2	3.52526	7.7193	2.52525
	6	supercont1.11	13	6	11	3.53069	1.88265	3.24388
	3	supercont1.1029	6	7	4	3.53149	3.08642	3.81679
	3	supercont1.661	12	30	5	3.53253	9.39261	1.89897
	1	supercont1.3211	4	6	7	3.5461	7.19424	7.60043
	1	supercont1.1070	16	39	54	3.5461	9.33908	12.959
	1	supercont1.3868	2	1	2	3.56506	4.38596	6.43087
	1	supercont1.1331	3	3	8	3.58423	3.79747	7.12378
	1	supercont1.3983	4	9	10	3.58744	6.33803	5.95238
	2	supercont1.935	12	33	29	3.59389	9.32994	8.33573
	1	supercont1.1502	3	2	3	3.61446	5.84795	2.36035
	4	supercont1.339	25	13	27	3.6169	1.69293	4.4985
	1	supercont1.1307	1	1	1	3.62319	3.861	4.38596
	6	supercont1.66	4	15	11	3.62319	6.01202	5.46448
	1	supercont1.1763	4	7	1	3.62647	10.3704	2.22717
	5	supercont1.135	8	8	10	3.63967	5.61404	4.70146
	1	supercont1.1379	8	6	8	3.65297	2.48963	3.90434
	2	supercont1.187	3	1	0	3.663	3.93701	0
	2	supercont1.1717	2	7	14	3.66972	8	21.2766
	14	supercont1.26	32	20	39	3.68919	3.43289	5.61474
	6	supercont1.176	16	23	26	3.69004	4.93033	5.06231
	1	supercont1.627	63	42	26	3.70044	2.53531	1.49856
	12	supercont1.118	31	54	68	3.7197	7.73639	10.7289
	5	supercont1.1444	10	12	20	3.72439	3.99467	4.63392
	3	supercont1.1228	5	0	0	3.72856	0	0
	4	supercont1.52	10	3	10	3.74953	1.97498	3.45781
	4	supercont1.374	20	6	10	3.7679	1.46771	2.31321
	6	supercont1.103	28	0	15	3.77409	0	3.58423
	9	supercont1.40	16	28	29	3.78251	7.26518	8.64124
	2	supercont1.467	12	0	8	3.81194	0	5.37273
	18	supercont1.2	90	140	127	3.81356	5.4664	5.10758
	1	supercont1.1624	5	8	0	3.81388	16.1616	0
	3	supercont1.165	20	49	24	3.8219	13.3406	8.01336
	5	supercont1.19	2	6	10	3.83142	5.69801	7.02247
	1	supercont1.2423	2	5	5	3.83142	8.99281	7.50751
	7	supercont1.441	7	1	6	3.83772	1.23762	2.20426
	5	supercont1.35	13	34	28	3.8382	7.59437	6.37523
	1	supercont1.4313	4	0	1	3.84986	0	1.02881
	5	supercont1.110	47	33	68	3.89653	7.08003	6.31325
	1	supercont1.840	5	7	9	3.90625	5.43478	8.31793
	2	supercont1.841	5	0	2	3.9093	0	2.12993
	5	supercont1.162	11	12	16	3.91738	4.66382	4.5597
	1	supercont1.2442	8	10	12	3.92542	4.83325	5.31915
	2	supercont1.76	2	7	8	3.92927	2.93871	11.3636
	1	supercont1.2070	1	0	0	3.93701	0	0
	5	supercont1.37	47	75	97	3.93965	6.88958	8.64836
	1	supercont1.2791	6	18	15	3.94477	12.1951	10.3878
	3	supercont1.126	4	23	37	3.95257	9.30797	9.51646
	1	supercont1.2172	15	24	41	3.96511	7.38916	10.9072
	1	supercont1.1916	4	3	0	3.96825	4.10959	0
	2	supercont1.169	211	272	434	3.97551	6.04377	9.35607
	6	supercont1.33	7	13	6	4	7.61124	2.63736
	1	supercont1.1196	3	1	3	4.0107	2.08333	8.62069
	2	supercont1.442	64	25	92	4.01254	4.32451	7.69488
	9	supercont1.13	13	22	16	4.02228	5.90129	3.46096
	2	supercont1.605	4	3	3	4.03633	4.87013	6.81818
	10	supercont1.84	30	98	69	4.04749	15.2982	10.4025
	1	supercont1.2565	2	1	1	4.0568	2.11864	2.24215
	7	supercont1.642	63	84	82	4.06452	10.2215	9.90697
	1	supercont1.3370	2	3	1	4.06504	9.90099	3.48432
	4	supercont1.153	7	9	6	4.06977	2.31244	1.67551
	1	supercont1.1759	5	2	2	4.08163	3.34448	3.83142
	1	supercont1.2441	11	13	27	4.09226	4.72899	11.4796
	1	supercont1.1760	10	8	14	4.10004	3.23625	5.51615
	1	supercont1.1830	3	11	5	4.10959	17.3776	10.7296
	3	supercont1.1553	26	23	19	4.12633	5.4567	6.29139
	1	supercont1.829	2	0	1	4.14079	0	3.52113
	1	supercont1.3270	2	1	0	4.14079	3.367	0
	5	supercont1.15	26	30	20	4.15004	8.53	5.00375
	1	supercont1.1013	1	5	1	4.16667	5.72738	2.3753
	1	supercont1.2776	4	4	4	4.17537	4.71698	5.31915
	1	supercont1.2050	2	2	1	4.19287	7.87402	9.00901
	2	supercont1.208	1	3	1	4.21941	5.21739	2.45098
	1	supercont1.257	8	13	17	4.22833	7.45413	8.92388
	2	supercont1.3073	3	8	8	4.23131	8	9.70874
	6	supercont1.632	49	60	114	4.23253	6.0957	11.3591
	4	supercont1.883	10	42	26	4.27168	9.36455	8.25135
	6	supercont1.213	15	7	17	4.28327	2.41463	5.82192
	1	supercont1.3422	11	3	8	4.2885	3.96301	5.59832
	4	supercont1.1107	1	5	0	4.31034	6.2422	0
	7	supercont1.99	14	2	23	4.35323	0.636335	6.53781
	4	supercont1.350	10	10	10	4.36491	6.95894	6.7659
	2	supercont1.2683	3	7	0	4.36681	12.5	0
	1	supercont1.664	5	1	1	4.39367	1.98807	3.78788
	6	supercont1.67	12	4	13	4.40205	1.72043	5.20416
	4	supercont1.108	8	1	3	4.43705	0.887311	1.19904
	1	supercont1.1204	2	2	3	4.4843	7.93651	9.11854
	1	supercont1.940	10	42	24	4.4843	18.8341	10.7817
	5	supercont1.553	137	113	214	4.50302	4.49733	7.65845
	1	supercont1.4333	5	9	14	4.54133	9.46372	14.553
	1	supercont1.674	26	34	46	4.55501	7.27584	9.99565
	9	supercont1.647	25	25	57	4.59474	4.74563	7.71626
	2	supercont1.683	25	17	12	4.61084	6.20664	2.47423
	3	supercont1.212	9	8	15	4.61302	5.00313	4.30046
	1	supercont1.2464	2	4	1	4.62963	9.47867	2.46305
	6	supercont1.415	40	62	94	4.63124	11.0124	15.1956
	3	supercont1.248	7	2	1	4.67602	2.49688	1.29032
	1	supercont1.4597	10	12	15	4.70146	6.45161	7.48877
	1	supercont1.2822	1	0	0	4.71698	0	0
	1	supercont1.4256	4	0	0	4.74496	0	0
	6	supercont1.269	85	245	272	4.74913	14.4398	15.6763
	2	supercont1.413	6	19	15	4.75059	18.2692	15.8395
	4	supercont1.917	7	1	1	4.75543	0.93985	1.4881
	3	supercont1.98	4	3	14	4.80769	2.6178	8.87199
	1	supercont1.4513	1	2	3	4.80769	7.96813	7.75194
	2	supercont1.1015	42	74	63	4.81707	10.0203	10.2807
	4	supercont1.896	9	22	13	4.81799	14.3603	9.33238
	1	supercont1.197	51	50	70	4.82543	5.57476	13.6107
	4	supercont1.913	37	73	55	4.82588	10.6538	8.09776
	2	supercont1.1084	27	51	82	4.83005	10.4809	16.4758
	2	supercont1.794	11	2	14	4.84581	1.09409	5.66343
	1	supercont1.4317	3	2	0	4.85437	3.38983	0
	1	supercont1.1148	9	3	17	4.88334	6.74157	10.3155
	1	supercont1.606	14	19	14	4.88827	8.83721	6.79612
	3	supercont1.411	11	8	27	4.90852	4.77897	12.2117
	5	supercont1.314	7	22	26	4.90884	13.9949	13.7131
	3	supercont1.1055	6	1	0	4.90998	29.4118	0
	6	supercont1.64	17	20	28	4.91329	8.45666	6.95998
	2	supercont1.1308	4	3	5	4.914	4.1841	7.83699
	1	supercont1.1851	2	0	1	4.93827	0	4.97512
	4	supercont1.380	18	10	10	4.94505	3.02024	2.77316
	1	supercont1.3340	2	3	4	4.9505	4.93421	3.84615
	1	supercont1.1302	6	5	8	4.9505	5.17063	7.32601
	5	supercont1.220	15	25	34	4.97678	7.42501	8.24642
	4	supercont1.138	9	10	13	4.98339	7.74593	8.45254
	5	supercont1.275	28	20	45	4.98931	4.05597	9.33223
	3	supercont1.277	25	46	40	5.01505	12.3028	9.76324
	1	supercont1.1310	3	5	3	5.01672	9.31099	6.22407
	9	supercont1.23	34	18	53	5.01697	4.43787	9.62936
	4	supercont1.196	22	25	28	5.01939	8.42886	10.3589
	2	supercont1.1051	4	4	4	5.05689	6.52529	19.6078
	1	supercont1.1505	15	13	0	5.06586	5.29963	0
	1	supercont1.2550	1	3	1	5.07614	6.42398	8.84956
	2	supercont1.199	7	9	6	5.12445	5.05334	4.08163
	2	supercont1.2758	4	11	0	5.12821	7.59144	0
	6	supercont1.335	12	2	20	5.1304	0.513611	8.06127
	2	supercont1.2007	34	41	39	5.15933	6.48529	5.95238
	6	supercont1.236	37	29	55	5.20907	4.23049	9.61707
	7	supercont1.100	55	17	52	5.21031	1.84482	5.74205
	3	supercont1.1298	7	4	5	5.24738	4.95663	4.11862
	1	supercont1.1208	2	0	0	5.24934	0	0
	2	supercont1.3245	3	12	12	5.27241	11.4613	8.21918
	1	supercont1.1439	3	10	2	5.27241	17.6991	3.51494
	5	supercont1.226	18	9	8	5.28634	4.11899	5.47945
	2	supercont1.82	43	41	63	5.30144	5.15918	7.79028
	1	supercont1.3021	4	14	8	5.31915	14.1271	10.0503
	3	supercont1.669	8	1	6	5.35117	1.51515	3.53357
	5	supercont1.899	25	17	23	5.36251	5.20993	6.3818
	1	supercont1.711	1	0	0	5.37634	0	0
	2	supercont1.1431	9	36	22	5.37634	20.0334	17.6141
	1	supercont1.1160	22	28	32	5.38819	8.85796	8.24317
	2	supercont1.119	59	63	70	5.39355	5.64617	6.16143
	8	supercont1.346	49	82	59	5.39588	9.99147	8.0955
	7	supercont1.312	96	120	91	5.40936	7.9565	6.02769
	1	supercont1.1685	172	264	257	5.43118	8.53402	8.24828
	1	supercont1.4038	3	2	3	5.44465	4.662	11.3208
	6	supercont1.16	42	51	48	5.47802	7.54215	10.4781
	2	supercont1.232	82	68	88	5.48532	4.79076	5.99414
	1	supercont1.433	2	0	0	5.49451	0	0
	5	supercont1.30	14	22	24	5.51833	10.3335	7.77706
	6	supercont1.228	5	2	15	5.5371	6.0241	6.36402
	3	supercont1.132	72	62	97	5.57664	5.47945	9.6681
	1	supercont1.106	3	1	3	5.58659	4.54545	17.0455
	1	supercont1.2906	2	1	1	5.58659	8	1.52905
	7	supercont1.130	18	22	21	5.59006	5.47672	6.59341
	5	supercont1.171	26	36	42	5.60103	7.39979	7.79655
	2	supercont1.139	5	5	4	5.63698	11.3122	6.55738
	1	supercont1.4430	1	2	2	5.64972	13.1579	9.56938
	7	supercont1.88	49	131	120	5.65363	12.6705	11.7268
	1	supercont1.4668	6	6	10	5.66038	5.67108	8.92061
	4	supercont1.1668	21	25	27	5.66955	6.35324	6.64043
	2	supercont1.1687	7	14	8	5.67261	14.5078	5.46822
	7	supercont1.14	54	58	104	5.6944	7.91377	9.62161
	8	supercont1.41	20	17	26	5.70939	6.03693	7.92683
	1	supercont1.640	9	10	11	5.72884	6.5445	7.05581
	3	supercont1.177	41	24	41	5.78606	3.40909	4.65592
	1	supercont1.1599	7	3	5	5.85774	2.56191	4.75737
	1	supercont1.1071	44	50	90	5.87372	6.70331	12.0724
	2	supercont1.790	2	11	0	5.88235	9.99092	0
	1	supercont1.820	2	2	2	5.93472	3.95257	4.75059
	6	supercont1.1271	24	29	29	5.93765	6.61044	8.81191
	2	supercont1.323	5	0	3	5.93824	0	7.28155
	1	supercont1.3278	7	0	9	6.00343	0	10.101
	1	supercont1.4400	6	8	11	6.03622	8.50159	10.5769
	1	supercont1.885	28	80	77	6.04099	17.0648	16.5378
	2	supercont1.2348	12	8	8	6.0423	4.31732	4.79329
	2	supercont1.960	9	5	4	6.04433	5.18672	3.15706
	1	supercont1.3076	2	2	0	6.06061	30.7692	0
	1	supercont1.750	6	0	0	6.09137	0	0
	1	supercont1.4495	1	1	1	6.09756	4.69484	4.78469
	2	supercont1.124	1	6	6	6.09756	13.8568	10.2564
	1	supercont1.3525	9	12	6	6.09756	15.2284	7.21154
	2	supercont1.527	18	15	18	6.13288	5.12821	5.11654
	1	supercont1.2201	3	5	2	6.13497	16.3934	7.72201
	1	supercont1.1619	5	13	13	6.14251	16.0296	16.129
	1	supercont1.505	4	0	4	6.17284	0	5.6101
	3	supercont1.2572	8	11	13	6.17761	6.69507	9.18079
	1	supercont1.895	13	10	4	6.18165	4.88998	1.93892
	3	supercont1.378	15	5	16	6.18557	1.65125	7.45921
	4	supercont1.596	7	0	11	6.22222	0	6.89655
	1	supercont1.2276	28	33	38	6.22637	7.05731	8.32238
	9	supercont1.877	96	49	104	6.23539	3.96024	5.66356
	1	supercont1.4124	7	17	19	6.25559	15.2466	12.8814
	4	supercont1.1130	20	20	20	6.27549	9.81354	8.81834
	5	supercont1.1135	28	18	3	6.27803	5.82902	1.33988
	1	supercont1.3308	12	8	7	6.27943	5.34759	6.79612
	1	supercont1.3781	5	5	4	6.28141	6.15764	4.914
	5	supercont1.150	12	15	19	6.29261	9.4162	9.91132
	1	supercont1.571	15	21	18	6.29723	9.58029	8.49057
	1	supercont1.4612	4	2	5	6.29921	2.33918	6.57895
	1	supercont1.4506	13	10	4	6.3015	6.16903	2.52207
	1	supercont1.762	25	37	34	6.30199	11.8856	11.6598
	1	supercont1.3442	45	56	41	6.30252	9.47867	10.4326
	3	supercont1.1607	2	6	3	6.30915	7.10059	9.55414
	1	supercont1.3567	38	61	48	6.3249	11.4361	11.659
	7	supercont1.79	16	26	22	6.33162	7.30748	6.51852
	1	supercont1.4415	4	9	7	6.34921	11.3065	9.87306
	2	supercont1.18	57	87	120	6.36943	11.1069	13.59
	5	supercont1.136	10	13	9	6.38978	8.31734	3.41556
	3	supercont1.354	14	3	13	6.39854	1.74115	11.5865
	4	supercont1.522	88	101	100	6.40186	7.34759	7.00133
	8	supercont1.7	15	13	13	6.43225	7.68776	6.31374
	4	supercont1.744	23	17	23	6.43537	11.3333	6.95494
	2	supercont1.1001	7	12	16	6.43974	10.6667	14.5852
	6	supercont1.146	127	99	134	6.45949	5.96529	8.76619
	1	supercont1.1750	7	4	9	6.4695	5.54785	8.49057
	1	supercont1.4251	2	1	1	6.49351	2.5974	2.15983
	3	supercont1.341	16	21	29	6.50407	8.4473	9.02864
	4	supercont1.134	76	59	99	6.50518	5.15329	11.6184
	1	supercont1.2112	1	0	2	6.53595	0	18.8679
	4	supercont1.230	5	2	11	6.5445	1.514	2.73156
	2	supercont1.383	4	4	0	6.54664	9.13242	0
	1	supercont1.2748	2	0	0	6.57895	0	0
	1	supercont1.3234	4	8	4	6.57895	16.2272	16.8776
	4	supercont1.1272	49	5	44	6.58425	2.51383	8.15872
	3	supercont1.87	38	47	46	6.58579	8.19386	8.16616
	3	supercont1.696	5	5	6	6.58762	7.0922	7.31707
	4	supercont1.434	68	87	71	6.58851	8.91668	7.1652
	2	supercont1.1154	23	55	59	6.59593	19.4004	20.3238
	1	supercont1.3964	3	4	3	6.60793	7.64818	4.90196
	1	supercont1.842	29	95	75	6.61949	22.052	18.6846
	1	supercont1.1268	7	3	6	6.66667	2.71248	5.48948
	1	supercont1.4575	19	14	8	6.68779	4.6589	2.87356
	3	supercont1.907	9	10	6	6.70141	12.6743	8.31025
	10	supercont1.425	60	64	75	6.72721	6.46269	7.2164
	3	supercont1.691	11	10	4	6.72783	4.14594	3.01659
	1	supercont1.1512	4	1	0	6.76819	3.43643	0
	2	supercont1.369	5	6	14	6.79348	7.40741	16.7064
	1	supercont1.1336	5	8	9	6.79348	13.2013	14.5161
	1	supercont1.760	2	2	1	6.80272	2.59403	2.6455
	1	supercont1.4673	1	1	1	6.80272	17.5439	2.53165
	1	supercont1.2970	3	2	4	6.81818	5.95238	8.24742
	1	supercont1.3342	2	0	2	6.84932	0	3.1348
	1	supercont1.4566	3	3	0	6.84932	6.53595	0
	1	supercont1.1340	1	1	1	6.84932	6.62252	6.94444
	3	supercont1.1231	49	41	66	6.86852	9.41014	8.73362
	2	supercont1.481	4	7	5	6.89655	9.70874	10.3306
	1	supercont1.4635	8	19	9	6.9025	16.309	7.34095
	7	supercont1.6	69	32	30	6.90552	5.71123	7.8064
	2	supercont1.300	49	65	85	6.90725	9.44767	12.2584
	1	supercont1.3576	4	1	1	6.90846	1.18624	1.22699
	1	supercont1.4048	3	0	0	6.96056	0	0
	3	supercont1.1460	12	10	12	6.9646	4.55581	6.18238
	5	supercont1.225	389	377	233	6.9702	7.02349	4.51375
	5	supercont1.623	28	24	32	6.98429	7.08383	9.95644
	7	supercont1.382	22	14	17	6.98856	5.55115	6.41026
	1	supercont1.2529	5	5	8	7.0028	7.18391	9.12201
	1	supercont1.4208	6	8	7	7.034	9.15332	8.12065
	7	supercont1.29	56	54	65	7.06001	7.37705	8.51008
	1	supercont1.4146	27	12	7	7.06067	3.40909	2.10526
	2	supercont1.1329	9	4	17	7.06991	3.35008	10.3912
	1	supercont1.416	15	17	27	7.0922	5.47857	8.07175
	3	supercont1.422	64	94	78	7.13649	11.6193	10.4572
	1	supercont1.3988	3	3	5	7.14286	7.95756	13.8122
	1	supercont1.3598	1	4	3	7.14286	11.3636	12.3457
	2	supercont1.1541	4	2	7	7.14286	13.7931	12.8676
	3	supercont1.535	11	4	7	7.16146	4.02414	6.98603
	2	supercont1.1625	23	33	32	7.16511	9.12863	8.95857
	1	supercont1.4661	9	7	16	7.17703	5.46448	12.3267
	2	supercont1.1945	7	4	4	7.20906	6.24025	6.36943
	7	supercont1.252	179	320	275	7.25636	13.7027	11.0896
	1	supercont1.1420	6	4	0	7.29927	6.86106	0
	1	supercont1.1305	5	0	5	7.33138	0	5.39957
	7	supercont1.194	18	29	30	7.34095	5.56088	6.09137
	5	supercont1.336	20	18	22	7.34484	12.9032	6.58288
	1	supercont1.204	3	0	0	7.35294	0	0
	2	supercont1.240	27	28	21	7.35695	9.34579	7.84167
	2	supercont1.952	10	11	5	7.3692	7.75194	5.87544
	1	supercont1.2515	36	40	4	7.39979	8.2085	2.30548
	3	supercont1.392	16	7	11	7.40398	3.156	5.3528
	4	supercont1.48	101	98	143	7.41448	7.81873	10.8778
	1	supercont1.1079	3	2	2	7.46269	3.84615	3.4662
	1	supercont1.1761	1	1	1	7.46269	7.8125	8.69565
	1	supercont1.2048	3	6	1	7.4813	16.4384	3.003
	2	supercont1.152	8	13	15	7.49766	14.2388	23.9617
	1	supercont1.1075	37	52	39	7.52491	12.5422	9.60355
	1	supercont1.1127	9	7	4	7.53769	5.65428	6.41026
	1	supercont1.465	9	15	11	7.53769	12.4585	10.0365
	1	supercont1.826	3	8	5	7.53769	15.5945	13.4048
	1	supercont1.3708	4	9	6	7.57576	13.5135	9.00901
	2	supercont1.233	107	251	181	7.61241	18.5898	13.5753
	4	supercont1.1261	14	19	27	7.61283	10.5147	18.2679
	2	supercont1.195	7	7	0	7.62527	0.959167	0
	1	supercont1.3862	4	6	2	7.63359	10	3.44234
	4	supercont1.572	28	49	51	7.63359	15.2791	14.9297
	6	supercont1.42	18	30	24	7.64981	10.627	12.7592
	2	supercont1.1448	21	18	17	7.65306	13.1483	15.9027
	1	supercont1.55	18	47	36	7.65632	20.9261	16.129
	1	supercont1.1134	7	6	12	7.66703	5.50459	8.54093
	11	supercont1.400	27	26	16	7.677	9.93884	5.29276
	5	supercont1.384	135	145	75	7.74571	8.64846	4.65983
	1	supercont1.1162	25	63	43	7.78574	19.9493	13.5263
	4	supercont1.340	29	38	46	7.7936	7.19424	9.5515
	1	supercont1.278	14	16	20	7.79944	8.91365	11.1359
	1	supercont1.3033	17	23	19	7.80174	10.5747	8.6246
	1	supercont1.2031	4	7	10	7.8125	13.6719	18.2482
	1	supercont1.978	3	0	3	7.8534	0	8.06452
	1	supercont1.191	1	1	1	7.87402	10	9.70874
	1	supercont1.1325	164	164	208	7.88537	8.49125	10.6826
	1	supercont1.4464	2	2	2	7.90514	6.66667	7.57576
	1	supercont1.2324	2	1	6	7.90514	30.303	14.9626
	1	supercont1.3037	17	43	33	7.92171	20.1594	16.1527
	1	supercont1.1082	5	0	1	7.93651	0	1.95312
	2	supercont1.1803	5	0	2	7.93651	0	10.4712
	1	supercont1.2522	3	7	22	7.93651	16.7866	23.913
	1	supercont1.311	6	6	1	7.94702	7.8637	2.0202
	1	supercont1.454	3	2	14	7.95756	15.2672	12.7157
	1	supercont1.2213	19	25	13	7.98319	8.55578	6.88924
	1	supercont1.1871	1	1	2	8	6.80272	11.236
	1	supercont1.359	20	30	32	8.00961	13.2509	14.273
	2	supercont1.482	17	20	21	8.01131	10.7991	8.31354
	3	supercont1.814	34	30	28	8.02644	8.31255	7.0035
	1	supercont1.174	2	1	1	8.03213	7.5188	12.5
	1	supercont1.3542	42	40	25	8.03674	7.57002	3.9968
	1	supercont1.1576	9	7	7	8.10081	6.52985	6.35209
	7	supercont1.96	99	96	87	8.12341	9.82298	8.99597
	5	supercont1.618	32	15	6	8.18205	5.64334	2.50836
	5	supercont1.166	16	1	15	8.20934	1.06952	9.32256
	2	supercont1.3737	40	56	62	8.24063	12.0846	11.6323
	1	supercont1.3570	6	8	9	8.24176	11.2994	15.3322
	3	supercont1.2749	33	17	38	8.25826	4.19546	11.6529
	2	supercont1.563	17	22	22	8.26446	11.7208	11.0831
	1	supercont1.549	60	95	83	8.27358	12.9269	11.9201
	2	supercont1.2588	8	2	2	8.29016	7.66284	3.44828
	1	supercont1.1703	2	3	2	8.29876	14.8515	20
	1	supercont1.4007	16	26	25	8.33768	9.37275	8.54701
	1	supercont1.2058	6	4	5	8.34492	9.43396	10.4603
	1	supercont1.298	4	1	2	8.35073	3.93701	5.22193
	2	supercont1.367	22	4	29	8.35866	1.84077	13.1998
	7	supercont1.241	134	128	129	8.39336	7.81775	8.07765
	1	supercont1.1802	1	1	0	8.40336	10.101	0
	1	supercont1.4352	7	6	4	8.42359	6.91244	4.62963
	2	supercont1.1105	4	4	3	8.51064	5.82242	9.43396
	1	supercont1.1906	12	14	14	8.52273	10.8192	11.3729
	3	supercont1.62	25	18	20	8.5237	7.58214	7.94597
	1	supercont1.86	6	1	0	8.54701	2.84091	0
	1	supercont1.424	15	14	20	8.56653	8.13481	11.744
	1	supercont1.1601	3	4	1	8.57143	17.3913	58.8235
	3	supercont1.526	7	4	3	8.59951	10.6667	5.54529
	1	supercont1.1106	4	11	6	8.63931	25.0569	13.8889
	1	supercont1.2452	1	0	1	8.69565	0	8.33333
	4	supercont1.344	13	13	22	8.7073	17.038	10.6229
	1	supercont1.847	4	4	3	8.73362	9.70874	7.40741
	1	supercont1.473	4	0	3	8.75274	0	9.93377
	1	supercont1.865	10	2	3	8.78735	3.37838	5.80271
	1	supercont1.1398	31	19	31	8.81182	5.6263	9.04317
	1	supercont1.781	3	0	0	8.82353	0	0
	9	supercont1.27	90	108	115	8.91266	11.9482	10.2122
	3	supercont1.668	9	6	17	8.94632	7.8329	11.7566
	1	supercont1.1628	90	132	199	8.96504	14.1997	19.5731
	1	supercont1.782	2	3	2	8.96861	5.91716	6.21118
	2	supercont1.525	42	16	10	9.01288	3.69089	2.25225
	6	supercont1.10	37	38	28	9.03762	8.69366	9.45307
	1	supercont1.3850	4	4	4	9.04977	7.38007	7.16846
	1	supercont1.255	8	7	16	9.08059	8.30368	18.9573
	1	supercont1.2398	5	4	6	9.12409	9.56938	12.931
	5	supercont1.145	38	14	41	9.15001	4.914	9.36715
	1	supercont1.307	26	15	22	9.18728	5.23013	7.71118
	2	supercont1.1303	55	83	75	9.22974	15.3391	13.582
	1	supercont1.4051	49	101	76	9.29968	20.701	17.1519
	2	supercont1.353	20	24	35	9.31099	5.91279	8.92402
	1	supercont1.1066	16	4	12	9.33489	2.42424	7.13436
	2	supercont1.1476	30	49	35	9.34288	15.3413	11.2215
	5	supercont1.451	28	4	8	9.34579	1.75131	4.61894
	1	supercont1.2005	18	26	28	9.36037	13.2047	14.6444
	1	supercont1.2807	18	24	28	9.36524	12.5654	14.5833
	2	supercont1.611	14	18	26	9.45946	12.8848	13.347
	2	supercont1.2237	192	221	239	9.48804	11.8926	12.6669
	6	supercont1.22	256	347	278	9.51107	12.7377	10.9333
	1	supercont1.3387	4	6	6	9.52381	15.2284	12.7932
	1	supercont1.1622	5	2	5	9.54198	3.65631	13.4771
	4	supercont1.1040	20	13	26	9.54654	7.8125	13.3952
	1	supercont1.951	24	23	24	9.56556	9.15605	10.1223
	2	supercont1.1377	3	4	0	9.58466	8.33333	0
	2	supercont1.989	2	3	0	9.61538	6.94444	0
	6	supercont1.351	40	52	78	9.62927	16.8941	16.6952
	2	supercont1.201	89	97	87	9.65188	11.7819	10.2077
	1	supercont1.1048	5	8	8	9.67118	15.2381	16.3599
	2	supercont1.477	18	20	29	9.67742	10.6383	15.7352
	1	supercont1.2338	4	0	3	9.68523	0	9.00901
	1	supercont1.629	15	7	5	9.72763	4.86111	3.4965
	3	supercont1.69	16	2	1	9.77995	4.25532	3.53357
	2	supercont1.533	5	4	9	9.78474	6.70017	10.0671
	1	supercont1.1602	5	6	1	9.78474	11.7647	1.98413
	1	supercont1.216	7	1	0	9.83146	3.53357	0
	3	supercont1.1125	38	48	45	9.84711	12.6382	10.7194
	3	supercont1.261	94	112	156	9.85738	11.0247	16.3676
	1	supercont1.4145	3	4	4	9.86842	10.7527	8.45666
	1	supercont1.370	8	3	16	9.90099	3.98936	21.8579
	1	supercont1.872	3	0	0	9.93377	0	0
	1	supercont1.4316	14	21	27	9.95025	11.0468	13.2613
	1	supercont1.4678	4	2	5	9.97506	5.03778	12.5313
	3	supercont1.305	20	26	33	9.995	13.5346	12.5571
	1	supercont1.1257	5	0	0	10	0	0
	1	supercont1.933	6	1	10	10.0167	2.29885	16.2338
	1	supercont1.3541	3	0	11	10.0671	0	18.5185
	1	supercont1.2504	14	14	16	10.1156	10.1523	11.9136
	1	supercont1.4290	10	7	10	10.142	10.7362	11.7786
	3	supercont1.1017	16	31	12	10.1587	16.4718	9.14634
	1	supercont1.1064	11	8	5	10.1852	7.94439	5.91716
	1	supercont1.2586	2	3	0	10.3093	8.59599	0
	5	supercont1.265	12	5	6	10.3359	4.29923	9.88468
	1	supercont1.3804	4	5	2	10.3359	13.587	5.42005
	6	supercont1.133	55	68	75	10.3676	12.56	11.8953
	1	supercont1.788	26	30	9	10.4042	11.9713	3.71134
	1	supercont1.3980	1	0	0	10.4167	0	0
	2	supercont1.274	44	58	65	10.5414	15.6672	16.7612
	7	supercont1.77	96	113	60	10.6171	16.3271	8.285
	1	supercont1.1691	5	8	2	10.661	16.7015	3.22061
	2	supercont1.838	4	2	5	10.6952	10.6952	6.28141
	1	supercont1.1473	2	4	3	10.7527	21.978	16.4835
	2	supercont1.722	120	133	85	10.7575	12.4649	9.2815
	1	supercont1.4218	10	15	9	10.7759	16.0772	16.7598
	3	supercont1.283	82	71	60	10.7866	9.16247	7.24988
	1	supercont1.148	46	57	29	10.8007	13.7648	6.9829
	1	supercont1.620	2	2	3	10.929	14.3885	15.7068
	3	supercont1.1007	12	9	4	10.9489	9.14634	4.14508
	1	supercont1.1341	30	28	36	10.9489	9.35204	12.4395
	2	supercont1.791	23	17	19	10.9733	6.34328	7.53669
	3	supercont1.309	33	53	51	10.9817	19.01	18.0531
	2	supercont1.1836	9	7	8	11.1663	9.92908	9.7561
	1	supercont1.878	4	3	3	11.236	16.3043	10.101
	1	supercont1.429	5	2	6	11.2867	8.06452	14.5631
	1	supercont1.3714	12	22	20	11.2994	22.541	22.2469
	3	supercont1.250	31	7	5	11.347	5.7995	4.90196
	4	supercont1.90	6	10	4	11.4068	9.09918	3.25733
	1	supercont1.3136	22	23	11	11.4108	12.4459	7.08307
	1	supercont1.735	11	12	14	11.4823	12.605	14.7524
	13	supercont1.1	1047	1274	1449	11.6007	14.4163	16.6885
	1	supercont1.730	3	0	0	11.6279	0	0
	1	supercont1.779	4	0	2	11.6279	0	13.6986
	1	supercont1.3423	5	1	0	11.6279	12.1951	0
	2	supercont1.746	20	31	30	11.6279	16.3588	17.8891
	6	supercont1.32	119	131	108	11.6404	14.5008	12.2338
	3	supercont1.112	33	40	35	11.7188	18.0424	14.4688
	2	supercont1.428	11	3	5	11.7396	5.52486	6.67557
	1	supercont1.4569	15	16	9	11.7555	16.129	11.335
	2	supercont1.3102	29	23	21	11.8658	10.8134	9.92908
	1	supercont1.1461	9	9	12	12.0321	12.0482	16.8303
	1	supercont1.646	10	0	1	12.0337	0	5.55556
	1	supercont1.4427	4	7	4	12.0846	20.5882	12.0846
	1	supercont1.1252	9	10	11	12.1131	14.556	15.1934
	1	supercont1.2864	9	8	5	12.1131	14.8423	9.19118
	2	supercont1.95	19	10	13	12.1639	10.582	10.2686
	1	supercont1.1735	5	4	8	12.1655	13.986	12.9032
	2	supercont1.1740	7	12	12	12.3023	11.0193	11.4833
	1	supercont1.270	11	7	0	12.3318	8.21596	0
	2	supercont1.860	14	5	0	12.3675	4.71698	0
	1	supercont1.2454	12	9	14	12.513	15.544	20.0573
	5	supercont1.53	26	6	16	12.5543	7.57576	10.877
	2	supercont1.2602	11	8	10	12.6002	6.18716	7.01754
	1	supercont1.969	10	12	17	12.8041	15.544	25.8359
	1	supercont1.2410	44	60	55	12.8843	19.4049	15.1724
	2	supercont1.1306	42	24	42	12.975	7.58294	13.6763
	2	supercont1.1169	6	1	8	13.0152	1.43062	10.2433
	1	supercont1.94	7	8	9	13.1332	17.7384	20.6897
	3	supercont1.915	14	18	15	13.1455	8.43486	9.375
	2	supercont1.936	20	18	14	13.1492	12.4309	9.28998
	3	supercont1.109	7	6	15	13.1827	5.37634	13.3215
	2	supercont1.398	9	5	14	13.3929	8.96057	25.5009
	3	supercont1.3395	8	1	15	13.5135	3.30033	8.70575
	2	supercont1.324	24	48	54	13.544	27.3816	23.8516
	2	supercont1.203	6	0	4	13.5747	0	4.75624
	1	supercont1.1164	70	54	40	13.6505	10.3587	7.71605
	2	supercont1.786	22	22	26	13.6986	21.8688	22.9277
	1	supercont1.900	3	0	0	13.7615	0	0
	1	supercont1.1559	3	0	0	13.7615	0	0
	1	supercont1.2040	16	14	8	13.7812	11.9966	6.62252
	1	supercont1.391	5	2	3	13.8889	6.77966	22.2222
	1	supercont1.3484	5	4	7	13.9665	11.2994	19.1257
	1	supercont1.2326	3	4	2	14.0845	25.641	17.5439
	2	supercont1.97	20	16	20	14.1243	13.1904	14.6628
	1	supercont1.609	7	4	4	14.1988	9.23788	16.8776
	2	supercont1.45	22	38	28	14.2672	8.39593	7.61076
	1	supercont1.4088	7	10	10	14.3443	20.9644	20.4918
	4	supercont1.2354	14	8	0	14.3737	15.0943	0
	1	supercont1.102	2	1	0	14.3885	8.33333	0
	2	supercont1.78	4	7	8	14.4928	7.62527	10.2302
	1	supercont1.1136	3	2	0	14.4928	13.6986	0
	1	supercont1.2552	2	3	3	14.4928	19.7368	18.8679
	1	supercont1.4692	5	5	4	14.6199	13.5135	10.5541
	1	supercont1.173	1	1	6	14.7059	6.89655	18.2371
	1	supercont1.894	14	17	18	14.862	17.8759	19.3133
	1	supercont1.3786	2	3	3	14.9254	19.7368	17.6471
	1	supercont1.244	4	2	0	14.9813	22.9885	0
	1	supercont1.2098	33	25	23	15.0273	12.4378	14.2591
	1	supercont1.2797	14	5	6	15.2505	5.5371	6.71141
	1	supercont1.3294	2	0	0	15.2672	0	0
	2	supercont1.1237	7	12	4	15.2838	14.5631	8.60215
	1	supercont1.2476	4	3	1	15.6863	19.3548	6.09756
	1	supercont1.2137	9	4	7	15.9011	10.5263	17.284
	3	supercont1.113	18	10	18	16.7442	13.0719	15.6522
	1	supercont1.2927	7	6	7	17.7215	15.1899	17.9028
	1	supercont1.85	72	79	86	17.7296	19.0821	20.7229
	2	supercont1.137	2	5	8	17.8571	21.4592	32.5203
	1	supercont1.2553	14	12	13	17.9257	15.9574	16.7526
	1	supercont1.2437	8	2	4	18.6047	6.09756	10.3896
	3	supercont1.221	2	1	9	19.802	4.25532	4.73684
	1	supercont1.583	2	3	4	19.802	19.8675	17.0213
	1	supercont1.1571	9	11	11	20.2703	25.463	22.7273
	2	supercont1.1649	6	8	5	20.6186	19.9005	2.51889
	1	supercont1.4344	8	0	5	20.6718	0	31.4465
	1	supercont1.3498	9	7	12	21.028	15.3846	26.6667
	1	supercont1.4223	2	1	1	21.0526	16.6667	8.92857
	1	supercont1.3793	13	11	11	21.2072	17.8571	12.1547
	1	supercont1.258	2	1	3	21.2766	4.44444	8.52273
	1	supercont1.4178	9	5	3	21.5827	17.6678	8.42697
	1	supercont1.2033	3	2	4	22.5564	12.1951	30.7692
	1	supercont1.1991	3	1	2	22.7273	7.57576	15.625
	1	supercont1.3846	4	4	4	23.3918	23.5294	23.6686
	1	supercont1.92	4	0	2	27.7778	0	19.0476
	1	supercont1.1122	1	2	1	50	90.9091	47.619
	1	supercont1.1513	3	3	2	125	125	90.9091
TOT	2482		14745	20471	22089
